# Supplementary material for: De novo assembly and sex-specific transcriptome profiling in the sand fly Phlebotomus perniciosus (Diptera, Phlebotominae), a major Old World vector of Leishmania infantum
Source: BMC Genomics. 2015 Oct 23;16:847. doi: 10.1186/s12864-015-2088-x (PMC4619268; doi:10.1186/s12864-015-2088-x)
Supplement: Additional file 1: Table S1. — Ortholog hit ratio calculation of the transcriptome of P. perniciosus respect to D. melanogaster and P. papatasi. (XLS 876 kb) [file 12864_2015_2088_MOESM1_ESM.xls]

## Sheet: perni_vs_drosophila
ID_perni	ID_dm	query_hit_end	query_hit_start	hit_length	ohr	average_ohr	0.65152	median_ohr	0.62934
Cluster-0.0--c17181_g1_i1	CG11912-PA	371	66	816	0.373775
Cluster-10008.0--c21628_g1_i1	CG17141-PA	816	295	972	0.536008
Cluster-10009.0--c25863_g2_i1	Su(H)-PC	1921	911	1785	0.565826
Cluster-10010.0--c22028_g1_i1	CG11337-PE	2299	1277	2316	0.441278
Cluster-10011.0--c20000_g1_i1	CG17904-PA	660	310	936	0.373932
Cluster-10017.1--c23715_g3_i1	Stlk-PC	675	250	1041	0.408261
Cluster-10021.0--c27330_g1_i2	obst-A-PB	675	187	714	0.683473
Cluster-10022.0--c24381_g4_i2	AGBE-PA	2517	595	2058	0.933916
Cluster-10025.0--c22971_g1_i2	Vps4-PB	1541	552	1329	0.744169
Cluster-10027.0--c20948_g2_i1	PGAP3-PB	984	205	993	0.784491
Cluster-10031.0--c25772_g3_i5	Shab-PK	2444	1053	2400	0.579583
Cluster-10040.1--c24858_g2_i2	CG3860-PA	1055	285	1368	0.562865
Cluster-10043.0--c23305_g1_i1	CG10903-PB	1134	448	831	0.825511
Cluster-10045.0--c24021_g1_i1	Pgd-PB	1605	160	1446	0.999308
Cluster-10046.0--c21381_g1_i1	CG31548-PA	949	179	771	0.998703
Cluster-1005.0--c24965_g1_i1	T-cp1-PA	1769	105	1674	0.994026
Cluster-10054.0--c23571_g1_i1	ik2-PC	1544	81	2163	0.676375
Cluster-10055.2--c25442_g9_i1	CG2790-PA	892	125	1623	0.472582
Cluster-10055.3--c25442_g2_i1	CG3770-PB	716	375	660	0.516667
Cluster-10061.0--c24950_g1_i1	CG3527-PA	606	268	759	0.445323
Cluster-10071.0--c22960_g1_i1	Nep4-PA	2581	1220	3123	0.435799
Cluster-10090.0--c21782_g1_i1	mrn-PA	1220	141	1500	0.719333
Cluster-10103.0--c21404_g1_i1	CG4749-PA	1556	585	1512	0.642196
Cluster-10104.0--c21639_g1_i1	phr-PA	1650	889	1668	0.456235
Cluster-10109.0--c23256_g7_i2	CG44098-PC	1609	599	2442	0.413595
Cluster-10121.0--c24004_g2_i1	Arf51F-PE	630	103	528	0.998106
Cluster-10123.1--c22192_g1_i2	Uch-L5-PB	663	307	975	0.365128
Cluster-10127.0--c21863_g6_i1	CG7777-PA	1091	540	795	0.693082
Cluster-10132.0--c24806_g6_i4	Btk29A-PF	2384	954	1812	0.789183
Cluster-10143.0--c20432_g1_i1	CG6523-PA	771	427	651	0.528418
Cluster-10143.1--c20432_g2_i1	CG7048-PB	567	307	507	0.512821
Cluster-10144.0--c20436_g2_i1	Spase25-PC	540	232	600	0.513333
Cluster-10182.0--c25051_g3_i1	CG7484-PB	578	270	537	0.573557
Cluster-10187.0--c20203_g1_i1	CG10795-PA	714	280	537	0.808194
Cluster-10188.0--c19944_g1_i1	Ost48-PA	546	49	1350	0.368148
Cluster-10190.0--c18954_g2_i1	CG9249-PB	967	548	870	0.481609
Cluster-10192.0--c24702_g1_i1	CG4203-PA	1824	829	1899	0.52396
Cluster-10222.0--c21514_g1_i1	Dip-C-PB	1598	405	1476	0.808266
Cluster-10225.0--c16420_g1_i1	RpL11-PB	990	463	555	0.94955
Cluster-10233.0--c20057_g1_i1	mRpL28-PB	920	117	909	0.883388
Cluster-10237.0--c17873_g1_i1	CG12379-PB	459	244	525	0.409524
Cluster-10241.2--c26210_g1_i4	Vps45-PA	1658	324	1725	0.773333
Cluster-10249.0--c2886_g1_i1	robl-PA	412	119	294	0.996599
Cluster-10250.1--c26709_g4_i2	rho-4-PB	839	93	1254	0.594896
Cluster-10255.0--c25972_g2_i1	l(1)G0020-PB	2051	93	2904	0.674242
Cluster-10272.0--c24987_g2_i2	w-PA	1536	721	2064	0.394864
Cluster-10274.0--c25039_g2_i1	CG10075-PA	900	307	780	0.760256
Cluster-10278.0--c27985_g1_i1	CG8636-PA	528	91	810	0.539506
Cluster-10288.0--c23314_g1_i1	CG11474-PC	1502	699	1311	0.61251
Cluster-10294.1--c22170_g1_i1	HisCl1-PA	1180	158	1281	0.797814
Cluster-10297.0--c22629_g1_i1	Atg14-PA	1438	980	1512	0.30291
Cluster-10320.0--c17113_g1_i1	CG5255-PA	391	134	822	0.312652
Cluster-10342.0--c21546_g1_i2	CG31683-PB	1513	464	1266	0.828594
Cluster-10344.0--c20017_g2_i2	CG6707-PC	874	485	801	0.485643
Cluster-10353.0--c20974_g1_i1	CG7950-PB	786	448	477	0.708595
Cluster-10356.1--c26112_g2_i3	ATPCL-PF	3545	1668	3288	0.570864
Cluster-10375.0--c23525_g1_i1	mdy-PE	1918	1130	1698	0.464075
Cluster-10379.0--c23261_g3_i1	CG17059-PA	313	143	216	0.787037
Cluster-10390.0--c20921_g1_i1	CG2371-PB	601	323	717	0.387727
Cluster-10393.0--c21125_g1_i2	CG14184-PB	543	271	543	0.500921
Cluster-10396.1--c22286_g1_i1	CG5515-PD	506	144	735	0.492517
Cluster-10398.1--c25081_g2_i2	Galphao-PH	1333	269	1065	0.999061
Cluster-10399.0--c22511_g2_i1	GAPsec-PA	1246	602	1212	0.531353
Cluster-1040.0--c22129_g1_i1	CG11576-PA	850	302	1464	0.374317
Cluster-10407.0--c25658_g1_i1	olf413-PC	1936	1133	2283	0.35173
Cluster-10408.0--c21384_g1_i1	CG30094-PA	557	216	486	0.701646
Cluster-10411.0--c21168_g1_i1	Paf-AHalpha-PB	821	159	678	0.976401
Cluster-10415.0--c18997_g4_i1	mRpL17-PB	715	194	531	0.981168
Cluster-10416.0--c17363_g1_i1	RpL38-PA	321	109	213	0.995305
Cluster-10417.0--c21932_g1_i1	CG6674-PA	483	247	702	0.336182
Cluster-10422.1--c23320_g3_i1	CG5958-PA	1139	279	885	0.971751
Cluster-10426.0--c13624_g1_i2	mt:ATPase6-PA	829	266	678	0.830383
Cluster-10429.0--c16372_g1_i1	CG5919-PB	905	369	771	0.695201
Cluster-10429.3--c21721_g1_i1	Prx2540-2-PA	1919	1260	663	0.993967
Cluster-10432.0--c18930_g1_i1	ND-MLRQ-PC	330	79	252	0.996032
Cluster-10436.0--c20742_g1_i1	CG4729-PE	834	163	1194	0.561977
Cluster-10440.0--c25361_g1_i2	g-PB	1680	295	3105	0.446055
Cluster-10447.0--c22671_g2_i1	Ahcy13-PC	1688	390	1299	0.99923
Cluster-10455.0--c4859_g1_i1	RpL27-PD	217	44	408	0.42402
Cluster-10460.0--c25723_g1_i1	CG31195-PB	2728	329	2424	0.989686
Cluster-1046.0--c24768_g6_i8	Cip4-PK	1422	223	1836	0.65305
Cluster-10461.0--c21394_g1_i1	CG10512-PD	1363	305	1086	0.974217
Cluster-10463.0--c19719_g1_i1	mRpS6-PB	416	108	444	0.693694
Cluster-10464.0--c20958_g1_i2	TbCMF46-PA	1000	404	1701	0.350382
Cluster-10470.3--c24024_g2_i3	Hsc70-4-PG	1943	129	1956	0.927403
Cluster-10471.0--c22770_g1_i1	CG4433-PD	1761	1084	1098	0.616576
Cluster-10471.1--c22770_g2_i1	CG14434-PB	634	293	564	0.60461
Cluster-10473.0--c21323_g3_i1	Hsc70-3-PE	2188	314	1971	0.950786
Cluster-10479.0--c25704_g1_i2	Ssrp-PA	1517	90	2172	0.656998
Cluster-10484.0--c19017_g1_i3	CG31086-PB	1042	665	447	0.8434
Cluster-10496.0--c20012_g1_i1	CG2616-PB	1126	794	1164	0.285223
Cluster-10498.0--c21956_g2_i2	CG5873-PA	2261	270	2262	0.880195
Cluster-10502.0--c20459_g1_i1	CG9921-PC	408	205	309	0.656958
Cluster-10504.0--c23205_g1_i1	Pdi-PE	2001	595	1491	0.942991
Cluster-1051.0--c19542_g1_i1	amx-PB	791	507	855	0.332164
Cluster-10524.0--c21031_g1_i1	Arl2-PA	641	87	555	0.998198
Cluster-10529.0--c21508_g3_i2	Rrp40-PB	542	228	699	0.449213
Cluster-10535.0--c9505_g1_i1	mRpL50-PA	723	394	570	0.577193
Cluster-10538.0--c27114_g1_i2	Galphai-PA	1252	215	1068	0.970974
Cluster-10539.0--c21123_g1_i1	Adk2-PA	790	89	723	0.969571
Cluster-10541.0--c24731_g1_i1	sgl-PA	1981	554	1431	0.997205
Cluster-10542.0--c20572_g1_i1	CG2767-PA	1085	483	990	0.608081
Cluster-10544.0--c20939_g1_i1	140up-PB	623	165	786	0.582697
Cluster-10547.0--c22757_g1_i1	Amy-p-PB	1517	408	1485	0.746801
Cluster-10549.0--c21046_g1_i1	Dim1-PA	548	120	429	0.997669
Cluster-10561.1--c21205_g1_i1	Prx3-PA	829	188	705	0.90922
Cluster-10567.0--c19623_g1_i1	CG7849-PB	991	422	954	0.596436
Cluster-10568.0--c26563_g1_i1	flr-PA	1964	159	1827	0.987958
Cluster-10579.0--c24554_g1_i1	CG6550-PA	1580	669	1659	0.549126
Cluster-10582.0--c23659_g1_i1	CG14977-PB	358	125	495	0.470707
Cluster-10592.0--c21539_g1_i1	CG10418-PA	359	72	288	0.996528
Cluster-10597.0--c26856_g1_i5	Su(dx)-PF	2883	1714	2850	0.410175
Cluster-10600.0--c22306_g1_i1	HIP-R-PD	977	426	1134	0.485891
Cluster-10601.0--c24211_g1_i1	CG8379-PB	2428	758	2124	0.786252
Cluster-10602.1--c21691_g1_i1	CG5757-PB	806	321	636	0.762579
Cluster-10619.0--c26902_g4_i1	abs-PA	1680	337	1860	0.722043
Cluster-10626.0--c26211_g2_i1	egh-PD	1835	462	1374	0.999272
Cluster-10629.0--c20734_g1_i1	Clect27-PB	832	218	696	0.882184
Cluster-10632.0--c27404_g1_i1	CG42540-PF	729	124	1521	0.397765
Cluster-10637.1--c25421_g4_i1	bai-PA	754	161	621	0.954911
Cluster-10638.0--c20145_g1_i1	RpL21-PC	790	311	480	0.997917
Cluster-10640.0--c24381_g3_i1	CaBP1-PB	1429	653	1302	0.596006
Cluster-10642.0--c22034_g1_i1	Prosalpha1-PB	635	84	735	0.74966
Cluster-10653.2--c24967_g3_i2	Sucb-PC	1342	707	1251	0.507594
Cluster-10661.0--c21662_g1_i1	Sec6-PA	1149	58	2217	0.492106
Cluster-10663.0--c23366_g1_i1	CG3036-PB	2696	2007	1482	0.464912
Cluster-10668.0--c26872_g1_i1	SMC2-PA	2540	870	3540	0.471751
Cluster-10675.0--c22042_g2_i5	C1GalTA-PA	1789	971	1167	0.700943
Cluster-10697.0--c22125_g1_i1	mRpS35-PA	940	158	981	0.797146
Cluster-10698.0--c19585_g1_i1	Cdk1-PA	995	135	894	0.961969
Cluster-10703.0--c19037_g1_i1	shrb-PA	657	202	681	0.668135
Cluster-10708.0--c22434_g1_i3	Cp1-PC	1205	312	1116	0.800179
Cluster-10711.0--c19715_g1_i1	mRpL54-PA	430	158	399	0.681704
Cluster-10714.0--c21003_g2_i1	CG14544-PB	1035	115	954	0.964361
Cluster-10717.0--c18603_g1_i1	tsu-PA	567	166	498	0.805221
Cluster-10719.1--c22330_g1_i2	CG6401-PB	841	155	1440	0.476389
Cluster-10734.0--c21919_g1_i1	CG9578-PA	867	268	819	0.73138
Cluster-10750.0--c20347_g1_i1	CG9996-PB	979	296	1089	0.627181
Cluster-10751.0--c25373_g1_i1	Hip14-PC	1963	971	1914	0.518286
Cluster-10755.0--c23213_g1_i1	CG6724-PA	828	328	1263	0.395883
Cluster-10772.0--c19593_g1_i1	CG4666-PB	1487	939	582	0.941581
Cluster-10773.2--c25285_g3_i2	Vps60-PB	596	129	681	0.685756
Cluster-10776.0--c25333_g3_i3	trbd-PA	2644	1235	2337	0.60291
Cluster-10786.0--c23071_g1_i1	CG13344-PA	1041	319	1125	0.641778
Cluster-10788.1--c21070_g2_i1	ebi-PA	1744	644	2103	0.523062
Cluster-10790.0--c21121_g2_i1	Aats-arg-PA	2111	1239	1998	0.436436
Cluster-10792.0--c25147_g2_i1	CG17168-PA	1039	494	1266	0.43049
Cluster-10795.0--c22625_g1_i1	grsm-PB	1699	635	1677	0.634466
Cluster-10796.0--c21016_g2_i1	CG18549-PA	586	83	1311	0.383677
Cluster-10802.0--c20715_g1_i2	RagC-D-PA	1004	267	1158	0.636442
Cluster-10822.0--c18350_g1_i1	CG13690-PA	733	107	1044	0.599617
Cluster-10830.1--c25276_g1_i1	CG1518-PC	1047	181	2142	0.404295
Cluster-10840.0--c23029_g3_i1	Kua-PC	1707	967	933	0.79314
Cluster-10848.0--c21517_g1_i1	MED8-PA	573	352	759	0.291173
Cluster-10849.0--c21152_g1_i1	Sod3-PD	711	259	654	0.691131
Cluster-10851.0--c14435_g1_i1	Bet5-PA	497	66	438	0.984018
Cluster-10851.1--c22074_g1_i1	CG2493-PB	1035	400	1428	0.444678
Cluster-10855.0--c22429_g1_i1	CG9914-PB	1468	1016	948	0.476793
Cluster-10856.0--c21607_g1_i1	SdhD-PA	662	336	549	0.593807
Cluster-10861.0--c26430_g4_i2	GPHR-PA	1547	879	1368	0.488304
Cluster-10864.0--c21909_g1_i1	CG13601-PB	415	86	834	0.394484
Cluster-10878.0--c21145_g2_i1	CG8323-PA	1038	157	912	0.966009
Cluster-10893.0--c23593_g1_i1	Rpd3-PA	1243	95	1566	0.733078
Cluster-10905.0--c19936_g1_i1	Lst8-PA	683	309	942	0.397028
Cluster-10910.0--c20786_g1_i1	atms-PB	1200	127	1617	0.663575
Cluster-10911.0--c20369_g1_i1	Arc42-PA	1309	152	1218	0.949918
Cluster-10912.0--c23098_g2_i1	CG1354-PE	1008	235	1194	0.647404
Cluster-10917.0--c27331_g1_i1	PlexA-PF	2409	997	5838	0.241864
Cluster-10929.0--c25087_g2_i1	Nha2-PB	1648	749	2145	0.419114
Cluster-10934.0--c21417_g1_i1	Tango9-PB	598	134	1146	0.404887
Cluster-10937.0--c287_g1_i1	CG1707-PA	691	164	531	0.992467
Cluster-10946.0--c24756_g1_i1	Ubc10-PA	487	23	465	0.997849
Cluster-10949.0--c20491_g1_i1	koko-PE	845	363	780	0.617949
Cluster-10950.0--c25423_g7_i2	Gprk1-PC	2099	513	2103	0.754161
Cluster-10955.0--c22958_g1_i1	Orc4-PA	822	229	1380	0.42971
Cluster-10956.0--c24738_g1_i1	Uba3-PA	1266	136	1353	0.835181
Cluster-10959.0--c23290_g1_i1	CG10639-PC	1397	756	1368	0.468567
Cluster-10961.1--c21878_g1_i1	CHMP2B-PA	744	301	639	0.693271
Cluster-10964.0--c4166_g1_i1	ND-B16.6-PC	505	74	465	0.926882
Cluster-10970.0--c24830_g1_i1	CG9629-PA	1852	317	1623	0.945779
Cluster-10973.0--c24116_g1_i2	mab-21-PA	1352	255	1098	0.999089
Cluster-10976.0--c24267_g4_i1	CG10877-PA	1447	401	1326	0.788839
Cluster-10977.0--c23430_g6_i1	CG31915-PA	1046	147	1839	0.488853
Cluster-10979.0--c23434_g2_i1	RpL7A-PG	900	184	816	0.877451
Cluster-10983.0--c21362_g1_i1	l(1)G0004-PA	825	232	723	0.820194
Cluster-10999.0--c20979_g1_i3	Gyc-89Db-PA	965	198	2010	0.381592
Cluster-11007.0--c26499_g3_i2	Flo2-PG	1453	524	1023	0.908113
Cluster-11018.0--c12917_g1_i1	ND-B22-PB	520	248	435	0.625287
Cluster-11022.0--c25166_g6_i1	CG7834-PB	933	175	762	0.994751
Cluster-11024.0--c21969_g2_i1	park-PC	1577	789	1449	0.543823
Cluster-11026.0--c26825_g8_i1	sgg-PC	1504	602	1545	0.583819
Cluster-11028.0--c16768_g1_i1	Brms1-PA	882	352	780	0.679487
Cluster-11032.0--c26613_g2_i2	Fas2-PF	2310	928	2580	0.535659
Cluster-11036.0--c25581_g2_i1	Den1-PC	662	312	750	0.466667
Cluster-11046.0--c13622_g1_i1	mRpS11-PA	743	339	603	0.669983
Cluster-11050.0--c16361_g1_i1	RpS28b-PB	285	97	198	0.949495
Cluster-11057.0--c19955_g1_i1	y-PA	783	175	1627	0.373694
Cluster-11059.0--c23774_g4_i1	sina-PC	1151	417	945	0.77672
Cluster-11062.0--c19833_g1_i1	CG3887-PC	675	145	597	0.887772
Cluster-11067.0--c22462_g1_i1	Nelf-E-PA	939	577	843	0.429419
Cluster-11068.0--c25050_g5_i3	Amph-PB	921	73	1509	0.561962
Cluster-11083.0--c27327_g3_i5	trpl-PD	1849	1082	3375	0.227259
Cluster-11089.1--c25281_g2_i4	bur-PC	2679	1315	2052	0.664717
Cluster-11093.0--c19771_g3_i1	Noa36-PA	831	124	948	0.745781
Cluster-11095.0--c24139_g6_i1	Ssu72-PC	688	113	588	0.977891
Cluster-11096.0--c20938_g2_i2	beat-Ia-PB	1435	749	1314	0.52207
Cluster-11097.0--c20251_g2_i1	CG13890-PA	707	321	789	0.489227
Cluster-11101.0--c21444_g1_i1	cta-PB	1433	315	1374	0.813683
Cluster-11104.0--c12906_g1_i1	lectin-33A-PB	278	141	561	0.244207
Cluster-11107.0--c24196_g7_i1	Pgm-PA	2289	607	1683	0.999406
Cluster-11118.0--c17035_g1_i1	dj-1beta-PA	612	82	618	0.857605
Cluster-11129.0--c24582_g1_i1	CG9220-PD	1451	582	2499	0.347739
Cluster-11131.0--c20199_g1_i1	CG14194-PA	1100	501	1077	0.556175
Cluster-11132.1--c23937_g2_i1	nan-PB	1378	62	2505	0.525349
Cluster-11133.0--c24332_g3_i3	GlyS-PA	2175	271	2130	0.893897
Cluster-11146.0--c26239_g2_i1	Gbeta13F-PH	1255	236	1023	0.99609
Cluster-11154.0--c19803_g1_i2	CG4511-PB	652	299	651	0.542243
Cluster-11156.1--c20542_g1_i1	se-PA	545	144	732	0.547814
Cluster-11157.0--c24573_g1_i1	CG11771-PA	1398	664	2193	0.334701
Cluster-11160.0--c20316_g1_i1	CG8303-PD	1062	241	1632	0.503064
Cluster-1116.0--c24033_g1_i1	Rbbp5-PA	1413	160	1470	0.852381
Cluster-11166.0--c20998_g1_i3	CG2852-PD	807	286	618	0.843042
Cluster-11167.0--c20794_g1_i2	RpL7-PB	646	326	759	0.421607
Cluster-11173.1--c26373_g4_i2	und-PC	1433	414	1347	0.756496
Cluster-11178.0--c22126_g1_i1	Edem2-PA	1452	67	2379	0.582177
Cluster-11180.0--c20907_g1_i1	CG8005-PA	1114	158	1107	0.863595
Cluster-11181.0--c20217_g1_i1	Coprox-PB	1233	580	1173	0.556692
Cluster-11184.0--c25368_g8_i2	Nop60B-PF	1439	159	1527	0.838245
Cluster-11185.0--c22871_g1_i1	CG9723-PA	1241	750	1365	0.359707
Cluster-11192.0--c21954_g2_i1	l(1)G0156-PD	1498	458	1134	0.917108
Cluster-11193.0--c16142_g1_i1	RpLP2-PA	316	110	342	0.602339
Cluster-11193.1--c22786_g1_i1	CG15916-PA	655	302	816	0.432598
Cluster-11202.0--c22926_g1_i1	Rcc1-PC	944	162	1644	0.475669
Cluster-11211.0--c19402_g1_i1	Tim8-PB	590	363	267	0.850187
Cluster-11213.0--c21293_g1_i1	RpS4-PC	795	37	786	0.964377
Cluster-11214.0--c21637_g1_i3	Papss-PH	2482	1490	1893	0.524036
Cluster-11223.0--c19098_g1_i2	RpL36-PE	506	159	348	0.997126
Cluster-11249.0--c24440_g1_i2	CG12084-PB	2719	1373	2298	0.585727
Cluster-11255.0--c24128_g2_i1	CG7694-PC	596	372	444	0.504505
Cluster-11255.1--c24128_g3_i1	fray-PI	1611	868	1659	0.44786
Cluster-11268.0--c23806_g3_i1	Atg8a-PA	430	83	366	0.948087
Cluster-11273.0--c23697_g2_i1	CG5326-PA	1339	542	834	0.955635
Cluster-11276.1--c23666_g8_i2	Idgf4-PC	1178	408	1329	0.579383
Cluster-11280.0--c24583_g1_i1	boca-PA	647	321	543	0.600368
Cluster-1128.0--c26793_g3_i1	RabX1-PA	283	2	786	0.357506
Cluster-11284.0--c21515_g1_i1	CG9987-PA	1675	155	1521	0.999343
Cluster-11288.0--c24615_g2_i1	CG11999-PA	496	116	651	0.583717
Cluster-11294.1--c24543_g2_i1	CG5590-PA	1149	322	1239	0.667474
Cluster-11298.0--c2668_g1_i1	RpS15-PB	421	98	444	0.727477
Cluster-11299.0--c26008_g1_i1	Hrd3-PB	2302	1136	2460	0.473984
Cluster-11299.1--c22057_g1_i1	Rpt5-PA	1392	115	1287	0.99223
Cluster-11300.0--c19258_g1_i1	Rcp-PC	647	366	717	0.391911
Cluster-11302.0--c23298_g1_i2	mt:CoII-PA	672	271	688	0.582849
Cluster-11306.1--c27237_g1_i3	ACC-PG	3929	567	6972	0.482215
Cluster-11317.0--c20173_g2_i1	Tbp-PA	1185	643	1062	0.510358
Cluster-1132.0--c23271_g1_i1	Rpn13-PF	592	218	1170	0.319658
Cluster-11327.0--c20363_g1_i1	snRNP-U1-C-PA	314	102	438	0.484018
Cluster-11329.0--c22495_g1_i1	su(f)-PG	1835	132	2202	0.773388
Cluster-11331.0--c20139_g2_i1	ND-B8-PA	369	85	288	0.986111
Cluster-11332.0--c27026_g4_i1	CG5510-PA	1029	241	990	0.79596
Cluster-11334.0--c23439_g8_i1	CG1764-PA	911	108	807	0.995043
Cluster-11336.0--c16012_g1_i1	Rpn11-PA	1132	236	927	0.966559
Cluster-11338.0--c24796_g4_i4	Keap1-PC	2300	633	2235	0.745861
Cluster-11341.0--c19941_g1_i1	CG8993-PA	495	193	429	0.703963
Cluster-11351.3--c23665_g9_i2	Spn88Ea-PB	973	302	1284	0.522586
Cluster-11356.0--c21_g1_i1	pirk-PB	354	94	594	0.43771
Cluster-11361.0--c19419_g1_i1	CG4239-PD	1034	237	831	0.959085
Cluster-11370.0--c22121_g1_i2	GC1-PB	1239	307	966	0.964803
Cluster-11376.0--c22659_g1_i1	Trh-PA	1610	228	2877	0.480361
Cluster-11381.0--c19740_g1_i1	Gbeta5-PA	1210	257	1077	0.884865
Cluster-11383.0--c28417_g1_i1	CG30415-PB	340	110	249	0.923695
Cluster-11389.0--c19752_g1_i1	mRpL27-PC	522	205	417	0.760192
Cluster-1139.0--c23827_g1_i1	CG3631-PE	1369	839	1266	0.418641
Cluster-11400.1--c26670_g1_i1	l(1)G0007-PA	3890	1188	3669	0.73644
Cluster-11400.2--c23949_g1_i1	CG1951-PA	1971	892	2508	0.430223
Cluster-11403.0--c20536_g1_i1	CG5447-PB	669	250	495	0.846465
Cluster-11404.0--c14390_g1_i1	mRpS16-PA	486	130	390	0.912821
Cluster-11412.0--c23222_g1_i1	S-Lap5-PA	1244	198	1650	0.633939
Cluster-11439.0--c20642_g1_i1	ATPsynG-PD	396	97	300	0.996667
Cluster-11442.0--c20661_g1_i1	RpS6-PB	794	120	747	0.902276
Cluster-11443.0--c19501_g1_i1	Ssk-PA	652	188	489	0.948875
Cluster-11456.0--c20048_g2_i1	CycA-PC	1378	593	1473	0.532926
Cluster-11457.0--c24736_g11_i4	Cnx99A-PE	1776	613	1815	0.640771
Cluster-11459.0--c20915_g1_i1	RpL4-PA	669	100	1206	0.471808
Cluster-11462.0--c24300_g1_i2	ND-75-PB	1443	382	2196	0.483151
Cluster-11470.0--c20736_g1_i2	mago-PA	570	127	444	0.997748
Cluster-11473.0--c20849_g2_i1	CG30051-PC	538	161	456	0.826754
Cluster-11478.0--c22140_g1_i2	CG10657-PA	1148	222	1005	0.921393
Cluster-11481.0--c21989_g1_i1	Syx16-PA	631	92	1059	0.508971
Cluster-11484.0--c22611_g1_i1	Chmp1-PB	738	250	612	0.797386
Cluster-11485.0--c23564_g1_i1	Neos-PB	843	526	1116	0.28405
Cluster-11493.0--c20679_g1_i1	Rpb11-PA	425	111	354	0.887006
Cluster-11500.0--c20761_g1_i1	CG10565-PB	1461	466	1941	0.512622
Cluster-11503.0--c18314_g1_i1	CG12107-PA	476	126	408	0.857843
Cluster-11504.0--c26018_g1_i4	whd-PC	1979	489	2349	0.634312
Cluster-11505.0--c20952_g2_i1	CG40472-PC	429	229	285	0.701754
Cluster-11507.0--c22234_g1_i2	ATPsyngamma-PC	999	484	894	0.576063
Cluster-11510.0--c25691_g2_i1	sun-PA	306	229	186	0.413978
Cluster-11514.0--c21841_g1_i1	Trpml-PA	1893	979	1959	0.466565
Cluster-11519.0--c21225_g1_i1	Snr1-PA	1244	132	1113	0.999102
Cluster-11520.0--c26576_g5_i1	tko-PC	497	123	465	0.804301
Cluster-11530.0--c26423_g1_i1	CG7943-PA	992	324	999	0.668669
Cluster-11531.0--c24239_g1_i1	CG4061-PB	732	82	1086	0.598527
Cluster-11535.0--c22272_g1_i1	CG5009-PA	1825	437	2010	0.690547
Cluster-11538.0--c20687_g1_i1	CSN1b-PA	1539	781	1578	0.480355
Cluster-11538.1--c20788_g1_i2	CG6843-PA	711	130	1101	0.527702
Cluster-11539.0--c22405_g11_i2	Vps36-PA	1273	554	1200	0.599167
Cluster-11541.1--c21805_g2_i2	Pfrx-PM	2262	1411	1611	0.528243
Cluster-11542.0--c22420_g1_i1	Grasp65-PA	792	217	1383	0.415763
Cluster-11542.1--c22420_g2_i1	NP15.6-PA	485	198	453	0.633554
Cluster-11544.0--c20590_g1_i1	ND-19-PD	738	271	528	0.88447
Cluster-11547.0--c26088_g1_i1	l(1)G0255-PA	2470	1334	1488	0.763441
Cluster-11555.0--c21760_g1_i1	vnc-PB	746	270	591	0.805415
Cluster-11567.0--c3284_g1_i1	RpL23-PA	480	97	423	0.905437
Cluster-11569.1--c24226_g3_i2	CG34342-PD	1537	659	1719	0.510762
Cluster-11569.2--c24226_g5_i1	alpha-Est9-PC	1102	83	1710	0.595906
Cluster-11571.0--c20121_g1_i2	rtv-PB	546	184	456	0.79386
Cluster-11573.0--c20265_g1_i1	Ada-PA	640	53	1014	0.578895
Cluster-11574.1--c23073_g1_i2	GstS1-PC	1005	400	750	0.806667
Cluster-11585.2--c21346_g1_i2	Tgt-PA	2815	1652	1284	0.905763
Cluster-11586.0--c28403_g1_i1	RpL36A-PB	395	81	315	0.996825
Cluster-11597.1--c23896_g1_i2	Mipp1-PC	1537	815	1404	0.514245
Cluster-11600.1--c24661_g2_i1	Snx1-PA	1434	262	1377	0.851126
Cluster-11603.0--c22962_g1_i1	Bug22-PA	660	82	600	0.963333
Cluster-11604.0--c24681_g1_i1	RpL37A-PA	314	42	279	0.97491
Cluster-11607.1--c18213_g1_i1	Mipp2-PA	847	407	1362	0.323054
Cluster-11609.0--c24837_g2_i1	CG17337-PA	1776	892	1437	0.61517
Cluster-11610.3--c22264_g3_i5	Vha44-PB	1534	506	1167	0.880891
Cluster-11612.0--c23299_g2_i3	CG5966-PA	1228	434	1623	0.489217
Cluster-11616.0--c29350_g1_i1	CG6180-PA	583	122	774	0.595607
Cluster-11622.0--c22732_g1_i1	CG9062-PC	2178	1414	2043	0.37396
Cluster-11624.0--c19807_g1_i1	Tpc1-PA	1094	330	999	0.764765
Cluster-11628.0--c26927_g1_i3	CG13900-PA	3982	2306	3684	0.45494
Cluster-11632.0--c24287_g2_i1	His2A:CG33865-PA	459	124	375	0.893333
Cluster-11633.0--c22165_g1_i1	bel-PA	2146	1160	2397	0.411348
Cluster-11634.0--c20341_g1_i1	ND-B14.5A-PB	319	107	312	0.679487
Cluster-11642.0--c22298_g1_i2	CG3040-PA	829	113	717	0.998605
Cluster-11643.0--c25056_g1_i1	CG2091-PA	1096	338	1125	0.673778
Cluster-11645.0--c25548_g1_i1	P58IPK-PA	1595	297	1497	0.867067
Cluster-11650.0--c21953_g1_i2	Snx6-PA	1094	216	1350	0.65037
Cluster-11657.0--c22375_g5_i1	ND-13B-PA	572	210	375	0.965333
Cluster-11659.0--c23910_g1_i1	eIF-3p66-PB	1791	577	1683	0.721331
Cluster-11673.0--c23125_g2_i1	Hn-PB	1823	597	1344	0.912202
Cluster-11674.1--c24933_g2_i4	Doa-PAA	2859	1807	1197	0.878864
Cluster-11683.0--c23248_g2_i1	CG3267-PA	1277	381	1737	0.515832
Cluster-11687.0--c23606_g1_i1	Etf-QO-PB	1157	120	1815	0.57135
Cluster-11698.2--c21942_g1_i1	rngo-PB	1260	544	1377	0.519971
Cluster-11698.4--c21609_g1_i3	CG4199-PI	1511	813	1782	0.391695
Cluster-11700.0--c24435_g1_i1	CG3107-PD	1718	387	3105	0.428663
Cluster-11705.0--c23518_g4_i1	santa-maria-PC	1305	508	1692	0.47104
Cluster-11708.1--c26182_g5_i2	CG5220-PA	854	399	909	0.50055
Cluster-11708.2--c26182_g5_i1	CG7009-PA	767	336	963	0.44756
Cluster-1171.0--c21705_g4_i1	Pex2-PA	803	453	846	0.413712
Cluster-11711.0--c24732_g3_i1	Dip-B-PD	1737	811	1527	0.606418
Cluster-11714.0--c20521_g1_i1	CG33506-PA	1342	467	963	0.908619
Cluster-11719.0--c26562_g4_i1	CG34348-PA	1148	240	972	0.934156
Cluster-11730.0--c27274_g1_i3	ry-PA	1975	143	4008	0.457086
Cluster-1173.0--c21333_g1_i1	CG7441-PB	1170	181	1998	0.494995
Cluster-11732.0--c23694_g1_i1	Got2-PA	1514	294	1275	0.956863
Cluster-11733.1--c24988_g1_i1	Gycalpha99B-PA	2032	872	2031	0.571147
Cluster-11738.0--c24139_g2_i1	Ns3-PB	1596	1033	1821	0.309171
Cluster-11741.0--c20087_g1_i1	CG11679-PA	1304	789	1263	0.407759
Cluster-11744.0--c20990_g1_i1	CG6878-PA	467	252	240	0.895833
Cluster-11745.0--c22904_g4_i1	mtSSB-PA	652	248	441	0.9161
Cluster-11752.0--c17622_g1_i1	Chd64-PB	729	163	567	0.998236
Cluster-11757.0--c25928_g2_i1	l(2)k14710-PA	1236	274	2586	0.372003
Cluster-11759.0--c19959_g1_i1	RNaseX25-PA	979	389	978	0.603272
Cluster-11762.0--c24577_g1_i1	Pglym78-PC	923	156	768	0.998698
Cluster-11771.0--c20486_g1_i1	p24-1-PB	465	175	633	0.458136
Cluster-11781.0--c21897_g3_i1	IP3K1-PA	1697	885	1326	0.612368
Cluster-11788.0--c26177_g7_i1	CG15922-PB	263	111	204	0.745098
Cluster-11790.0--c15926_g1_i1	ttm50-PB	1219	380	1287	0.651904
Cluster-11795.0--c24989_g4_i1	pall-PA	610	134	945	0.503704
Cluster-11796.0--c22145_g4_i1	Spx-PA	669	28	1044	0.613985
Cluster-11798.0--c23787_g4_i1	Ciao1-PA	958	242	1008	0.710317
Cluster-11800.1--c27269_g3_i1	awd-PE	460	2	462	0.991342
Cluster-11805.0--c26475_g1_i1	CG9791-PD	2127	238	2292	0.824171
Cluster-11806.0--c9785_g1_i1	CG4537-PB	388	158	294	0.782313
Cluster-11812.0--c26815_g5_i1	l(2)37Bb-PA	959	375	1548	0.377261
Cluster-11815.0--c20575_g2_i1	CG11007-PB	910	221	816	0.844363
Cluster-11819.0--c20646_g1_i1	UQCR-14-PA	390	97	336	0.872024
Cluster-11820.1--c25415_g7_i4	CG42260-PB	2961	1873	2925	0.371966
Cluster-11827.0--c20785_g2_i2	Npc2b-PA	793	353	480	0.916667
Cluster-11832.0--c18602_g1_i1	mgr-PA	645	223	585	0.721368
Cluster-11835.0--c16508_g1_i1	spt4-PA	427	77	351	0.997151
Cluster-11838.0--c16953_g1_i1	CG6712-PA	1121	339	1185	0.659916
Cluster-11838.1--c20201_g1_i1	Pex19-PC	901	533	879	0.418658
Cluster-11843.0--c22545_g1_i2	Sec63-PA	1348	140	2262	0.534041
Cluster-11858.0--c20398_g1_i1	Dbp45A-PA	1387	119	1566	0.809706
Cluster-11859.0--c22856_g1_i1	CG7860-PB	988	590	999	0.398398
Cluster-11863.0--c23144_g1_i1	Slh-PG	879	154	1920	0.377604
Cluster-11870.0--c23000_g1_i2	CG1640-PG	2487	1045	1707	0.844757
Cluster-11874.1--c25671_g5_i6	CG2930-PF	1376	45	2433	0.547061
Cluster-11876.1--c25430_g5_i5	Aldh-III-PP	2301	835	1692	0.86643
Cluster-11878.0--c22402_g3_i1	Elf-PB	1800	523	1860	0.686559
Cluster-11879.0--c17630_g2_i1	His3.3A-PD	536	126	411	0.997567
Cluster-1188.0--c16035_g1_i1	Uch-PB	482	159	684	0.472222
Cluster-11881.0--c26403_g5_i1	CG7742-PC	1679	1152	1530	0.344444
Cluster-11882.0--c22848_g1_i1	Prp3-PA	1903	1088	1797	0.453534
Cluster-11886.0--c20384_g1_i1	Fibp-PF	1196	255	948	0.992616
Cluster-1189.0--c19113_g1_i1	CG4036-PB	695	285	915	0.448087
Cluster-11891.0--c20916_g1_i1	Dysb-PB	820	599	867	0.254902
Cluster-11892.0--c24196_g2_i1	ALiX-PA	1764	262	2511	0.598168
Cluster-11900.1--c27223_g1_i3	Snap25-PA	787	191	639	0.932707
Cluster-11901.0--c13468_g1_i1	Fkbp14-PF	809	330	651	0.735791
Cluster-11902.0--c26184_g1_i6	Jheh1-PA	1549	683	1425	0.607719
Cluster-11910.0--c21013_g1_i1	Not11-PC	1320	874	684	0.652047
Cluster-11914.0--c27092_g1_i1	uif-PC	8315	276	10770	0.746425
Cluster-11915.0--c21462_g1_i1	Dhfr-PB	303	82	549	0.40255
Cluster-11916.0--c19296_g1_i1	Srp19-PA	488	111	483	0.780538
Cluster-11918.0--c20479_g1_i1	CG4382-PB	1281	367	1743	0.524383
Cluster-11920.1--c22445_g2_i1	frc-PB	1295	381	1122	0.814617
Cluster-11924.0--c25872_g6_i1	CG5013-PA	726	133	744	0.797043
Cluster-11929.0--c8610_g1_i1	EloC-PB	485	135	354	0.988701
Cluster-11935.0--c25118_g3_i1	CG5687-PB	1653	520	2052	0.552144
Cluster-11938.0--c18540_g1_i1	CG11577-PA	611	117	666	0.741742
Cluster-11941.0--c5093_g1_i1	ben-PE	600	145	456	0.997807
Cluster-11946.0--c21913_g1_i1	CG8331-PD	618	142	537	0.886406
Cluster-11953.0--c24735_g6_i1	CG14688-PB	947	165	867	0.901961
Cluster-11957.0--c26887_g2_i2	Inos-PA	3181	1850	1698	0.783863
Cluster-11962.0--c19997_g1_i1	CG9391-PC	1018	398	837	0.740741
Cluster-11963.0--c25768_g2_i1	CG9977-PA	2018	759	1566	0.803959
Cluster-11966.0--c16540_g1_i1	RpL19-PB	520	47	612	0.772876
Cluster-11969.0--c3773_g1_i1	RpL35-PC	440	156	372	0.763441
Cluster-11970.0--c21578_g1_i1	CG2982-PC	1011	130	1962	0.449032
Cluster-11971.0--c24832_g2_i1	CG5028-PB	1214	579	1209	0.525227
Cluster-1198.0--c24567_g1_i1	eIF3-S9-PA	1290	91	2073	0.578389
Cluster-11989.1--c24492_g5_i1	CG1673-PA	1820	789	1332	0.774024
Cluster-11995.0--c26059_g4_i1	CG8388-PA	1207	620	1719	0.341478
Cluster-11997.0--c20136_g1_i1	CycH-PA	947	99	975	0.869744
Cluster-1200.0--c26116_g1_i1	CG7456-PA	2400	1252	2331	0.492492
Cluster-12003.0--c20280_g1_i1	dnk-PB	1087	653	753	0.576361
Cluster-12007.0--c22879_g1_i2	CG16721-PC	1334	738	1485	0.401347
Cluster-12018.0--c19656_g1_i1	mRpL43-PA	583	71	579	0.884283
Cluster-12019.1--c19083_g1_i2	Mfe2-PB	1147	245	1797	0.501948
Cluster-12021.0--c22841_g1_i1	Cpsf73-PA	1699	98	2055	0.779075
Cluster-12030.2--c25945_g4_i3	CG16833-PH	2871	1741	3216	0.351368
Cluster-12030.3--c22381_g2_i6	Tdc2-PA	2154	559	1914	0.833333
Cluster-12031.0--c27226_g1_i2	APC10-PA	646	92	588	0.942177
Cluster-12035.0--c20813_g3_i1	Pka-C3-PA	1870	923	1503	0.630073
Cluster-12039.0--c22518_g2_i1	CG6506-PA	836	462	1080	0.346296
Cluster-12044.0--c20409_g1_i1	Trax-PB	598	260	897	0.376812
Cluster-12046.1--c21223_g1_i2	Nacalpha-PD	805	404	654	0.61315
Cluster-12049.0--c19685_g1_i1	CG9399-PD	507	145	465	0.778495
Cluster-12052.0--c22022_g1_i1	CG8111-PA	959	285	1131	0.595933
Cluster-12067.0--c21604_g1_i1	ics-PC	932	111	852	0.963615
Cluster-12068.0--c23931_g3_i6	Tm2-PC	942	88	855	0.99883
Cluster-12068.2--c23931_g3_i7	Tm2-PG	942	88	855	0.99883
Cluster-12075.0--c22235_g1_i1	CG5642-PA	1536	187	1620	0.832716
Cluster-12079.0--c23139_g1_i1	pix-PB	1115	72	1836	0.568083
Cluster-12080.0--c23123_g1_i1	CG3511-PB	1914	136	1914	0.928945
Cluster-12081.0--c22589_g1_i1	CG14661-PB	934	437	741	0.670715
Cluster-12082.0--c21185_g1_i1	mRpL46-PA	759	346	777	0.531532
Cluster-12085.0--c19661_g1_i1	slmo-PE	651	133	648	0.799383
Cluster-12087.0--c25369_g1_i1	Drp1-PB	1729	476	2208	0.567482
Cluster-12088.0--c23916_g7_i4	Glut1-PX	1994	1008	2355	0.418684
Cluster-12092.0--c22435_g6_i1	yellow-d-PA	734	447	1308	0.219419
Cluster-12094.0--c22704_g8_i1	CG10166-PA	890	177	726	0.982094
Cluster-12097.0--c21386_g1_i1	Cbp20-PA	566	117	465	0.965591
Cluster-12099.0--c25198_g2_i1	GstD1-PB	1562	942	630	0.984127
Cluster-12.0--c6932_g1_i1	CG8560-PB	696	1	1257	0.552904
Cluster-12100.0--c8696_g1_i1	SdhC-PB	612	265	516	0.672481
Cluster-12102.0--c24471_g1_i1	asparagine-synthetase-PA	1352	687	1677	0.396541
Cluster-12105.0--c18300_g1_i1	Rpn8-PC	943	80	1017	0.848574
Cluster-12106.0--c20665_g1_i1	CG11851-PA	1051	281	1872	0.411325
Cluster-12110.0--c26708_g4_i1	mRpL11-PA	648	58	591	0.998308
Cluster-12111.0--c21489_g1_i1	CG5323-PA	552	112	441	0.997732
Cluster-12112.0--c23448_g1_i1	CG5282-PA	1391	450	1356	0.693953
Cluster-12116.0--c24520_g3_i3	CG1882-PG	881	219	1365	0.484982
Cluster-12125.0--c26689_g5_i1	RpL39-PA	287	135	156	0.974359
Cluster-12126.0--c23413_g1_i1	Ide-PB	3121	374	2973	0.923983
Cluster-12129.0--c24861_g7_i1	CG6656-PA	1712	900	1188	0.683502
Cluster-12137.0--c24424_g3_i1	26-29-p-PA	830	336	1650	0.299394
Cluster-12139.0--c25301_g2_i2	Rh3-PA	1212	178	1152	0.897569
Cluster-12140.0--c21256_g1_i1	128up-PA	1206	625	1107	0.524842
Cluster-12144.0--c20249_g1_i2	Pex11-PA	457	131	726	0.449036
Cluster-12152.0--c20001_g1_i1	CG1074-PA	1079	432	1467	0.441036
Cluster-12158.0--c19985_g1_i1	Trs20-PA	492	82	420	0.97619
Cluster-12158.1--c20069_g1_i1	CG9281-PD	2046	358	1836	0.91939
Cluster-12165.0--c21043_g1_i1	CG2051-PA	1374	643	1218	0.600164
Cluster-12172.0--c27241_g3_i1	serp-PC	1796	846	1626	0.584256
Cluster-12173.0--c22375_g1_i1	Surf1-PA	983	444	903	0.596899
Cluster-12174.0--c24306_g3_i1	CG5001-PC	1736	1116	1041	0.595581
Cluster-12182.1--c20698_g2_i1	CG2453-PC	989	537	906	0.498896
Cluster-12184.0--c25370_g1_i1	Arl4-PB	770	297	942	0.502123
Cluster-12187.0--c20954_g1_i2	CG9090-PC	1120	248	1125	0.775111
Cluster-12202.0--c19876_g2_i1	Obp83a-PC	550	185	525	0.695238
Cluster-12203.0--c20805_g2_i1	MrgBP-PA	580	194	606	0.636964
Cluster-12205.4--c24073_g4_i1	SCOT-PA	1042	254	1551	0.508059
Cluster-12209.1--c27342_g4_i2	aPKC-PD	1845	898	1827	0.518336
Cluster-12215.0--c23715_g5_i1	Mlc-c-PA	630	187	444	0.997748
Cluster-12215.1--c26350_g6_i1	CG9003-PF	1614	310	1368	0.953216
Cluster-1222.0--c23132_g1_i1	Trap1-PB	1755	616	2076	0.548651
Cluster-12232.0--c20242_g1_i1	HdacX-PB	1180	683	1032	0.481589
Cluster-12238.0--c24916_g1_i1	CG31663-PC	2480	1497	2901	0.338849
Cluster-12239.0--c19221_g1_i1	TfIIFbeta-PA	950	471	834	0.574341
Cluster-12239.1--c27894_g1_i1	mRpS14-PB	419	105	387	0.81137
Cluster-12245.0--c23902_g1_i1	CG6418-PB	2209	893	2376	0.553872
Cluster-12253.1--c26704_g1_i1	Taf2-PB	2977	1346	3666	0.444899
Cluster-12254.0--c24724_g8_i2	CG8031-PA	1192	467	888	0.816441
Cluster-12262.0--c24484_g2_i1	Vti1-PA	738	367	693	0.535354
Cluster-12266.0--c27040_g2_i3	Mob3-PA	865	212	663	0.984917
Cluster-12270.0--c21779_g1_i2	CG1440-PD	1655	897	1656	0.457729
Cluster-1227.0--c12173_g1_i1	Srp9-PA	317	84	234	0.995726
Cluster-12280.0--c28624_g1_i1	RpL29-PD	285	73	231	0.917749
Cluster-12284.0--c21529_g1_i1	Arpc4-PA	609	103	507	0.998028
Cluster-12299.0--c20375_g1_i1	mRpL22-PA	687	253	702	0.618234
Cluster-1230.1--c26507_g4_i1	CG1789-PA	337	74	714	0.368347
Cluster-12311.0--c21421_g1_i1	CG32483-PA	859	98	1320	0.576515
Cluster-12315.0--c21668_g1_i1	mdlc-PA	798	319	1074	0.445996
Cluster-12329.0--c20360_g1_i1	Rpt4-PB	1306	140	1194	0.976549
Cluster-12333.0--c19257_g1_i1	scu-PA	876	109	768	0.998698
Cluster-12338.1--c20044_g1_i1	Rrp45-PB	971	423	1239	0.442292
Cluster-12342.0--c19105_g1_i1	Gas8-PD	1378	827	1440	0.382639
Cluster-12360.0--c23319_g4_i1	Ir100a-PA	825	214	1812	0.337196
Cluster-12361.0--c19471_g1_i1	levy-PB	395	132	330	0.79697
Cluster-12362.0--c19560_g1_i1	Skp2-PE	1441	695	1680	0.444048
Cluster-12370.0--c20779_g1_i1	CG7967-PA	598	104	951	0.519453
Cluster-1237.0--c20596_g1_i1	mRpL20-PA	559	155	453	0.891832
Cluster-12371.0--c20197_g2_i1	CG13220-PB	489	166	462	0.699134
Cluster-12374.0--c22318_g1_i1	CG34150-PB	316	92	414	0.541063
Cluster-12375.0--c25322_g4_i1	Cdk7-PA	954	190	1062	0.719397
Cluster-12377.0--c22493_g1_i1	Rpn3-PA	1518	451	1485	0.718519
Cluster-12391.0--c21364_g1_i4	Taf12-PA	719	435	591	0.480541
Cluster-12396.0--c26771_g3_i1	Rab21-PC	661	257	669	0.603886
Cluster-12402.0--c24929_g1_i3	Lim3-PG	1741	1022	1668	0.431055
Cluster-12404.0--c21166_g1_i1	CG1814-PA	1542	550	1647	0.602307
Cluster-12415.0--c24131_g1_i3	CG5618-PA	1075	239	1533	0.545336
Cluster-12418.0--c24015_g1_i1	Ced-12-PA	2285	1158	2175	0.518161
Cluster-12419.0--c20772_g1_i1	Cyp301a1-PA	1996	500	1662	0.90012
Cluster-12420.0--c21335_g1_i1	CG8545-PA	1762	668	2676	0.408819
Cluster-12426.0--c26459_g1_i1	Pask-PA	3222	2110	2958	0.37593
Cluster-12442.0--c20132_g2_i1	st-PA	1048	77	2001	0.485257
Cluster-12449.0--c21360_g1_i1	Yippee-PA	422	87	366	0.915301
Cluster-12449.1--c20745_g1_i1	Tim9a-PB	405	133	288	0.944444
Cluster-12462.0--c22989_g1_i1	CG10338-PB	1329	226	1254	0.879585
Cluster-12468.0--c21367_g1_i1	Try29F-PD	799	449	804	0.435323
Cluster-12475.0--c21635_g2_i1	CG6195-PA	1204	155	1092	0.960623
Cluster-12477.4--c25971_g11_i1	Sras-PA	790	86	909	0.774477
Cluster-12482.0--c22526_g1_i1	CG8549-PB	663	115	759	0.722003
Cluster-12495.1--c21615_g1_i1	RhoL-PB	1429	905	645	0.812403
Cluster-1250.0--c24561_g1_i1	mRNA-cap-PA	1836	967	1950	0.445641
Cluster-12523.0--c24080_g1_i1	IntS9-PA	1552	275	1965	0.649873
Cluster-12526.0--c19616_g1_i2	CG13926-PA	765	178	594	0.988215
Cluster-12527.0--c18998_g1_i1	Tctp-PB	606	94	519	0.986513
Cluster-12529.0--c18260_g1_i1	CHOp24-PB	814	587	627	0.362041
Cluster-12539.0--c25819_g1_i1	CG32344-PA	1632	307	2484	0.533414
Cluster-12546.0--c25392_g1_i1	mRpS26-PA	286	50	678	0.348083
Cluster-12557.0--c20315_g1_i1	sau-PE	1170	487	885	0.771751
Cluster-12558.3--c26466_g9_i3	KCNQ-PF	1572	616	2982	0.32059
Cluster-12560.0--c21075_g1_i2	Kr-h2-PC	922	278	831	0.77497
Cluster-12570.0--c25222_g1_i1	CG5608-PA	1461	382	2064	0.522771
Cluster-12570.1--c27087_g1_i1	CG4849-PA	3030	985	2928	0.698429
Cluster-12572.0--c21257_g1_i1	CG7607-PA	823	458	504	0.724206
Cluster-12584.0--c22187_g1_i1	mRpL14-PB	536	138	486	0.81893
Cluster-12585.0--c26815_g1_i1	CG10470-PA	647	222	552	0.769928
Cluster-1259.0--c23318_g1_i1	Fdh-PA	920	432	1140	0.42807
Cluster-12594.0--c26954_g2_i1	nAChRbeta1-PA	1231	443	1566	0.503193
Cluster-12598.0--c23315_g1_i1	CG7394-PC	552	205	357	0.971989
Cluster-12600.0--c20426_g2_i1	CG10050-PA	839	153	756	0.907407
Cluster-1260.0--c21180_g1_i1	CG7033-PA	1679	72	1608	0.999378
Cluster-12604.0--c24115_g1_i1	Aats-gly-PC	1940	456	2298	0.645779
Cluster-12606.0--c21148_g1_i1	Gpb5-PD	626	306	411	0.778589
Cluster-12608.0--c22512_g1_i1	CG7275-PA	1375	92	1341	0.956749
Cluster-12620.0--c21435_g1_i1	CG8866-PA	1124	495	1563	0.402431
Cluster-12629.1--c25294_g10_i7	Ect4-PJ	3053	1503	3180	0.487421
Cluster-12637.0--c20619_g1_i1	Obp69a-PA	405	187	447	0.487696
Cluster-12642.0--c22278_g1_i2	Traf6-PA	1305	808	1428	0.348039
Cluster-12643.0--c19667_g1_i1	CG4884-PB	613	266	570	0.608772
Cluster-12650.1--c24242_g5_i1	l(1)G0193-PA	1775	786	1995	0.495739
Cluster-12652.0--c25657_g2_i2	Ssadh-PE	1825	1010	1530	0.53268
Cluster-12658.0--c25097_g3_i1	CG5793-PB	785	231	663	0.835596
Cluster-12666.0--c19570_g1_i2	Gbeta76C-PA	1143	103	1041	0.999039
Cluster-12667.0--c24374_g1_i1	CG45068-PA	1370	252	2091	0.534672
Cluster-12671.0--c24524_g1_i2	schlank-PB	1176	148	1203	0.85453
Cluster-1267.1--c23858_g1_i1	Sirt7-PA	1378	338	2316	0.44905
Cluster-12675.0--c26016_g5_i5	CG12091-PB	1156	344	966	0.84058
Cluster-12676.0--c20482_g1_i1	mRpS34-PA	567	217	567	0.617284
Cluster-12678.0--c20897_g1_i1	RIOK1-PB	1490	651	1758	0.477247
Cluster-12681.0--c19477_g1_i1	mRpL30-PA	690	163	543	0.970534
Cluster-12696.2--c24750_g3_i1	Srp54k-PA	1584	181	1527	0.918795
Cluster-12702.0--c24252_g2_i1	ogre-PF	1473	649	1089	0.756657
Cluster-12709.0--c19478_g1_i1	CG14331-PC	922	179	939	0.791267
Cluster-12710.0--c21610_g1_i1	Fuca-PC	1263	343	1485	0.619529
Cluster-12717.0--c25358_g1_i1	Mcm6-PA	2023	848	2454	0.47881
Cluster-12718.0--c20995_g1_i3	regucalcin-PD	1024	590	960	0.452083
Cluster-12723.0--c22484_g1_i1	CG2200-PB	924	238	723	0.948824
Cluster-12728.0--c23360_g1_i1	Mon1-PA	1260	358	1587	0.568368
Cluster-12730.0--c21980_g2_i1	CG9669-PB	278	138	237	0.590717
Cluster-12732.0--c5271_g1_i1	RpL27A-PD	512	318	450	0.431111
Cluster-12750.0--c21831_g2_i2	CG6583-PA	567	247	465	0.688172
Cluster-1275.0--c22011_g1_i1	Arpc3A-PE	611	117	534	0.925094
Cluster-12759.0--c21807_g1_i2	Kap-alpha1-PA	1759	416	1632	0.822917
Cluster-12760.1--c22233_g2_i1	CG12267-PB	1667	921	1569	0.475462
Cluster-1277.0--c20368_g1_i1	CG8888-PA	1477	734	1167	0.636675
Cluster-12776.0--c22790_g1_i1	Cul3-PF	1368	457	2322	0.392334
Cluster-12788.0--c23527_g1_i1	Edem1-PD	1620	226	2949	0.472703
Cluster-12793.0--c17704_g3_i1	CG33783-PA	289	140	495	0.30101
Cluster-12799.1--c21538_g1_i1	CG8389-PA	1031	471	1416	0.39548
Cluster-12800.0--c19810_g1_i2	CG15881-PA	558	253	411	0.742092
Cluster-12801.0--c23983_g1_i5	CG11099-PB	710	159	1137	0.484609
Cluster-12807.0--c20469_g2_i1	Nxt1-PA	513	193	402	0.79602
Cluster-12818.0--c26638_g2_i3	CG16717-PA	1107	586	903	0.576966
Cluster-12822.1--c23543_g1_i2	bor-PB	3617	2442	1815	0.647383
Cluster-12835.0--c24613_g1_i1	ppan-PA	1049	78	1383	0.702097
Cluster-12840.0--c25720_g1_i1	CG15117-PC	2483	1284	1971	0.608321
Cluster-12856.1--c21623_g1_i2	CG9004-PA	1953	1120	2565	0.324756
Cluster-12863.0--c25399_g1_i1	CG17691-PE	1238	234	1095	0.916895
Cluster-12866.0--c24129_g3_i1	b-PB	2286	1228	1728	0.612269
Cluster-12868.0--c3469_g1_i1	RpL17-PE	586	92	561	0.88057
Cluster-12870.0--c20474_g1_i3	Gasp-PA	914	237	777	0.8713
Cluster-12874.0--c22099_g1_i1	twf-PA	1203	409	1032	0.76938
Cluster-12878.0--c21067_g2_i1	CG7979-PA	1390	386	1326	0.757164
Cluster-12881.0--c24199_g2_i1	Mgat1-PA	1642	617	1377	0.744372
Cluster-12882.0--c20697_g1_i1	CG1265-PB	878	264	666	0.921922
Cluster-12884.0--c22774_g1_i2	CG32791-PC	1577	606	1665	0.583183
Cluster-12885.0--c23441_g2_i3	Thor-PB	457	203	354	0.717514
Cluster-12886.0--c23056_g1_i1	CG9143-PA	1877	657	2442	0.49959
Cluster-12887.0--c21058_g1_i1	Trs23-PA	678	55	660	0.943939
Cluster-12891.0--c20977_g2_i1	GstE4-PA	347	57	669	0.433483
Cluster-12891.1--c20977_g1_i1	CG13298-PA	514	158	366	0.972678
Cluster-12896.0--c19721_g1_i1	CG9034-PB	379	176	234	0.867521
Cluster-12898.0--c23487_g2_i1	Pp2A-29B-PD	1831	278	1953	0.795187
Cluster-12900.0--c19003_g1_i1	RpL22-PA	1048	734	900	0.348889
Cluster-12906.1--c22339_g2_i2	CG5946-PF	859	317	951	0.569926
Cluster-12911.0--c22256_g2_i1	RSG7-PB	1882	563	1944	0.678498
Cluster-12915.0--c21801_g1_i1	ND-B17.2-PB	499	89	429	0.955711
Cluster-12917.0--c25195_g1_i1	CG8507-PA	726	193	1140	0.467544
Cluster-12923.0--c20448_g5_i1	CG9548-PA	436	110	336	0.970238
Cluster-12948.0--c21135_g1_i2	CG10171-PA	1219	245	993	0.980866
Cluster-12954.0--c22188_g3_i2	CG2604-PB	732	193	1293	0.41686
Cluster-12960.0--c19562_g1_i1	CG17672-PA	1026	625	750	0.534667
Cluster-12969.0--c19138_g1_i1	parvin-PB	1124	48	1104	0.974638
Cluster-12973.0--c22178_g1_i2	eIF6-PA	848	117	738	0.990515
Cluster-12980.0--c24005_g1_i2	cbc-PA	1009	122	1272	0.697327
Cluster-12991.0--c26006_g2_i1	CG3402-PA	516	145	372	0.997312
Cluster-13001.0--c19904_g1_i1	CG7006-PA	685	152	543	0.981584
Cluster-13002.0--c21211_g1_i1	CG1983-PB	899	141	765	0.99085
Cluster-13005.0--c21652_g1_i1	CG11837-PA	989	69	921	0.998914
Cluster-13011.0--c16705_g1_i1	Fer2-PC	832	458	840	0.445238
Cluster-13027.1--c18075_g1_i1	Mtap-PB	834	160	1083	0.622345
Cluster-13031.0--c17708_g1_i2	RpL15-PI	755	516	615	0.388618
Cluster-13034.0--c22956_g2_i2	Aats-asp-PB	1728	271	1596	0.912907
Cluster-1304.0--c22587_g1_i1	Ercc1-PA	834	325	780	0.652564
Cluster-13048.0--c22180_g1_i1	polo-PB	1315	386	1731	0.536684
Cluster-13049.0--c21734_g1_i1	Cda4-PA	1763	384	1461	0.943874
Cluster-13055.0--c22867_g1_i1	CG9547-PA	1408	215	1260	0.946825
Cluster-13056.0--c22644_g2_i3	CG2246-PN	1092	532	1131	0.495137
Cluster-13061.0--c19958_g1_i1	SAK-PA	987	202	2310	0.339827
Cluster-13066.0--c17832_g1_i1	CG8891-PA	688	146	576	0.940972
Cluster-13070.0--c22094_g1_i1	Fit1-PB	2572	1523	2127	0.493183
Cluster-13071.0--c19317_g2_i1	ChLD3-PA	1260	1	1734	0.726067
Cluster-13073.0--c23673_g1_i2	mRpS9-PA	1250	207	1188	0.877946
Cluster-13080.0--c21611_g1_i2	eIF-4a-PF	1602	400	1212	0.991749
Cluster-13086.0--c22246_g1_i1	Mat1-PA	634	209	963	0.441329
Cluster-13087.0--c26177_g5_i1	CG7371-PA	1925	117	1989	0.908999
Cluster-13091.0--c23642_g1_i2	Tret1-1-PA	3094	1757	2574	0.519425
Cluster-13101.0--c19289_g1_i1	CG2076-PB	1178	447	1026	0.712476
Cluster-13104.0--c20261_g1_i2	rpk-PA	1204	704	1794	0.278707
Cluster-13107.1--c22478_g1_i2	CG31751-PC	1102	416	1254	0.547049
Cluster-1312.0--c15473_g1_i1	mt:ND6-PA	308	123	528	0.350379
Cluster-13125.1--c20783_g3_i1	CG10365-PD	1353	604	855	0.876023
Cluster-13131.3--c25208_g3_i3	Men-PB	4043	2382	2292	0.724695
Cluster-13142.0--c15754_g1_i1	Or24a-PB	510	211	1209	0.247312
Cluster-13148.0--c20484_g1_i1	RpII15-PC	503	135	390	0.94359
Cluster-13161.0--c19793_g1_i2	CG11200-PC	1261	221	1068	0.973783
Cluster-13162.1--c24590_g1_i1	grp-PA	1181	447	1539	0.476933
Cluster-13175.0--c24809_g1_i3	DAT-PB	2380	1199	828	1.42633
Cluster-1319.1--c19366_g1_i4	lambdaTry-PA	1216	1025	927	0.206041
Cluster-13193.0--c5289_g1_i1	VhaM9.7-a-PC	344	99	258	0.949612
Cluster-13204.0--c24328_g10_i1	CG6073-PB	1252	479	1110	0.696396
Cluster-13209.0--c24427_g4_i2	Phm-PA	1319	588	1725	0.423768
Cluster-13212.0--c17987_g1_i1	ND-B17-PC	603	262	504	0.676587
Cluster-1322.0--c25673_g4_i1	CG13566-PB	375	136	609	0.392447
Cluster-13227.0--c26281_g2_i1	Gclc-PD	2351	906	2154	0.670845
Cluster-13230.0--c21212_g1_i1	CG5199-PB	1172	705	1149	0.40644
Cluster-13236.1--c23700_g2_i1	CG12428-PB	2123	1398	1857	0.390415
Cluster-1324.11--c21597_g1_i1	ND-39-PB	1278	166	1251	0.888889
Cluster-1324.1--c25300_g2_i1	ND-23-PA	792	265	654	0.80581
Cluster-13246.1--c25479_g2_i1	aralar1-PC	1521	277	2088	0.595785
Cluster-13254.0--c23609_g4_i1	CG3776-PB	555	205	792	0.441919
Cluster-13265.1--c26432_g12_i1	CG6415-PA	651	157	1218	0.405583
Cluster-13267.0--c2823_g1_i1	CG5532-PB	403	86	339	0.935103
Cluster-13268.0--c23845_g1_i2	CG6928-PA	2272	1289	1839	0.53453
Cluster-13269.0--c19046_g2_i1	cl-PC	498	118	381	0.997375
Cluster-13270.0--c21835_g1_i1	Sec5-PA	1269	76	2685	0.44432
Cluster-13278.0--c26690_g1_i1	Aats-asn-PB	1818	325	1677	0.89028
Cluster-13286.5--c25444_g5_i5	Ubi-p5E-PB	617	135	1605	0.300312
Cluster-13288.0--c20634_g1_i1	CG18547-PA	950	297	1038	0.629094
Cluster-13293.0--c20722_g2_i1	CG10424-PA	500	141	903	0.397564
Cluster-13299.0--c25317_g1_i1	l(2)35Df-PA	2057	147	3168	0.602904
Cluster-13302.0--c11941_g1_i1	CG8134-PB	736	473	1038	0.253372
Cluster-13306.0--c21465_g1_i1	ste14-PB	987	280	900	0.785556
Cluster-13307.0--c26649_g5_i1	hrg-PD	1676	423	2484	0.504428
Cluster-13327.0--c26240_g2_i1	CG32649-PA	2010	631	1986	0.694361
Cluster-1333.0--c18032_g1_i1	CG5048-PA	792	460	633	0.524487
Cluster-13334.0--c17706_g1_i2	Cyp49a1-PE	1246	476	1770	0.435028
Cluster-13339.0--c21476_g3_i1	mRpL41-PA	594	268	501	0.650699
Cluster-13346.0--c20968_g1_i1	CstF-50-PA	1394	258	1275	0.89098
Cluster-13350.1--c24859_g4_i1	CG9317-PC	1062	403	2025	0.325432
Cluster-13354.0--c21331_g3_i1	Cralbp-PA	1155	307	975	0.869744
Cluster-13369.0--c20799_g1_i1	Trf-PA	916	371	675	0.807407
Cluster-1337.0--c22950_g1_i1	Syx17-PA	719	279	906	0.485651
Cluster-13373.1--c20744_g1_i3	CG9531-PB	705	199	972	0.520576
Cluster-13381.0--c21035_g1_i2	Der-1-PB	666	325	738	0.46206
Cluster-13390.0--c22755_g1_i1	rumi-PA	1281	550	1236	0.591424
Cluster-13392.0--c23323_g1_i1	APP-BP1-PA	782	108	1575	0.427937
Cluster-13393.6--c25944_g3_i3	CG12567-PG	1020	298	1050	0.687619
Cluster-13396.1--c20251_g1_i1	CG16985-PA	597	247	450	0.777778
Cluster-13403.0--c23172_g1_i1	MSBP-PC	726	262	747	0.621151
Cluster-13407.0--c23217_g3_i1	COX5B-PB	479	144	363	0.922865
Cluster-13419.0--c22940_g1_i1	CG3812-PC	964	167	1032	0.772287
Cluster-13420.1--c24491_g2_i3	Picot-PB	2003	924	1590	0.678616
Cluster-13426.0--c26591_g2_i1	CG5554-PA	952	380	972	0.588477
Cluster-13431.0--c23841_g2_i1	Arp10-PB	763	281	1137	0.423923
Cluster-13435.2--c19834_g2_i2	CG6084-PC	2847	1969	951	0.923239
Cluster-13445.1--c21193_g1_i1	RfC4-PA	1118	162	996	0.959839
Cluster-13448.0--c20970_g1_i1	CG30108-PB	345	148	267	0.737828
Cluster-13448.1--c22416_g1_i1	P32-PA	678	325	792	0.445707
Cluster-1345.0--c26303_g1_i1	ND-B15-PA	538	299	342	0.69883
Cluster-13452.0--c20830_g1_i1	CG5537-PC	745	128	786	0.784987
Cluster-13457.0--c27365_g1_i1	ck-PD	2997	325	6504	0.410824
Cluster-13473.0--c19538_g1_i1	l(2)41Ab-PA	1796	669	2673	0.421624
Cluster-1348.0--c22354_g1_i1	mRpL24-PA	886	182	744	0.946237
Cluster-13484.0--c21664_g2_i1	CG7896-PA	2084	621	4179	0.350084
Cluster-13486.0--c23586_g1_i4	CG12360-PB	1187	651	1599	0.33521
Cluster-13488.0--c23513_g2_i2	Nedd4-PM	1982	672	3000	0.436667
Cluster-13497.0--c22077_g1_i1	CG12125-PC	1797	943	1578	0.541191
Cluster-1352.0--c2651_g1_i1	TwdlBeta-PA	668	501	597	0.279732
Cluster-13521.0--c24109_g6_i5	slmb-PC	1846	347	1794	0.835563
Cluster-13523.0--c27345_g1_i1	Ca-P60A-PF	3262	215	3063	0.994776
Cluster-13530.0--c21977_g1_i1	Use1-PA	717	502	753	0.285525
Cluster-13536.0--c23008_g1_i1	Adgf-D-PA	1677	1150	1662	0.317088
Cluster-13537.0--c24120_g2_i4	AnxB11-PG	1816	857	1536	0.624349
Cluster-13548.0--c24986_g1_i1	CG4038-PA	531	271	714	0.364146
Cluster-13565.0--c21403_g1_i1	CG30499-PB	725	375	666	0.525526
Cluster-13574.0--c22595_g2_i1	UQCR-Q-PD	358	119	270	0.885185
Cluster-13576.0--c5173_g1_i1	CG5157-PA	235	8	360	0.630556
Cluster-13607.0--c22922_g1_i1	Txl-PA	446	105	864	0.394676
Cluster-13611.0--c23772_g4_i1	Cul4-PB	1962	781	2466	0.478913
Cluster-13611.2--c23772_g1_i1	CG7791-PA	2370	1255	2100	0.530952
Cluster-13614.0--c28880_g1_i1	RpS15Aa-PF	436	77	393	0.913486
Cluster-13617.0--c29191_g1_i1	RpL12-PC	621	124	498	0.997992
Cluster-13618.0--c22557_g1_i1	mRpL39-PA	1122	244	1002	0.876248
Cluster-13621.0--c21727_g5_i1	l(2)35Be-PA	765	157	648	0.938272
Cluster-13628.0--c21959_g1_i2	CG9008-PA	1167	298	894	0.972036
Cluster-13648.0--c24388_g1_i1	CG43693-PB	1975	815	1509	0.768721
Cluster-13648.2--c24388_g1_i3	CG43693-PC	2113	953	1449	0.800552
Cluster-13659.0--c20584_g1_i2	CG30392-PB	743	324	672	0.623512
Cluster-1366.0--c21269_g1_i1	CG8204-PB	429	223	432	0.476852
Cluster-13675.0--c23511_g2_i1	RIOK2-PA	1062	100	1617	0.594929
Cluster-13684.0--c23580_g1_i1	CG5808-PA	1237	368	1962	0.442915
Cluster-13687.0--c22553_g11_i1	nac-PA	1192	224	1014	0.954635
Cluster-1369.0--c19602_g1_i1	CG3909-PA	1119	343	996	0.779116
Cluster-13692.0--c21158_g1_i4	CG13392-PB	741	454	672	0.427083
Cluster-13697.0--c25480_g1_i4	VGAT-PA	2788	1517	1650	0.770303
Cluster-13699.0--c21880_g1_i2	CG5641-PA	1201	236	1191	0.810243
Cluster-13700.0--c19396_g1_i1	Tom40-PC	1117	401	1035	0.691787
Cluster-13709.0--c23815_g4_i1	mRpL49-PB	529	179	540	0.648148
Cluster-13718.0--c25722_g1_i1	pip-PA	1709	738	1242	0.781804
Cluster-13721.0--c23186_g6_i1	Dh44-R2-PB	1557	1126	1515	0.284488
Cluster-13728.0--c17946_g1_i1	CG33299-PC	552	232	519	0.61657
Cluster-13742.2--c24903_g3_i1	CG13284-PD	1958	1050	1020	0.890196
Cluster-13743.0--c12712_g1_i1	HSPC300-PB	273	70	231	0.878788
Cluster-13746.0--c18984_g2_i1	Awh-PC	1051	407	864	0.74537
Cluster-13748.0--c22562_g1_i1	CG42498-PA	284	51	336	0.693452
Cluster-13753.0--c19681_g1_i1	Vha14-1-PA	494	126	375	0.981333
Cluster-13754.2--c13921_g1_i1	CG2846-PB	681	298	462	0.829004
Cluster-13765.0--c23178_g1_i2	Tg-PA	2611	1064	2331	0.663664
Cluster-13766.0--c25404_g4_i1	CG1104-PC	1010	102	2349	0.386547
Cluster-13767.0--c17934_g1_i1	Poc1-PB	959	102	1212	0.707096
Cluster-13770.0--c23179_g4_i1	CG9288-PA	835	518	645	0.491473
Cluster-13773.1--c24305_g7_i1	CG7382-PA	855	358	711	0.699015
Cluster-13779.0--c24946_g3_i3	CG17119-PC	1539	790	1194	0.627303
Cluster-13780.0--c24755_g2_i2	CG10333-PA	2766	1360	2469	0.569461
Cluster-13781.0--c26997_g3_i1	CG5189-PB	288	94	378	0.513228
Cluster-13786.0--c25731_g1_i1	Sirt2-PB	1035	283	1068	0.70412
Cluster-13788.1--c25456_g2_i2	Rcd1-PC	1691	522	2805	0.416756
Cluster-13790.0--c22315_g2_i1	VhaPPA1-1-PB	741	481	639	0.406886
Cluster-13793.1--c24010_g1_i4	CG5285-PA	969	379	843	0.699881
Cluster-13795.2--c20981_g1_i2	CG18643-PB	521	258	477	0.551363
Cluster-13803.0--c21233_g1_i1	ScpX-PA	792	175	1635	0.37737
Cluster-13803.1--c24700_g1_i2	CG17323-PD	1847	1155	1560	0.44359
Cluster-13805.0--c22868_g1_i1	Sec23-PH	2359	830	2322	0.658484
Cluster-13806.0--c24362_g1_i1	CG33303-PB	1459	410	1377	0.761801
Cluster-13818.0--c25164_g1_i2	CG3534-PA	2266	902	1659	0.822182
Cluster-13836.0--c25817_g1_i1	CG10924-PA	1417	860	1944	0.286523
Cluster-13841.3--c25766_g1_i3	crn-PA	1759	104	2109	0.784732
Cluster-13842.0--c19335_g1_i1	RpII18-PA	524	255	396	0.679293
Cluster-13843.0--c23358_g5_i4	Pde6-PD	4010	2484	3357	0.454573
Cluster-13860.0--c22684_g1_i1	CG3436-PC	1129	92	1044	0.993295
Cluster-13867.0--c23554_g1_i1	mRpS22-PA	617	156	1182	0.390017
Cluster-13868.0--c25837_g2_i2	CG7997-PA	1128	448	1254	0.542265
Cluster-13870.0--c20243_g1_i1	DNApol-epsilon58-PA	1319	522	1578	0.50507
Cluster-13875.0--c22189_g3_i1	yip2-PA	1345	149	1197	0.999165
Cluster-13881.0--c22825_g1_i1	CG3925-PA	1476	937	1758	0.306598
Cluster-13883.0--c21103_g1_i1	gammaSnap1-PA	944	108	909	0.919692
Cluster-13897.0--c18493_g1_i1	Bka-PA	716	252	603	0.769486
Cluster-13901.0--c26434_g5_i1	CG8314-PA	832	272	882	0.634921
Cluster-13916.0--c7291_g1_i1	CG14455-PB	565	344	585	0.377778
Cluster-13918.0--c25351_g1_i1	CG32022-PB	590	282	537	0.573557
Cluster-13918.1--c25351_g2_i1	gatA-PA	1304	612	1527	0.453176
Cluster-13927.1--c25804_g2_i6	Trim9-PB	1667	744	2223	0.415205
Cluster-13932.0--c23595_g1_i6	CG9153-PC	3420	2362	3189	0.331765
Cluster-13957.0--c24880_g2_i2	Nmdmc-PB	1498	611	930	0.953763
Cluster-13961.0--c23493_g1_i1	CG7192-PD	916	431	1059	0.457979
Cluster-13962.0--c22278_g2_i1	CG2021-PA	383	99	288	0.986111
Cluster-13980.0--c21007_g4_i1	Inx3-PC	1429	671	1188	0.638047
Cluster-13981.0--c26014_g3_i1	CG5002-PA	2574	1624	1788	0.53132
Cluster-13986.0--c21525_g1_i1	Rpn12-PA	888	232	795	0.825157
Cluster-13992.0--c25753_g4_i7	CG10907-PA	613	80	1509	0.353214
Cluster-13994.0--c18106_g1_i1	RabX6-PB	756	172	669	0.872945
Cluster-13994.1--c22108_g1_i1	CG12264-PA	1457	204	1389	0.902088
Cluster-14021.0--c20579_g1_i2	CG5903-PC	707	579	681	0.187959
Cluster-14022.1--c24784_g1_i4	CTCF-PA	1792	770	2457	0.415954
Cluster-14029.0--c23473_g1_i1	CG8306-PA	1045	185	1551	0.554481
Cluster-14034.2--c19884_g1_i1	aurB-PA	1107	277	990	0.838384
Cluster-14059.0--c21079_g1_i1	Dhap-at-PC	1350	427	2424	0.380776
Cluster-14070.1--c26053_g9_i2	CG34325-PB	1404	889	540	0.953704
Cluster-14080.0--c25648_g6_i1	CG16771-PE	2002	1202	1791	0.446678
Cluster-14098.0--c22184_g1_i1	CG8257-PB	1141	743	1677	0.237329
Cluster-14.0--c18761_g1_i1	CG8628-PA	269	27	255	0.94902
Cluster-14109.0--c22638_g4_i2	Int6-PA	1141	110	1308	0.788226
Cluster-14118.0--c22992_g1_i1	CG11652-PC	1373	756	1365	0.452015
Cluster-14142.0--c20088_g1_i1	CG7787-PA	488	135	369	0.95664
Cluster-14143.0--c21900_g2_i2	Gyk-PA	1901	570	1617	0.823129
Cluster-14145.1--c25614_g3_i2	CG4573-PA	1212	202	1536	0.657552
Cluster-14158.0--c24948_g1_i1	Hdc-PD	1887	445	2544	0.566824
Cluster-14159.0--c25236_g1_i1	Bgb-PB	858	280	762	0.75853
Cluster-14163.0--c22850_g1_i1	CG6543-PA	999	223	888	0.873874
Cluster-14175.0--c22899_g2_i1	CG14997-PA	980	144	1374	0.608443
Cluster-14175.1--c14984_g1_i1	RpS16-PB	548	294	447	0.568233
Cluster-14177.0--c21317_g2_i1	laccase2-PF	2619	712	2250	0.847556
Cluster-14180.0--c7285_g1_i1	CG5110-PB	507	133	375	0.997333
Cluster-14189.0--c18422_g1_i1	e(y)1-PA	489	76	837	0.493429
Cluster-14193.2--c24690_g1_i2	Acsl-PB	2647	500	2148	0.999534
Cluster-14194.0--c26822_g3_i1	CdsA-PB	1147	242	1344	0.673363
Cluster-14198.0--c23437_g2_i1	CG14483-PC	336	94	249	0.971888
Cluster-14201.0--c23529_g1_i2	FKBP59-PB	1035	205	1320	0.628788
Cluster-14215.0--c21665_g1_i1	CG10688-PA	876	148	765	0.951634
Cluster-14215.2--c21665_g2_i1	Mppe-PB	673	194	1074	0.445996
Cluster-14224.0--c20871_g2_i1	cyp33-PA	969	469	903	0.55371
Cluster-14234.0--c23934_g2_i1	CG1309-PA	1692	838	1575	0.542222
Cluster-14241.1--c22645_g1_i1	dre4-PA	3139	1709	3369	0.424458
Cluster-14242.0--c23400_g1_i1	CG5261-PF	1654	953	1539	0.455491
Cluster-14245.0--c26075_g4_i2	spg-PH	5126	1308	6009	0.63538
Cluster-14249.0--c28093_g1_i1	Cpr76Bb-PA	485	282	597	0.340034
Cluster-14250.0--c22102_g1_i2	CG7342-PB	1487	858	1758	0.357793
Cluster-14255.0--c22939_g1_i1	CG3999-PB	1345	191	2958	0.390128
Cluster-14255.1--c22467_g1_i1	Cpr-PD	2494	611	2040	0.923039
Cluster-14259.0--c25063_g1_i1	Bx42-PB	1010	138	1644	0.530414
Cluster-14259.1--c25063_g2_i1	CG2263-PA	1568	330	1497	0.826987
Cluster-14260.0--c25753_g5_i1	Cdc16-PA	1785	841	2157	0.437645
Cluster-14263.0--c25883_g2_i1	CG30394-PB	1598	1086	2496	0.205128
Cluster-14263.1--c25883_g1_i1	CG9485-PF	4262	1686	4629	0.556492
Cluster-14280.0--c23870_g4_i1	CG31460-PB	445	152	426	0.687793
Cluster-14284.0--c22209_g1_i1	RpL24-like-PA	595	155	576	0.763889
Cluster-14286.0--c27126_g1_i1	Nf1-PD	7248	4147	8295	0.37384
Cluster-14307.0--c21255_g1_i3	Eaf6-PA	397	146	678	0.370206
Cluster-14323.0--c25520_g9_i2	ppk26-PC	1164	544	1794	0.345596
Cluster-14325.0--c22756_g3_i1	PH4alphaEFB-PA	2058	1276	1653	0.473079
Cluster-14327.0--c25708_g1_i1	Atg16-PC	1982	1086	1815	0.493664
Cluster-14327.1--c23176_g8_i2	CG3663-PA	722	156	627	0.902711
Cluster-14350.0--c24180_g1_i1	cdc2rk-PA	1127	102	1164	0.880584
Cluster-14360.0--c20278_g1_i1	Gdi-PC	1549	218	1332	0.999249
Cluster-14363.0--c23871_g1_i1	CG2781-PA	1562	780	990	0.789899
Cluster-14383.0--c18110_g1_i1	CG32795-PE	1079	393	1164	0.589347
Cluster-14386.0--c21401_g1_i1	ND-30-PA	871	221	798	0.814536
Cluster-14387.0--c22829_g1_i1	CG5037-PA	1371	598	1176	0.657313
Cluster-14393.0--c22645_g2_i1	Art7-PB	1162	149	2073	0.488664
Cluster-14400.0--c24175_g6_i1	Cks85A-PC	349	146	291	0.697595
Cluster-14417.1--c21114_g1_i1	veli-PA	709	164	588	0.926871
Cluster-14428.0--c23481_g2_i1	deltaCOP-PB	1678	893	1596	0.491855
Cluster-14436.1--c20508_g1_i3	RpL9-PC	962	396	573	0.987784
Cluster-14439.0--c22933_g2_i1	CG31800-PA	667	266	549	0.730419
Cluster-14445.0--c24207_g1_i1	cm-PB	1355	108	1248	0.999199
Cluster-14455.0--c20294_g1_i2	Fdxh-PB	604	206	519	0.766859
Cluster-14456.0--c21767_g1_i1	TkR86C-PA	1759	791	1515	0.638944
Cluster-14457.0--c22860_g7_i1	CG2061-PD	1273	860	1260	0.327778
Cluster-14459.0--c18557_g1_i1	Vps2-PA	561	130	771	0.559014
Cluster-14465.0--c22605_g1_i2	Aats-tyr-m-PA	1507	866	1395	0.459498
Cluster-14477.0--c20477_g1_i2	CG6565-PC	1118	549	1278	0.445227
Cluster-14480.0--c6840_g1_i1	CG11825-PC	465	235	288	0.798611
Cluster-14487.0--c18411_g1_i1	CG10005-PA	631	104	696	0.757184
Cluster-14490.1--c22127_g1_i2	pAbp-PA	1345	380	1905	0.506562
Cluster-14492.0--c19584_g1_i1	SelD-PA	1383	373	1197	0.843776
Cluster-1450.0--c21556_g1_i1	sn-PG	2186	672	1539	0.983756
Cluster-14503.0--c24734_g1_i3	CG5337-PA	2500	1367	2109	0.537221
Cluster-14506.0--c26289_g2_i1	BM-40-SPARC-PB	1509	715	915	0.86776
Cluster-14506.2--c26289_g6_i1	His2Av-PB	463	182	426	0.659624
Cluster-14511.1--c22598_g1_i1	Klp67A-PC	1354	350	2445	0.410634
Cluster-14527.0--c15975_g1_i1	RpL13A-PB	670	62	618	0.983819
Cluster-14531.0--c19980_g4_i2	qm-PB	1287	589	1017	0.686332
Cluster-14533.0--c24225_g1_i2	CG11655-PA	1476	589	1368	0.648392
Cluster-14541.0--c22818_g1_i1	Tre1-PB	879	298	1179	0.492791
Cluster-14543.0--c19829_g1_i1	lox2-PA	516	1	1536	0.335286
Cluster-14544.0--c20728_g1_i1	SkpA-PI	648	190	489	0.936605
Cluster-1455.2--c26267_g4_i1	CG31121-PB	2472	1153	2736	0.482091
Cluster-14558.0--c20893_g2_i1	CG33098-PF	847	401	693	0.643579
Cluster-14561.0--c22590_g3_i1	CG6950-PD	1359	226	1353	0.837398
Cluster-14561.1--c24871_g7_i1	COX5A-PC	550	200	450	0.777778
Cluster-14563.0--c25427_g6_i1	CycY-PB	1290	568	1221	0.591319
Cluster-14569.1--c22804_g1_i2	HtrA2-PB	1102	539	1269	0.443656
Cluster-14573.0--c22927_g1_i1	CG14641-PA	1065	139	1257	0.736675
Cluster-14574.0--c23304_g1_i1	Ance-3-PC	2640	820	2535	0.717949
Cluster-14576.0--c20832_g1_i1	Catsup-PA	1280	828	1350	0.334815
Cluster-14576.1--c23707_g2_i3	CG4502-PA	1063	527	921	0.581976
Cluster-14597.0--c22738_g1_i1	bys-PA	1388	510	1311	0.669718
Cluster-14599.0--c13552_g1_i1	Bap55-PA	1381	317	1278	0.832551
Cluster-14602.0--c21463_g1_i1	CG14806-PB	520	149	531	0.698682
Cluster-14615.1--c26432_g7_i4	CG31997-PB	571	251	447	0.715884
Cluster-14622.0--c21005_g1_i1	CG1142-PA	622	386	846	0.27896
Cluster-14635.0--c26400_g6_i1	Exo70-PA	2192	1410	2082	0.3756
Cluster-14637.0--c19397_g1_i1	CG9836-PA	546	121	465	0.913978
Cluster-14647.0--c23957_g3_i4	alph-PE	1685	1122	1125	0.500444
Cluster-14647.1--c23957_g6_i1	IntS11-PA	1957	245	1794	0.954292
Cluster-14648.0--c20319_g3_i1	Ak6-PA	606	112	528	0.935606
Cluster-14649.0--c26595_g3_i2	sll-PB	1496	759	1398	0.527182
Cluster-14664.0--c25945_g7_i1	mRpS21-PB	396	133	264	0.996212
Cluster-14677.0--c24658_g1_i2	CG7839-PA	1149	112	3525	0.294184
Cluster-14682.0--c25715_g1_i1	mRpL3-PA	1190	378	1089	0.745638
Cluster-14688.0--c23853_g1_i1	Dd-PA	1134	403	732	0.998634
Cluster-14690.1--c25935_g1_i1	elgi-PB	1249	302	948	0.998945
Cluster-1469.0--c21491_g2_i1	eIF-2alpha-PB	983	108	1026	0.852827
Cluster-14694.1--c23701_g1_i2	TfAP-2-PA	1877	687	1386	0.858586
Cluster-14695.0--c21440_g1_i1	CG10802-PB	514	176	1311	0.257818
Cluster-14697.0--c19165_g1_i1	Usp12-46-PB	1203	622	1275	0.455686
Cluster-14698.0--c26911_g8_i1	Bub3-PB	1161	193	981	0.986748
Cluster-14704.1--c24666_g4_i1	CG15087-PA	1882	116	2223	0.794422
Cluster-14708.0--c20460_g1_i1	mRpS17-PA	501	277	468	0.478632
Cluster-14715.0--c21499_g1_i1	Sirt4-PC	615	70	939	0.580405
Cluster-14715.1--c21499_g2_i1	Pp4-19C-PH	1091	168	924	0.998918
Cluster-14720.0--c25736_g1_i2	CG6227-PA	2349	634	3675	0.466667
Cluster-14721.1--c22352_g3_i1	CG32238-PA	1265	162	1464	0.753415
Cluster-14725.1--c23785_g2_i1	CG7049-PA	991	317	1011	0.666667
Cluster-14732.0--c21059_g1_i1	CG15814-PC	891	295	966	0.616977
Cluster-14734.0--c24463_g2_i1	Pak3-PC	1902	997	1710	0.52924
Cluster-14741.1--c26672_g2_i6	Glycogenin-PH	1079	123	1005	0.951244
Cluster-14741.2--c26672_g2_i2	Glycogenin-PG	911	123	1071	0.735761
Cluster-14742.0--c20667_g1_i1	CG8199-PA	1511	807	1320	0.533333
Cluster-14746.0--c27138_g1_i2	brm-PF	4055	2292	4929	0.357679
Cluster-14748.0--c26358_g3_i2	Act5C-PE	1444	314	1131	0.999116
Cluster-14748.2--c26358_g2_i4	Act88F-PA	1286	156	1131	0.999116
Cluster-14754.0--c24904_g2_i1	CG5287-PA	1122	307	1230	0.662602
Cluster-14754.1--c24904_g1_i2	Aats-thr-PD	2196	178	2244	0.899287
Cluster-14758.1--c24958_g1_i1	CG6432-PB	2217	979	2025	0.611358
Cluster-14758.4--c25325_g1_i3	Dis3-PB	2697	1072	2949	0.551034
Cluster-14763.0--c20722_g1_i1	Spase22-23-PB	632	93	540	0.998148
Cluster-14764.0--c20645_g1_i2	CG44836-PE	1230	367	2502	0.344924
Cluster-14767.0--c18050_g1_i1	Cpr50Cb-PA	624	361	537	0.489758
Cluster-14771.0--c23869_g3_i4	Gfat1-PH	2626	1259	2058	0.664237
Cluster-14777.0--c25093_g1_i3	l(2)tid-PB	1302	589	1563	0.456174
Cluster-14780.0--c20836_g2_i1	CG10340-PA	872	312	837	0.669056
Cluster-14782.1--c22637_g2_i1	CG11876-PD	1199	171	1098	0.936248
Cluster-14790.0--c23811_g4_i2	spas-PB	2547	1615	2277	0.40931
Cluster-14809.0--c16865_g1_i1	P5CDh1-PE	1915	284	1725	0.945507
Cluster-14812.0--c22403_g1_i1	Sep2-PA	1168	71	1260	0.870635
Cluster-14822.0--c20591_g1_i1	Ras64B-PA	750	178	579	0.98791
Cluster-14826.0--c14718_g1_i1	CG5869-PA	646	239	417	0.976019
Cluster-14833.1--c22218_g2_i1	mRpL16-PB	789	142	732	0.88388
Cluster-14838.0--c19086_g1_i1	CG2915-PA	1378	551	1362	0.607195
Cluster-14841.0--c21350_g1_i2	Fis1-PC	424	200	465	0.48172
Cluster-14849.0--c24565_g1_i1	eIF2B-epsilon-PB	1101	148	2010	0.474129
Cluster-14860.0--c24266_g2_i1	Ran-PD	995	348	651	0.993856
Cluster-14860.1--c24266_g1_i1	EfTuM-PB	1451	243	1470	0.821769
Cluster-14882.0--c21382_g1_i1	CG12268-PC	1192	320	1596	0.546366
Cluster-14884.0--c23894_g4_i2	Cyp6a22-PC	1599	1117	1509	0.319417
Cluster-14889.0--c27346_g1_i1	Dhc64C-PI	12984	7318	13986	0.405119
Cluster-14899.0--c13666_g1_i1	mRpS24-PA	541	113	498	0.859438
Cluster-14913.0--c1447_g1_i1	CG15199-PB	345	184	351	0.458689
Cluster-14925.2--c25086_g1_i5	Ugt86Da-PA	1676	954	1587	0.454946
Cluster-1493.0--c23625_g1_i1	Scsalpha-PB	1144	209	987	0.947315
Cluster-14940.0--c22996_g2_i3	CG10133-PA	849	169	951	0.715037
Cluster-14972.0--c15691_g1_i1	CG32036-PC	613	266	522	0.664751
Cluster-14992.0--c25604_g4_i1	Pdk-PD	957	334	1248	0.499199
Cluster-1500.0--c25000_g2_i1	tty-PG	919	356	2904	0.193871
Cluster-15003.0--c23119_g2_i2	CG32699-PB	1887	607	1602	0.799001
Cluster-15017.0--c22066_g1_i1	Gpdh-PE	1220	171	1053	0.996201
Cluster-15026.0--c22231_g6_i1	sds22-PA	1236	541	981	0.708461
Cluster-15026.1--c23238_g3_i1	p115-PB	1344	97	2511	0.496615
Cluster-15044.1--c20258_g1_i2	CG32708-PA	748	434	720	0.436111
Cluster-15050.0--c26609_g1_i4	hppy-PC	1182	202	2907	0.337117
Cluster-15058.0--c22356_g1_i4	betaTub60D-PA	1478	591	1365	0.649817
Cluster-15058.1--c22356_g1_i2	betaTub56D-PB	1465	647	1344	0.608631
Cluster-1506.0--c23147_g9_i1	mRpS29-PA	1283	171	1179	0.943172
Cluster-15063.1--c22817_g1_i1	CG32112-PE	1522	629	1533	0.582518
Cluster-15064.0--c26842_g1_i1	dnd-PA	662	168	540	0.914815
Cluster-15077.0--c20164_g1_i1	mad2-PA	497	183	624	0.503205
Cluster-15082.0--c26589_g3_i1	Atg6-PA	1401	364	1269	0.817179
Cluster-15089.1--c22590_g4_i1	CG8036-PC	1257	112	1881	0.608719
Cluster-15105.0--c25469_g1_i3	mts-PC	1113	184	930	0.998925
Cluster-15124.0--c25591_g3_i1	CG1109-PB	1775	576	2424	0.494637
Cluster-15139.0--c23192_g2_i1	Spt-I-PC	1363	302	1407	0.754087
Cluster-1515.0--c20673_g1_i1	ninaE-PA	1188	211	1122	0.870766
Cluster-15151.0--c16467_g1_i2	CG4914-PA	478	2	1125	0.423111
Cluster-15158.0--c20670_g3_i1	Elp3-PA	1829	225	1659	0.966847
Cluster-15159.0--c20576_g1_i1	RpL18-PB	607	101	567	0.892416
Cluster-15168.0--c21613_g2_i2	CG1124-PA	1113	373	741	0.99865
Cluster-15170.0--c7002_g2_i1	CG17239-PB	678	505	762	0.227034
Cluster-15174.1--c26467_g2_i4	orb2-PB	1088	252	2115	0.395272
Cluster-15182.0--c19638_g1_i1	CG7215-PB	279	103	393	0.447837
Cluster-15201.1--c25511_g5_i1	14-3-3zeta-PL	1231	524	747	0.946452
Cluster-15202.0--c21361_g1_i1	Zmynd10-PA	507	70	1356	0.322271
Cluster-15203.0--c20254_g1_i1	CG5525-PA	1731	130	1602	0.999376
Cluster-15204.0--c22815_g1_i1	ND-42-PC	1029	268	1224	0.621732
Cluster-15205.0--c17604_g1_i1	CG5861-PA	722	273	684	0.656433
Cluster-15206.3--c21754_g2_i3	COQ7-PA	1027	779	660	0.375758
Cluster-15208.0--c20562_g1_i1	aurA-PA	1172	351	1236	0.664239
Cluster-15215.0--c19158_g1_i1	Atg12-PB	463	182	336	0.83631
Cluster-15232.0--c27354_g1_i1	cher-PN	7623	5002	7215	0.363271
Cluster-15239.0--c7622_g1_i1	CG14817-PB	382	62	321	0.996885
Cluster-15242.0--c24481_g1_i2	CG44252-PD	2361	1102	2145	0.586946
Cluster-1525.0--c21945_g2_i1	Cypl-PA	586	92	531	0.93032
Cluster-15255.0--c21111_g1_i1	Sgt1-PA	385	95	537	0.540037
Cluster-15262.1--c24529_g4_i2	CG6443-PA	590	129	900	0.512222
Cluster-15279.0--c26046_g2_i3	CG3902-PA	1322	171	1245	0.924498
Cluster-15284.0--c21677_g1_i2	CG14130-PA	599	147	768	0.588542
Cluster-15300.0--c21882_g6_i2	CG9743-PA	1378	407	1263	0.768804
Cluster-15305.4--c20129_g1_i2	NELF-B-PA	1586	84	1785	0.841457
Cluster-15306.0--c19901_g1_i2	CG2254-PA	1332	433	963	0.933541
Cluster-15309.1--c25491_g1_i2	CG4858-PA	857	171	783	0.876117
Cluster-15325.0--c25335_g1_i1	Arp3-PB	1371	115	1257	0.999204
Cluster-15337.0--c19799_g1_i1	CG14321-PA	333	196	366	0.374317
Cluster-15340.0--c24733_g1_i1	alien-PD	1485	151	1335	0.999251
Cluster-15342.0--c24555_g2_i1	MED20-PB	643	353	807	0.359356
Cluster-15356.0--c21986_g1_i1	Tbc1d15-17-PC	2085	1207	2148	0.408752
Cluster-15358.0--c20415_g1_i1	CG31812-PB	545	276	702	0.383191
Cluster-15361.0--c22285_g2_i1	CG7949-PA	573	124	471	0.953291
Cluster-15364.2--c23720_g6_i1	CG7603-PA	594	292	369	0.818428
Cluster-15364.4--c25432_g1_i1	CG9572-PA	1541	888	1326	0.492459
Cluster-15385.1--c22508_g2_i1	Adk3-PD	863	225	651	0.980031
Cluster-15396.0--c25288_g1_i2	CG3011-PA	1847	561	1614	0.796778
Cluster-15418.0--c24386_g2_i4	CG31975-PC	1106	597	1242	0.409823
Cluster-15419.0--c23862_g6_i1	CG5214-PA	1573	788	1407	0.557925
Cluster-15432.1--c20530_g1_i2	stas-PA	1025	342	963	0.709242
Cluster-15444.0--c24079_g4_i1	CG15890-PB	1070	390	1800	0.377778
Cluster-15469.2--c22369_g2_i2	CG42700-PI	1531	752	1530	0.50915
Cluster-15475.0--c19992_g1_i2	CG43386-PD	538	251	627	0.457735
Cluster-15477.0--c21632_g1_i3	Prosalpha7-PA	834	289	762	0.715223
Cluster-15482.1--c24815_g2_i3	RpL10-PE	404	75	657	0.500761
Cluster-15496.0--c23344_g2_i1	CG6931-PA	858	523	873	0.383734
Cluster-15510.0--c24447_g3_i1	CG2260-PA	1220	345	1830	0.478142
Cluster-15510.1--c24447_g2_i2	CG7197-PA	1066	527	540	0.998148
Cluster-15513.0--c21295_g1_i1	GstD11-PB	923	267	732	0.896175
Cluster-15518.0--c25210_g4_i1	CG1275-PA	873	436	1023	0.427175
Cluster-15522.1--c23998_g5_i2	CG31269-PB	811	620	822	0.23236
Cluster-15535.1--c24107_g3_i1	Fmr1-PA	1336	269	2055	0.519221
Cluster-15538.0--c20410_g1_i1	Ns1-PA	1081	569	1746	0.293242
Cluster-15542.2--c22999_g4_i1	CG1703-PB	1624	794	2706	0.306726
Cluster-15544.0--c24381_g5_i1	SdhA-PA	2120	372	1986	0.880161
Cluster-15545.0--c26607_g3_i1	Rab10-PA	671	63	615	0.988618
Cluster-15557.0--c25489_g9_i2	beta4GalNAcTB-PA	1126	404	972	0.742798
Cluster-15569.0--c21349_g1_i2	NAA20-PD	734	363	528	0.702652
Cluster-15592.0--c20773_g1_i2	CG11562-PA	317	90	378	0.600529
Cluster-15594.0--c17534_g1_i1	Sb-PB	2249	1509	2364	0.313029
Cluster-15601.2--c21946_g3_i2	CG42366-PB	1424	561	2112	0.408617
Cluster-15613.0--c24281_g2_i2	CG8778-PA	1059	262	900	0.885556
Cluster-15643.0--c25174_g1_i4	Lmpt-PM	912	25	1680	0.527976
Cluster-15659.0--c23994_g1_i1	m-cup-PA	1087	2	2109	0.514462
Cluster-15662.0--c24934_g3_i1	fat-spondin-PA	1280	342	2292	0.40925
Cluster-15669.0--c22872_g2_i1	CG6984-PA	928	398	858	0.617716
Cluster-15674.0--c20216_g1_i1	Prosbeta3-PA	448	110	618	0.546926
Cluster-15676.1--c24027_g4_i2	Pur-alpha-PE	885	217	825	0.809697
Cluster-15694.0--c21619_g1_i1	epsilonCOP-PA	1079	600	921	0.520087
Cluster-157.0--c24599_g4_i1	CG9400-PA	494	147	927	0.374326
Cluster-15715.0--c20359_g1_i1	Rrp46-PA	647	216	702	0.61396
Cluster-15718.0--c24473_g11_i1	cni-PC	771	337	435	0.997701
Cluster-15721.0--c19702_g4_i2	Lgr3-PA	1354	734	2298	0.2698
Cluster-15727.0--c25178_g1_i2	Ranbp16-PF	1888	380	3333	0.452445
Cluster-15737.2--c25282_g6_i3	hoe1-PI	3453	1849	2439	0.657647
Cluster-15754.0--c1014_g1_i1	CG6405-PA	453	97	1188	0.299663
Cluster-15767.0--c26637_g1_i1	tw-PA	1806	124	2298	0.731941
Cluster-15771.0--c20671_g1_i1	CG4936-PA	772	359	1683	0.245395
Cluster-15771.1--c23033_g2_i1	CG5038-PA	2199	1420	2118	0.3678
Cluster-15775.0--c22750_g2_i1	mRpL55-PA	372	184	324	0.580247
Cluster-15780.0--c21048_g1_i1	Faa-PA	1062	154	1254	0.724083
Cluster-15789.0--c23252_g3_i1	CG2022-PB	910	494	582	0.714777
Cluster-15794.0--c26628_g1_i1	Aats-val-PC	1742	369	3168	0.433396
Cluster-15798.0--c26173_g1_i1	Patsas-PA	1833	631	1758	0.683732
Cluster-15800.2--c25933_g4_i6	Tace-PA	2374	854	2199	0.691223
Cluster-15803.1--c19316_g1_i1	CG10731-PB	620	264	612	0.581699
Cluster-15811.0--c20860_g1_i1	CG6388-PA	939	250	1737	0.396661
Cluster-15816.1--c27376_g6_i2	Mtch-PG	1127	579	951	0.576236
Cluster-15817.0--c22676_g3_i1	mnd-PD	1865	549	1500	0.877333
Cluster-15823.0--c22626_g1_i2	Tsp47F-PB	911	309	720	0.836111
Cluster-15861.0--c23657_g1_i2	CG5880-PA	963	220	1146	0.648342
Cluster-15880.0--c21877_g1_i1	CG11160-PA	1804	668	1599	0.710444
Cluster-15886.0--c22039_g1_i1	CG4908-PA	1245	220	1296	0.790895
Cluster-15900.0--c26185_g1_i2	SMC3-PA	3763	896	3603	0.795726
Cluster-15912.0--c17831_g1_i1	Gpa2-PB	423	250	426	0.406103
Cluster-15914.0--c19817_g1_i1	CG6308-PA	746	390	576	0.618056
Cluster-15915.0--c25215_g3_i5	CG7272-PA	1255	581	687	0.981077
Cluster-15917.0--c21237_g1_i1	CG1441-PB	1525	617	1554	0.584299
Cluster-15928.0--c25152_g2_i1	CG5112-PA	1443	10	1572	0.911578
Cluster-15934.0--c23540_g3_i1	CG31708-PB	1440	493	1599	0.592245
Cluster-15936.0--c22799_g1_i1	SppL-PF	1795	956	1254	0.669059
Cluster-15966.0--c20448_g1_i1	CG9515-PB	713	348	630	0.579365
Cluster-15968.0--c22695_g1_i1	CG32191-PC	594	142	1758	0.25711
Cluster-15969.0--c14766_g1_i1	Snp-PD	788	213	846	0.679669
Cluster-15971.0--c2922_g1_i1	CG34172-PD	279	91	189	0.994709
Cluster-15974.0--c21657_g1_i1	CG16848-PA	722	471	969	0.25903
Cluster-15974.1--c22009_g1_i1	Clp-PA	705	214	891	0.551066
Cluster-15976.1--c22147_g1_i1	Su(P)-PA	1256	363	1254	0.712121
Cluster-15980.1--c25384_g1_i1	CG7920-PC	1533	262	1434	0.886332
Cluster-15988.0--c24098_g1_i2	Sec24CD-PA	3192	1090	3582	0.586823
Cluster-15992.0--c22506_g1_i1	tank-PA	1311	583	1494	0.487282
Cluster-16001.0--c25742_g1_i1	CG17328-PA	954	484	1242	0.378422
Cluster-16004.0--c22177_g1_i3	Rack1-PC	1042	230	957	0.848485
Cluster-16005.0--c23696_g3_i2	CG7289-PA	1987	1205	1914	0.408568
Cluster-16007.0--c21762_g1_i2	Sgt-PB	541	245	996	0.297189
Cluster-1601.0--c20391_g1_i1	pr-PC	532	113	507	0.82643
Cluster-16011.0--c19399_g1_i1	Cad96Cb-PD	2001	661	2370	0.565401
Cluster-1602.0--c9120_g1_i1	CG4968-PA	913	551	789	0.458809
Cluster-16070.0--c2559_g1_i1	Ssb-c31a-PA	400	155	333	0.735736
Cluster-16081.0--c21560_g6_i1	CG30427-PG	1738	323	1521	0.930309
Cluster-16087.0--c21905_g1_i1	Arfip-PA	882	376	1068	0.473783
Cluster-16089.0--c29433_g1_i1	RpS29-PB	246	76	171	0.994152
Cluster-16097.0--c24130_g1_i3	Dgkepsilon-PB	1371	526	1605	0.52648
Cluster-16101.0--c21023_g1_i2	Pex16-PA	1074	688	1026	0.376218
Cluster-16104.0--c24451_g1_i5	His4r-PD	364	116	312	0.794872
Cluster-16115.0--c26446_g2_i3	Fic-PA	1458	970	1479	0.329953
Cluster-16117.0--c26011_g2_i1	CG17883-PA	1211	402	1137	0.711522
Cluster-16141.0--c22294_g1_i1	CG1827-PD	1096	692	1182	0.341794
Cluster-1614.1--c25002_g3_i3	msk-PA	2511	187	3150	0.737778
Cluster-16143.0--c26271_g5_i2	CG9267-PA	1155	472	1116	0.612007
Cluster-16144.0--c19907_g1_i1	RpL26-PB	478	68	450	0.911111
Cluster-16148.2--c23561_g1_i1	CG6927-PA	2312	1245	1575	0.67746
Cluster-16152.1--c27328_g4_i3	PMCA-PM	2425	74	3768	0.623938
Cluster-16157.0--c19025_g1_i1	CG5142-PD	1550	681	1968	0.441565
Cluster-16161.0--c22111_g1_i1	Cyp4d1-PA	1593	1129	1506	0.308101
Cluster-16174.0--c23208_g1_i1	EndoG-PA	1179	397	933	0.838156
Cluster-16178.1--c21745_g2_i1	ND-24-PB	831	154	729	0.928669
Cluster-16190.1--c21348_g2_i1	tsl-PC	2113	1292	1062	0.77307
Cluster-1622.0--c19313_g2_i1	CG42598-PB	763	308	1023	0.44477
Cluster-16223.0--c21115_g1_i1	CG7367-PC	1114	695	1170	0.35812
Cluster-1623.0--c20747_g1_i2	CG5484-PC	1033	500	1209	0.44086
Cluster-16235.0--c16742_g1_i1	SmE-PA	358	86	285	0.954386
Cluster-16236.0--c23112_g1_i1	CG14621-PB	1028	111	1122	0.817291
Cluster-16239.7--c25018_g5_i1	CG3337-PB	642	268	615	0.60813
Cluster-16246.0--c25618_g9_i3	Crk-PA	742	236	816	0.620098
Cluster-16253.0--c24405_g7_i2	Lon-PC	2525	1296	3075	0.399675
Cluster-16257.0--c25210_g6_i5	CalpB-PB	2405	918	2778	0.535277
Cluster-16263.0--c21366_g1_i1	AMPKalpha-PC	1374	382	1749	0.567181
Cluster-16266.2--c26070_g2_i1	mod(r)-PF	1042	557	603	0.804312
Cluster-16267.0--c26404_g4_i1	14-3-3epsilon-PD	673	158	783	0.657727
Cluster-16272.0--c24523_g1_i1	CG5589-PA	1621	902	1785	0.402801
Cluster-16277.0--c24984_g4_i1	Hey-PA	504	31	1278	0.37011
Cluster-16279.0--c23282_g1_i2	CG13295-PA	1630	839	1458	0.542524
Cluster-16293.0--c23997_g1_i1	CG2807-PB	3993	1465	4023	0.628387
Cluster-16318.0--c24392_g1_i2	CG15706-PF	1922	930	1620	0.612346
Cluster-16323.0--c20150_g1_i1	CG9747-PB	1521	808	1386	0.51443
Cluster-16328.2--c23010_g1_i5	CG15255-PB	812	489	786	0.410941
Cluster-16334.0--c20762_g1_i1	Akt1-PC	1848	859	1836	0.538671
Cluster-16339.0--c27356_g1_i1	CadN-PK	8837	4230	9303	0.495217
Cluster-16348.1--c21341_g1_i1	RanGAP-PB	1158	124	1791	0.577331
Cluster-16350.0--c25324_g1_i2	CG5026-PC	1867	938	1863	0.498658
Cluster-16353.2--c24238_g2_i7	RpL10Ab-PA	684	349	654	0.512232
Cluster-16372.1--c24957_g3_i3	CG32549-PE	2873	1464	1893	0.744321
Cluster-16391.0--c12730_g1_i1	l(3)neo43-PC	327	115	246	0.861789
Cluster-16396.0--c22665_g2_i1	CG42749-PC	1112	705	1038	0.3921
Cluster-16399.0--c22538_g1_i1	CG40470-PA	2161	1250	2826	0.322364
Cluster-16401.1--c25100_g8_i1	Sec24AB-PC	2763	898	3489	0.534537
Cluster-16440.0--c21749_g1_i1	Sld5-PA	783	301	687	0.701601
Cluster-16448.0--c26764_g1_i1	CG10185-PA	3185	147	5199	0.584343
Cluster-16452.0--c26368_g4_i3	Ptp99A-PG	2061	172	2769	0.682196
Cluster-16457.0--c23177_g1_i1	Prp18-PA	1169	672	1023	0.485826
Cluster-16464.0--c23016_g1_i1	Sas-6-PA	1400	453	1419	0.667371
Cluster-16464.1--c20585_g1_i1	CG15525-PA	515	321	486	0.399177
Cluster-16465.0--c20096_g1_i1	Pex10-PB	612	184	900	0.475556
Cluster-16465.1--c19195_g1_i1	CG14647-PB	1091	510	1008	0.576389
Cluster-16467.0--c21459_g1_i2	Art1-PA	1318	668	1131	0.574713
Cluster-16488.0--c17674_g1_i1	CG12975-PA	518	144	375	0.997333
Cluster-16488.1--c21595_g1_i1	CG11737-PC	931	434	1368	0.363304
Cluster-16493.1--c25663_g1_i2	CG33253-PB	1072	494	1245	0.464257
Cluster-16496.0--c23653_g2_i1	CG11399-PB	2024	711	2763	0.475208
Cluster-16500.0--c20373_g1_i1	PCNA-PA	1039	257	783	0.998723
Cluster-16511.0--c19058_g1_i1	hpo-PB	1151	315	2010	0.41592
Cluster-16516.0--c21949_g1_i1	CG31414-PC	1511	510	1701	0.588477
Cluster-16519.0--c27167_g4_i2	CG7322-PC	1003	695	729	0.422497
Cluster-1653.0--c23762_g1_i1	Tsf3-PA	1874	453	2145	0.662471
Cluster-16534.0--c21802_g1_i2	CG1942-PA	1385	732	1059	0.616619
Cluster-16541.0--c24495_g3_i2	gammaCOP-PD	2788	1652	2694	0.421678
Cluster-16559.0--c27044_g2_i2	CG2519-PA	1356	1	3915	0.346105
Cluster-16560.0--c19149_g1_i1	CG6153-PC	742	140	636	0.946541
Cluster-1656.0--c20493_g1_i1	CG14966-PA	555	247	423	0.728132
Cluster-16567.0--c19507_g1_i2	RpS19a-PE	714	250	471	0.985138
Cluster-16568.0--c26032_g1_i1	Vps24-PA	506	93	672	0.614583
Cluster-16570.0--c19164_g1_i1	CG11781-PA	366	28	342	0.988304
Cluster-16583.0--c22935_g1_i1	sprt-PA	1738	887	1905	0.446719
Cluster-16590.0--c24526_g1_i1	mmy-PA	1840	386	1563	0.930262
Cluster-1661.0--c23729_g1_i2	Cht8-PA	785	66	1431	0.502446
Cluster-16621.0--c22962_g2_i1	CG5188-PA	965	132	954	0.873166
Cluster-16632.0--c25543_g3_i1	CG2124-PA	1530	463	1890	0.56455
Cluster-16632.0--c25543_g4_i3	CG1628-PB	1173	676	1380	0.360145
Cluster-16633.0--c25666_g1_i4	CG14372-PC	3257	1359	3006	0.631404
Cluster-16637.0--c21187_g1_i1	wus-PB	1449	298	1221	0.94267
Cluster-1665.0--c23407_g1_i1	Fcp1-PB	1050	265	2643	0.297011
Cluster-16654.0--c23297_g1_i1	Arr2-PA	1300	149	1206	0.954395
Cluster-16658.0--c26307_g2_i1	CG17122-PA	1301	261	1797	0.578742
Cluster-16662.0--c23716_g1_i1	CG13397-PB	1670	396	2337	0.545143
Cluster-16663.0--c21153_g1_i1	Syx4-PB	936	397	774	0.696382
Cluster-16670.0--c22963_g3_i2	CG33052-PA	794	378	1017	0.409046
Cluster-16671.0--c26652_g1_i1	rap-PA	1866	784	1437	0.752958
Cluster-16673.1--c23128_g1_i1	sni-PB	1027	359	744	0.897849
Cluster-16675.0--c16714_g1_i1	CG14757-PA	585	232	492	0.71748
Cluster-16676.0--c20523_g1_i2	Grx-1-PA	607	311	351	0.843305
Cluster-16679.1--c23142_g1_i1	CG1299-PA	1501	974	1536	0.343099
Cluster-16688.0--c20430_g1_i1	Rab39-PB	595	143	657	0.687976
Cluster-16692.0--c25109_g1_i16	pre-mod(mdg4)-V-PA	246	28	495	0.440404
Cluster-16699.0--c23062_g5_i1	CG5446-PC	349	107	261	0.927203
Cluster-16704.0--c26511_g7_i1	CG14946-PE	912	280	957	0.660397
Cluster-16711.0--c23378_g1_i1	CG5168-PB	1412	219	1227	0.97229
Cluster-16728.0--c23801_g1_i6	Galt-PB	1229	393	1053	0.793922
Cluster-16732.0--c25017_g1_i1	Wwox-PB	1043	15	1230	0.835772
Cluster-16734.1--c21183_g2_i1	ave-PA	384	187	321	0.613707
Cluster-16742.0--c21577_g1_i1	ox-PA	284	117	168	0.994048
Cluster-16746.0--c24142_g8_i1	Myo31DF-PC	2059	242	3036	0.598485
Cluster-1675.0--c19353_g1_i1	SmD1-PA	375	127	375	0.661333
Cluster-16751.0--c24111_g1_i1	comt-PB	2610	649	2238	0.876229
Cluster-16763.0--c25685_g1_i1	CG3735-PB	2436	1576	2103	0.40894
Cluster-16766.0--c24186_g1_i1	CG3077-PA	1182	529	981	0.665647
Cluster-16769.0--c20853_g1_i1	COX4-PD	671	231	549	0.801457
Cluster-16773.0--c9735_g1_i2	UQCR-11-PD	411	163	258	0.96124
Cluster-16774.1--c23183_g7_i1	gudu-PA	2192	348	2010	0.917413
Cluster-16776.1--c19814_g2_i2	CG1213-PD	1711	1013	1476	0.4729
Cluster-16781.0--c20339_g1_i1	CG30438-PE	1887	451	1575	0.911746
Cluster-16785.0--c22836_g1_i1	Gmer-PA	738	166	966	0.592133
Cluster-16791.0--c26206_g1_i4	AP-2alpha-PA	2050	140	2823	0.676585
Cluster-16799.0--c26491_g2_i1	nwk-PG	2004	625	3207	0.429997
Cluster-16800.0--c23816_g6_i1	Aprt-PD	681	193	549	0.888889
Cluster-16805.0--c22651_g1_i1	CG14543-PA	492	127	588	0.620748
Cluster-16809.0--c22225_g1_i2	CG4365-PA	573	58	918	0.561002
Cluster-16823.3--c23439_g5_i1	St2-PB	1021	212	951	0.850683
Cluster-16827.0--c19094_g1_i1	Vps26-PA	1041	208	1437	0.57968
Cluster-16831.0--c24753_g4_i2	sw-PF	1687	830	1953	0.438812
Cluster-16833.0--c20539_g1_i1	mRpL44-PA	1016	168	966	0.877847
Cluster-16867.2--c25142_g1_i1	CG5190-PA	1125	448	1341	0.504847
Cluster-16867.4--c26496_g3_i1	pea-PA	3659	1362	3729	0.615983
Cluster-16868.0--c23692_g3_i1	CG11920-PA	995	345	897	0.724638
Cluster-16873.0--c19014_g1_i1	CG14312-PA	512	318	327	0.593272
Cluster-16891.0--c21699_g1_i2	Mdh1-PB	809	174	1014	0.626233
Cluster-16907.0--c25995_g1_i1	CG8728-PA	1716	265	1671	0.868342
Cluster-16908.0--c20969_g1_i1	CG10628-PA	1100	54	1152	0.907986
Cluster-16915.3--c22156_g1_i1	CG1236-PA	1286	678	1044	0.582375
Cluster-16920.1--c21492_g1_i4	CG32758-PA	1783	317	1596	0.918546
Cluster-16926.0--c24007_g2_i1	Tcp-1eta-PA	1678	263	1635	0.865443
Cluster-16932.0--c21658_g1_i1	Oat-PA	1551	883	1296	0.515432
Cluster-16935.0--c22884_g1_i1	v-PA	1069	617	1140	0.396491
Cluster-16938.1--c25002_g2_i1	PIG-U-PA	1454	819	1281	0.495706
Cluster-16946.2--c24103_g8_i2	CG9150-PB	520	53	756	0.617725
Cluster-16947.1--c24077_g8_i2	Tmhs-PA	1260	898	798	0.453634
Cluster-16953.0--c26335_g7_i8	slgA-PM	2904	1564	2010	0.666667
Cluster-16959.0--c22292_g1_i1	Ttc19-PA	692	255	1110	0.393694
Cluster-16966.0--c23535_g1_i1	CG10217-PB	1915	371	1860	0.830108
Cluster-16983.1--c25336_g3_i4	CG8773-PB	2863	2192	3078	0.217999
Cluster-16983.3--c25336_g3_i1	Psa-PI	1767	640	2601	0.433295
Cluster-17004.0--c17942_g1_i2	CG11041-PB	480	58	468	0.901709
Cluster-17008.0--c27024_g5_i1	mt:CoI-PA	1389	838	1539	0.358025
Cluster-17012.0--c10821_g1_i1	UQCR-6.4-PB	275	123	174	0.873563
Cluster-17025.0--c5011_g1_i1	wmd-PB	1743	853	987	0.901722
Cluster-17029.1--c21301_g1_i2	RpL35A-PA	934	593	474	0.719409
Cluster-17031.0--c22845_g1_i1	Gcn5-PA	2532	1348	2442	0.484848
Cluster-17031.1--c22250_g1_i2	CG8531-PA	1508	921	1638	0.358364
Cluster-17032.0--c25421_g3_i2	cln3-PB	1536	1012	1269	0.412924
Cluster-17034.0--c20797_g1_i1	l(2)k14505-PB	916	188	840	0.866667
Cluster-17035.0--c25712_g2_i1	CG32335-PB	1070	537	969	0.550052
Cluster-17041.0--c18980_g1_i1	RpS26-PD	382	44	345	0.97971
Cluster-17045.1--c24290_g2_i1	CAH1-PA	933	370	813	0.692497
Cluster-17051.0--c24991_g1_i7	rdhB-PB	703	107	747	0.797858
Cluster-17064.0--c25304_g2_i1	a10-PA	601	308	468	0.626068
Cluster-17070.0--c25645_g3_i1	Gad1-PD	1951	419	1533	0.999348
Cluster-17084.0--c20194_g1_i1	KdelR-PC	777	139	639	0.998435
Cluster-17096.0--c24987_g3_i3	Pi3K92E-PC	3485	1872	3267	0.493725
Cluster-17103.0--c11568_g1_i2	RpS7-PE	835	260	585	0.982906
Cluster-17104.0--c20314_g2_i2	obst-B-PA	1113	388	1014	0.71499
Cluster-17117.0--c20868_g1_i1	CG13887-PE	808	305	687	0.732169
Cluster-17121.0--c25202_g8_i1	Mpcp-PC	1163	258	1071	0.845005
Cluster-17128.0--c20857_g1_i1	ND-B14-PB	457	86	375	0.989333
Cluster-17139.0--c26816_g3_i1	mRpL52-PA	428	219	381	0.548556
Cluster-17162.1--c24277_g2_i1	NT5E-2-PA	1534	764	1758	0.437998
Cluster-17163.0--c3579_g1_i1	cype-PC	393	199	234	0.82906
Cluster-17166.0--c23194_g2_i1	PIG-C-PB	914	423	861	0.570267
Cluster-17169.0--c16442_g2_i1	Taf10-PA	373	188	504	0.367063
Cluster-17170.0--c25165_g2_i1	CG12512-PA	1092	151	1782	0.528058
Cluster-17175.0--c26331_g2_i1	Nrk-PA	2177	1290	2175	0.407816
Cluster-17192.0--c23084_g1_i1	skap-PH	1390	770	1356	0.457227
Cluster-17196.0--c21904_g1_i2	JhI-21-PC	1618	245	1503	0.913506
Cluster-17199.0--c20896_g1_i2	Csl4-PA	712	284	615	0.695935
Cluster-17204.0--c20081_g1_i3	Iswi-PC	2032	389	3084	0.53275
Cluster-17205.0--c22406_g1_i1	CG3608-PB	1602	208	1557	0.895311
Cluster-17212.1--c22324_g2_i1	CG31650-PF	1197	688	1029	0.494655
Cluster-17227.0--c25119_g1_i4	CG42708-PJ	2047	638	2328	0.605241
Cluster-17229.0--c24307_g1_i2	nclb-PA	1129	455	1380	0.488406
Cluster-17238.0--c20499_g1_i2	CG5819-PC	2265	871	2748	0.507278
Cluster-17254.0--c20155_g1_i1	meigo-PB	678	202	1017	0.468043
Cluster-17257.2--c25502_g3_i1	Task6-PE	1288	389	1194	0.752931
Cluster-17270.0--c29658_g1_i1	CG32448-PC	371	135	258	0.914729
Cluster-17272.0--c25964_g5_i1	l(2)k09913-PD	1271	420	951	0.894848
Cluster-17286.0--c25767_g2_i1	Hlc-PB	1071	436	1683	0.377302
Cluster-17288.0--c25207_g2_i1	CG5290-PA	1987	1178	2397	0.337505
Cluster-17299.0--c25763_g1_i2	CG11107-PB	1732	302	2190	0.652968
Cluster-17303.0--c23886_g9_i1	CG10483-PA	1391	126	2016	0.62748
Cluster-17307.1--c21473_g3_i1	TrpA1-PK	1419	304	3588	0.310758
Cluster-17309.1--c23288_g3_i4	TfIIB-PB	1102	155	948	0.998945
Cluster-17315.0--c13028_g1_i1	CG42376-PB	362	111	279	0.899642
Cluster-17321.0--c23348_g1_i1	PpD3-PC	1566	175	1563	0.889955
Cluster-17326.0--c27312_g1_i1	Prp8-PA	7276	1415	7191	0.815047
Cluster-17331.0--c26891_g4_i1	baf-PB	452	180	273	0.996337
Cluster-17334.0--c27003_g3_i3	pnut-PA	1140	433	1620	0.43642
Cluster-17334.5--c21049_g1_i1	ND-18-PA	929	489	552	0.797101
Cluster-17344.0--c24677_g2_i1	Slu7-PA	1396	776	1725	0.35942
Cluster-17349.0--c23958_g2_i1	CG11550-PA	961	353	897	0.677815
Cluster-17350.1--c23793_g11_i1	CG6005-PB	694	101	975	0.608205
Cluster-17354.4--c23381_g2_i1	Dgp-1-PB	1972	632	2010	0.666667
Cluster-17355.0--c21572_g1_i3	CG11537-PC	1647	1042	1467	0.412406
Cluster-17371.1--c25656_g2_i2	Tsf1-PC	1186	440	1926	0.387331
Cluster-17381.0--c21603_g1_i1	CG9521-PA	1508	495	1866	0.542872
Cluster-17390.0--c23302_g1_i1	CG3021-PA	958	410	1170	0.468376
Cluster-17391.0--c25457_g2_i2	CG18641-PC	1001	342	1110	0.593694
Cluster-17397.0--c22096_g1_i2	Membrin-PA	727	428	651	0.459293
Cluster-17398.0--c26056_g1_i2	CG2118-PC	1752	379	2097	0.654745
Cluster-17403.1--c25740_g1_i3	CG1315-PB	917	294	1260	0.494444
Cluster-17405.0--c22534_g5_i1	CG11089-PB	1925	153	1773	0.999436
Cluster-17406.0--c21918_g1_i1	CG11583-PA	942	355	1071	0.548086
Cluster-17407.1--c22070_g1_i1	Prx6005-PA	307	53	663	0.383107
Cluster-17408.1--c21425_g1_i1	bbc-PB	790	182	1254	0.484848
Cluster-17422.0--c22323_g1_i1	CG7857-PA	907	428	939	0.510117
Cluster-17422.1--c22530_g1_i2	Aats-lys-PC	2076	640	1824	0.787281
Cluster-17455.0--c11590_g1_i1	RpL24-PC	334	32	468	0.645299
Cluster-17465.0--c1050_g1_i1	ND-MWFE-PB	305	105	372	0.537634
Cluster-17477.0--c22811_g1_i1	hay-PB	2418	982	2397	0.599082
Cluster-17484.0--c22462_g4_i3	S-Lap2-PA	1706	846	1659	0.518385
Cluster-17491.0--c21154_g1_i1	Dph5-PA	699	88	846	0.722222
Cluster-17495.0--c22450_g1_i1	Rpt1-PA	1429	128	1302	0.999232
Cluster-17505.0--c20310_g1_i1	Trip1-PA	662	117	981	0.555556
Cluster-17509.1--c25591_g2_i1	Sec10-PA	2269	1259	2133	0.473511
Cluster-17510.0--c25076_g2_i1	CG32281-PA	1103	462	1374	0.466521
Cluster-17513.0--c26296_g2_i6	CG11000-PB	1110	616	999	0.494494
Cluster-17516.0--c22459_g1_i2	Phb2-PF	772	188	900	0.648889
Cluster-17525.0--c25849_g1_i2	Cont-PA	2463	667	4173	0.430386
Cluster-17551.0--c23646_g4_i1	CG11975-PB	684	184	1023	0.488759
Cluster-17552.0--c20291_g1_i1	CG42787-PA	398	213	249	0.742972
Cluster-17566.0--c24752_g2_i1	ABCB7-PB	2433	883	2232	0.694444
Cluster-17579.0--c27013_g4_i1	CG14457-PB	913	380	816	0.653186
Cluster-17619.0--c26425_g1_i3	Marf-PC	2466	934	2433	0.629675
Cluster-17622.0--c27178_g4_i1	CG4646-PB	573	184	492	0.79065
Cluster-17628.0--c20371_g1_i1	ND-20-PC	726	181	666	0.818318
Cluster-17629.2--c2686_g1_i1	Sas-PA	545	87	4047	0.11317
Cluster-17630.1--c21655_g1_i9	CG13502-PA	1140	619	1233	0.422547
Cluster-17640.0--c26958_g2_i1	CG17272-PA	583	194	450	0.864444
Cluster-17641.0--c21533_g1_i1	CG9911-PA	1193	174	1239	0.822437
Cluster-17642.0--c25607_g1_i1	Top2-PB	3419	1455	4344	0.452118
Cluster-17657.0--c20483_g1_i1	CG2862-PC	436	194	453	0.534216
Cluster-17660.0--c25114_g2_i1	beg-PA	1301	345	1140	0.838596
Cluster-17670.0--c21033_g1_i4	Jafrac2-PC	1307	693	729	0.84225
Cluster-17677.0--c23993_g2_i1	DMAP1-PA	798	277	1302	0.400154
Cluster-17680.0--c23730_g2_i2	Ufd1-like-PA	1001	462	951	0.566772
Cluster-17680.1--c23730_g1_i1	Syt14-PC	2017	1109	1761	0.515616
Cluster-17686.0--c20513_g1_i1	CG9240-PA	500	225	501	0.548902
Cluster-17692.0--c23492_g1_i1	CG3308-PA	1034	123	960	0.948958
Cluster-17693.0--c24501_g7_i1	Gmd-PA	1221	154	1188	0.898148
Cluster-17696.1--c19535_g1_i2	RpL5-PG	1037	297	900	0.822222
Cluster-17697.0--c19549_g1_i3	rdgBbeta-PA	1107	652	822	0.553528
Cluster-17714.1--c21260_g1_i1	pont-PA	1540	170	1371	0.999271
Cluster-17723.0--c19916_g3_i1	CG10514-PA	850	239	1242	0.491948
Cluster-17740.1--c25529_g4_i1	CG8028-PC	663	70	1692	0.350473
Cluster-17740.2--c25529_g2_i2	Cyp4g15-PC	1830	1207	1725	0.361159
Cluster-17762.0--c19637_g1_i1	Cdk5-PA	971	105	885	0.978531
Cluster-17766.3--c24789_g5_i1	Snx16-PA	1107	592	1224	0.420752
Cluster-17777.0--c21258_g1_i1	isoQC-PB	1001	501	1065	0.469484
Cluster-17785.1--c26417_g2_i1	f-cup-PB	1179	544	1953	0.325141
Cluster-17812.0--c24873_g2_i2	Arl1-PA	707	177	543	0.976059
Cluster-17831.0--c20323_g1_i1	RpS12-PB	569	174	420	0.940476
Cluster-17835.0--c26765_g3_i1	CG5989-PA	751	287	1311	0.353928
Cluster-17838.0--c22743_g2_i1	Mdr65-PA	2188	305	3909	0.481709
Cluster-17844.0--c22730_g2_i1	CG5281-PA	802	365	1044	0.418582
Cluster-17847.4--c22241_g2_i2	ort-PA	2274	1300	1458	0.668038
Cluster-17852.0--c27294_g1_i1	beta-Spec-PC	6489	1801	6444	0.727498
Cluster-17854.0--c19924_g1_i1	CG11159-PA	701	333	441	0.834467
Cluster-17891.0--c21131_g1_i2	Atg3-PA	1075	683	993	0.394763
Cluster-17900.0--c20547_g1_i2	Gip-PA	1070	636	795	0.545912
Cluster-17909.0--c19604_g2_i1	eIF-2beta-PA	919	365	939	0.589989
Cluster-17918.0--c24055_g2_i3	VhaSFD-PB	1675	821	1629	0.524248
Cluster-17920.1--c20877_g1_i1	CG3876-PA	1048	803	768	0.31901
Cluster-17926.1--c23695_g1_i2	CG12262-PA	1589	450	1260	0.903968
Cluster-17940.0--c21671_g1_i1	CG15877-PA	531	148	834	0.459233
Cluster-17942.0--c24180_g2_i1	mRpL42-PB	430	143	375	0.765333
Cluster-17944.0--c17468_g1_i2	Oli-PC	791	468	699	0.462089
Cluster-17945.0--c25198_g5_i2	Adk1-PB	585	10	690	0.833333
Cluster-17957.1--c23865_g2_i2	CG13933-PA	1980	1513	2013	0.231992
Cluster-17967.0--c24184_g1_i1	CG43129-PC	1492	905	1512	0.388228
Cluster-17971.0--c22879_g2_i1	Psf1-PA	462	46	609	0.683087
Cluster-17973.0--c21231_g1_i1	Vps20-PC	582	133	639	0.70266
Cluster-17977.2--c24209_g2_i1	alpha-Man-I-PO	2097	691	2004	0.701597
Cluster-17977.3--c17646_g1_i1	CG3625-PB	960	415	747	0.729585
Cluster-17990.1--c25511_g1_i2	Scp1-PB	981	415	570	0.992982
Cluster-17991.0--c18379_g1_i1	CG10214-PA	696	178	636	0.814465
Cluster-18020.0--c22372_g1_i1	ND-51-PB	1564	290	1425	0.894035
Cluster-18023.0--c20859_g1_i1	CG1319-PB	656	273	459	0.834423
Cluster-18026.0--c22115_g1_i1	JTBR-PC	734	408	459	0.71024
Cluster-18028.0--c23717_g1_i3	Gale-PB	1324	410	1053	0.867996
Cluster-18028.0--c28021_g1_i1	Cpr11B-PB	442	182	588	0.442177
Cluster-18033.0--c18452_g1_i1	CG17404-PB	421	116	828	0.368357
Cluster-18043.0--c27008_g1_i15	Shal-PB	1806	652	1716	0.672494
Cluster-18046.2--c26923_g2_i3	CG8602-PB	1572	427	1437	0.796799
Cluster-18046.3--c26548_g3_i1	rl-PI	1950	865	1131	0.959328
Cluster-18053.0--c19107_g1_i1	CG1523-PA	1247	492	1866	0.404609
Cluster-18064.2--c20211_g2_i2	verm-PG	2243	828	1578	0.896705
Cluster-18070.0--c20240_g2_i2	Fer3-PA	755	333	588	0.717687
Cluster-18071.0--c24844_g1_i1	atk-PC	1610	192	4608	0.307726
Cluster-18073.0--c23497_g11_i4	CG8607-PA	904	368	828	0.647343
Cluster-18076.0--c22513_g3_i1	CG18012-PA	1393	929	1341	0.34601
Cluster-18100.3--c25640_g2_i2	Nc73EF-PF	3405	889	3054	0.823838
Cluster-18106.0--c21313_g1_i1	CG33966-PA	1086	154	933	0.998928
Cluster-18110.1--c20625_g1_i1	CG30344-PA	1779	1129	1524	0.426509
Cluster-18128.1--c22750_g3_i1	CG34195-PA	843	346	852	0.583333
Cluster-18130.0--c19948_g2_i1	ND-B14.7-PA	596	114	513	0.939571
Cluster-18131.0--c21239_g1_i1	CG12259-PA	1074	559	1080	0.476852
Cluster-18143.1--c22534_g3_i2	Dat-PB	1030	485	828	0.658213
Cluster-18163.0--c26234_g3_i1	CG4406-PA	1084	131	1068	0.892322
Cluster-18170.0--c25921_g4_i1	CG6865-PB	904	566	858	0.393939
Cluster-18173.2--c27043_g4_i1	Rab14-PB	803	141	720	0.919444
Cluster-18181.0--c24364_g2_i1	CG5567-PA	1251	328	993	0.929507
Cluster-18183.1--c23294_g5_i1	Ucp4A-PB	1546	935	1023	0.597263
Cluster-18186.5--c18886_g1_i1	CG6592-PA	681	328	873	0.404353
Cluster-18206.2--c21732_g2_i2	CG9471-PB	750	160	615	0.95935
Cluster-18219.0--c230_g1_i1	CG15653-PA	365	78	513	0.559454
Cluster-18223.0--c11261_g1_i1	CG7770-PB	964	587	378	0.997354
Cluster-18243.0--c26582_g2_i2	Aats-ala-PA	1852	206	2901	0.567391
Cluster-18247.1--c24592_g3_i1	CG7818-PA	1364	747	1194	0.51675
Cluster-18255.0--c25588_g1_i1	CG11103-PB	587	258	519	0.633911
Cluster-18259.0--c26253_g5_i2	cbs-PC	1769	1080	1806	0.381506
Cluster-18266.3--c21543_g2_i1	CG1749-PA	1130	297	1215	0.685597
Cluster-18313.0--c26629_g5_i1	CG12822-PB	771	352	1185	0.353586
Cluster-18315.0--c21378_g1_i3	Scgalpha-PC	899	225	1362	0.49486
Cluster-18317.0--c23257_g1_i1	CG9577-PA	1233	394	939	0.893504
Cluster-18319.0--c21952_g1_i2	Su(var)3-3-PB	2293	1367	2673	0.346427
Cluster-18322.0--c24951_g10_i2	AkhR-PC	678	280	1935	0.205685
Cluster-18345.0--c24691_g2_i1	TM9SF4-PB	1979	552	1893	0.75383
Cluster-18348.0--c23778_g3_i2	Sur-8-PF	1816	236	1926	0.820353
Cluster-18358.0--c24129_g5_i1	Nop56-PA	1383	358	1491	0.687458
Cluster-18361.0--c22784_g2_i1	Rs1-PB	1877	813	2349	0.452959
Cluster-18371.1--c25583_g1_i7	Unc-13-4B-PE	1988	795	3432	0.347611
Cluster-18372.1--c22595_g1_i1	Dpit47-PB	1131	325	1191	0.676742
Cluster-18374.0--c26114_g6_i1	rdx-PE	738	4	2490	0.294779
Cluster-18379.0--c20677_g1_i1	MED10-PB	305	111	402	0.482587
Cluster-1839.0--c24167_g1_i1	CG7638-PA	1090	362	1491	0.488263
Cluster-18391.0--c22446_g2_i1	CG7200-PB	1157	537	1278	0.485133
Cluster-18393.0--c22309_g3_i2	CG5853-PC	1411	470	2070	0.454589
Cluster-18403.1--c25758_g2_i1	Ime4-PA	1717	1037	1827	0.372195
Cluster-18430.0--c26533_g4_i1	ETHR-PC	980	480	1416	0.353107
Cluster-18435.0--c26712_g2_i2	Galphaf-PA	1575	940	1200	0.529167
Cluster-1845.0--c22479_g1_i1	DNApol-alpha60-PA	1450	335	1602	0.696005
Cluster-18463.0--c26515_g2_i5	Fur1-PI	2786	1383	2679	0.523703
Cluster-18465.0--c22655_g4_i1	Rab8-PC	665	75	624	0.945513
Cluster-18468.0--c24033_g3_i1	Gas41-PA	503	123	684	0.555556
Cluster-18469.0--c24311_g4_i1	Ilk-PA	1495	149	1347	0.999258
Cluster-18475.0--c23115_g2_i1	vap-PF	1951	500	2865	0.506457
Cluster-18482.0--c21438_g1_i1	CG10222-PB	1010	432	924	0.625541
Cluster-18496.0--c20267_g2_i1	CG10880-PB	693	271	837	0.504182
Cluster-18506.0--c26323_g2_i1	CG11858-PA	485	198	393	0.73028
Cluster-18508.0--c22795_g1_i1	OstStt3-PA	2489	1617	2325	0.375054
Cluster-18514.2--c24798_g2_i3	CG3961-PD	2803	845	1965	0.996438
Cluster-18520.0--c25874_g4_i1	ico-PA	2346	187	2238	0.964701
Cluster-18540.0--c26197_g1_i2	metro-PD	2136	532	1641	0.977453
Cluster-18548.2--c24113_g4_i5	GstE3-PA	428	87	663	0.514329
Cluster-18567.0--c23333_g1_i3	AP-1-2beta-PA	2917	1328	2766	0.574476
Cluster-18596.2--c24805_g2_i2	MAPk-Ak2-PF	1282	275	1080	0.932407
Cluster-18615.2--c5409_g1_i1	CG30380-PA	339	151	306	0.614379
Cluster-18619.1--c22729_g3_i3	clumsy-PB	2378	1503	3009	0.290794
Cluster-18621.0--c25120_g10_i2	CG1461-PB	2417	1308	1506	0.736388
Cluster-18622.0--c23226_g1_i1	NHP2-PB	573	280	483	0.606625
Cluster-18632.2--c25274_g1_i1	CG11779-PA	1422	505	1380	0.664493
Cluster-18646.1--c24243_g2_i4	PP2A-B'-PB	2091	1450	2955	0.21692
Cluster-18646.5--c20246_g2_i2	CG34297-PA	916	488	702	0.609687
Cluster-18646.6--c24243_g1_i5	Dyrk3-PE	1908	715	2487	0.479694
Cluster-1865.0--c24086_g2_i1	CG1662-PB	794	258	738	0.726287
Cluster-18661.0--c26171_g4_i3	Aats-his-PA	1177	203	1569	0.620778
Cluster-18674.0--c24434_g1_i1	CG15096-PA	2087	1443	1476	0.436314
Cluster-18680.0--c25841_g6_i1	Naa60-PB	948	220	768	0.947917
Cluster-18687.0--c22043_g1_i2	CREG-PD	922	428	636	0.77673
Cluster-18698.0--c25921_g7_i1	CG5004-PF	1297	758	666	0.809309
Cluster-18703.0--c20550_g1_i1	GlcT-1-PA	1626	568	1323	0.799698
Cluster-18705.0--c25228_g9_i3	CG9413-PB	1291	572	1626	0.442189
Cluster-18710.0--c27053_g7_i1	CG9344-PA	368	129	240	0.995833
Cluster-18713.1--c27108_g1_i1	unc-45-PB	3157	1691	2844	0.515471
Cluster-18713.2--c21966_g2_i1	CG13865-PC	622	119	801	0.627965
Cluster-18730.0--c17381_g1_i1	RpS24-PA	666	313	396	0.891414
Cluster-18740.0--c25129_g1_i1	CG6613-PA	779	81	2163	0.3227
Cluster-18752.0--c21142_g4_i2	CG8249-PC	1056	406	1566	0.41507
Cluster-18765.0--c20825_g1_i1	CG5948-PA	648	262	813	0.474785
Cluster-18766.0--c26774_g1_i1	Synj-PC	1876	638	3657	0.338529
Cluster-18784.2--c20214_g2_i1	Npc2a-PA	584	183	447	0.897092
Cluster-18793.0--c19982_g1_i3	CG5377-PA	987	217	837	0.919952
Cluster-18796.0--c22092_g1_i1	CG4598-PB	1027	362	846	0.786052
Cluster-18820.0--c26153_g3_i2	Fim-PD	2135	291	1926	0.957425
Cluster-1882.0--c22285_g1_i1	CG6404-PA	1186	395	1326	0.596531
Cluster-18824.2--c22199_g1_i1	mtTFB2-PA	1225	710	1359	0.378955
Cluster-18831.0--c25681_g1_i2	FucT6-PA	1592	612	1860	0.526882
Cluster-18833.2--c24719_g1_i3	sqd-PB	799	284	1035	0.497585
Cluster-188.3--c26508_g1_i1	CG9940-PC	2205	472	2364	0.73308
Cluster-18850.1--c24540_g5_i1	uex-PH	2677	1295	2505	0.551697
Cluster-18867.1--c22909_g1_i1	TfIIEalpha-PA	1135	476	1290	0.510853
Cluster-18870.2--c20740_g1_i2	Pdp-PB	1604	744	1428	0.602241
Cluster-18878.0--c24838_g1_i1	U3-55K-PA	1146	634	1455	0.35189
Cluster-18882.0--c18732_g1_i1	SmF-PA	414	196	267	0.816479
Cluster-18889.0--c23556_g1_i2	CG13001-PA	684	220	1008	0.460317
Cluster-18890.0--c20545_g2_i1	l(2)k12914-PA	469	131	339	0.99705
Cluster-18901.0--c26435_g1_i1	Klp64D-PA	1216	71	2034	0.56293
Cluster-18906.0--c21460_g1_i1	CG8239-PB	1127	324	1167	0.688089
Cluster-18915.0--c22328_g1_i2	Gnmt-PA	861	178	870	0.785057
Cluster-18917.0--c24271_g1_i1	CG15279-PD	2350	1121	1902	0.646162
Cluster-18918.0--c21596_g1_i1	CG2004-PG	868	395	1278	0.37011
Cluster-18945.1--c19939_g1_i1	CG3792-PA	815	135	759	0.895916
Cluster-18947.0--c19573_g1_i2	Tango10-PC	827	129	1764	0.395692
Cluster-18957.3--c27128_g1_i8	CG6465-PA	1045	2	1206	0.864842
Cluster-18979.0--c30005_g1_i1	CG5191-PB	1627	737	1659	0.536468
Cluster-18993.0--c20601_g2_i2	CG13827-PA	579	181	702	0.566952
Cluster-18994.0--c19378_g1_i1	mRpS33-PA	409	83	342	0.953216
Cluster-19011.0--c24475_g2_i1	Burs-PA	449	159	522	0.555556
Cluster-19014.0--c24514_g8_i3	side-PD	2596	1370	2832	0.43291
Cluster-19016.0--c26548_g1_i1	Gapdh2-PC	1139	141	999	0.998999
Cluster-19017.0--c22673_g1_i1	Vamp7-PC	912	259	657	0.993912
Cluster-19021.0--c21749_g2_i1	CG2046-PA	796	524	708	0.384181
Cluster-19026.0--c22907_g1_i1	Diap2-PB	1046	468	1497	0.386106
Cluster-19027.0--c25793_g1_i4	alpha-Cat-PA	2947	221	2754	0.989833
Cluster-1904.0--c20955_g1_i1	CG10672-PA	969	217	954	0.78826
Cluster-19057.0--c19391_g1_i1	mRpL48-PB	548	96	546	0.827839
Cluster-19058.1--c7777_g1_i1	Bin1-PC	384	130	453	0.560706
Cluster-19075.0--c25103_g5_i1	pck-PC	807	106	771	0.909209
Cluster-19077.0--c21975_g1_i1	AP-1mu-PA	1256	351	1281	0.706479
Cluster-19078.0--c21886_g2_i1	CG7222-PB	989	471	618	0.838188
Cluster-19081.0--c26216_g1_i1	Dlc90F-PA	481	146	336	0.997024
Cluster-19088.2--c21793_g1_i1	mRpL23-PD	542	99	453	0.977925
Cluster-19105.0--c11474_g1_i1	Nf-YB-PB	522	187	471	0.711253
Cluster-19110.1--c22723_g1_i1	CG5335-PA	1109	378	966	0.756729
Cluster-19115.0--c24943_g3_i1	mRpL35-PA	913	599	537	0.58473
Cluster-19115.4--c22810_g1_i1	CG6028-PA	823	449	882	0.424036
Cluster-19120.0--c21268_g1_i1	CG1750-PA	845	318	1029	0.512148
Cluster-19139.0--c24773_g2_i1	Brf-PB	1202	474	1989	0.366013
Cluster-19141.1--c25505_g1_i2	CG5205-PA	4350	1363	6552	0.455891
Cluster-19145.0--c24928_g1_i1	Tango4-PA	1392	358	1449	0.713596
Cluster-19160.0--c23521_g2_i1	GstT3-PB	773	252	807	0.645601
Cluster-19163.1--c23661_g1_i1	Rtc1-PA	813	142	1155	0.580952
Cluster-19175.1--c21601_g1_i1	CG2931-PA	897	556	909	0.375138
Cluster-19176.0--c20156_g1_i1	CG6055-PB	999	340	660	0.998485
Cluster-19178.0--c22594_g11_i8	shakB-PD	1880	900	1599	0.612883
Cluster-19178.3--c22594_g11_i9	shakB-PA	1995	1105	1119	0.795353
Cluster-19179.0--c22859_g3_i1	Plod-PB	2234	1089	2166	0.528624
Cluster-19196.0--c23555_g1_i1	CG1809-PA	913	287	1548	0.404393
Cluster-19201.0--c22426_g1_i2	Vha100-4-PA	1831	926	2505	0.361277
Cluster-19209.0--c21232_g2_i1	CG17556-PB	896	444	849	0.532391
Cluster-19223.0--c23480_g1_i2	rept-PB	1552	632	1446	0.636238
Cluster-19224.1--c24495_g1_i1	Klp54D-PB	1447	443	2175	0.461609
Cluster-1924.0--c24781_g1_i1	Kap-alpha3-PD	1716	418	1545	0.840129
Cluster-19243.0--c24665_g2_i2	CG7713-PB	674	426	510	0.486275
Cluster-19245.0--c20139_g1_i7	Gs1l-PB	1442	825	696	0.886494
Cluster-1925.0--c23191_g1_i1	Tcp-1zeta-PA	1712	675	1602	0.647316
Cluster-19271.0--c24215_g1_i2	CG30463-PD	2691	1180	1953	0.773682
Cluster-19288.0--c25706_g2_i1	BCAS2-PA	784	209	837	0.686977
Cluster-19294.0--c23755_g5_i1	CG3645-PC	1255	566	1518	0.453887
Cluster-19296.0--c21363_g1_i1	CG3394-PA	3081	2083	2064	0.483527
Cluster-19307.0--c25510_g2_i1	DCX-EMAP-PF	2637	1270	2556	0.53482
Cluster-1931.0--c26788_g3_i2	Nmnat-PA	850	434	1170	0.355556
Cluster-19321.0--c22972_g1_i1	mTerf3-PA	1052	228	1065	0.773709
Cluster-19321.1--c18129_g1_i1	GlcAT-I-PA	992	693	921	0.324647
Cluster-19328.0--c22242_g1_i9	Gpo-1-PD	2141	552	2175	0.730575
Cluster-19339.0--c27018_g1_i2	Hem-PA	2336	408	3381	0.570245
Cluster-19345.10--c24761_g1_i1	emb-PB	3478	1493	3192	0.621867
Cluster-19359.0--c22293_g1_i2	Rab7-PC	771	148	624	0.998397
Cluster-19367.11--c25558_g6_i2	Es2-PA	1423	944	1506	0.318061
Cluster-19382.0--c23401_g4_i1	alphaTub85E-PA	1562	213	1350	0.999259
Cluster-19388.0--c23920_g3_i1	CG9319-PB	1136	471	1122	0.592692
Cluster-19397.0--c17896_g1_i1	Poxn-PB	651	241	1278	0.320814
Cluster-19398.2--c25136_g1_i1	hgo-PA	1571	591	1320	0.742424
Cluster-19416.0--c25938_g2_i1	CG41099-PE	3475	2033	3336	0.432254
Cluster-19425.0--c22399_g1_i1	Sep1-PA	1971	1036	1086	0.860958
Cluster-19440.1--c23168_g4_i1	CG12320-PB	935	420	1140	0.451754
Cluster-1944.0--c22303_g1_i1	Prp19-PA	1630	536	1518	0.720685
Cluster-19460.0--c25434_g3_i1	Upf1-PB	2962	1484	3543	0.417161
Cluster-1946.0--c19226_g1_i1	Vps29-PA	748	206	549	0.98725
Cluster-19472.0--c16241_g1_i1	Hsc20-PA	758	183	723	0.795297
Cluster-19480.0--c21891_g1_i1	CG13920-PC	995	585	483	0.848861
Cluster-19486.0--c18832_g1_i1	CG7568-PE	563	126	1449	0.301587
Cluster-19487.0--c20325_g1_i1	CG34229-PA	272	126	273	0.534799
Cluster-19492.0--c20980_g1_i1	Manf-PA	707	249	522	0.877395
Cluster-19492.1--c19051_g6_i1	CG10311-PB	610	341	498	0.540161
Cluster-19502.0--c21292_g2_i2	Idh-PK	1687	548	1440	0.790972
Cluster-19506.0--c26428_g1_i1	betaCOP-PA	1535	150	2895	0.478411
Cluster-19507.0--c22405_g12_i1	CG4933-PA	774	88	1044	0.657088
Cluster-19528.0--c21106_g1_i1	Nep3-PC	2175	913	2361	0.534519
Cluster-19532.0--c25028_g4_i1	Ns2-PA	1539	76	2025	0.722469
Cluster-19532.10--c25444_g3_i1	Ip259-PB	861	205	780	0.841026
Cluster-19534.0--c25926_g1_i1	dbe-PA	829	149	1038	0.655106
Cluster-19536.0--c22898_g1_i3	CG17544-PD	1855	485	2082	0.658021
Cluster-19537.0--c21634_g1_i1	Ppcdc-PB	896	459	576	0.758681
Cluster-19538.0--c26219_g4_i3	Ald-PJ	1856	1131	1092	0.663919
Cluster-19539.0--c21794_g2_i1	Ubc7-PB	644	141	504	0.998016
Cluster-19541.0--c21748_g1_i1	CG1968-PA	1268	69	1893	0.633386
Cluster-19551.0--c21987_g1_i1	Aos1-PA	928	128	1014	0.788955
Cluster-19552.0--c21954_g1_i2	REG-PB	978	460	738	0.701897
Cluster-19555.0--c20655_g1_i2	CG17266-PB	731	357	552	0.677536
Cluster-19555.1--c20948_g1_i1	CG9410-PB	797	294	729	0.689986
Cluster-19559.1--c23702_g1_i1	CG3803-PA	964	482	1182	0.407783
Cluster-19573.0--c24439_g2_i1	CG9706-PB	997	344	1578	0.413815
Cluster-19575.0--c19219_g1_i1	CG17327-PC	620	390	420	0.547619
Cluster-19580.1--c18317_g1_i1	CG5783-PA	703	302	864	0.46412
Cluster-19590.0--c21788_g1_i2	RpL3-PH	1471	644	1251	0.661071
Cluster-19603.3--c25183_g1_i7	CG7458-PA	1012	428	1719	0.339732
Cluster-19606.0--c21478_g1_i2	wol-PA	1013	408	981	0.616718
Cluster-19625.0--c19634_g1_i1	CG1126-PA	865	416	1146	0.391798
Cluster-19629.0--c19733_g1_i2	CG11294-PB	344	48	786	0.37659
Cluster-19639.0--c23318_g3_i2	Ppat-Dpck-PA	1331	450	1557	0.565832
Cluster-19652.0--c24419_g1_i1	Duox-PB	4902	2305	4614	0.562852
Cluster-19655.0--c25685_g3_i1	Srp14-PB	301	20	330	0.851515
Cluster-19664.0--c24286_g1_i1	PCB-PM	4292	2361	3594	0.537284
Cluster-19667.0--c23577_g1_i1	sut1-PA	977	258	1524	0.471785
Cluster-19678.0--c18218_g1_i2	CG8407-PB	442	140	315	0.95873
Cluster-19684.0--c25092_g2_i1	CG12241-PA	1494	325	2415	0.484058
Cluster-19684.1--c25092_g3_i1	Rpb7-PA	609	88	522	0.998084
Cluster-19710.0--c22461_g2_i2	CG3655-PD	2503	983	1692	0.898345
Cluster-19722.0--c19531_g1_i1	sgll-PA	493	107	741	0.520918
Cluster-19726.0--c25332_g3_i2	Cyp4ac2-PB	1109	294	1536	0.530599
Cluster-19733.0--c25240_g1_i2	Fbxl4-PA	1683	937	2010	0.371144
Cluster-19745.1--c24725_g3_i1	Vps16A-PA	1982	921	2502	0.424061
Cluster-19746.0--c25867_g1_i2	CG1732-PA	2234	954	1911	0.669806
Cluster-19776.0--c17772_g1_i1	Arfrp1-PA	846	244	603	0.998342
Cluster-19806.1--c21396_g1_i2	CG11964-PA	1726	500	1746	0.702176
Cluster-19809.0--c21797_g1_i1	CG11342-PA	704	339	717	0.509066
Cluster-19815.0--c21136_g2_i1	Cdc23-PB	1653	769	2037	0.433972
Cluster-19828.0--c23411_g1_i1	CG6638-PA	1351	728	1263	0.49327
Cluster-19857.0--c21358_g1_i1	Rpn10-PB	554	57	1191	0.417296
Cluster-19862.0--c26824_g2_i3	CG6903-PB	1634	666	1731	0.559214
Cluster-19867.1--c23315_g2_i1	Art3-PB	1676	747	1425	0.65193
Cluster-19871.1--c22734_g2_i3	wat-PA	3119	1767	1554	0.870013
Cluster-19872.0--c23306_g2_i4	CG9701-PA	992	297	1626	0.427429
Cluster-19877.0--c22870_g1_i2	CG4288-PA	1620	634	1509	0.653413
Cluster-19883.0--c20790_g1_i2	Gr63a-PB	2524	1874	1470	0.442177
Cluster-19886.2--c22686_g1_i4	CG10516-PA	1660	1010	1029	0.631681
Cluster-19892.0--c20700_g1_i1	CG17768-PB	571	311	465	0.55914
Cluster-19913.0--c23157_g1_i1	Dbp80-PB	1403	252	1344	0.856399
Cluster-199.1--c21993_g1_i1	CG5235-PB	1779	895	2097	0.421555
Cluster-19923.1--c24272_g2_i1	CG15120-PA	759	187	927	0.617044
Cluster-19932.0--c25259_g2_i1	Ptpa-PA	1096	173	1197	0.771094
Cluster-19944.0--c27104_g3_i1	Rab35-PB	752	210	606	0.894389
Cluster-19950.0--c21574_g1_i1	Cul5-PA	2108	1080	2559	0.401719
Cluster-19956.0--c27268_g3_i1	CG3376-PD	2665	1286	2181	0.632279
Cluster-19979.0--c26166_g1_i5	bsk-PE	1613	627	1119	0.881144
Cluster-19984.1--c24164_g2_i1	CG2972-PB	1281	679	1419	0.424242
Cluster-2001.0--c24556_g1_i1	pds5-PB	1504	254	3657	0.34181
Cluster-20031.0--c21934_g4_i2	CG4825-PB	1484	246	1494	0.828648
Cluster-20041.0--c25453_g1_i2	dor-PA	2827	1604	3009	0.406447
Cluster-20042.0--c22543_g1_i1	CG4089-PA	982	446	1551	0.345583
Cluster-20057.1--c22763_g1_i1	Sac1-PB	1483	677	1779	0.453064
Cluster-20063.0--c22332_g1_i1	Sec61alpha-PB	1634	204	1431	0.999301
Cluster-20068.0--c22271_g1_i1	CG3226-PA	576	292	693	0.409812
Cluster-2007.0--c19707_g1_i1	RpL18A-PA	593	60	534	0.998127
Cluster-20086.3--c21756_g3_i2	CG16758-PH	1116	358	1191	0.63644
Cluster-20104.0--c20566_g1_i1	CG8245-PA	1221	490	1032	0.708333
Cluster-20131.2--c25188_g3_i1	CG8258-PA	1482	439	1641	0.635588
Cluster-20141.0--c18941_g1_i1	CG14220-PB	753	325	984	0.434959
Cluster-20142.1--c21270_g1_i1	CG10466-PB	488	129	465	0.772043
Cluster-20148.0--c24334_g2_i2	pins-PA	1377	229	1977	0.580678
Cluster-20184.1--c19791_g1_i1	Sec22-PA	793	158	636	0.998428
Cluster-20194.1--c19541_g1_i1	CG9372-PA	1356	592	1227	0.622657
Cluster-20207.0--c24720_g2_i1	fzy-PA	2360	1281	1581	0.682479
Cluster-20208.0--c25377_g7_i4	CG3530-PA	1999	263	2286	0.759405
Cluster-20218.1--c23562_g2_i3	S6k-PB	1636	548	1473	0.738629
Cluster-20222.1--c22482_g1_i1	Ts-PB	663	262	966	0.415114
Cluster-20231.0--c24655_g1_i1	Ptr-PC	3179	645	3705	0.683941
Cluster-20232.1--c23943_g4_i2	CG17896-PB	2234	675	1563	0.997441
Cluster-20235.0--c24146_g1_i1	Top3beta-PB	1495	257	2628	0.471081
Cluster-20247.1--c23563_g3_i1	CG9313-PC	2590	1346	2220	0.56036
Cluster-20271.0--c21169_g1_i1	Vha55-PC	1662	190	1473	0.999321
Cluster-20284.0--c26946_g6_i3	DIP2-PD	5193	3109	5319	0.391803
Cluster-20293.0--c24268_g1_i4	eIF3-S8-PB	2637	955	2733	0.615441
Cluster-20300.0--c22414_g1_i1	AP-2mu-PC	774	97	1314	0.515221
Cluster-20303.0--c25822_g1_i5	shi-PO	1982	258	2505	0.688224
Cluster-20307.0--c25278_g1_i1	Src64B-PD	1813	440	1659	0.827607
Cluster-20327.0--c26487_g3_i1	CG9514-PA	2891	1122	2181	0.811096
Cluster-20345.0--c21873_g1_i3	not-PC	983	324	1491	0.441985
Cluster-20350.0--c17935_g1_i1	Jafrac1-PE	992	417	585	0.982906
Cluster-20356.0--c20286_g1_i1	RhoGEF4-PA	1207	713	1944	0.254115
Cluster-20369.0--c24900_g1_i2	CG30022-PB	1149	676	840	0.563095
Cluster-20372.0--c21694_g1_i1	tex-PA	965	93	963	0.905504
Cluster-20373.1--c21429_g1_i1	Plip-PB	611	249	603	0.600332
Cluster-20375.1--c25699_g2_i1	MED17-PA	2013	808	1929	0.624676
Cluster-2038.0--c24306_g4_i1	Droj2-PE	1499	669	1212	0.684818
Cluster-20381.0--c26057_g5_i3	CG7627-PB	4415	2865	4068	0.381023
Cluster-20389.0--c5292_g1_i1	Non3-PA	956	51	963	0.939772
Cluster-20393.1--c22553_g9_i1	CG11334-PC	1553	957	1095	0.544292
Cluster-20398.0--c25568_g3_i1	Opa1-PA	2879	867	2919	0.689277
Cluster-2040.1--c23443_g3_i2	His3:CG33866-PA	445	35	411	0.997567
Cluster-20414.0--c22880_g2_i2	Cyp28a5-PA	903	112	1518	0.52108
Cluster-20417.0--c20338_g1_i2	CG8412-PA	1102	152	2037	0.466372
Cluster-20425.1--c21527_g2_i1	CG42596-PC	1221	580	849	0.755006
Cluster-20435.0--c24601_g3_i4	CG12065-PF	1581	652	1926	0.482347
Cluster-20443.1--c22895_g2_i7	Pka-R2-PB	1497	793	1134	0.620811
Cluster-20448.0--c23440_g7_i2	Hil-PA	2166	703	2457	0.595442
Cluster-20450.0--c20748_g1_i1	Tsp29Fb-PC	940	449	927	0.529666
Cluster-20463.0--c22669_g3_i2	Pen-PA	1776	400	1569	0.876992
Cluster-20475.0--c24524_g4_i2	rogdi-PA	1192	677	807	0.638166
Cluster-20479.0--c23628_g2_i1	Mal-A1-PA	1640	897	1734	0.428489
Cluster-20479.1--c23628_g1_i2	Mal-A3-PA	1633	887	1725	0.432464
Cluster-20480.0--c22621_g1_i1	DppIII-PC	1708	494	2172	0.558932
Cluster-20490.0--c26473_g2_i1	ND-B14.5B-PB	445	113	351	0.945869
Cluster-20504.0--c20114_g1_i1	fbp-PF	1327	323	1032	0.972868
Cluster-20505.0--c23787_g1_i2	PGRP-SA-PB	1077	583	612	0.80719
Cluster-20513.0--c16390_g1_i1	l(3)01239-PB	457	116	432	0.789352
Cluster-20519.0--c23867_g2_i1	dpa-PB	2748	583	2601	0.832372
Cluster-20524.0--c24931_g2_i1	Nmd3-PA	1389	190	1566	0.765645
Cluster-20528.0--c20468_g1_i1	Mes4-PB	482	240	468	0.517094
Cluster-20556.0--c21408_g1_i1	Orco-PB	1074	163	1461	0.623546
Cluster-20559.0--c22542_g4_i1	CG6287-PA	1043	171	999	0.872873
Cluster-20562.1--c29167_g1_i1	CG42730-PA	354	1	534	0.661049
Cluster-20570.0--c27116_g16_i7	Sh-PE	1380	568	1968	0.412602
Cluster-20572.1--c27024_g1_i1	Dscam4-PJ	3587	525	5808	0.527204
Cluster-20587.0--c23649_g1_i1	mtm-PB	1941	661	1860	0.688172
Cluster-20593.0--c25141_g3_i1	CG33977-PA	416	132	285	0.996491
Cluster-20597.1--c24807_g8_i4	Hex-A-PC	1323	1	1347	0.98144
Cluster-20598.1--c23021_g2_i4	Invadolysin-PA	1437	349	2052	0.530214
Cluster-20599.0--c23653_g1_i3	Pfk-PB	4602	2980	2367	0.685256
Cluster-20600.0--c24757_g1_i1	Git-PA	1227	502	2196	0.330146
Cluster-20606.0--c25273_g1_i3	Fsn-PA	830	96	768	0.955729
Cluster-20614.0--c25910_g4_i3	Mesh1-PA	907	392	540	0.953704
Cluster-20619.1--c22470_g6_i1	CG12325-PB	2871	988	2850	0.660702
Cluster-20641.0--c21839_g1_i1	l(1)G0334-PD	1289	267	1200	0.851667
Cluster-20657.0--c26748_g6_i1	CG1399-PG	2228	324	3891	0.489334
Cluster-20664.1--c23197_g2_i4	cN-IIIB-PA	1149	499	960	0.677083
Cluster-20673.0--c21146_g1_i1	CG44002-PA	1032	595	1038	0.421002
Cluster-20682.0--c19802_g1_i1	CG7506-PA	723	208	711	0.724332
Cluster-20685.0--c22865_g1_i2	CG31717-PB	685	305	615	0.617886
Cluster-20701.1--c23514_g3_i2	mei-W68-PA	2077	1250	996	0.830321
Cluster-20708.0--c20094_g1_i1	TpnC25D-PC	533	96	450	0.971111
Cluster-20720.0--c21743_g1_i2	CG5656-PA	996	310	1572	0.436387
Cluster-20722.0--c19966_g1_i2	CG5886-PA	1193	228	1548	0.623385
Cluster-20728.1--c25608_g1_i1	CG16890-PC	612	286	777	0.419562
Cluster-20740.0--c20302_g1_i1	AnxB9-PB	1066	146	975	0.94359
Cluster-20754.0--c24283_g1_i4	CG5171-PF	1114	338	822	0.944039
Cluster-20762.0--c20335_g1_i1	PrBP-PA	608	177	456	0.945175
Cluster-20764.0--c4983_g1_i1	RpS3-PB	720	67	741	0.881242
Cluster-20772.0--c24169_g1_i1	drosha-PA	3366	1594	3984	0.444779
Cluster-20776.0--c23188_g1_i1	Pgant35A-PA	1681	941	1899	0.389679
Cluster-20779.1--c23420_g1_i1	CG17572-PA	1205	408	1158	0.688256
Cluster-20786.0--c23375_g1_i2	CG15412-PC	1087	473	1461	0.42026
Cluster-20793.4--c27068_g3_i2	CG4525-PA	2588	1389	1713	0.699942
Cluster-208.0--c19915_g1_i2	FucTD-PA	1085	759	1276	0.255486
Cluster-20811.0--c23095_g1_i4	CG11236-PA	612	277	1017	0.3294
Cluster-20828.0--c20647_g1_i1	Rpn9-PA	1166	48	1149	0.97302
Cluster-20828.30--c23262_g1_i5	fu12-PC	1954	1331	816	0.76348
Cluster-20828.37--c26066_g6_i1	AdSL-PA	2805	1483	1446	0.914246
Cluster-20829.0--c25294_g9_i1	CG9986-PA	1699	1265	1608	0.2699
Cluster-20835.0--c22800_g5_i1	Rbm13-PB	479	126	1032	0.342054
Cluster-20837.0--c18629_g2_i1	Karl-PD	630	244	801	0.481898
Cluster-20841.0--c19988_g1_i1	CG17029-PB	939	379	855	0.654971
Cluster-20865.0--c22733_g1_i5	Tdc1-PA	1730	876	1764	0.484127
Cluster-20868.0--c21642_g1_i2	CG33108-PA	857	189	804	0.830846
Cluster-20878.0--c22826_g1_i1	Prp31-PA	1522	335	1506	0.788181
Cluster-20883.0--c21416_g1_i1	Caf1-PB	1541	264	1290	0.989922
Cluster-20894.0--c25095_g1_i1	Usp39-PA	1446	244	1485	0.809428
Cluster-20897.0--c22327_g1_i1	CG7544-PB	605	105	918	0.544662
Cluster-20899.0--c22987_g8_i2	CG31357-PA	1522	680	1185	0.710549
Cluster-20899.1--c19984_g1_i2	CG7718-PA	1243	659	1485	0.393266
Cluster-20903.1--c21082_g1_i1	l(2)not-PA	1105	299	1533	0.525766
Cluster-20919.0--c16502_g1_i1	CG6272-PB	312	133	342	0.523392
Cluster-20927.1--c22982_g1_i2	Pu-PA	1093	431	975	0.678974
Cluster-20960.0--c21122_g1_i1	CG8142-PA	1159	125	1062	0.973635
Cluster-2096.0--c23194_g3_i1	CG4953-PA	1181	237	1317	0.716781
Cluster-20962.0--c20090_g1_i1	slx1-PB	308	9	894	0.334452
Cluster-20963.0--c23402_g4_i1	CG7872-PA	773	261	1002	0.510978
Cluster-20973.1--c25977_g4_i1	CG11777-PA	566	87	486	0.985597
Cluster-20974.0--c22435_g2_i1	CAHbeta-PA	935	168	768	0.998698
Cluster-20979.2--c24229_g4_i13	slo-PX	2506	830	3459	0.484533
Cluster-20988.0--c20102_g1_i1	SmD2-PA	452	93	360	0.997222
Cluster-20992.1--c21371_g1_i2	CG6293-PB	1831	332	1722	0.870499
Cluster-20996.0--c17719_g1_i2	MED22-PA	657	436	432	0.511574
Cluster-20999.0--c25729_g3_i1	Lis-1-PG	2297	1062	1236	0.999191
Cluster-21019.0--c25915_g5_i4	PICK1-PA	1838	762	1515	0.710231
Cluster-210.2--c26355_g4_i1	CG10077-PD	1629	307	2457	0.538055
Cluster-21030.0--c25624_g1_i1	CG12162-PA	1190	471	1233	0.583131
Cluster-21031.0--c22487_g3_i2	CG1998-PB	983	249	897	0.818283
Cluster-21044.0--c24776_g2_i1	mRpS23-PA	439	50	570	0.682456
Cluster-21045.0--c25955_g2_i2	Acon-PF	2381	198	2364	0.923435
Cluster-21048.0--c25519_g2_i1	CG12006-PB	640	116	1686	0.310795
Cluster-21049.0--c20058_g1_i1	Tpi-PA	921	262	1047	0.629417
Cluster-2105.0--c21038_g1_i1	Swip-1-PB	717	331	654	0.590214
Cluster-21063.0--c23952_g2_i1	CG4098-PA	1006	509	924	0.537879
Cluster-21070.0--c20206_g1_i1	CG30152-PC	630	100	657	0.806697
Cluster-21073.0--c23097_g3_i1	TpnC47D-PB	701	234	468	0.997863
Cluster-21090.0--c24606_g2_i1	tkv-PD	1576	608	1530	0.63268
Cluster-21091.0--c26299_g4_i7	CG32085-PA	1989	778	2001	0.605197
Cluster-21101.0--c22718_g5_i1	BTBD9-PB	1837	179	2169	0.764408
Cluster-21108.2--c23673_g3_i4	wtrw-PD	3120	610	2910	0.862543
Cluster-21110.0--c25285_g5_i4	Trs33-PA	543	154	459	0.847495
Cluster-2112.0--c20337_g1_i1	Prosalpha6-PA	686	81	840	0.720238
Cluster-21142.1--c23131_g1_i1	CG3045-PA	901	308	1500	0.395333
Cluster-21144.0--c22454_g1_i1	Cht2-PB	1326	673	1455	0.448797
Cluster-21145.0--c22081_g1_i1	CG7236-PE	1132	161	1266	0.766983
Cluster-21145.1--c22081_g2_i2	sip3-PB	1371	385	1881	0.524189
Cluster-21151.1--c26152_g6_i1	CG7332-PB	1614	940	1683	0.400475
Cluster-21152.2--c21982_g1_i2	mthl5-PA	2051	1128	1491	0.619048
Cluster-21165.2--c21941_g1_i1	CG8080-PD	1038	493	1230	0.443089
Cluster-21169.0--c19950_g1_i1	Prp38-PA	736	110	993	0.630413
Cluster-21172.0--c25167_g1_i2	CG1434-PB	1325	330	1422	0.699719
Cluster-21195.5--c26947_g1_i2	Mvl-PH	1304	453	1920	0.443229
Cluster-21206.2--c23505_g7_i3	GABA-B-R1-PC	2772	436	2526	0.924782
Cluster-21208.0--c24815_g4_i3	CG15111-PB	1703	969	1236	0.593851
Cluster-21209.0--c21774_g6_i2	CG8121-PB	923	228	777	0.894466
Cluster-21210.0--c11094_g1_i1	CG12164-PB	577	122	990	0.459596
Cluster-21214.0--c25195_g3_i1	CG12034-PA	719	144	1329	0.432656
Cluster-21217.0--c24536_g2_i4	CG5131-PA	951	184	852	0.900235
Cluster-21229.6--c23458_g4_i12	Argk-PC	1405	311	1191	0.918556
Cluster-21238.0--c21957_g1_i1	Cdc37-PA	931	461	1170	0.401709
Cluster-21251.0--c24417_g1_i1	RfC38-PB	1111	50	1071	0.990663
Cluster-21266.0--c23075_g3_i1	Ogg1-PA	1118	681	1032	0.42345
Cluster-21285.0--c21764_g1_i2	nompC-PH	5280	958	5286	0.817631
Cluster-21296.0--c24075_g6_i6	CG6959-PC	1856	1008	1278	0.663537
Cluster-21307.0--c21558_g2_i1	CG2970-PB	1173	241	1101	0.846503
Cluster-21314.0--c25952_g1_i2	CG5065-PE	2405	873	1878	0.815761
Cluster-21326.0--c18954_g1_i1	RpL13-PC	457	62	657	0.601218
Cluster-21340.3--c26530_g2_i2	spict-PB	2470	1943	1182	0.445854
Cluster-21342.0--c26301_g1_i1	CG4301-PC	4318	2846	3966	0.371155
Cluster-21345.0--c20021_g1_i1	rush-PB	938	315	951	0.6551
Cluster-21357.0--c19140_g1_i1	Spp-PA	1153	278	1170	0.747863
Cluster-21359.0--c22002_g1_i1	ECSIT-PA	898	167	1230	0.594309
Cluster-21366.0--c21704_g1_i1	rtet-PA	1814	771	1434	0.727336
Cluster-21373.0--c19689_g1_i1	RpS14b-PB	613	194	456	0.91886
Cluster-21381.2--c20417_g1_i1	CG4293-PD	1124	729	1326	0.297888
Cluster-21383.0--c23398_g1_i5	Synd-PB	1719	661	1485	0.712458
Cluster-21386.2--c25529_g3_i5	RtGEF-PH	1379	249	3597	0.314151
Cluster-21386.4--c25529_g3_i3	RtGEF-PB	1379	249	2064	0.547481
Cluster-21389.0--c26834_g1_i2	mesh-PD	4087	2198	4365	0.432761
Cluster-21401.2--c23939_g2_i6	CG1607-PB	2754	1447	1518	0.861001
Cluster-21408.0--c26219_g2_i1	CG9662-PB	605	294	450	0.691111
Cluster-21440.0--c23623_g1_i2	CG8235-PA	1147	656	972	0.505144
Cluster-21440.1--c24569_g2_i3	CG32091-PB	2333	1521	1872	0.433761
Cluster-21443.0--c18341_g1_i1	CG16995-PA	436	95	441	0.773243
Cluster-21452.0--c21681_g1_i1	CG42814-PA	807	424	714	0.536415
Cluster-21452.2--c23140_g1_i3	Men-b-PC	1369	326	1875	0.556267
Cluster-21454.0--c18395_g1_i1	CG30185-PA	592	365	540	0.42037
Cluster-21455.0--c22220_g3_i4	kra-PE	2497	1247	1269	0.985028
Cluster-21455.1--c20292_g1_i1	CG6136-PD	658	230	792	0.540404
Cluster-21466.0--c20766_g5_i1	Eip71CD-PE	901	233	720	0.927778
Cluster-2147.0--c23121_g1_i1	SMC1-PA	3023	1701	3717	0.355663
Cluster-21479.0--c27499_g1_i1	inaF-B-PA	252	163	1062	0.0838041
Cluster-21483.0--c21311_g1_i2	cpa-PA	801	259	861	0.629501
Cluster-21489.2--c22080_g2_i2	CG7888-PA	2284	980	1389	0.938805
Cluster-21499.0--c21970_g1_i3	CG10361-PA	1419	361	1254	0.8437
Cluster-21510.0--c25742_g2_i2	Kap3-PN	2535	1183	3105	0.435427
Cluster-21514.1--c25293_g1_i1	Src42A-PA	1350	508	1554	0.541828
Cluster-21520.0--c24907_g2_i1	St1-PB	870	412	1017	0.450344
Cluster-21541.0--c6157_g1_i1	CG9099-PB	788	537	570	0.440351
Cluster-21544.0--c23733_g3_i2	fw-PC	4248	1336	3525	0.826099
Cluster-21547.0--c21093_g1_i1	CkIIbeta-PJ	987	349	702	0.908832
Cluster-21549.0--c19322_g1_i1	CG13993-PB	518	180	381	0.887139
Cluster-21555.0--c19827_g2_i1	Eno-PD	3650	2346	1503	0.867598
Cluster-21556.0--c24652_g1_i2	CG2943-PD	1670	546	2727	0.412175
Cluster-21576.1--c19384_g1_i2	casp-PC	1770	1021	2073	0.361312
Cluster-21593.1--c22233_g1_i1	CG2974-PB	798	112	693	0.989899
Cluster-21606.0--c21955_g1_i1	CG32576-PB	732	430	423	0.713948
Cluster-21610.0--c23850_g1_i2	mRpL47-PB	860	468	816	0.480392
Cluster-21628.1--c23898_g1_i1	betaggt-I-PA	1241	465	1188	0.653199
Cluster-2163.0--c17642_g1_i1	Cpr65Az-PA	558	265	720	0.406944
Cluster-21631.0--c24653_g3_i4	CG44243-PB	1902	880	1191	0.858102
Cluster-21641.0--c24017_g1_i1	Oseg1-PB	2784	715	3510	0.589459
Cluster-21682.0--c24279_g1_i2	CG31523-PF	1261	434	1065	0.776526
Cluster-21692.0--c23081_g1_i1	nmd-PC	1147	188	1110	0.863964
Cluster-21693.0--c20616_g1_i2	CG32068-PB	689	138	561	0.982175
Cluster-21702.1--c26840_g10_i1	CG31937-PA	613	140	966	0.489648
Cluster-21707.0--c19965_g1_i3	CG31715-PA	531	202	366	0.898907
Cluster-21724.0--c20049_g2_i2	CG2938-PD	2443	1529	2589	0.353032
Cluster-21730.1--c26306_g2_i5	Art4-PB	1393	209	1593	0.743252
Cluster-21738.0--c21588_g3_i2	CG31106-PB	916	227	1542	0.446822
Cluster-21742.1--c21812_g3_i1	Cyp18a1-PB	1881	454	1617	0.882498
Cluster-21747.0--c21536_g2_i1	CG2121-PB	2052	1288	1611	0.47424
Cluster-21752.0--c25412_g6_i3	nrv2-PE	1420	485	969	0.964912
Cluster-21762.0--c22076_g6_i4	CG2010-PC	1856	405	1536	0.944661
Cluster-21769.1--c26201_g3_i3	Fpps-PA	1649	624	1260	0.813492
Cluster-21781.0--c23265_g2_i11	CASK-PG	2805	1270	1830	0.838798
Cluster-21783.0--c18951_g1_i1	Xpd-PA	2442	166	2310	0.985281
Cluster-21784.0--c22967_g1_i1	CG4928-PB	1882	1037	1617	0.522573
Cluster-2179.3--c25776_g1_i1	CG10253-PC	2325	874	1896	0.765295
Cluster-21800.0--c20038_g1_i1	ATPsynO-PA	744	172	630	0.907937
Cluster-2180.0--c23748_g4_i1	CG6610-PC	441	187	276	0.92029
Cluster-21805.0--c21903_g2_i1	U4-U6-60K-PA	1690	614	1662	0.647413
Cluster-2181.0--c19073_g1_i1	CG15387-PB	437	159	351	0.792023
Cluster-21816.0--c21922_g1_i1	CG14353-PA	594	133	1128	0.408688
Cluster-21828.2--c24547_g4_i1	CG6723-PA	1357	665	1764	0.39229
Cluster-21829.0--c24424_g7_i1	Pgk-PE	1819	572	1248	0.999199
Cluster-21836.0--c22319_g2_i3	lark-PD	843	262	1059	0.548631
Cluster-21839.0--c21113_g1_i2	RpS3A-PF	788	96	807	0.857497
Cluster-21848.0--c26018_g4_i1	CSN4-PB	1318	128	1224	0.972222
Cluster-21861.1--c26308_g1_i2	waw-PA	2010	319	2091	0.808704
Cluster-21878.1--c24256_g7_i1	CG14715-PA	1011	688	417	0.77458
Cluster-21879.0--c25653_g1_i2	Karybeta3-PB	3341	1812	3318	0.46082
Cluster-21884.0--c25473_g2_i2	Moe-PL	1671	331	1737	0.771445
Cluster-21896.0--c25878_g4_i1	Inx2-PD	1346	276	1104	0.969203
Cluster-21898.1--c22613_g2_i1	CG17209-PC	3122	717	4152	0.579239
Cluster-21899.1--c25304_g1_i7	PebIII-PC	672	361	381	0.816273
Cluster-2190.0--c21806_g2_i1	CG5850-PG	989	129	1827	0.470717
Cluster-21915.0--c20919_g1_i1	ND-ASHI-PC	553	281	528	0.515152
Cluster-21919.1--c26501_g1_i3	Spn42Da-PA	1546	506	1179	0.882103
Cluster-21923.0--c20287_g1_i1	dod-PA	578	249	501	0.656687
Cluster-21926.0--c22270_g2_i3	ninaB-PA	1381	650	1863	0.392378
Cluster-21929.0--c20367_g1_i1	CSN7-PA	814	104	837	0.848268
Cluster-21934.0--c19210_g1_i1	ATPsynCF6-PB	463	215	321	0.772586
Cluster-21943.0--c24881_g3_i1	Nha1-PB	2158	680	2127	0.694875
Cluster-21952.0--c20389_g1_i1	RpS30-PC	463	95	399	0.922306
Cluster-21965.0--c23918_g2_i2	sel-PA	740	393	570	0.608772
Cluster-21992.0--c21412_g1_i1	CG17593-PB	1359	466	1431	0.624039
Cluster-22013.0--c21047_g1_i2	CG16935-PB	1164	310	1074	0.795158
Cluster-22033.0--c21685_g1_i1	AlkB-PA	787	161	999	0.626627
Cluster-22034.0--c23207_g1_i1	CG4572-PD	987	256	1449	0.504486
Cluster-22056.0--c10579_g1_i1	Rpn6-PA	1411	650	1320	0.576515
Cluster-22059.0--c24743_g1_i2	iav-PA	1310	147	3372	0.344899
Cluster-22074.1--c22808_g6_i1	CG4364-PA	990	565	1884	0.225584
Cluster-22074.3--c22808_g3_i1	pelo-PA	1243	131	1188	0.936027
Cluster-22075.1--c25513_g2_i1	TH1-PB	1830	190	1737	0.944157
Cluster-22108.1--c24172_g2_i1	AdSS-PA	1333	872	1344	0.343006
Cluster-22114.0--c23774_g2_i1	CG5196-PA	873	193	1284	0.529595
Cluster-22115.0--c23497_g13_i5	ATPsynD-PC	599	96	537	0.936685
Cluster-22123.0--c27241_g2_i1	Chc-PG	4349	1851	5037	0.49593
Cluster-22125.0--c24724_g2_i1	FeCH-PA	1231	152	1155	0.934199
Cluster-22136.0--c19855_g1_i1	twr-PA	743	186	558	0.998208
Cluster-22138.1--c22623_g1_i11	stck-PC	2027	1023	1047	0.95893
Cluster-2214.0--c20847_g3_i1	CG15887-PA	216	31	414	0.44686
Cluster-22143.0--c22023_g1_i1	Cht7-PA	3794	2376	3042	0.466141
Cluster-22150.0--c23511_g1_i2	CG1105-PA	1130	162	1269	0.762805
Cluster-22174.0--c23386_g1_i1	pyx-PA	1703	684	2871	0.354929
Cluster-22177.1--c23959_g2_i9	Arp2-PB	1275	103	1185	0.98903
Cluster-22190.0--c23998_g4_i2	CG5955-PA	1149	214	1104	0.84692
Cluster-22193.0--c20672_g1_i1	RnrS-PA	1359	382	1182	0.826565
Cluster-22210.0--c26918_g3_i1	asun-PA	1407	670	2070	0.356039
Cluster-22214.0--c20504_g1_i1	ari-1-PF	1768	620	1512	0.759259
Cluster-22224.0--c24430_g4_i4	ine-PF	4190	2451	2832	0.614054
Cluster-22229.0--c17601_g2_i1	RpS27-PB	640	392	255	0.972549
Cluster-22233.1--c23931_g4_i3	Tm1-PN	808	2	858	0.939394
Cluster-22239.1--c27030_g1_i1	Cdk8-PA	1233	118	1365	0.81685
Cluster-22266.0--c22762_g2_i2	Ppm1-PA	1118	543	1116	0.515233
Cluster-22266.1--c22762_g1_i1	Srp54-PA	1177	593	1542	0.378729
Cluster-22268.0--c22363_g1_i1	SsRbeta-PA	742	233	573	0.888307
Cluster-22270.3--c25224_g2_i3	CG4757-PB	824	312	1635	0.31315
Cluster-22277.0--c23459_g6_i2	Pdxk-PC	920	339	915	0.634973
Cluster-22280.0--c20680_g1_i1	rt-PA	982	2	2661	0.368283
Cluster-22300.0--c26610_g13_i1	RpS25-PB	397	53	354	0.971751
Cluster-22314.1--c26611_g6_i5	ClC-a-PF	2749	2123	3201	0.195564
Cluster-22324.0--c20760_g1_i1	CG31648-PA	797	369	726	0.589532
Cluster-22326.0--c23976_g1_i1	Ddc-PC	1031	384	1533	0.422048
Cluster-22344.0--c25886_g9_i1	Cpr57A-PB	1019	870	555	0.268468
Cluster-22355.0--c23284_g1_i1	Nmt-PA	1607	453	1419	0.813249
Cluster-22367.0--c23211_g5_i1	CG7675-PD	1408	449	1011	0.948566
Cluster-22370.0--c23757_g1_i5	CG9449-PH	1330	416	1215	0.752263
Cluster-22372.0--c22379_g2_i3	Haspin-PA	2327	1464	1701	0.507349
Cluster-22383.1--c26328_g2_i2	RpS9-PE	673	131	588	0.921769
Cluster-22386.0--c23405_g1_i2	Tom70-PC	1999	1142	1770	0.484181
Cluster-22388.0--c19708_g1_i3	ade5-PA	2188	1385	1290	0.622481
Cluster-22402.0--c25636_g1_i3	Csk-PK	2196	1063	2172	0.521639
Cluster-22414.0--c20657_g1_i1	CG4164-PA	1361	681	1065	0.638498
Cluster-22423.0--c23158_g1_i1	Prosbeta7-PB	609	193	807	0.515489
Cluster-22425.0--c26903_g1_i1	CG7728-PA	2718	1663	3480	0.303161
Cluster-22425.3--c25893_g9_i4	PyK-PA	1736	498	1602	0.772784
Cluster-22431.1--c24032_g1_i1	CG12121-PA	1669	767	2217	0.406856
Cluster-22448.7--c24995_g1_i1	Pect-PD	1550	537	1146	0.883944
Cluster-22465.0--c21332_g1_i3	CG15914-PA	1182	661	1134	0.459436
Cluster-22490.0--c25196_g6_i5	CG4495-PB	628	116	1578	0.324461
Cluster-22491.0--c25088_g2_i2	ras-PD	1752	1030	1614	0.447336
Cluster-22492.0--c25582_g2_i4	Ube3a-PA	2946	2017	2922	0.317933
Cluster-22509.1--c24806_g7_i1	Mkk4-PC	1369	443	1275	0.726275
Cluster-2252.0--c20312_g1_i1	CG11753-PA	578	105	483	0.979296
Cluster-22538.0--c26640_g4_i1	DNApol-delta-PA	2021	312	3279	0.521195
Cluster-22542.7--c25107_g6_i1	VhaAC39-1-PA	910	134	1053	0.736942
Cluster-22563.0--c22573_g1_i6	CG9444-PB	1907	1206	1674	0.418757
Cluster-22567.0--c23431_g1_i2	CG12170-PA	1273	455	1317	0.621109
Cluster-22569.1--c21376_g1_i2	Sc2-PA	985	428	909	0.612761
Cluster-22576.0--c20014_g1_i1	CG5535-PC	1357	716	1893	0.338616
Cluster-22579.0--c20807_g1_i1	CG5705-PA	1313	501	1179	0.688719
Cluster-2258.0--c26464_g2_i1	Hexo2-PA	1522	830	1869	0.370251
Cluster-22586.0--c5338_g1_i1	CG6431-PC	471	49	1056	0.399621
Cluster-22623.0--c22820_g1_i3	CG18003-PB	1313	816	1101	0.451408
Cluster-22649.0--c19214_g1_i4	CG9134-PB	1024	563	1131	0.407604
Cluster-22662.0--c26767_g2_i1	CG2469-PA	2890	365	3453	0.731248
Cluster-22667.0--c10950_g1_i2	Nedd8-PB	365	132	255	0.913725
Cluster-22704.6--c27280_g5_i2	CG11134-PB	1142	477	684	0.972222
Cluster-22730.0--c20863_g4_i4	CG5882-PA	1705	584	2601	0.430988
Cluster-22733.0--c19445_g1_i2	Fnta-PB	531	91	996	0.441767
Cluster-22748.6--c21192_g1_i4	ATPsynbeta-PD	1623	205	1518	0.934124
Cluster-22750.0--c5174_g1_i2	CG14870-PA	366	202	726	0.225895
Cluster-22770.2--c24903_g1_i3	Cyp4s3-PA	1020	277	1488	0.499328
Cluster-22773.0--c20569_g1_i1	CG8441-PB	525	226	762	0.392388
Cluster-22773.1--c27096_g2_i1	clu-PA	2177	468	4347	0.393145
Cluster-2279.0--c5141_g1_i2	CG5500-PA	371	171	504	0.396825
Cluster-2279.2--c17915_g1_i1	PpV-PD	995	108	912	0.972588
Cluster-22806.0--c27194_g4_i2	nmdyn-D6-PA	531	253	456	0.609649
Cluster-22906.2--c23399_g1_i3	FRG1-PA	671	219	789	0.572877
Cluster-2291.0--c25388_g4_i1	CG5913-PA	1091	537	1365	0.405861
Cluster-22916.0--c21118_g1_i3	CG14414-PE	490	212	642	0.433022
Cluster-22916.1--c25486_g1_i1	mRpS25-PA	588	94	504	0.980159
Cluster-22917.1--c24152_g6_i2	gb-PB	2066	651	1554	0.910553
Cluster-22933.1--c27206_g1_i1	aph-1-PB	910	338	717	0.797768
[truncated: 827 more rows]

## Sheet: perni_vs_papatasi
ID_perni	ID_papatasi	query_hit_end	query_hit_start	hit_length	ohr	average_ohr	0.663766	median_ohr	0.651172
Cluster-10000.1--c24895_g3_i1	PPATMP005750-RA	2444	1458	999	0.986987
Cluster-10004.0--c23897_g2_i2	PPATMP005771-RA	2079	1075	2071	0.48479
Cluster-10007.0--c20942_g1_i1	PPATMP005032-RA	1063	431	1010	0.625743
Cluster-10007.1--c21893_g2_i1	PPATMP005034-RA	1659	778	1275	0.69098
Cluster-10009.0--c25863_g2_i1	PPATMP000792-RA	1948	719	1257	0.977725
Cluster-10010.0--c22028_g1_i1	PPATMP007129-RA	1576	26	2316	0.669257
Cluster-1001.0--c20632_g1_i1	PPATMP003909-RA	704	174	579	0.915371
Cluster-10017.1--c23715_g3_i1	PPATMP001311-RA	1224	703	1114	0.467684
Cluster-10021.0--c27330_g1_i2	PPATMP004750-RA	921	217	872	0.807339
Cluster-10022.0--c24381_g4_i2	PPATMP008963-RA	1803	724	1716	0.628788
Cluster-10025.0--c22971_g1_i2	PPATMP006263-RA	1541	552	1945	0.508483
Cluster-10027.0--c20948_g2_i1	PPATMP000656-RA	1023	52	1866	0.520364
Cluster-10029.0--c24354_g1_i1	PPATMP001844-RA	2255	1227	1140	0.901754
Cluster-10040.1--c24858_g2_i2	PPATMP003537-RA	1637	297	1543	0.868438
Cluster-10041.0--c21196_g1_i1	PPATMP002904-RA	1161	838	1305	0.24751
Cluster-10043.0--c23305_g1_i1	PPATMP010372-RA	1119	385	1284	0.571651
Cluster-10045.0--c24021_g1_i1	PPATMP001741-RA	1605	397	1230	0.982114
Cluster-10048.0--c23659_g2_i2	PPATMP005173-RA	527	48	552	0.867754
Cluster-10050.0--c25049_g4_i2	PPATMP010715-RA	580	29	1486	0.370794
Cluster-1005.0--c24965_g1_i1	PPATMP007030-RA	1763	699	1754	0.606613
Cluster-10054.0--c23571_g1_i1	PPATMP001172-RA	1544	81	2219	0.659306
Cluster-10054.1--c23571_g2_i1	PPATMP001173-RA	731	231	1259	0.397141
Cluster-10055.3--c25442_g2_i1	PPATMP007413-RA	869	234	810	0.783951
Cluster-10061.0--c24950_g1_i1	PPATMP010426-RA	894	217	872	0.776376
Cluster-10063.0--c21763_g1_i1	PPATMP010839-RA	723	73	1027	0.632911
Cluster-10071.0--c22960_g1_i1	PPATMP001386-RA	2581	1559	1838	0.556039
Cluster-10073.0--c25966_g2_i2	PPATMP001847-RA	1256	594	1456	0.45467
Cluster-10077.0--c23432_g1_i1	PPATMP010522-RA	1682	114	1578	0.993663
Cluster-10082.2--c24160_g5_i1	PPATMP003438-RA	1314	364	1038	0.915222
Cluster-10090.0--c21782_g1_i1	PPATMP011051-RA	1520	297	1233	0.99189
Cluster-10102.0--c25973_g1_i1	PPATMP002201-RA	2114	702	2325	0.607312
Cluster-10103.0--c21404_g1_i1	PPATMP008004-RA	1559	588	1481	0.655638
Cluster-10104.0--c21639_g1_i1	PPATMP004254-RA	1644	232	1643	0.859404
Cluster-10109.0--c23256_g7_i2	PPATMP000401-RA	1615	983	974	0.648871
Cluster-10121.0--c24004_g2_i1	PPATMP010384-RA	639	73	1679	0.337105
Cluster-10123.1--c22192_g1_i2	PPATMP002886-RA	555	34	993	0.524673
Cluster-10126.0--c21155_g2_i1	PPATMP008460-RA	850	356	1190	0.415126
Cluster-10132.1--c24806_g6_i3	PPATMP010739-RA	766	347	453	0.924945
Cluster-10137.0--c19640_g1_i1	PPATMP007994-RA	834	259	1305	0.440613
Cluster-10143.0--c20432_g1_i1	PPATMP002061-RA	771	97	783	0.860792
Cluster-10143.1--c20432_g2_i1	PPATMP002062-RA	576	202	689	0.542816
Cluster-10144.0--c20436_g2_i1	PPATMP002228-RA	660	91	674	0.844214
Cluster-1015.0--c23552_g1_i1	PPATMP010308-RA	1280	750	1173	0.451833
Cluster-10154.0--c5228_g1_i1	PPATMP009296-RA	1094	198	1266	0.707741
Cluster-10158.1--c22722_g1_i2	PPATMP006556-RA	854	159	1058	0.6569
Cluster-10165.0--c26451_g1_i2	PPATMP005370-RA	2345	1746	1044	0.573755
Cluster-1017.0--c24845_g1_i1	PPATMP010633-RA	1302	838	921	0.5038
Cluster-10177.0--c27329_g5_i1	PPATMP000278-RA	3084	1477	1635	0.982875
Cluster-10182.0--c25051_g3_i1	PPATMP000295-RA	578	342	300	0.786667
Cluster-10189.0--c25179_g1_i2	PPATMP001933-RA	2089	965	1788	0.628635
Cluster-10192.0--c24702_g1_i1	PPATMP008176-RA	1929	61	1874	0.996798
Cluster-10196.0--c25485_g2_i1	PPATMP002714-RA	451	11	743	0.592194
Cluster-10211.1--c24620_g2_i1	PPATMP004595-RA	2889	1888	1473	0.679566
Cluster-10213.0--c22876_g1_i1	PPATMP000262-RA	925	290	1221	0.520066
Cluster-10219.2--c26059_g5_i1	PPATMP005070-RA	1250	597	1461	0.446954
Cluster-10219.3--c26059_g3_i5	PPATMP008757-RA	2207	1137	1542	0.693904
Cluster-10225.0--c16420_g1_i1	PPATMP002622-RA	864	463	549	0.730419
Cluster-10231.0--c24416_g1_i1	PPATMP002396-RA	1009	110	1671	0.538001
Cluster-10233.0--c20057_g1_i1	PPATMP001076-RA	965	573	869	0.451093
Cluster-10237.0--c17873_g1_i1	PPATMP007068-RA	480	163	339	0.935103
Cluster-10241.2--c26210_g1_i4	PPATMP000428-RA	1811	390	1785	0.796078
Cluster-10247.0--c24133_g2_i1	PPATMP009070-RA	845	291	1410	0.392908
Cluster-10255.0--c25972_g2_i1	PPATMP001520-RA	2018	93	2766	0.695951
Cluster-10260.0--c27120_g2_i2	PPATMP002767-RA	1437	679	1272	0.595912
Cluster-10268.0--c24255_g1_i1	PPATMP001752-RA	1202	378	1563	0.527191
Cluster-10274.0--c25039_g2_i1	PPATMP004305-RA	906	172	902	0.813747
Cluster-10278.0--c27985_g1_i1	PPATMP003511-RA	903	88	966	0.843685
Cluster-10280.0--c24234_g2_i2	PPATMP004149-RA	1624	995	704	0.893466
Cluster-10288.0--c23314_g1_i1	PPATMP000220-RA	1502	369	1134	0.999118
Cluster-10291.0--c25298_g1_i1	PPATMP008578-RA	987	52	1428	0.654762
Cluster-10294.1--c22170_g1_i1	PPATMP007079-RA	679	137	1248	0.434295
Cluster-10297.0--c22629_g1_i1	PPATMP006158-RA	1363	830	724	0.736188
Cluster-10305.1--c23083_g1_i1	PPATMP005119-RA	1639	491	1738	0.660529
Cluster-10315.0--c21453_g1_i1	PPATMP003494-RA	1380	196	1188	0.996633
Cluster-10327.0--c22984_g1_i3	PPATMP011113-RA	2250	1330	1446	0.636238
Cluster-10341.0--c24587_g1_i1	PPATMP010933-RA	1761	586	1443	0.814276
Cluster-10342.0--c21546_g1_i2	PPATMP001910-RA	1522	374	1260	0.911111
Cluster-10344.0--c20017_g2_i2	PPATMP009212-RA	817	332	489	0.99182
Cluster-10353.0--c20974_g1_i1	PPATMP009105-RA	783	421	794	0.455919
Cluster-10354.0--c18990_g1_i1	PPATMP009065-RA	1703	963	1598	0.463079
Cluster-10361.0--c23289_g1_i1	PPATMP005053-RA	1366	581	1692	0.463948
Cluster-10364.0--c25669_g2_i1	PPATMP000696-RA	1150	446	899	0.783092
Cluster-10375.0--c23525_g1_i1	PPATMP000046-RA	1894	923	1737	0.55901
Cluster-10376.1--c24694_g1_i1	PPATMP004155-RA	2275	1553	1311	0.550725
Cluster-10378.0--c19606_g1_i1	PPATMP009111-RA	677	315	648	0.558642
Cluster-10379.0--c23261_g3_i1	PPATMP001990-RA	322	77	342	0.716374
Cluster-10385.1--c25132_g2_i1	PPATMP009193-RA	1028	564	819	0.566545
Cluster-10392.0--c21227_g2_i1	PPATMP002140-RA	1232	468	1932	0.395445
Cluster-10394.0--c23412_g1_i1	PPATMP010922-RA	2045	1236	2150	0.376279
Cluster-10396.0--c21889_g1_i1	PPATMP004462-RA	1164	496	1210	0.552066
Cluster-10396.1--c22286_g1_i1	PPATMP004463-RA	509	138	732	0.506831
Cluster-10399.0--c22511_g2_i1	PPATMP000146-RA	1252	293	1306	0.734303
Cluster-1040.0--c22129_g1_i1	PPATMP007019-RA	1600	263	2872	0.465529
Cluster-10405.0--c26010_g2_i4	PPATMP000880-RA	1634	465	1343	0.870439
Cluster-10407.0--c25658_g1_i1	PPATMP010611-RA	1861	1025	894	0.935123
Cluster-104.0--c22401_g2_i1	PPATMP009352-RA	733	158	1680	0.342262
Cluster-10420.0--c26423_g2_i1	PPATMP010307-RA	1467	127	3593	0.372947
Cluster-10422.1--c23320_g3_i1	PPATMP009203-RA	1154	663	1425	0.344561
Cluster-10424.0--c21010_g1_i2	PPATMP006429-RA	743	270	803	0.589041
Cluster-10429.0--c16372_g1_i1	PPATMP002051-RA	905	282	1071	0.581699
Cluster-10432.0--c18930_g1_i1	PPATMP008345-RA	327	73	256	0.992188
Cluster-10436.0--c20742_g1_i1	PPATMP007217-RA	834	352	1029	0.468416
Cluster-10443.0--c24329_g5_i1	PPATMP003863-RA	1921	365	1767	0.880589
Cluster-10447.0--c22671_g2_i1	PPATMP001179-RA	1688	636	1068	0.985019
Cluster-10455.0--c4859_g1_i1	PPATMP003534-RA	447	61	620	0.622581
Cluster-10460.0--c25723_g1_i1	PPATMP010546-RA	2470	305	2347	0.922454
Cluster-10462.1--c24210_g1_i1	PPATMP009481-RA	1392	400	2244	0.442068
Cluster-10463.0--c19719_g1_i1	PPATMP009069-RA	566	105	711	0.648383
Cluster-10464.0--c20958_g1_i2	PPATMP005585-RA	1000	632	717	0.51325
Cluster-10470.19--c23880_g1_i2	PPATMP002024-RA	2792	1284	2691	0.560386
Cluster-10471.0--c22770_g1_i1	PPATMP009015-RA	1686	970	1470	0.487075
Cluster-10473.0--c21323_g3_i1	PPATMP008472-RA	2191	845	1383	0.973247
Cluster-10476.0--c21458_g1_i1	PPATMP007078-RA	836	411	930	0.456989
Cluster-10476.1--c21458_g2_i1	PPATMP008588-RA	989	630	717	0.500697
Cluster-10479.0--c25704_g1_i2	PPATMP002521-RA	791	9	2097	0.372914
Cluster-10484.0--c19017_g1_i3	PPATMP003713-RA	1054	623	456	0.945175
Cluster-10496.0--c20012_g1_i1	PPATMP003250-RA	808	101	1282	0.551482
Cluster-10498.0--c21956_g2_i2	PPATMP009865-RA	2300	417	2625	0.717333
Cluster-10502.0--c20459_g1_i1	PPATMP011066-RA	444	199	581	0.421687
Cluster-10504.0--c23205_g1_i1	PPATMP008822-RA	1692	751	1176	0.80017
Cluster-10511.0--c24136_g4_i2	PPATMP003789-RA	2501	1605	1916	0.467641
Cluster-10524.0--c21031_g1_i1	PPATMP004261-RA	641	276	366	0.997268
Cluster-10524.1--c24090_g7_i1	PPATMP004260-RA	1730	1002	729	0.998628
Cluster-10529.0--c21508_g3_i2	PPATMP010269-RA	830	123	723	0.97787
Cluster-10534.0--c20960_g2_i1	PPATMP002569-RA	1197	184	1565	0.647284
Cluster-10535.0--c9505_g1_i1	PPATMP006058-RA	723	388	873	0.383734
Cluster-10539.0--c21123_g1_i1	PPATMP009944-RA	802	413	399	0.974937
Cluster-10540.0--c21101_g1_i1	PPATMP004277-RA	688	161	903	0.58361
Cluster-10541.0--c24731_g1_i1	PPATMP001914-RA	1942	533	2369	0.594766
Cluster-10544.0--c20939_g1_i1	PPATMP002363-RA	623	93	857	0.618436
Cluster-10545.0--c23807_g2_i1	PPATMP003432-RA	2104	239	3219	0.579372
Cluster-10549.0--c21046_g1_i1	PPATMP003997-RA	548	120	429	0.997669
Cluster-1056.0--c21304_g1_i1	PPATMP009717-RA	957	490	474	0.985232
Cluster-10561.1--c21205_g1_i1	PPATMP006237-RA	841	185	793	0.827238
Cluster-10567.0--c19623_g1_i1	PPATMP009063-RA	1021	404	1051	0.58706
Cluster-10568.0--c26563_g1_i1	PPATMP004086-RA	1970	912	1653	0.640048
Cluster-10579.0--c24554_g1_i1	PPATMP008587-RA	1649	669	1683	0.582294
Cluster-10582.0--c23659_g1_i1	PPATMP005172-RA	337	107	243	0.946502
Cluster-10592.0--c21539_g1_i1	PPATMP002729-RA	359	72	369	0.777778
Cluster-10594.0--c23301_g2_i1	PPATMP006300-RA	2203	1217	1014	0.972387
Cluster-10595.0--c26905_g1_i1	PPATMP007186-RA	758	165	1145	0.517904
Cluster-10597.0--c26856_g1_i5	PPATMP001780-RA	627	202	1596	0.266291
Cluster-10601.0--c24211_g1_i1	PPATMP006763-RA	1492	524	1218	0.794745
Cluster-10602.1--c21691_g1_i1	PPATMP000085-RA	938	312	768	0.815104
Cluster-10617.0--c22021_g1_i1	PPATMP005796-RA	1569	709	861	0.998839
Cluster-10619.0--c26902_g4_i1	PPATMP002683-RA	1863	1033	966	0.859213
Cluster-10626.0--c26211_g2_i1	PPATMP001768-RA	1835	462	1374	0.999272
Cluster-10628.0--c1039_g1_i1	PPATMP000252-RA	722	45	1101	0.614896
Cluster-10629.0--c20734_g1_i1	PPATMP009605-RA	832	275	717	0.776848
Cluster-10632.0--c27404_g1_i1	PPATMP000103-RA	729	253	759	0.627141
Cluster-10637.1--c25421_g4_i1	PPATMP006725-RA	760	128	886	0.713318
Cluster-10638.0--c20145_g1_i1	PPATMP006917-RA	790	464	327	0.996942
Cluster-10640.0--c24381_g3_i1	PPATMP006856-RA	1429	653	1583	0.490208
Cluster-10642.0--c22034_g1_i1	PPATMP009910-RA	824	159	699	0.951359
Cluster-10644.0--c22376_g1_i1	PPATMP001860-RA	1027	719	690	0.446377
Cluster-10647.0--c23345_g1_i1	PPATMP000891-RA	3400	1973	3402	0.419459
Cluster-10653.1--c26924_g2_i1	PPATMP004479-RA	1987	737	3021	0.41377
Cluster-10653.2--c24967_g3_i2	PPATMP004475-RA	1792	533	1849	0.680909
Cluster-10658.0--c21999_g1_i1	PPATMP002871-RA	573	79	556	0.888489
Cluster-10665.1--c23523_g1_i6	PPATMP009887-RA	1779	937	1963	0.428935
Cluster-10667.0--c20013_g1_i1	PPATMP010613-RA	2329	1115	1380	0.87971
Cluster-10668.0--c26872_g1_i1	PPATMP005462-RA	2540	1440	2184	0.503663
Cluster-10675.0--c22042_g2_i5	PPATMP003115-RA	1834	734	1355	0.811808
Cluster-10679.0--c18339_g1_i1	PPATMP003435-RA	526	173	495	0.713131
Cluster-10697.0--c22125_g1_i1	PPATMP005866-RA	1075	62	1091	0.928506
Cluster-10700.0--c24682_g1_i2	PPATMP005186-RA	962	153	2467	0.327929
Cluster-10703.0--c19037_g1_i1	PPATMP004433-RA	660	184	1033	0.460794
Cluster-10707.0--c19300_g1_i1	PPATMP007945-RA	1731	769	963	0.998962
Cluster-10708.0--c22434_g1_i3	PPATMP010177-RA	1220	309	1257	0.724741
Cluster-1071.0--c19923_g1_i1	PPATMP005576-RA	1128	88	1251	0.831335
Cluster-10711.0--c19715_g1_i1	PPATMP010404-RA	427	116	539	0.576994
Cluster-10714.0--c21003_g2_i1	PPATMP010797-RA	759	115	648	0.993827
Cluster-10717.0--c18603_g1_i1	PPATMP011067-RA	567	109	555	0.825225
Cluster-10719.1--c22330_g1_i2	PPATMP005676-RA	1195	167	2591	0.396758
Cluster-10722.0--c25929_g1_i1	PPATMP005882-RA	975	79	1503	0.596141
Cluster-10734.0--c21919_g1_i1	PPATMP005655-RA	972	121	974	0.873717
Cluster-10748.1--c24512_g1_i2	PPATMP000865-RA	2656	1121	2436	0.630131
Cluster-10750.0--c20347_g1_i1	PPATMP009881-RA	1222	278	1172	0.805461
Cluster-10751.0--c25373_g1_i1	PPATMP004890-RA	2035	152	2239	0.841
Cluster-10753.0--c24077_g4_i1	PPATMP006244-RA	403	101	777	0.388674
Cluster-10755.0--c23213_g1_i1	PPATMP001902-RA	1434	157	1418	0.900564
Cluster-10770.1--c25769_g2_i1	PPATMP000323-RA	1729	740	1801	0.549139
Cluster-10772.0--c19593_g1_i1	PPATMP008498-RA	1487	939	597	0.917923
Cluster-10773.2--c25285_g3_i2	PPATMP009568-RA	596	126	960	0.489583
Cluster-10786.0--c23071_g1_i1	PPATMP002523-RA	801	265	1129	0.474756
Cluster-10786.5--c26569_g3_i3	PPATMP002519-RA	2076	1024	1110	0.947748
Cluster-10788.0--c19202_g1_i1	PPATMP006270-RA	324	34	577	0.5026
Cluster-10792.0--c25147_g2_i1	PPATMP004972-RA	1018	416	1480	0.406757
Cluster-10795.0--c22625_g1_i1	PPATMP003155-RA	1705	338	1601	0.853841
Cluster-10796.0--c21016_g2_i1	PPATMP005998-RA	586	83	1374	0.366084
Cluster-10797.0--c19068_g1_i1	PPATMP006516-RA	672	196	750	0.634667
Cluster-10802.0--c20715_g1_i2	PPATMP002711-RA	1292	210	1307	0.82785
Cluster-10811.0--c22137_g2_i5	PPATMP000125-RA	1889	231	3440	0.481977
Cluster-10812.0--c17720_g1_i2	PPATMP002423-RA	1062	697	366	0.997268
Cluster-10815.0--c17377_g3_i1	PPATMP009060-RA	371	186	228	0.811404
Cluster-10816.0--c23681_g7_i2	PPATMP005124-RA	1622	393	2793	0.440029
Cluster-10819.0--c23155_g4_i6	PPATMP003261-RA	2316	1558	1437	0.527488
Cluster-10822.0--c18350_g1_i1	PPATMP000439-RA	919	83	1855	0.450674
Cluster-10826.0--c22000_g1_i1	PPATMP008907-RA	671	69	927	0.649407
Cluster-10830.1--c25276_g1_i1	PPATMP003961-RA	1710	1105	1655	0.365559
Cluster-10837.0--c25843_g4_i1	PPATMP004135-RA	945	379	1067	0.530459
Cluster-10838.0--c26183_g3_i6	PPATMP009763-RA	1235	363	2376	0.367003
Cluster-10840.0--c23029_g3_i1	PPATMP002889-RA	1716	1024	1397	0.495347
Cluster-10841.0--c20670_g1_i1	PPATMP001127-RA	1338	469	1377	0.631082
Cluster-10846.2--c23433_g5_i1	PPATMP009036-RA	1005	355	1916	0.339248
Cluster-10847.0--c22387_g1_i1	PPATMP006418-RA	1421	96	1395	0.949821
Cluster-10848.0--c21517_g1_i1	PPATMP003229-RA	573	103	777	0.604891
Cluster-10849.0--c21152_g1_i1	PPATMP005793-RA	741	430	580	0.536207
Cluster-10851.0--c14435_g1_i1	PPATMP009621-RA	482	57	517	0.82205
Cluster-10851.1--c22074_g1_i1	PPATMP009620-RA	1446	28	1684	0.842043
Cluster-10855.0--c22429_g1_i1	PPATMP005007-RA	1426	1016	624	0.657051
Cluster-10856.0--c21607_g1_i1	PPATMP001525-RA	683	123	840	0.666667
Cluster-10861.0--c26430_g4_i2	PPATMP002186-RA	920	198	844	0.85545
Cluster-10864.0--c21909_g1_i1	PPATMP000715-RA	751	479	687	0.395924
Cluster-10876.0--c22527_g2_i3	PPATMP009311-RA	1254	505	922	0.812364
Cluster-10877.0--c20498_g1_i1	PPATMP000993-RA	1498	701	1143	0.697288
Cluster-10878.0--c21145_g2_i1	PPATMP003150-RA	1053	151	921	0.97937
Cluster-10892.0--c26362_g1_i2	PPATMP009034-RA	4229	2562	5573	0.299121
Cluster-10898.0--c24589_g1_i1	PPATMP010122-RA	2273	1248	2565	0.39961
Cluster-10905.0--c19936_g1_i1	PPATMP001670-RA	770	93	690	0.981159
Cluster-10910.0--c20786_g1_i1	PPATMP007813-RA	1128	100	1029	0.999028
Cluster-1091.0--c22152_g1_i1	PPATMP003422-RA	608	84	864	0.606481
Cluster-10911.0--c20369_g1_i1	PPATMP004190-RA	1312	104	1282	0.942278
Cluster-10912.0--c23098_g2_i1	PPATMP008436-RA	741	235	660	0.766667
Cluster-10917.0--c27331_g1_i1	PPATMP001018-RA	2409	1093	4134	0.318336
Cluster-10920.0--c26120_g1_i3	PPATMP000500-RA	2494	1166	1521	0.87311
Cluster-10926.0--c27271_g1_i1	PPATMP007894-RA	1442	789	2664	0.24512
Cluster-10931.0--c22442_g1_i1	PPATMP000712-RA	675	73	966	0.623188
Cluster-10933.0--c22797_g1_i1	PPATMP004922-RA	875	114	1688	0.450829
Cluster-10934.0--c21417_g1_i1	PPATMP007340-RA	1261	116	1385	0.826715
Cluster-10935.0--c26566_g2_i1	PPATMP000974-RA	2060	795	1266	0.99921
Cluster-10946.0--c24756_g1_i1	PPATMP007080-RA	481	47	1271	0.341463
Cluster-10949.0--c20491_g1_i1	PPATMP005582-RA	530	105	630	0.674603
Cluster-10955.0--c22958_g1_i1	PPATMP005835-RA	954	493	837	0.550777
Cluster-10959.0--c23290_g1_i1	PPATMP006744-RA	944	54	1009	0.882061
Cluster-1096.0--c21006_g1_i1	PPATMP007925-RA	1723	911	1644	0.493917
Cluster-10964.0--c4166_g1_i1	PPATMP007582-RA	508	59	569	0.789104
Cluster-10969.0--c23639_g1_i4	PPATMP004854-RA	3508	2072	1440	0.997222
Cluster-10970.0--c24830_g1_i1	PPATMP002903-RA	1864	320	1904	0.810924
Cluster-10979.0--c23434_g2_i1	PPATMP010068-RA	900	181	971	0.740474
Cluster-10982.0--c25466_g3_i1	PPATMP003579-RA	1357	512	846	0.998818
Cluster-10983.0--c21362_g1_i1	PPATMP008158-RA	741	265	651	0.731183
Cluster-10994.0--c20300_g1_i1	PPATMP000625-RA	240	40	580	0.344828
Cluster-10999.0--c20979_g1_i3	PPATMP000706-RA	2102	1179	1569	0.588273
Cluster-10999.1--c20690_g1_i1	PPATMP000707-RA	1132	140	1168	0.849315
Cluster-11004.0--c26458_g2_i13	PPATMP004899-RA	968	252	771	0.928664
Cluster-11018.0--c12917_g1_i1	PPATMP009484-RA	523	89	574	0.756098
Cluster-11022.0--c25166_g6_i1	PPATMP009434-RA	939	175	983	0.777213
Cluster-11024.0--c21969_g2_i1	PPATMP004091-RA	1574	528	1478	0.707713
Cluster-11028.0--c16768_g1_i1	PPATMP001631-RA	954	355	949	0.631191
Cluster-11033.0--c17995_g1_i1	PPATMP007637-RA	354	187	574	0.290941
Cluster-11036.0--c25581_g2_i1	PPATMP009734-RA	689	300	633	0.614534
Cluster-11047.0--c20274_g1_i1	PPATMP002857-RA	426	157	928	0.289871
Cluster-11050.0--c16361_g1_i1	PPATMP005002-RA	294	97	314	0.627389
Cluster-11051.0--c28479_g1_i1	PPATMP009478-RA	343	86	448	0.573661
Cluster-11059.0--c23774_g4_i1	PPATMP002882-RA	1151	567	612	0.954248
Cluster-11062.0--c19833_g1_i1	PPATMP003110-RA	675	208	468	0.997863
Cluster-11064.0--c26453_g3_i8	PPATMP006953-RA	3250	1430	1821	0.999451
Cluster-11067.0--c22462_g1_i1	PPATMP000144-RA	939	202	2416	0.30505
Cluster-11071.0--c26107_g1_i1	PPATMP005955-RA	2895	1864	1245	0.828112
Cluster-11083.0--c27327_g3_i5	PPATMP009654-RA	1849	1082	3060	0.250654
Cluster-11089.1--c25281_g2_i4	PPATMP004356-RA	2592	1318	1353	0.941611
Cluster-1109.0--c23371_g1_i1	PPATMP010112-RA	1545	79	3065	0.478303
Cluster-11093.0--c19771_g3_i1	PPATMP007197-RA	840	124	1054	0.679317
Cluster-11095.0--c24139_g6_i1	PPATMP003655-RA	688	101	588	0.998299
Cluster-11097.0--c20251_g2_i1	PPATMP000555-RA	716	72	968	0.665289
Cluster-11101.0--c21444_g1_i1	PPATMP004902-RA	1433	609	837	0.984468
Cluster-11102.0--c19613_g1_i2	PPATMP002472-RA	479	168	445	0.698876
Cluster-11104.0--c12906_g1_i1	PPATMP005196-RA	434	321	372	0.303763
Cluster-11110.0--c22060_g2_i1	PPATMP004840-RA	1387	29	1461	0.9295
Cluster-11118.0--c17035_g1_i1	PPATMP010696-RA	612	223	694	0.560519
Cluster-11119.0--c24294_g1_i1	PPATMP001674-RA	1743	1099	1781	0.361595
Cluster-11119.1--c24294_g2_i1	PPATMP001675-RA	572	288	437	0.649886
Cluster-11121.0--c26269_g2_i2	PPATMP009498-RA	1452	424	2025	0.507654
Cluster-11128.0--c25789_g3_i2	PPATMP004095-RA	1364	579	1222	0.64239
Cluster-11129.0--c24582_g1_i1	PPATMP000964-RA	1633	437	2636	0.453718
Cluster-11131.0--c20199_g1_i1	PPATMP008642-RA	1241	621	639	0.970266
Cluster-11132.1--c23937_g2_i1	PPATMP007810-RA	757	62	1605	0.433022
Cluster-11146.0--c26239_g2_i1	PPATMP007012-RA	1255	236	1023	0.99609
Cluster-11157.0--c24573_g1_i1	PPATMP007772-RA	2271	1183	1594	0.68256
Cluster-11160.0--c20316_g1_i1	PPATMP009816-RA	1032	238	1173	0.676897
Cluster-1116.0--c24033_g1_i1	PPATMP005307-RA	906	160	747	0.998661
Cluster-11168.1--c22796_g6_i1	PPATMP008205-RA	502	233	516	0.521318
Cluster-11169.0--c25189_g1_i1	PPATMP004098-RA	2325	1	2799	0.830297
Cluster-11173.1--c26373_g4_i2	PPATMP000008-RA	1436	255	1617	0.730365
Cluster-11178.0--c22126_g1_i1	PPATMP008243-RA	1719	706	1230	0.823577
Cluster-11180.0--c20907_g1_i1	PPATMP001913-RA	1129	251	957	0.91745
Cluster-11181.0--c20217_g1_i1	PPATMP002551-RA	1251	85	1170	0.996581
Cluster-11184.0--c25368_g8_i2	PPATMP004564-RA	998	159	1035	0.810628
Cluster-11185.0--c22871_g1_i1	PPATMP002265-RA	1250	750	1279	0.39093
Cluster-11190.0--c20312_g2_i1	PPATMP004868-RA	490	254	649	0.363636
Cluster-11192.0--c21954_g2_i1	PPATMP010832-RA	1498	446	2069	0.508458
Cluster-11193.0--c16142_g1_i1	PPATMP009833-RA	283	89	351	0.552707
Cluster-11193.1--c22786_g1_i1	PPATMP009832-RA	712	44	1122	0.595365
Cluster-11202.0--c22926_g1_i1	PPATMP004391-RA	944	114	1527	0.543549
Cluster-11214.0--c21637_g1_i3	PPATMP000577-RA	2515	641	2001	0.936532
Cluster-11223.0--c19098_g1_i2	PPATMP007299-RA	506	150	443	0.803612
Cluster-11227.0--c21222_g1_i2	PPATMP006309-RA	677	243	585	0.74188
Cluster-11233.0--c22455_g1_i1	PPATMP009452-RA	721	80	1139	0.562774
Cluster-11237.0--c24504_g7_i1	PPATMP005589-RA	2400	1228	1976	0.593117
Cluster-11240.0--c21028_g8_i1	PPATMP007249-RA	1344	67	2637	0.484262
Cluster-11255.0--c24128_g2_i1	PPATMP008985-RA	593	147	1098	0.406193
Cluster-11255.1--c24128_g3_i1	PPATMP003269-RA	1644	868	1590	0.48805
Cluster-11266.0--c26371_g1_i1	PPATMP005987-RA	1508	360	1721	0.667054
Cluster-11270.0--c22871_g2_i1	PPATMP005093-RA	1423	74	2040	0.661275
Cluster-11275.0--c17614_g1_i2	PPATMP011002-RA	410	258	435	0.349425
Cluster-11276.1--c23666_g8_i2	PPATMP009732-RA	1352	408	1908	0.494759
Cluster-11278.0--c13685_g1_i1	PPATMP009156-RA	572	87	643	0.754277
Cluster-11280.0--c24583_g1_i1	PPATMP001887-RA	659	321	1046	0.323136
Cluster-11284.0--c21515_g1_i1	PPATMP003106-RA	1717	155	1601	0.97564
Cluster-11288.0--c24615_g2_i1	PPATMP001646-RA	772	173	669	0.895366
Cluster-11294.1--c24543_g2_i1	PPATMP010229-RA	1155	322	1506	0.553121
Cluster-11297.0--c22885_g2_i1	PPATMP009733-RA	1987	1052	1938	0.482456
Cluster-11299.1--c22057_g1_i1	PPATMP001524-RA	1392	112	1287	0.994561
Cluster-11300.0--c19258_g1_i1	PPATMP008505-RA	662	354	309	0.996764
Cluster-11303.0--c19813_g1_i1	PPATMP010032-RA	1321	542	1250	0.6232
Cluster-11306.1--c27237_g1_i3	PPATMP002751-RA	3929	1260	6676	0.39979
Cluster-11309.0--c21644_g2_i1	PPATMP004052-RA	943	110	1311	0.635393
Cluster-11317.0--c20173_g2_i1	PPATMP004956-RA	1197	643	1221	0.453726
Cluster-11320.0--c23041_g2_i2	PPATMP005043-RA	1688	396	3486	0.370625
Cluster-11321.0--c26290_g7_i2	PPATMP000127-RA	1966	548	2643	0.536512
Cluster-11326.0--c21045_g1_i1	PPATMP003026-RA	1526	603	1404	0.657407
Cluster-11329.0--c22495_g1_i1	PPATMP005445-RA	2264	123	2142	0.999533
Cluster-11331.0--c20139_g2_i1	PPATMP006518-RA	426	73	379	0.931398
Cluster-11336.0--c16012_g1_i1	PPATMP009921-RA	1135	98	1143	0.907262
Cluster-11340.1--c20388_g1_i3	PPATMP008795-RA	902	273	959	0.655892
Cluster-11341.0--c19941_g1_i1	PPATMP007089-RA	501	100	993	0.403827
Cluster-11351.3--c23665_g9_i2	PPATMP005147-RA	1450	623	1090	0.758716
Cluster-11351.4--c20456_g1_i1	PPATMP005146-RA	2694	1162	1784	0.858744
Cluster-11361.0--c19419_g1_i1	PPATMP010089-RA	785	288	762	0.652231
Cluster-11363.0--c24159_g3_i1	PPATMP003486-RA	1070	261	888	0.911036
Cluster-11364.0--c24909_g1_i1	PPATMP005870-RA	2316	829	2391	0.621916
Cluster-11367.0--c26899_g2_i3	PPATMP006494-RA	1600	863	1671	0.441053
Cluster-11369.0--c26652_g2_i1	PPATMP008076-RA	3956	1050	2910	0.998625
Cluster-11370.0--c22121_g1_i2	PPATMP003915-RA	1101	307	1329	0.597442
Cluster-11372.0--c25482_g5_i1	PPATMP003383-RA	1535	561	1233	0.789943
Cluster-11373.1--c25996_g1_i1	PPATMP008691-RA	2226	1198	1238	0.830372
Cluster-11377.0--c20644_g3_i1	PPATMP007924-RA	994	488	858	0.589744
Cluster-11378.0--c21857_g1_i1	PPATMP009736-RA	1730	657	1288	0.833075
Cluster-11381.0--c19740_g1_i1	PPATMP000479-RA	1210	308	1070	0.842991
Cluster-11383.0--c28417_g1_i1	PPATMP004852-RA	358	89	459	0.586057
Cluster-1139.0--c23827_g1_i1	PPATMP003123-RA	1225	212	2040	0.496569
Cluster-11393.0--c19916_g2_i1	PPATMP001276-RA	1428	397	1095	0.941553
Cluster-11400.1--c26670_g1_i1	PPATMP003385-RA	3938	2280	1813	0.914506
Cluster-11400.1--c3191_g1_i1	PPATMP001291-RA	318	25	771	0.380026
Cluster-11402.0--c25434_g1_i1	PPATMP005748-RA	2442	1339	1221	0.903358
Cluster-11408.0--c21518_g1_i1	PPATMP006027-RA	987	706	999	0.281281
Cluster-1141.0--c20195_g1_i1	PPATMP001894-RA	1158	763	504	0.78373
Cluster-1142.0--c25583_g1_i4	PPATMP001212-RA	406	98	666	0.462462
Cluster-11421.0--c23324_g5_i5	PPATMP001657-RA	509	30	855	0.560234
Cluster-11423.0--c22764_g1_i1	PPATMP000244-RA	1374	538	1733	0.4824
Cluster-11437.0--c17596_g1_i1	PPATMP007673-RA	828	295	960	0.555208
Cluster-11441.0--c26160_g7_i1	PPATMP000050-RA	578	3	1128	0.509752
Cluster-11442.0--c20661_g1_i1	PPATMP007298-RA	794	330	986	0.470588
Cluster-11443.0--c19501_g1_i1	PPATMP008216-RA	661	158	922	0.545553
Cluster-11450.0--c24058_g3_i1	PPATMP007270-RA	460	77	844	0.453791
Cluster-11452.0--c21156_g1_i2	PPATMP003468-RA	2113	1166	1209	0.783292
Cluster-11459.0--c20915_g1_i1	PPATMP004223-RA	663	67	636	0.937107
Cluster-11467.1--c25158_g2_i2	PPATMP003836-RA	2935	815	2771	0.765067
Cluster-11468.0--c23820_g4_i1	PPATMP000525-RA	2284	1109	2019	0.581971
Cluster-11469.0--c25887_g10_i1	PPATMP000851-RA	442	2	846	0.520095
Cluster-11473.0--c20849_g2_i1	PPATMP009418-RA	517	71	504	0.884921
Cluster-11481.0--c21989_g1_i1	PPATMP008156-RA	661	128	984	0.541667
Cluster-11482.0--c16677_g1_i1	PPATMP008135-RA	533	285	568	0.43662
Cluster-11484.0--c22611_g1_i1	PPATMP002749-RA	759	250	828	0.614734
Cluster-11485.0--c23564_g1_i1	PPATMP002147-RA	849	421	1005	0.425871
Cluster-11493.0--c20679_g1_i1	PPATMP006445-RA	425	111	421	0.745843
Cluster-11500.0--c20761_g1_i1	PPATMP007921-RA	1860	457	1671	0.839617
Cluster-11501.0--c23025_g2_i1	PPATMP009373-RA	1472	612	1299	0.662048
Cluster-11505.0--c20952_g2_i1	PPATMP005348-RA	432	130	476	0.634454
Cluster-11507.0--c22234_g1_i2	PPATMP005142-RA	1014	334	681	0.998532
Cluster-11510.0--c25691_g2_i1	PPATMP005180-RA	273	70	275	0.738182
Cluster-11519.0--c21225_g1_i1	PPATMP007051-RA	875	132	1356	0.547935
Cluster-11520.0--c26576_g5_i1	PPATMP000676-RA	503	111	510	0.768627
Cluster-11530.0--c26423_g1_i1	PPATMP010306-RA	1061	276	1030	0.762136
Cluster-1153.0--c17782_g1_i1	PPATMP003901-RA	203	84	942	0.126327
Cluster-11535.0--c22272_g1_i1	PPATMP010402-RA	2440	1406	1229	0.841334
Cluster-11537.0--c22904_g1_i2	PPATMP009475-RA	932	234	794	0.879093
Cluster-11538.0--c20687_g1_i1	PPATMP005244-RA	1560	529	1710	0.602924
Cluster-11539.0--c22405_g11_i2	PPATMP004162-RA	1273	542	1608	0.454602
Cluster-11541.1--c21805_g2_i2	PPATMP010166-RA	2262	1405	1681	0.509816
Cluster-11542.1--c22420_g2_i1	PPATMP008479-RA	485	33	453	0.997792
Cluster-11544.0--c20590_g1_i1	PPATMP010220-RA	738	211	711	0.74121
Cluster-11545.0--c5034_g1_i1	PPATMP000857-RA	1209	475	1245	0.589558
Cluster-11546.0--c24237_g1_i1	PPATMP009727-RA	4296	1219	3172	0.97005
Cluster-11547.0--c26088_g1_i1	PPATMP000610-RA	2470	1067	1485	0.944781
Cluster-11549.0--c26555_g2_i1	PPATMP006634-RA	3678	2362	3351	0.392719
Cluster-11556.0--c22100_g7_i1	PPATMP003238-RA	2976	1885	2496	0.437099
Cluster-11565.0--c27123_g2_i1	PPATMP001230-RA	6971	4350	6511	0.40255
Cluster-11567.0--c3284_g1_i1	PPATMP007434-RA	518	69	661	0.679274
Cluster-11569.1--c24226_g3_i2	PPATMP007569-RA	1654	830	1182	0.697124
Cluster-11573.0--c20265_g1_i1	PPATMP007357-RA	685	44	732	0.875683
Cluster-11574.1--c23073_g1_i2	PPATMP002540-RA	1011	529	653	0.738132
Cluster-11586.0--c28403_g1_i1	PPATMP003359-RA	394	23	407	0.911548
Cluster-11590.0--c24803_g1_i1	PPATMP006037-RA	878	102	1962	0.395515
Cluster-11592.1--c23502_g4_i5	PPATMP003950-RA	1286	861	1794	0.236901
Cluster-11597.1--c23896_g1_i2	PPATMP005777-RA	1492	311	1236	0.955502
Cluster-11598.0--c22472_g1_i1	PPATMP006506-RA	1362	694	1345	0.496654
Cluster-11600.1--c24661_g2_i1	PPATMP003654-RA	1113	343	972	0.792181
Cluster-11603.0--c22962_g1_i1	PPATMP010579-RA	684	79	672	0.900298
Cluster-11604.0--c24681_g1_i1	PPATMP006377-RA	356	18	376	0.898936
Cluster-11607.0--c22928_g1_i1	PPATMP007049-RA	1500	424	1167	0.922022
Cluster-11607.1--c18213_g1_i1	PPATMP007050-RA	1261	218	1263	0.825812
Cluster-11610.1--c25337_g1_i1	PPATMP002579-RA	2538	1564	2596	0.375193
Cluster-11610.3--c22264_g3_i5	PPATMP002908-RA	1534	830	1478	0.476319
Cluster-11612.0--c23299_g2_i3	PPATMP001401-RA	1354	449	987	0.91692
Cluster-11617.0--c21170_g1_i1	PPATMP002979-RA	1036	326	963	0.737279
Cluster-11620.0--c24981_g4_i1	PPATMP002817-RA	1664	1041	2079	0.299663
Cluster-11624.0--c19807_g1_i1	PPATMP010822-RA	1112	183	1100	0.844545
Cluster-11632.2--c24287_g1_i1	PPATMP008715-RA	409	104	375	0.813333
Cluster-11633.0--c22165_g1_i1	PPATMP003584-RA	2164	806	2302	0.589922
Cluster-11634.0--c20341_g1_i1	PPATMP005208-RA	421	95	556	0.586331
Cluster-11636.2--c21502_g1_i1	PPATMP000483-RA	1068	136	1724	0.540603
Cluster-11639.0--c23820_g10_i1	PPATMP000522-RA	1784	1137	1464	0.44194
Cluster-11645.0--c25548_g1_i1	PPATMP009849-RA	1187	165	1256	0.813694
Cluster-11646.0--c21573_g1_i1	PPATMP007620-RA	1128	430	1214	0.574959
Cluster-11650.0--c21953_g1_i2	PPATMP006806-RA	1019	480	552	0.976449
Cluster-11657.0--c22375_g5_i1	PPATMP004075-RA	581	228	495	0.713131
Cluster-11657.1--c22375_g2_i2	PPATMP004074-RA	535	278	553	0.464738
Cluster-11659.0--c23910_g1_i1	PPATMP007692-RA	1212	523	1534	0.449153
Cluster-11665.0--c23674_g3_i1	PPATMP000422-RA	2232	742	2198	0.677889
Cluster-11671.0--c20025_g1_i1	PPATMP009158-RA	1207	470	1224	0.602124
Cluster-11671.1--c22331_g2_i1	PPATMP005643-RA	774	145	1379	0.456128
Cluster-11673.0--c23125_g2_i1	PPATMP002845-RA	1823	501	2092	0.631931
Cluster-11683.0--c23248_g2_i1	PPATMP001060-RA	1271	378	1278	0.698748
Cluster-11687.0--c23606_g1_i1	PPATMP010478-RA	1055	54	1731	0.578278
Cluster-11695.0--c25359_g6_i2	PPATMP005183-RA	2418	967	1479	0.981068
Cluster-11698.2--c21942_g1_i1	PPATMP004177-RA	1344	529	1742	0.467853
Cluster-11698.4--c21609_g1_i3	PPATMP004176-RA	2123	504	1698	0.953475
Cluster-11699.0--c26994_g3_i1	PPATMP010206-RA	1350	832	1169	0.443114
Cluster-11700.0--c24435_g1_i1	PPATMP009337-RA	3317	990	2604	0.893625
Cluster-11702.0--c26958_g3_i3	PPATMP000395-RA	351	88	528	0.498106
Cluster-11708.3--c26182_g3_i1	PPATMP007552-RA	2052	688	2181	0.625401
Cluster-1171.0--c21705_g4_i1	PPATMP007239-RA	758	156	777	0.774775
Cluster-11711.0--c24732_g3_i1	PPATMP004729-RA	1737	949	964	0.817427
Cluster-11713.0--c24517_g2_i2	PPATMP004996-RA	2433	1141	1965	0.657506
Cluster-11714.0--c20521_g1_i1	PPATMP004621-RA	1345	413	1022	0.911937
Cluster-11717.0--c27175_g1_i1	PPATMP003717-RA	648	64	858	0.680653
Cluster-11719.0--c26562_g4_i1	PPATMP004314-RA	710	132	1096	0.527372
Cluster-11722.0--c23390_g2_i2	PPATMP006307-RA	1346	171	2574	0.456488
Cluster-11723.0--c24330_g1_i1	PPATMP001224-RA	1237	167	2466	0.433901
Cluster-11730.0--c27274_g1_i3	PPATMP002810-RA	2527	362	3264	0.663297
Cluster-1173.0--c21333_g1_i1	PPATMP005691-RA	1179	70	1155	0.960173
Cluster-11732.0--c23694_g1_i1	PPATMP002735-RA	1412	327	1521	0.713346
Cluster-11735.0--c21826_g1_i1	PPATMP010373-RA	406	104	684	0.44152
Cluster-11737.0--c20585_g2_i1	PPATMP003800-RA	272	69	558	0.363799
Cluster-11738.0--c24139_g2_i1	PPATMP003656-RA	1869	832	1839	0.563893
Cluster-11741.0--c20087_g1_i1	PPATMP001491-RA	1145	411	813	0.902829
Cluster-11743.0--c25470_g1_i2	PPATMP009535-RA	1930	773	2245	0.515367
Cluster-11744.0--c20990_g1_i1	PPATMP005327-RA	482	204	581	0.478485
Cluster-11745.0--c22904_g4_i1	PPATMP009476-RA	676	248	511	0.837573
Cluster-11752.0--c17622_g1_i1	PPATMP009068-RA	732	214	947	0.54699
Cluster-11754.0--c21202_g1_i1	PPATMP001155-RA	262	59	805	0.252174
Cluster-11759.0--c19959_g1_i1	PPATMP004751-RA	1189	293	1043	0.85906
Cluster-11760.0--c27222_g1_i1	PPATMP000628-RA	3815	1959	2409	0.770444
Cluster-11762.0--c24577_g1_i1	PPATMP003642-RA	1010	111	1001	0.898102
Cluster-11771.0--c20486_g1_i1	PPATMP009869-RA	759	109	887	0.732807
Cluster-11777.0--c25012_g2_i1	PPATMP004121-RA	1468	824	1053	0.611586
Cluster-11781.0--c21897_g3_i1	PPATMP003293-RA	1712	879	915	0.910383
Cluster-11787.0--c21267_g3_i1	PPATMP008884-RA	797	228	1402	0.405849
Cluster-11790.0--c15926_g1_i1	PPATMP005501-RA	1039	380	1091	0.604033
Cluster-11791.0--c24046_g1_i1	PPATMP010390-RA	1291	299	1647	0.602307
Cluster-11792.0--c25253_g6_i1	PPATMP008233-RA	891	310	1023	0.567937
Cluster-11795.0--c24989_g4_i1	PPATMP002482-RA	658	218	660	0.666667
Cluster-11796.0--c22145_g4_i1	PPATMP006995-RA	471	25	1074	0.41527
Cluster-11800.1--c27269_g3_i1	PPATMP001978-RA	460	2	794	0.576826
Cluster-11801.0--c24540_g3_i1	PPATMP007771-RA	3099	295	3042	0.921762
Cluster-11805.0--c26475_g1_i1	PPATMP000416-RA	2166	916	1485	0.841751
Cluster-11806.0--c9785_g1_i1	PPATMP010666-RA	388	86	435	0.694253
Cluster-11812.0--c26815_g5_i1	PPATMP010927-RA	1394	324	1348	0.793769
Cluster-11815.0--c20575_g2_i1	PPATMP008442-RA	619	113	756	0.669312
Cluster-11817.0--c20769_g1_i1	PPATMP009913-RA	577	245	906	0.366446
Cluster-11822.0--c23684_g1_i2	PPATMP007277-RA	2167	1220	1998	0.473974
Cluster-11831.0--c26096_g1_i2	PPATMP010039-RA	2325	1	5096	0.456044
Cluster-11832.0--c18602_g1_i1	PPATMP000612-RA	645	103	806	0.672457
Cluster-11835.0--c16508_g1_i1	PPATMP010691-RA	430	77	440	0.802273
Cluster-11838.0--c16953_g1_i1	PPATMP001063-RA	1121	336	2029	0.38689
Cluster-11839.0--c19986_g1_i1	PPATMP010481-RA	1307	756	995	0.553769
Cluster-11843.0--c22545_g1_i2	PPATMP001117-RA	1624	122	2420	0.620661
Cluster-11853.0--c23319_g6_i2	PPATMP008450-RA	1625	897	790	0.921519
Cluster-11855.1--c22869_g2_i1	PPATMP005333-RA	1940	1206	991	0.740666
Cluster-11858.0--c20398_g1_i1	PPATMP001973-RA	1249	170	1845	0.584824
Cluster-11863.0--c23144_g1_i1	PPATMP004007-RA	1938	196	1746	0.997709
Cluster-11866.0--c24717_g2_i2	PPATMP004051-RA	698	87	1105	0.552941
Cluster-11874.1--c25671_g5_i6	PPATMP010912-RA	1685	315	1734	0.790081
Cluster-11877.0--c20185_g3_i1	PPATMP011000-RA	535	284	809	0.31026
Cluster-11878.0--c22402_g3_i1	PPATMP000871-RA	1587	553	1071	0.965453
Cluster-11879.0--c17630_g2_i1	PPATMP010990-RA	536	126	502	0.816733
Cluster-1188.0--c16035_g1_i1	PPATMP002623-RA	758	126	1979	0.319353
Cluster-11881.0--c26403_g5_i1	PPATMP001075-RA	1394	597	1065	0.748357
Cluster-11882.0--c22848_g1_i1	PPATMP005529-RA	1162	473	1203	0.572735
Cluster-11886.0--c20384_g1_i1	PPATMP010095-RA	1067	129	1087	0.862925
Cluster-11889.0--c22812_g1_i1	PPATMP001656-RA	1727	732	2709	0.367294
Cluster-1189.0--c19113_g1_i1	PPATMP003294-RA	974	93	989	0.890799
Cluster-11892.0--c24196_g2_i1	PPATMP006511-RA	1764	139	3038	0.534891
Cluster-11902.0--c26184_g1_i6	PPATMP009818-RA	1057	359	1287	0.542347
Cluster-11915.0--c21462_g1_i1	PPATMP003707-RA	378	82	564	0.524823
Cluster-11916.0--c19296_g1_i1	PPATMP001581-RA	545	108	617	0.708266
Cluster-11920.1--c22445_g2_i1	PPATMP008207-RA	1280	339	984	0.956301
Cluster-11925.0--c22060_g1_i1	PPATMP004839-RA	3563	1701	2679	0.695035
Cluster-11929.0--c8610_g1_i1	PPATMP010621-RA	497	138	702	0.511396
Cluster-11938.0--c18540_g1_i1	PPATMP002389-RA	686	60	656	0.954268
Cluster-1194.0--c25246_g10_i1	PPATMP001448-RA	270	1	510	0.527451
Cluster-11941.0--c5093_g1_i1	PPATMP008697-RA	600	145	456	0.997807
Cluster-11945.0--c27333_g1_i1	PPATMP001194-RA	1062	367	1386	0.501443
Cluster-11951.0--c21947_g1_i2	PPATMP010321-RA	1560	724	1480	0.564865
Cluster-11953.0--c24735_g6_i1	PPATMP003614-RA	836	366	630	0.746032
Cluster-11957.0--c26887_g2_i2	PPATMP000384-RA	3367	1844	1524	0.999344
Cluster-11960.1--c24854_g3_i1	PPATMP005497-RA	2574	1261	1682	0.780618
Cluster-11962.0--c19997_g1_i1	PPATMP004437-RA	1018	182	1085	0.770507
Cluster-11963.0--c25768_g2_i1	PPATMP000217-RA	2018	975	1056	0.987689
Cluster-11966.0--c16540_g1_i1	PPATMP000096-RA	520	11	694	0.733429
Cluster-11970.0--c21578_g1_i1	PPATMP003591-RA	1497	316	1623	0.727665
Cluster-11971.0--c24832_g2_i1	PPATMP007444-RA	1190	321	897	0.968785
Cluster-11972.1--c25880_g3_i1	PPATMP005790-RA	694	5	1071	0.643324
Cluster-11973.0--c24245_g4_i1	PPATMP009960-RA	564	1	1033	0.545015
Cluster-11983.0--c26770_g2_i1	PPATMP008708-RA	3748	2060	2100	0.80381
Cluster-11991.0--c23927_g1_i1	PPATMP002618-RA	1110	112	2996	0.333111
Cluster-11997.0--c20136_g1_i1	PPATMP004911-RA	956	99	858	0.998834
Cluster-1200.0--c26116_g1_i1	PPATMP004792-RA	2400	1225	1215	0.967078
Cluster-12003.0--c20280_g1_i1	PPATMP005958-RA	1087	620	1129	0.41364
Cluster-12007.0--c22879_g1_i2	PPATMP001099-RA	1379	675	765	0.920261
Cluster-12014.0--c26902_g1_i1	PPATMP003356-RA	771	463	462	0.666667
Cluster-12018.0--c19656_g1_i1	PPATMP008178-RA	586	59	598	0.881271
Cluster-12019.0--c19083_g1_i1	PPATMP001553-RA	604	185	551	0.760436
Cluster-12019.1--c19083_g1_i2	PPATMP001551-RA	2020	878	1632	0.699755
Cluster-12021.0--c22841_g1_i1	PPATMP003174-RA	2140	293	2125	0.869176
Cluster-12030.3--c22381_g2_i6	PPATMP004492-RA	1938	559	1500	0.919333
Cluster-12035.0--c20813_g3_i1	PPATMP002226-RA	1744	1022	738	0.97832
Cluster-12037.0--c22574_g1_i1	PPATMP000583-RA	675	220	738	0.616531
Cluster-12039.0--c22518_g2_i1	PPATMP005872-RA	1067	36	1064	0.968985
Cluster-12040.0--c22736_g1_i1	PPATMP003592-RA	1572	631	1800	0.522778
Cluster-12044.0--c20409_g1_i1	PPATMP006562-RA	1009	242	837	0.916368
Cluster-12046.1--c21223_g1_i2	PPATMP005435-RA	823	335	816	0.598039
Cluster-12052.0--c22022_g1_i1	PPATMP002286-RA	959	27	1307	0.713083
Cluster-12055.2--c13126_g1_i2	PPATMP006944-RA	1688	951	2026	0.363771
Cluster-12061.1--c25923_g1_i5	PPATMP003095-RA	2410	383	4085	0.496206
Cluster-12068.3--c23931_g3_i3	PPATMP004137-RA	870	283	909	0.645765
Cluster-12075.0--c22235_g1_i1	PPATMP005951-RA	1080	112	1684	0.574822
Cluster-12076.0--c21846_g1_i2	PPATMP001817-RA	838	53	870	0.902299
Cluster-12079.0--c23139_g1_i1	PPATMP000499-RA	1898	306	1593	0.999372
Cluster-12080.0--c23123_g1_i1	PPATMP010467-RA	1920	133	1815	0.984573
Cluster-12085.0--c19661_g1_i1	PPATMP003068-RA	777	397	381	0.997375
Cluster-12087.0--c25369_g1_i1	PPATMP002027-RA	1870	182	1806	0.934662
Cluster-12092.0--c22435_g6_i1	PPATMP003005-RA	1505	444	2345	0.452452
Cluster-12094.0--c22704_g8_i1	PPATMP000890-RA	893	171	759	0.951252
Cluster-12098.0--c25282_g5_i1	PPATMP010878-RA	301	77	321	0.697819
Cluster-12100.0--c8696_g1_i1	PPATMP008179-RA	615	214	713	0.562412
Cluster-12102.0--c24471_g1_i1	PPATMP005282-RA	1382	96	1810	0.710497
Cluster-12103.0--c21558_g1_i1	PPATMP005051-RA	854	309	795	0.685535
Cluster-12105.0--c18300_g1_i1	PPATMP008710-RA	943	77	1378	0.628447
Cluster-12106.0--c20665_g1_i1	PPATMP002624-RA	1555	209	1803	0.746534
Cluster-12110.0--c26708_g4_i1	PPATMP007272-RA	648	58	591	0.998308
Cluster-12111.0--c21489_g1_i1	PPATMP008232-RA	552	205	348	0.997126
Cluster-12116.0--c24520_g3_i3	PPATMP002304-RA	869	279	867	0.680507
Cluster-1212.0--c23250_g5_i1	PPATMP001846-RA	2088	1033	2235	0.472036
Cluster-12121.0--c26368_g4_i2	PPATMP002127-RA	2082	1087	996	0.998996
Cluster-12125.0--c26689_g5_i1	PPATMP007170-RA	335	150	294	0.629252
Cluster-12126.0--c23413_g1_i1	PPATMP000346-RA	3130	362	3150	0.87873
Cluster-12128.0--c21923_g1_i1	PPATMP003815-RA	1119	88	1662	0.620337
Cluster-12129.0--c24861_g7_i1	PPATMP001760-RA	2045	1137	978	0.928425
Cluster-12132.0--c24591_g1_i1	PPATMP001050-RA	1605	49	1608	0.967662
Cluster-12137.0--c24424_g3_i1	PPATMP011025-RA	830	345	1080	0.449074
Cluster-12138.0--c24755_g1_i2	PPATMP006695-RA	1768	521	2586	0.482212
Cluster-12140.0--c21256_g1_i1	PPATMP002230-RA	1206	256	1257	0.755768
Cluster-12144.0--c20249_g1_i2	PPATMP003689-RA	592	131	979	0.470889
Cluster-12145.0--c22711_g1_i1	PPATMP000154-RA	975	31	1107	0.852755
Cluster-12149.0--c24814_g3_i1	PPATMP000809-RA	3682	1829	1875	0.988267
Cluster-12152.0--c20001_g1_i1	PPATMP001533-RA	1109	432	1365	0.495971
Cluster-12153.1--c24515_g1_i1	PPATMP009020-RA	1353	25	1338	0.992526
Cluster-12155.0--c26349_g1_i1	PPATMP006259-RA	3494	1182	5109	0.452535
Cluster-12158.0--c19985_g1_i1	PPATMP006670-RA	492	70	423	0.997636
Cluster-12158.1--c20069_g1_i1	PPATMP006669-RA	1809	298	2919	0.517643
Cluster-12164.0--c18364_g1_i1	PPATMP006228-RA	1398	616	1737	0.450201
Cluster-12165.0--c21043_g1_i1	PPATMP009362-RA	1374	658	1575	0.454603
Cluster-12172.0--c27241_g3_i1	PPATMP005534-RA	1793	648	1146	0.999127
Cluster-12173.0--c22375_g1_i1	PPATMP004073-RA	1139	426	741	0.962213
Cluster-12174.0--c24306_g3_i1	PPATMP002376-RA	1511	699	813	0.99877
Cluster-12180.0--c26738_g8_i1	PPATMP001617-RA	671	153	519	0.998073
Cluster-12182.1--c20698_g2_i1	PPATMP003809-RA	995	87	909	0.9989
Cluster-12185.0--c21496_g1_i1	PPATMP010153-RA	706	158	795	0.689308
Cluster-12187.0--c20954_g1_i2	PPATMP008097-RA	1120	248	1192	0.731544
Cluster-12192.0--c21825_g2_i2	PPATMP004065-RA	2101	1016	1101	0.985468
Cluster-1220.0--c19199_g3_i1	PPATMP000621-RA	1853	1047	1029	0.783285
Cluster-12202.0--c19876_g2_i1	PPATMP006818-RA	514	284	397	0.579345
Cluster-12203.0--c20805_g2_i1	PPATMP009735-RA	478	194	879	0.323094
Cluster-12205.4--c24073_g4_i1	PPATMP005853-RA	1717	569	1291	0.889233
Cluster-12205.5--c26857_g1_i1	PPATMP003289-RA	1214	345	1269	0.684791
Cluster-12215.0--c23715_g5_i1	PPATMP003663-RA	630	199	877	0.491448
Cluster-1222.0--c23132_g1_i1	PPATMP002821-RA	1479	193	1899	0.677199
Cluster-12223.1--c21355_g1_i1	PPATMP007223-RA	1177	605	1264	0.452532
Cluster-12231.0--c24211_g2_i1	PPATMP005716-RA	339	55	498	0.570281
Cluster-12239.0--c19221_g1_i1	PPATMP000361-RA	953	165	1243	0.63395
Cluster-12240.0--c22392_g9_i1	PPATMP009724-RA	525	25	956	0.523013
Cluster-12245.0--c23902_g1_i1	PPATMP006731-RA	2209	1187	1050	0.973333
Cluster-12252.0--c23108_g2_i1	PPATMP003773-RA	869	39	831	0.998797
Cluster-12253.1--c26704_g1_i1	PPATMP004656-RA	3127	884	3405	0.658737
Cluster-12254.0--c24724_g8_i2	PPATMP010940-RA	1294	458	1214	0.688633
Cluster-12262.0--c24484_g2_i1	PPATMP008652-RA	564	100	471	0.985138
Cluster-12270.0--c21779_g1_i2	PPATMP010958-RA	956	309	780	0.829487
Cluster-1227.0--c12173_g1_i1	PPATMP003187-RA	350	63	377	0.761273
Cluster-12277.0--c27302_g1_i1	PPATMP005580-RA	4673	2331	3576	0.654922
Cluster-12280.0--c28624_g1_i1	PPATMP007122-RA	297	73	387	0.578811
Cluster-12283.0--c26641_g2_i1	PPATMP002169-RA	2016	559	1638	0.889499
Cluster-12285.1--c26958_g3_i1	PPATMP000394-RA	1148	627	1149	0.453438
Cluster-12290.0--c23686_g5_i1	PPATMP004538-RA	1861	257	1845	0.869377
Cluster-12299.0--c20375_g1_i1	PPATMP004512-RA	687	85	718	0.83844
Cluster-1230.1--c26507_g4_i1	PPATMP009093-RA	688	65	1130	0.551327
Cluster-12308.0--c21497_g1_i1	PPATMP005731-RA	823	77	1673	0.445906
Cluster-12314.0--c22071_g1_i3	PPATMP006301-RA	1787	126	4350	0.381839
Cluster-12323.0--c20520_g1_i1	PPATMP010333-RA	467	36	616	0.699675
Cluster-12326.2--c23469_g1_i3	PPATMP008844-RA	1938	688	1581	0.790639
Cluster-12329.0--c20360_g1_i1	PPATMP001228-RA	1306	86	1338	0.911809
Cluster-12333.0--c19257_g1_i1	PPATMP003176-RA	615	109	522	0.969349
Cluster-12338.1--c20044_g1_i1	PPATMP001159-RA	1052	195	1314	0.652207
Cluster-12342.0--c19105_g1_i1	PPATMP004549-RA	1267	767	615	0.813008
Cluster-12353.0--c26083_g8_i1	PPATMP000724-RA	2315	1794	1368	0.380848
Cluster-12355.0--c22062_g2_i1	PPATMP006432-RA	1857	778	2554	0.422475
Cluster-12357.0--c22035_g1_i1	PPATMP010249-RA	1405	164	1486	0.835128
Cluster-12358.0--c26102_g3_i1	PPATMP011130-RA	757	119	1170	0.545299
Cluster-12360.0--c23319_g4_i1	PPATMP008451-RA	816	106	990	0.717172
Cluster-12361.0--c19471_g1_i1	PPATMP003214-RA	416	48	534	0.689139
Cluster-12362.0--c19560_g1_i1	PPATMP009459-RA	1441	362	1478	0.730041
Cluster-12363.0--c25991_g1_i1	PPATMP004969-RA	723	28	959	0.724713
Cluster-12364.0--c5894_g1_i1	PPATMP008826-RA	645	313	813	0.408364
Cluster-12370.0--c20779_g1_i1	PPATMP009556-RA	592	80	1153	0.444059
Cluster-12371.0--c20197_g2_i1	PPATMP002378-RA	369	106	461	0.570499
Cluster-12375.0--c25322_g4_i1	PPATMP010840-RA	954	181	1236	0.625405
Cluster-12377.0--c22493_g1_i1	PPATMP009217-RA	1518	124	1488	0.936828
Cluster-12386.0--c19847_g1_i1	PPATMP002534-RA	735	517	694	0.314121
Cluster-12393.1--c23331_g3_i2	PPATMP004083-RA	797	87	968	0.733471
Cluster-12398.0--c20840_g1_i1	PPATMP009867-RA	1042	104	1227	0.764466
Cluster-12404.0--c21166_g1_i1	PPATMP005706-RA	699	49	684	0.950292
Cluster-12406.0--c25474_g3_i1	PPATMP008983-RA	937	398	1385	0.38917
Cluster-12414.0--c23820_g8_i2	PPATMP000521-RA	1161	688	546	0.8663
Cluster-12418.0--c24015_g1_i1	PPATMP005361-RA	1259	114	2133	0.536803
Cluster-12419.0--c20772_g1_i1	PPATMP004304-RA	2026	758	1435	0.883624
Cluster-12420.0--c21335_g1_i1	PPATMP007509-RA	1783	629	2150	0.536744
Cluster-1242.0--c20753_g1_i1	PPATMP008790-RA	886	167	1535	0.468404
Cluster-12423.0--c21457_g1_i1	PPATMP009918-RA	917	231	1245	0.551004
Cluster-12442.0--c20132_g2_i1	PPATMP001306-RA	1249	161	1848	0.588745
Cluster-12449.0--c21360_g1_i1	PPATMP003977-RA	479	81	709	0.561354
Cluster-12449.1--c20745_g1_i1	PPATMP003976-RA	405	151	285	0.891228
Cluster-12462.0--c22989_g1_i1	PPATMP000758-RA	1308	178	1317	0.858011
Cluster-12465.0--c24828_g2_i1	PPATMP009229-RA	645	82	564	0.998227
Cluster-12468.0--c21367_g1_i1	PPATMP010456-RA	823	203	973	0.637205
Cluster-12473.0--c26724_g3_i2	PPATMP004826-RA	1129	185	2952	0.319783
Cluster-12477.3--c25971_g1_i1	PPATMP006549-RA	1064	102	1464	0.657104
Cluster-12477.4--c25971_g11_i1	PPATMP001995-RA	811	77	849	0.864547
Cluster-12482.0--c22526_g1_i1	PPATMP010127-RA	873	112	889	0.856018
Cluster-12493.0--c22238_g1_i1	PPATMP001323-RA	2018	180	2154	0.853296
Cluster-12494.0--c24560_g6_i1	PPATMP000671-RA	1667	834	834	0.998801
Cluster-12495.1--c21615_g1_i1	PPATMP004195-RA	1450	887	776	0.725515
Cluster-12498.1--c25667_g6_i2	PPATMP008391-RA	598	329	641	0.419657
Cluster-1250.0--c24561_g1_i1	PPATMP004375-RA	2022	1243	810	0.961728
Cluster-12521.1--c24622_g3_i1	PPATMP003910-RA	1249	278	1971	0.492643
Cluster-12523.0--c24080_g1_i1	PPATMP009168-RA	1738	113	1893	0.858426
Cluster-12525.1--c26399_g1_i1	PPATMP002266-RA	2841	715	3556	0.597863
Cluster-12527.0--c18998_g1_i1	PPATMP000123-RA	633	331	985	0.306599
Cluster-12530.0--c19782_g1_i1	PPATMP010953-RA	355	8	651	0.533026
Cluster-12537.1--c25560_g1_i3	PPATMP002902-RA	1757	1086	1941	0.345698
Cluster-12539.0--c25819_g1_i1	PPATMP003924-RA	1293	304	1134	0.872134
Cluster-12546.0--c25392_g1_i1	PPATMP008228-RA	424	62	657	0.550989
Cluster-12548.1--c24969_g2_i2	PPATMP010623-RA	1625	837	2139	0.368396
Cluster-12549.0--c27091_g4_i3	PPATMP009077-RA	1024	458	1012	0.559289
Cluster-12559.0--c2949_g1_i2	PPATMP000928-RA	491	132	441	0.814059
Cluster-12563.0--c20077_g1_i1	PPATMP006499-RA	457	272	318	0.581761
Cluster-12565.0--c22596_g4_i1	PPATMP000908-RA	375	1	567	0.659612
Cluster-12566.0--c18278_g1_i1	PPATMP000288-RA	1302	280	1364	0.749267
Cluster-12570.0--c25222_g1_i1	PPATMP003741-RA	1047	382	938	0.708955
Cluster-12570.1--c27087_g1_i1	PPATMP003742-RA	3030	1171	1935	0.960724
Cluster-12572.0--c21257_g1_i1	PPATMP004639-RA	814	455	903	0.397564
Cluster-12584.0--c22187_g1_i1	PPATMP003944-RA	497	57	493	0.892495
Cluster-12585.0--c26815_g1_i1	PPATMP010926-RA	647	222	585	0.726496
Cluster-12588.0--c24264_g1_i1	PPATMP010759-RA	1127	24	1863	0.592056
Cluster-12589.1--c16208_g1_i2	PPATMP009149-RA	1603	875	1521	0.478632
Cluster-1259.0--c23318_g1_i1	PPATMP005170-RA	1310	432	1228	0.714984
Cluster-12594.0--c26954_g2_i1	PPATMP009321-RA	1231	488	1557	0.4772
Cluster-12599.0--c25730_g6_i1	PPATMP001219-RA	1178	291	2644	0.335477
Cluster-1260.0--c21180_g1_i1	PPATMP007897-RA	1688	75	1753	0.920137
Cluster-12604.0--c24115_g1_i1	PPATMP001900-RA	2195	387	1941	0.931479
Cluster-12606.0--c21148_g1_i1	PPATMP010925-RA	701	267	474	0.915612
Cluster-12608.0--c22512_g1_i1	PPATMP003867-RA	1369	56	1443	0.90991
Cluster-12614.0--c24439_g5_i1	PPATMP007928-RA	1026	307	1641	0.438147
Cluster-12618.0--c23770_g1_i1	PPATMP005264-RA	1561	824	1787	0.412423
Cluster-12622.0--c25292_g1_i1	PPATMP001541-RA	787	191	1156	0.515571
Cluster-12629.1--c25294_g10_i7	PPATMP004301-RA	2654	1176	3408	0.433685
Cluster-12631.0--c20856_g1_i1	PPATMP004712-RA	324	85	252	0.948413
Cluster-12633.0--c20626_g1_i2	PPATMP003225-RA	400	179	475	0.465263
Cluster-12634.0--c3727_g1_i1	PPATMP000417-RA	386	147	425	0.562353
Cluster-12642.0--c22278_g1_i2	PPATMP010681-RA	1236	316	1076	0.855019
Cluster-12643.0--c19667_g1_i1	PPATMP008037-RA	619	260	648	0.554012
Cluster-12650.0--c24242_g5_i3	PPATMP001928-RA	854	234	792	0.782828
Cluster-12650.1--c24242_g5_i1	PPATMP001927-RA	1904	822	2645	0.409074
Cluster-12659.0--c20218_g1_i1	PPATMP010383-RA	567	64	852	0.590376
Cluster-12667.0--c24374_g1_i1	PPATMP005555-RA	1370	195	2037	0.576829
Cluster-12677.2--c23822_g3_i2	PPATMP005176-RA	1015	395	927	0.668824
Cluster-12678.0--c20897_g1_i1	PPATMP010499-RA	1502	762	1881	0.393408
Cluster-12681.0--c19477_g1_i1	PPATMP011159-RA	693	280	678	0.609145
Cluster-12686.0--c22569_g1_i1	PPATMP002841-RA	1694	1134	884	0.633484
Cluster-12690.0--c21890_g1_i1	PPATMP000362-RA	1946	852	1371	0.797958
Cluster-12709.0--c19478_g1_i1	PPATMP003249-RA	922	206	732	0.978142
Cluster-12710.0--c21610_g1_i1	PPATMP010807-RA	1362	334	1808	0.568584
Cluster-12717.0--c25358_g1_i1	PPATMP002739-RA	2059	815	2031	0.612506
Cluster-12718.0--c20995_g1_i3	PPATMP009134-RA	1126	296	1239	0.669895
Cluster-12719.0--c21950_g3_i1	PPATMP003290-RA	971	396	1346	0.427192
Cluster-12721.0--c18515_g2_i1	PPATMP006390-RA	768	451	959	0.330553
Cluster-12728.0--c23360_g1_i1	PPATMP007031-RA	1629	364	1515	0.834983
Cluster-12730.0--c21980_g2_i1	PPATMP004948-RA	275	138	372	0.36828
Cluster-12732.0--c5271_g1_i1	PPATMP005894-RA	521	156	576	0.633681
Cluster-12735.0--c21643_g2_i1	PPATMP003101-RA	993	634	687	0.522562
Cluster-12741.0--c26063_g2_i2	PPATMP001543-RA	445	113	381	0.871391
Cluster-12750.0--c21831_g2_i2	PPATMP002493-RA	591	241	557	0.628366
Cluster-1275.0--c22011_g1_i1	PPATMP003029-RA	611	117	678	0.728614
Cluster-12756.0--c21277_g1_i1	PPATMP002907-RA	1660	392	2062	0.614937
Cluster-12757.0--c24028_g1_i1	PPATMP007955-RA	1405	806	600	0.998333
Cluster-12758.0--c24372_g1_i1	PPATMP001723-RA	1519	359	1184	0.97973
Cluster-12759.0--c21807_g1_i2	PPATMP002759-RA	1534	344	2043	0.582477
Cluster-12760.1--c22233_g2_i1	PPATMP009892-RA	1688	108	1610	0.981366
Cluster-12760.2--c23779_g5_i2	PPATMP009891-RA	2770	836	2090	0.925359
Cluster-12770.0--c23943_g3_i1	PPATMP002429-RA	1043	243	2473	0.323494
Cluster-1277.0--c20368_g1_i1	PPATMP010930-RA	1225	593	654	0.966361
Cluster-12778.0--c25517_g4_i2	PPATMP007032-RA	793	74	901	0.798002
Cluster-12788.0--c23527_g1_i1	PPATMP004963-RA	1347	211	2079	0.546417
Cluster-12789.0--c24162_g5_i4	PPATMP005291-RA	2505	1513	1198	0.828047
Cluster-12793.0--c17704_g3_i1	PPATMP005934-RA	406	110	323	0.916409
Cluster-12794.0--c24887_g1_i1	PPATMP001085-RA	3166	1856	1828	0.71663
Cluster-12795.0--c25370_g3_i3	PPATMP002486-RA	1117	593	1182	0.443316
Cluster-12799.1--c21538_g1_i1	PPATMP010379-RA	1109	471	1091	0.584785
Cluster-12801.0--c23983_g1_i5	PPATMP010149-RA	752	81	1032	0.650194
Cluster-12804.0--c26080_g9_i1	PPATMP008284-RA	3285	397	7089	0.407392
Cluster-12812.0--c24401_g1_i2	PPATMP000256-RA	871	572	990	0.30202
Cluster-12818.0--c26638_g2_i3	PPATMP002869-RA	1068	352	795	0.900629
Cluster-12835.0--c24613_g1_i1	PPATMP006010-RA	1052	417	983	0.645982
Cluster-12837.0--c21126_g2_i1	PPATMP009292-RA	823	488	875	0.382857
Cluster-12840.0--c25720_g1_i1	PPATMP006273-RA	2282	1275	1944	0.518004
Cluster-12846.0--c23761_g4_i1	PPATMP000844-RA	919	413	948	0.533755
Cluster-12854.0--c26809_g4_i1	PPATMP001665-RA	736	167	705	0.807092
Cluster-12856.1--c21623_g1_i2	PPATMP002508-RA	1986	1117	2571	0.338001
Cluster-12863.0--c25399_g1_i1	PPATMP010216-RA	947	213	1948	0.376797
Cluster-12864.0--c26236_g3_i1	PPATMP004350-RA	1261	767	1095	0.451142
Cluster-12866.0--c24129_g3_i1	PPATMP004414-RA	2286	1339	948	0.998945
Cluster-12874.0--c22099_g1_i1	PPATMP003456-RA	1203	526	681	0.994126
Cluster-12877.1--c26155_g1_i1	PPATMP001217-RA	2830	1028	2819	0.639234
Cluster-12882.0--c20697_g1_i1	PPATMP004560-RA	887	258	926	0.679266
Cluster-12885.0--c23441_g2_i3	PPATMP008513-RA	466	203	360	0.730556
Cluster-12886.0--c23056_g1_i1	PPATMP002328-RA	2141	732	2064	0.682655
Cluster-12887.0--c21058_g1_i1	PPATMP006354-RA	678	55	633	0.984202
Cluster-12896.0--c19721_g1_i1	PPATMP003185-RA	388	62	438	0.744292
Cluster-12898.0--c23487_g2_i1	PPATMP006413-RA	1831	275	2211	0.703754
Cluster-12900.0--c19003_g1_i1	PPATMP003446-RA	1051	734	1149	0.275892
Cluster-12906.1--c22339_g2_i2	PPATMP001885-RA	1171	311	1316	0.653495
Cluster-12911.0--c22256_g2_i1	PPATMP004230-RA	1882	464	1419	0.999295
Cluster-12915.0--c21801_g1_i1	PPATMP007732-RA	502	59	595	0.744538
Cluster-12917.0--c25195_g1_i1	PPATMP011107-RA	1026	256	1106	0.696203
Cluster-12921.0--c25827_g1_i2	PPATMP006570-RA	1813	908	1660	0.545181
Cluster-12923.0--c20448_g5_i1	PPATMP004904-RA	442	56	459	0.840959
Cluster-12942.0--c23287_g1_i1	PPATMP000987-RA	1135	251	1395	0.633692
Cluster-12957.0--c20551_g7_i2	PPATMP007750-RA	1196	672	600	0.873333
Cluster-12961.0--c20875_g1_i1	PPATMP009388-RA	714	208	966	0.52381
Cluster-1297.0--c22513_g1_i1	PPATMP001040-RA	398	3	741	0.533063
Cluster-12973.0--c22178_g1_i2	PPATMP003400-RA	662	117	546	0.998168
Cluster-12980.0--c24005_g1_i2	PPATMP001233-RA	1366	92	1376	0.925872
Cluster-1298.0--c23060_g1_i1	PPATMP003133-RA	1062	184	1840	0.477174
Cluster-12987.0--c23538_g5_i1	PPATMP009584-RA	1216	293	2792	0.330587
Cluster-12988.0--c26332_g2_i1	PPATMP005828-RA	667	152	623	0.826645
Cluster-12989.1--c29073_g1_i1	PPATMP007315-RA	783	238	652	0.83589
Cluster-12991.0--c26006_g2_i1	PPATMP006998-RA	531	40	715	0.686713
Cluster-12998.0--c23014_g2_i1	PPATMP004044-RA	562	50	1809	0.283029
Cluster-13001.0--c19904_g1_i1	PPATMP011045-RA	664	209	459	0.991285
Cluster-13005.0--c21652_g1_i1	PPATMP007422-RA	1001	66	1022	0.914873
Cluster-13011.0--c16705_g1_i1	PPATMP001438-RA	856	329	816	0.645833
Cluster-13017.1--c25325_g3_i2	PPATMP010443-RA	1191	457	1279	0.573886
Cluster-13019.0--c26249_g1_i2	PPATMP004781-RA	2205	1114	2091	0.52176
Cluster-13022.0--c22498_g4_i1	PPATMP010761-RA	1816	749	2503	0.426288
Cluster-13026.0--c24454_g1_i1	PPATMP005005-RA	1502	270	1499	0.821881
Cluster-13027.1--c18075_g1_i1	PPATMP008972-RA	885	301	690	0.846377
Cluster-13031.0--c17708_g1_i2	PPATMP001971-RA	452	282	647	0.262751
Cluster-13038.1--c25825_g3_i2	PPATMP002412-RA	2176	1256	2018	0.455897
Cluster-1304.0--c22587_g1_i1	PPATMP004981-RA	843	208	889	0.714286
Cluster-13049.0--c21734_g1_i1	PPATMP009437-RA	1397	606	1326	0.596531
Cluster-13062.0--c22504_g1_i4	PPATMP005563-RA	925	167	2046	0.370479
Cluster-13066.0--c17832_g1_i1	PPATMP009059-RA	703	146	567	0.982363
Cluster-13073.0--c23673_g1_i2	PPATMP008785-RA	998	69	1032	0.900194
Cluster-13074.1--c25932_g3_i2	PPATMP005715-RA	2051	1173	1368	0.641813
Cluster-13080.0--c21611_g1_i2	PPATMP000320-RA	1602	622	1354	0.723781
Cluster-13086.0--c22246_g1_i1	PPATMP003263-RA	634	194	1054	0.417457
Cluster-13087.0--c26177_g5_i1	PPATMP000413-RA	1925	1065	1044	0.823755
Cluster-13091.0--c23642_g1_i2	PPATMP007585-RA	3070	1868	1305	0.921073
Cluster-13096.0--c19870_g1_i1	PPATMP006961-RA	516	142	645	0.579845
Cluster-13100.0--c21594_g1_i1	PPATMP007588-RA	1058	516	1275	0.425098
Cluster-13101.0--c19289_g1_i1	PPATMP001595-RA	1178	447	1700	0.43
Cluster-13103.0--c25122_g1_i5	PPATMP006116-RA	591	61	2893	0.183201
Cluster-13104.0--c20261_g1_i2	PPATMP001000-RA	1588	341	1611	0.774053
Cluster-13107.1--c22478_g1_i2	PPATMP010087-RA	1507	617	1092	0.815018
Cluster-13110.0--c11844_g1_i2	PPATMP005417-RA	2116	1436	1896	0.35865
Cluster-13127.0--c23249_g1_i1	PPATMP008225-RA	929	405	909	0.576458
Cluster-13131.3--c25208_g3_i3	PPATMP000967-RA	4049	2514	1551	0.989684
Cluster-13132.0--c24885_g6_i2	PPATMP009224-RA	635	303	642	0.517134
Cluster-13140.0--c22619_g1_i1	PPATMP008005-RA	1559	300	1562	0.806018
Cluster-13153.0--c24891_g1_i1	PPATMP003596-RA	1900	647	2442	0.513104
Cluster-13162.0--c24590_g1_i3	PPATMP009219-RA	719	312	561	0.72549
Cluster-13175.0--c24809_g1_i3	PPATMP005396-RA	2341	1226	1328	0.839608
Cluster-13177.1--c26479_g4_i1	PPATMP000529-RA	4878	3202	3798	0.441285
Cluster-13182.0--c21487_g2_i1	PPATMP005630-RA	1047	376	813	0.825338
Cluster-1319.1--c19366_g1_i4	PPATMP001307-RA	1252	437	948	0.859705
Cluster-13193.0--c5289_g1_i1	PPATMP001972-RA	383	78	333	0.915916
Cluster-13203.0--c26149_g1_i2	PPATMP009650-RA	1776	847	2166	0.428901
Cluster-13204.0--c24328_g10_i1	PPATMP000606-RA	1294	446	881	0.962543
Cluster-13212.0--c17987_g1_i1	PPATMP003314-RA	606	121	649	0.747304
Cluster-13215.0--c16249_g1_i1	PPATMP000064-RA	274	86	675	0.278519
Cluster-13224.0--c19666_g4_i1	PPATMP002397-RA	5959	323	8054	0.699777
Cluster-13227.0--c26281_g2_i1	PPATMP009522-RA	2378	1383	1041	0.955812
Cluster-13229.0--c27255_g1_i2	PPATMP001445-RA	3405	1114	6724	0.34072
Cluster-13230.0--c21212_g1_i1	PPATMP000540-RA	1199	435	1872	0.40812
Cluster-1324.11--c21597_g1_i1	PPATMP010246-RA	912	64	1219	0.695652
Cluster-1324.1--c25300_g2_i1	PPATMP004645-RA	795	121	847	0.79575
Cluster-13244.0--c20989_g1_i1	PPATMP009148-RA	676	320	1031	0.345296
Cluster-1324.8--c25300_g4_i7	PPATMP004646-RA	1867	1061	1251	0.644285
Cluster-13254.0--c23609_g4_i1	PPATMP010173-RA	558	184	820	0.456098
Cluster-13261.0--c26995_g5_i3	PPATMP005742-RA	3083	900	5012	0.435555
Cluster-13265.1--c26432_g12_i1	PPATMP002644-RA	957	310	1094	0.591408
Cluster-13278.0--c26690_g1_i1	PPATMP008254-RA	1635	142	1629	0.916513
Cluster-13281.0--c22636_g2_i2	PPATMP003287-RA	1984	944	2940	0.353741
Cluster-13282.0--c24630_g4_i1	PPATMP005060-RA	1692	478	1974	0.614995
Cluster-13293.0--c20722_g2_i1	PPATMP008182-RA	1001	138	981	0.879715
Cluster-13297.0--c19389_g1_i1	PPATMP009261-RA	336	100	237	0.995781
Cluster-13298.2--c27055_g2_i2	PPATMP003724-RA	931	5	2403	0.385352
Cluster-13299.0--c25317_g1_i1	PPATMP003315-RA	3131	27	3152	0.984772
Cluster-13302.0--c11941_g1_i1	PPATMP004550-RA	961	38	1088	0.848346
Cluster-13303.0--c25973_g3_i2	PPATMP005933-RA	599	177	765	0.551634
Cluster-13305.0--c23605_g1_i1	PPATMP004045-RA	1212	391	849	0.96702
Cluster-13307.0--c26649_g5_i1	PPATMP003329-RA	2057	438	2383	0.679396
Cluster-13308.0--c20311_g1_i2	PPATMP000020-RA	1512	550	2574	0.373737
Cluster-13312.0--c20427_g1_i1	PPATMP006571-RA	1073	468	750	0.806667
Cluster-13321.0--c22754_g2_i1	PPATMP007179-RA	595	281	432	0.726852
Cluster-13327.0--c26240_g2_i1	PPATMP005791-RA	2031	1108	1506	0.612882
Cluster-1333.0--c18032_g1_i1	PPATMP010954-RA	792	460	540	0.614815
Cluster-13334.0--c17706_g1_i2	PPATMP007033-RA	1954	1001	993	0.959718
Cluster-13339.0--c21476_g3_i1	PPATMP001052-RA	594	103	492	0.997967
Cluster-13350.1--c24859_g4_i1	PPATMP010512-RA	1491	367	1782	0.630752
Cluster-13354.0--c21331_g3_i1	PPATMP000893-RA	969	223	1244	0.599678
Cluster-13363.3--c25864_g1_i1	PPATMP004984-RA	1848	91	2595	0.677071
Cluster-13367.0--c20910_g2_i1	PPATMP004175-RA	881	501	916	0.414847
Cluster-13367.1--c20910_g1_i1	PPATMP004174-RA	1763	1050	1936	0.368285
Cluster-13369.0--c20799_g1_i1	PPATMP007775-RA	922	218	780	0.902564
Cluster-13378.0--c21390_g1_i1	PPATMP010063-RA	1592	291	1500	0.867333
Cluster-13378.1--c22749_g1_i1	PPATMP010062-RA	839	219	1443	0.42966
Cluster-13379.0--c24553_g1_i1	PPATMP010827-RA	1191	115	1252	0.859425
Cluster-1338.0--c4144_g1_i1	PPATMP002662-RA	206	3	405	0.501235
Cluster-13381.0--c21035_g1_i2	PPATMP006039-RA	786	175	1515	0.4033
Cluster-13390.0--c22755_g1_i1	PPATMP002504-RA	1287	295	1179	0.841391
Cluster-13392.0--c23323_g1_i1	PPATMP002981-RA	1670	108	1563	0.99936
Cluster-13393.4--c25944_g2_i2	PPATMP008919-RA	1794	346	1458	0.993141
Cluster-13398.0--c22032_g1_i1	PPATMP001227-RA	812	69	1143	0.650044
Cluster-13399.0--c26636_g3_i1	PPATMP001658-RA	1682	978	1500	0.469333
Cluster-13400.0--c23226_g4_i2	PPATMP005506-RA	817	398	1155	0.362771
Cluster-13407.0--c23217_g3_i1	PPATMP003437-RA	479	84	530	0.745283
Cluster-13420.1--c24491_g2_i3	PPATMP010146-RA	2012	744	1270	0.998425
Cluster-13426.0--c26591_g2_i1	PPATMP003237-RA	1183	371	1728	0.469907
Cluster-13431.0--c23841_g2_i1	PPATMP010770-RA	1114	104	1869	0.540396
Cluster-13435.2--c19834_g2_i2	PPATMP003604-RA	2865	1969	1177	0.761257
Cluster-13441.0--c23179_g3_i1	PPATMP006912-RA	1697	117	2892	0.546335
Cluster-13442.0--c20984_g1_i1	PPATMP005784-RA	644	252	582	0.67354
Cluster-13448.0--c20970_g1_i1	PPATMP001874-RA	369	148	249	0.88755
Cluster-13448.1--c22416_g1_i1	PPATMP001875-RA	936	121	1034	0.788201
Cluster-13452.0--c20830_g1_i1	PPATMP010098-RA	760	77	1450	0.471034
Cluster-13456.0--c27002_g4_i1	PPATMP002911-RA	2878	1238	2871	0.57123
Cluster-13456.1--c27125_g1_i1	PPATMP002912-RA	3164	1830	3392	0.393278
Cluster-13457.0--c27365_g1_i1	PPATMP000791-RA	2997	343	6622	0.400785
Cluster-13461.1--c23153_g3_i2	PPATMP008806-RA	2449	845	2013	0.796821
Cluster-13467.0--c24476_g1_i2	PPATMP009825-RA	1565	855	1476	0.48103
Cluster-13473.0--c19538_g1_i1	PPATMP006700-RA	2666	1740	933	0.992497
Cluster-13473.1--c25805_g3_i1	PPATMP001789-RA	4088	2427	1665	0.997598
Cluster-13473.3--c25805_g1_i1	PPATMP006699-RA	1208	357	1580	0.538608
Cluster-13475.0--c20476_g1_i1	PPATMP007091-RA	617	303	423	0.742317
Cluster-13480.0--c25207_g7_i1	PPATMP010904-RA	3564	607	3967	0.7454
Cluster-1348.0--c22354_g1_i1	PPATMP006085-RA	883	113	1332	0.578078
Cluster-13484.0--c21664_g2_i1	PPATMP010326-RA	2765	1869	2718	0.329654
Cluster-13488.0--c23513_g2_i2	PPATMP004461-RA	1982	528	1638	0.887668
Cluster-13491.0--c27266_g2_i1	PPATMP002179-RA	363	22	549	0.621129
Cluster-13497.0--c22077_g1_i1	PPATMP005305-RA	1305	904	1330	0.301504
Cluster-13500.0--c13507_g2_i2	PPATMP009329-RA	1189	629	969	0.577915
Cluster-13509.1--c25928_g1_i1	PPATMP008984-RA	1602	841	1302	0.584485
Cluster-1352.0--c2651_g1_i1	PPATMP004510-RA	337	92	648	0.378086
Cluster-13528.0--c23006_g1_i3	PPATMP005168-RA	3536	1629	3199	0.596124
Cluster-13534.0--c23673_g2_i1	PPATMP008786-RA	1777	29	3513	0.49758
Cluster-13536.0--c23008_g1_i1	PPATMP000294-RA	2109	628	2053	0.721383
Cluster-13543.1--c24233_g2_i3	PPATMP003846-RA	873	535	1102	0.306715
Cluster-13548.0--c24986_g1_i1	PPATMP002232-RA	576	268	645	0.477519
Cluster-13552.0--c23817_g7_i2	PPATMP000905-RA	788	222	567	0.998236
Cluster-13561.0--c18730_g1_i2	PPATMP005332-RA	1166	702	738	0.628726
Cluster-13565.0--c21403_g1_i1	PPATMP001889-RA	749	72	678	0.998525
Cluster-13568.0--c25071_g1_i2	PPATMP004924-RA	2453	150	2530	0.910277
Cluster-13574.0--c22595_g2_i1	PPATMP005517-RA	364	110	303	0.838284
Cluster-13576.0--c5173_g1_i1	PPATMP004285-RA	229	2	270	0.840741
Cluster-13581.0--c21852_g1_i1	PPATMP002942-RA	368	201	498	0.335341
Cluster-13589.2--c24527_g1_i2	PPATMP009756-RA	2186	924	1269	0.994484
Cluster-13596.0--c26017_g1_i2	PPATMP009258-RA	1387	200	1203	0.9867
Cluster-13603.0--c21777_g1_i1	PPATMP005399-RA	913	2	2304	0.395399
Cluster-13604.0--c23195_g1_i1	PPATMP009799-RA	955	386	1308	0.435015
Cluster-13607.0--c22922_g1_i1	PPATMP009641-RA	977	72	2757	0.328255
Cluster-13610.0--c27110_g2_i3	PPATMP002404-RA	944	546	565	0.704425
Cluster-13611.2--c23772_g1_i1	PPATMP009553-RA	1968	280	1701	0.992357
Cluster-13614.0--c28880_g1_i1	PPATMP003230-RA	514	8	531	0.952919
Cluster-13615.0--c26993_g5_i1	PPATMP000437-RA	1034	489	567	0.961199
Cluster-13616.0--c23870_g1_i1	PPATMP004693-RA	2396	1557	2061	0.407084
Cluster-13617.0--c29191_g1_i1	PPATMP005268-RA	459	190	309	0.87055
Cluster-13618.0--c22557_g1_i1	PPATMP000691-RA	1137	196	1076	0.874535
Cluster-13621.0--c21727_g5_i1	PPATMP009983-RA	765	91	705	0.956028
Cluster-13630.0--c23467_g3_i2	PPATMP008055-RA	2051	855	1197	0.999165
Cluster-1363.0--c20268_g1_i1	PPATMP003455-RA	1702	185	1518	0.999341
Cluster-13634.0--c24296_g2_i1	PPATMP003242-RA	1235	63	2168	0.54059
Cluster-13646.1--c22652_g1_i1	PPATMP000752-RA	1679	1065	1500	0.409333
Cluster-13664.0--c21972_g2_i4	PPATMP006225-RA	785	282	1171	0.429547
Cluster-13675.0--c23511_g2_i1	PPATMP003830-RA	1062	148	1630	0.560736
Cluster-13681.0--c22480_g1_i2	PPATMP003257-RA	798	82	795	0.900629
Cluster-13684.0--c23580_g1_i1	PPATMP005349-RA	1282	368	1206	0.757877
Cluster-13689.0--c26891_g2_i3	PPATMP001015-RA	2503	1364	1278	0.891236
Cluster-1369.0--c19602_g1_i1	PPATMP007581-RA	1122	649	1047	0.451767
Cluster-13692.0--c21158_g1_i4	PPATMP004895-RA	771	424	750	0.462667
Cluster-13697.0--c25480_g1_i4	PPATMP005430-RA	2788	1514	1671	0.762418
Cluster-13708.0--c22685_g1_i1	PPATMP006022-RA	749	219	1260	0.420635
Cluster-13709.0--c23815_g4_i1	PPATMP001632-RA	622	8	705	0.870922
Cluster-13710.0--c25679_g6_i1	PPATMP008562-RA	776	393	547	0.700183
Cluster-13718.0--c25722_g1_i1	PPATMP002814-RA	1718	834	885	0.99887
Cluster-13718.1--c25722_g3_i1	PPATMP002815-RA	1151	156	1265	0.786561
Cluster-13719.0--c19639_g1_i1	PPATMP000727-RA	461	120	475	0.717895
Cluster-13724.0--c2557_g1_i1	PPATMP002940-RA	726	364	746	0.485255
Cluster-13728.0--c17946_g1_i1	PPATMP008044-RA	579	232	594	0.584175
Cluster-13729.0--c25322_g1_i1	PPATMP010841-RA	1607	981	1576	0.397208
Cluster-13753.0--c19681_g1_i1	PPATMP009461-RA	512	96	554	0.750903
Cluster-13754.1--c22449_g1_i1	PPATMP003009-RA	439	104	1191	0.281276
Cluster-13754.2--c13921_g1_i1	PPATMP003010-RA	738	217	803	0.648817
Cluster-1376.0--c21995_g1_i2	PPATMP001497-RA	2613	1588	2562	0.400078
Cluster-13765.0--c23178_g1_i2	PPATMP008444-RA	2968	1775	1194	0.999162
Cluster-13766.0--c25404_g4_i1	PPATMP005324-RA	1340	57	2055	0.624331
Cluster-13767.0--c17934_g1_i1	PPATMP002629-RA	968	57	1048	0.869275
Cluster-13770.0--c23179_g4_i1	PPATMP006407-RA	937	365	597	0.958124
Cluster-13773.1--c24305_g7_i1	PPATMP007011-RA	888	403	661	0.733737
Cluster-13776.0--c23382_g1_i1	PPATMP008227-RA	1175	648	1275	0.413333
Cluster-13779.0--c24946_g3_i3	PPATMP004136-RA	1434	784	681	0.954479
Cluster-13780.0--c24755_g2_i2	PPATMP005798-RA	2766	1360	1620	0.867901
Cluster-13781.0--c26997_g3_i1	PPATMP009334-RA	477	88	541	0.719039
Cluster-13786.0--c25731_g1_i1	PPATMP003203-RA	1233	520	1062	0.671375
Cluster-13790.0--c22315_g2_i1	PPATMP010495-RA	740	279	725	0.635862
Cluster-1379.1--c22061_g2_i1	PPATMP005050-RA	982	281	1281	0.547229
Cluster-13793.1--c24010_g1_i4	PPATMP005299-RA	1077	376	1692	0.414303
Cluster-13795.2--c20981_g1_i2	PPATMP005954-RA	542	72	1221	0.38493
Cluster-13796.1--c23656_g1_i1	PPATMP008439-RA	1011	64	1836	0.515795
Cluster-13803.0--c21233_g1_i1	PPATMP002670-RA	975	271	1305	0.539464
Cluster-13803.1--c24700_g1_i2	PPATMP006313-RA	1535	321	1316	0.922492
Cluster-13806.0--c24362_g1_i1	PPATMP007088-RA	1492	170	1371	0.96426
Cluster-13807.0--c23007_g5_i1	PPATMP005704-RA	902	390	1677	0.305307
Cluster-13818.0--c25164_g1_i2	PPATMP000224-RA	1723	899	1590	0.518239
Cluster-13820.0--c21431_g1_i1	PPATMP004863-RA	830	468	582	0.621993
Cluster-13823.0--c20605_g1_i2	PPATMP009692-RA	1472	900	1268	0.451104
Cluster-13836.0--c25817_g1_i1	PPATMP005562-RA	1417	320	2939	0.373256
Cluster-13839.0--c19013_g5_i1	PPATMP001607-RA	1182	4	2526	0.46635
Cluster-13842.0--c19335_g1_i1	PPATMP008113-RA	524	225	396	0.755051
Cluster-13848.0--c22633_g1_i3	PPATMP004892-RA	2621	801	1948	0.934292
Cluster-13859.0--c20520_g3_i1	PPATMP010334-RA	661	80	740	0.785135
Cluster-13867.0--c23554_g1_i1	PPATMP010226-RA	959	159	1342	0.596125
Cluster-13868.0--c25837_g2_i2	PPATMP006231-RA	1380	685	1302	0.533794
Cluster-13870.0--c20243_g1_i1	PPATMP009789-RA	1319	138	1601	0.737664
Cluster-13875.0--c22189_g3_i1	PPATMP010250-RA	1348	824	821	0.638246
Cluster-13877.0--c23740_g2_i1	PPATMP001896-RA	1767	988	1686	0.46204
Cluster-13878.1--c23854_g1_i1	PPATMP000211-RA	1407	472	1581	0.591398
Cluster-13883.0--c21103_g1_i1	PPATMP004308-RA	1046	96	1132	0.839223
Cluster-13886.0--c23946_g5_i1	PPATMP007276-RA	2248	989	1461	0.861739
Cluster-13892.1--c24135_g1_i1	PPATMP000198-RA	983	114	2080	0.417788
Cluster-13897.0--c18493_g1_i1	PPATMP006817-RA	725	204	531	0.981168
Cluster-13901.0--c26434_g5_i1	PPATMP002242-RA	835	242	993	0.59718
Cluster-13916.0--c7291_g1_i1	PPATMP002980-RA	634	308	604	0.539735
Cluster-13918.1--c25351_g2_i1	PPATMP007842-RA	1580	612	1467	0.65985
Cluster-13922.0--c26295_g3_i1	PPATMP006286-RA	3567	2158	3228	0.436493
Cluster-13923.0--c20982_g1_i2	PPATMP006874-RA	3170	288	2901	0.993451
Cluster-13923.1--c24060_g1_i1	PPATMP010270-RA	2112	547	2518	0.621525
Cluster-13932.0--c23595_g1_i6	PPATMP010777-RA	3420	2002	1989	0.712921
Cluster-13936.0--c5864_g1_i1	PPATMP002919-RA	501	151	411	0.851582
Cluster-13938.0--c22961_g1_i2	PPATMP008836-RA	1444	878	567	0.998236
Cluster-13955.0--c20636_g2_i1	PPATMP002083-RA	1653	703	2193	0.433197
Cluster-13968.0--c22835_g1_i1	PPATMP010151-RA	1514	66	4026	0.359662
Cluster-13974.1--c26674_g1_i3	PPATMP003715-RA	2978	1122	2940	0.631293
Cluster-13986.0--c21525_g1_i1	PPATMP008080-RA	918	217	744	0.942204
Cluster-13987.0--c21071_g1_i1	PPATMP003651-RA	1557	871	1155	0.593939
Cluster-13993.1--c20789_g2_i1	PPATMP006363-RA	2328	1255	1455	0.737457
Cluster-13994.0--c18106_g1_i1	PPATMP005910-RA	798	385	414	0.997585
Cluster-13994.1--c22108_g1_i1	PPATMP005909-RA	1454	210	1245	0.999197
Cluster-14002.0--c26596_g2_i2	PPATMP002816-RA	1333	107	2040	0.60098
Cluster-14003.1--c25009_g2_i1	PPATMP008181-RA	861	328	855	0.623392
Cluster-14009.0--c24431_g1_i1	PPATMP008105-RA	2648	1074	1596	0.986216
Cluster-14013.0--c26931_g2_i1	PPATMP010884-RA	4267	92	6372	0.65521
Cluster-14017.0--c25440_g5_i3	PPATMP003440-RA	3655	2225	3060	0.46732
Cluster-14018.0--c21494_g1_i1	PPATMP001506-RA	1362	820	1450	0.373793
Cluster-14029.0--c23473_g1_i1	PPATMP004486-RA	1237	608	1125	0.559111
Cluster-14031.0--c19480_g1_i1	PPATMP009353-RA	835	185	1059	0.613787
Cluster-14034.2--c19884_g1_i1	PPATMP008331-RA	1113	175	1112	0.843525
Cluster-14036.2--c20869_g1_i3	PPATMP004746-RA	1176	694	729	0.66118
Cluster-14069.0--c25065_g1_i1	PPATMP002241-RA	2338	209	2949	0.72194
Cluster-14070.1--c26053_g9_i2	PPATMP008509-RA	1413	883	824	0.643204
Cluster-14074.0--c21821_g1_i2	PPATMP005646-RA	2025	832	1685	0.708012
Cluster-14077.0--c24488_g2_i4	PPATMP004741-RA	1790	1059	1239	0.589992
Cluster-14080.0--c25648_g6_i1	PPATMP004603-RA	2407	938	1849	0.794484
Cluster-14102.0--c21474_g5_i2	PPATMP010868-RA	914	237	968	0.69938
Cluster-14104.0--c25228_g1_i1	PPATMP003319-RA	1340	84	1750	0.717714
Cluster-14106.0--c21814_g1_i1	PPATMP000524-RA	862	305	1932	0.288302
Cluster-14109.0--c22638_g4_i2	PPATMP002865-RA	1141	110	1041	0.990394
Cluster-14118.0--c22992_g1_i1	PPATMP002637-RA	1379	249	1362	0.829662
Cluster-14121.0--c23109_g2_i1	PPATMP007513-RA	2070	1210	2700	0.318519
Cluster-14136.0--c21436_g1_i1	PPATMP000514-RA	1015	524	534	0.919476
Cluster-14142.0--c20088_g1_i1	PPATMP000459-RA	494	135	372	0.965054
Cluster-14145.0--c22085_g1_i3	PPATMP011142-RA	854	312	1022	0.530333
Cluster-14156.0--c25873_g5_i2	PPATMP004326-RA	1593	943	1385	0.469314
Cluster-14163.0--c22850_g1_i1	PPATMP002191-RA	996	136	1679	0.51221
Cluster-14166.0--c11531_g1_i1	PPATMP000631-RA	307	71	570	0.414035
Cluster-14175.0--c22899_g2_i1	PPATMP009748-RA	986	84	1494	0.603748
Cluster-14175.1--c14984_g1_i1	PPATMP009747-RA	602	294	357	0.862745
Cluster-14177.0--c21317_g2_i1	PPATMP010654-RA	2469	1006	2908	0.503095
Cluster-14180.0--c7285_g1_i1	PPATMP010895-RA	519	226	531	0.551789
Cluster-14189.0--c18422_g1_i1	PPATMP008957-RA	489	28	749	0.615487
Cluster-14194.0--c26822_g3_i1	PPATMP004755-RA	1498	266	1236	0.996764
Cluster-14199.1--c27009_g3_i1	PPATMP004393-RA	877	206	1353	0.495935
Cluster-14201.0--c23529_g1_i2	PPATMP010754-RA	870	202	726	0.92011
Cluster-14215.0--c21665_g1_i1	PPATMP004644-RA	846	148	1551	0.450032
Cluster-1422.0--c17866_g1_i1	PPATMP003358-RA	803	207	812	0.73399
Cluster-14223.0--c20964_g3_i2	PPATMP011010-RA	1350	760	732	0.806011
Cluster-14224.0--c20871_g2_i1	PPATMP006712-RA	972	445	995	0.529648
Cluster-14241.1--c22645_g1_i1	PPATMP006068-RA	2974	1703	2535	0.501381
Cluster-14242.0--c23400_g1_i1	PPATMP007176-RA	1657	953	2448	0.287582
Cluster-14247.0--c24110_g1_i3	PPATMP005242-RA	1955	216	1908	0.911426
Cluster-14249.0--c28093_g1_i1	PPATMP008220-RA	479	117	733	0.493861
Cluster-14255.0--c22939_g1_i1	PPATMP010303-RA	3076	1460	3518	0.459352
Cluster-14255.1--c22467_g1_i1	PPATMP010302-RA	2497	614	3265	0.576723
Cluster-14259.0--c25063_g1_i1	PPATMP008477-RA	1010	195	1551	0.525467
Cluster-14259.1--c25063_g2_i1	PPATMP006465-RA	1574	90	1488	0.997312
Cluster-14263.1--c25883_g1_i1	PPATMP009397-RA	3269	1518	3567	0.490889
Cluster-14276.0--c19725_g1_i1	PPATMP006599-RA	706	188	537	0.964618
Cluster-14284.0--c22209_g1_i1	PPATMP003826-RA	595	236	674	0.532641
Cluster-14285.0--c22882_g1_i2	PPATMP009934-RA	4212	3034	2161	0.545118
Cluster-14298.0--c26877_g1_i1	PPATMP006226-RA	3030	2329	4241	0.165291
Cluster-14306.0--c15690_g1_i1	PPATMP002748-RA	657	148	510	0.998039
Cluster-14307.0--c21255_g1_i3	PPATMP002353-RA	499	104	725	0.544828
Cluster-14332.0--c21675_g1_i1	PPATMP004662-RA	1302	592	1140	0.622807
Cluster-14347.0--c19624_g1_i1	PPATMP005129-RA	458	84	706	0.529745
Cluster-14350.0--c24180_g1_i1	PPATMP008050-RA	1259	201	1317	0.803341
Cluster-14360.0--c20278_g1_i1	PPATMP000960-RA	1087	218	906	0.959161
Cluster-14365.0--c20020_g3_i3	PPATMP006974-RA	1069	389	870	0.781609
Cluster-14374.0--c22801_g1_i1	PPATMP001512-RA	1512	586	927	0.998921
Cluster-14379.0--c25745_g1_i1	PPATMP004672-RA	1436	921	883	0.583239
Cluster-1438.0--c20602_g1_i1	PPATMP005031-RA	979	458	903	0.576966
Cluster-14381.0--c24827_g1_i1	PPATMP007512-RA	2369	975	2322	0.600345
Cluster-14386.0--c21401_g1_i1	PPATMP005334-RA	811	227	1276	0.45768
Cluster-14387.0--c22829_g1_i1	PPATMP007460-RA	1371	283	1504	0.723404
Cluster-14393.0--c22645_g2_i1	PPATMP009389-RA	568	149	1140	0.367544
Cluster-14399.0--c23992_g6_i4	PPATMP009725-RA	1024	494	748	0.708556
Cluster-14400.0--c24175_g6_i1	PPATMP009286-RA	364	131	509	0.45776
Cluster-14402.0--c24009_g1_i1	PPATMP009559-RA	1196	705	1152	0.426215
Cluster-14405.0--c24224_g2_i1	PPATMP000790-RA	1880	840	1056	0.984848
Cluster-144.0--c21837_g1_i2	PPATMP000556-RA	1139	516	1455	0.428179
Cluster-1441.0--c25762_g1_i1	PPATMP001367-RA	985	233	805	0.934161
Cluster-14415.0--c24812_g1_i2	PPATMP003595-RA	1043	390	1647	0.396478
Cluster-14417.1--c21114_g1_i1	PPATMP002838-RA	742	185	645	0.863566
Cluster-14421.0--c23423_g2_i1	PPATMP009276-RA	637	362	495	0.555556
Cluster-14426.0--c24955_g4_i1	PPATMP000904-RA	735	310	426	0.997653
Cluster-14428.1--c23481_g4_i2	PPATMP008449-RA	1580	915	2172	0.306169
Cluster-14439.2--c22933_g3_i1	PPATMP009230-RA	1541	1032	1746	0.291523
Cluster-14446.0--c22144_g1_i1	PPATMP005755-RA	877	269	828	0.7343
Cluster-14449.0--c27880_g1_i1	PPATMP003680-RA	574	413	420	0.383333
Cluster-14455.0--c20294_g1_i2	PPATMP009855-RA	604	200	579	0.697755
Cluster-14457.0--c22860_g7_i1	PPATMP009038-RA	766	188	1239	0.466505
Cluster-14465.0--c22605_g1_i2	PPATMP005127-RA	1507	248	1418	0.88787
Cluster-14469.0--c5845_g1_i1	PPATMP006066-RA	889	509	1020	0.372549
Cluster-14479.0--c233_g1_i1	PPATMP009159-RA	369	151	408	0.534314
Cluster-14480.0--c6840_g1_i1	PPATMP010965-RA	504	202	511	0.590998
Cluster-14481.0--c21182_g1_i1	PPATMP000105-RA	1239	439	1526	0.524246
Cluster-14484.0--c24825_g1_i1	PPATMP004219-RA	2358	631	2060	0.83835
Cluster-14485.0--c25892_g1_i1	PPATMP005900-RA	1634	582	1692	0.621749
Cluster-14487.0--c18411_g1_i1	PPATMP009301-RA	697	251	675	0.660741
Cluster-14492.0--c19584_g1_i1	PPATMP003265-RA	897	439	1339	0.342046
Cluster-1450.0--c21556_g1_i1	PPATMP002537-RA	2093	606	1567	0.948947
Cluster-14503.0--c24734_g1_i3	PPATMP006053-RA	1888	911	1581	0.617963
Cluster-145.0--c20148_g1_i2	PPATMP000106-RA	1334	894	975	0.451282
Cluster-14516.0--c25524_g3_i4	PPATMP003002-RA	3272	630	2676	0.987294
Cluster-14531.0--c19980_g4_i2	PPATMP001583-RA	1293	586	1630	0.433742
Cluster-14532.0--c21470_g1_i1	PPATMP006216-RA	1522	44	2526	0.585115
Cluster-14532.1--c21091_g1_i1	PPATMP006217-RA	1020	313	1209	0.584781
Cluster-14533.0--c24225_g1_i2	PPATMP005352-RA	1563	415	1524	0.753281
Cluster-14540.0--c22159_g1_i1	PPATMP003201-RA	1009	107	921	0.97937
Cluster-14540.1--c25162_g1_i1	PPATMP003200-RA	2500	320	3783	0.576262
Cluster-14544.0--c20728_g1_i1	PPATMP010409-RA	648	190	489	0.936605
Cluster-14549.0--c15040_g1_i1	PPATMP007241-RA	410	90	327	0.978593
Cluster-14553.0--c26710_g1_i1	PPATMP007530-RA	6419	3618	3213	0.871771
Cluster-14558.0--c20893_g2_i1	PPATMP010324-RA	958	221	1110	0.663964
Cluster-14561.0--c22590_g3_i1	PPATMP003271-RA	1374	859	591	0.871404
Cluster-14561.1--c24871_g7_i1	PPATMP003272-RA	556	95	495	0.931313
Cluster-14563.0--c25427_g6_i1	PPATMP001110-RA	1302	403	1162	0.773666
Cluster-14564.0--c19314_g1_i1	PPATMP010801-RA	734	279	672	0.677083
Cluster-14569.1--c22804_g1_i2	PPATMP002018-RA	1345	539	990	0.814141
Cluster-14574.0--c23304_g1_i1	PPATMP006280-RA	2250	808	2067	0.697629
Cluster-14576.0--c20832_g1_i1	PPATMP004473-RA	1283	828	1297	0.35081
Cluster-14579.0--c20332_g1_i2	PPATMP004827-RA	1221	34	1260	0.942063
Cluster-14580.0--c26999_g3_i1	PPATMP010533-RA	370	206	589	0.278438
Cluster-14581.0--c20075_g1_i4	PPATMP006777-RA	1178	573	1120	0.540179
Cluster-14595.0--c24206_g4_i1	PPATMP005337-RA	1494	880	1396	0.439828
Cluster-14601.0--c5040_g1_i1	PPATMP010963-RA	413	6	1095	0.371689
Cluster-14602.0--c21463_g1_i1	PPATMP004259-RA	523	137	538	0.717472
Cluster-14607.0--c20487_g1_i1	PPATMP002481-RA	1395	205	1569	0.758445
Cluster-14614.0--c24247_g4_i1	PPATMP003546-RA	983	156	828	0.998792
Cluster-14615.1--c26432_g7_i4	PPATMP005446-RA	610	185	1047	0.405922
Cluster-14620.0--c5012_g1_i1	PPATMP005469-RA	622	230	552	0.710145
Cluster-14621.0--c23745_g3_i2	PPATMP003161-RA	1080	724	571	0.623468
Cluster-14622.0--c21005_g1_i1	PPATMP008890-RA	733	374	703	0.510669
Cluster-14635.0--c26400_g6_i1	PPATMP010221-RA	2192	1410	1293	0.604795
Cluster-1464.0--c14463_g2_i2	PPATMP004567-RA	197	51	462	0.316017
Cluster-14647.0--c23957_g3_i4	PPATMP010455-RA	1583	768	840	0.970238
Cluster-14647.1--c23957_g6_i1	PPATMP011073-RA	2032	671	1362	0.999266
Cluster-14664.0--c25945_g7_i1	PPATMP004530-RA	396	112	407	0.697789
Cluster-14669.1--c25455_g6_i1	PPATMP004238-RA	1972	1610	939	0.385517
Cluster-1467.0--c13993_g1_i1	PPATMP008250-RA	472	248	306	0.732026
Cluster-14677.0--c24658_g1_i2	PPATMP005313-RA	1812	256	1704	0.913146
Cluster-14681.0--c24095_g3_i2	PPATMP002898-RA	2199	736	2412	0.606551
Cluster-14682.0--c25715_g1_i1	PPATMP001339-RA	1118	573	657	0.829528
Cluster-14695.0--c21440_g1_i1	PPATMP005003-RA	589	239	856	0.408879
Cluster-14697.0--c19165_g1_i1	PPATMP004707-RA	1164	214	1164	0.816151
Cluster-1470.0--c22361_g1_i1	PPATMP004665-RA	926	96	1074	0.772812
Cluster-14701.0--c22690_g1_i1	PPATMP002385-RA	1053	448	1460	0.414384
Cluster-14702.0--c27265_g3_i2	PPATMP005935-RA	2037	535	2800	0.536429
Cluster-14704.1--c24666_g4_i1	PPATMP000714-RA	1264	116	2089	0.549545
Cluster-14710.2--c26125_g4_i1	PPATMP005621-RA	2204	912	1728	0.747685
Cluster-14710.4--c27107_g2_i1	PPATMP005601-RA	915	382	990	0.538384
Cluster-14712.0--c20266_g2_i1	PPATMP010743-RA	675	340	811	0.41307
Cluster-14715.0--c21499_g1_i1	PPATMP008352-RA	615	70	783	0.696041
Cluster-14716.0--c21252_g1_i1	PPATMP002437-RA	1482	349	1985	0.570781
Cluster-14720.0--c25736_g1_i2	PPATMP010663-RA	2349	712	2988	0.547858
Cluster-14721.1--c22352_g3_i1	PPATMP005516-RA	1262	90	1702	0.688602
Cluster-14722.1--c26875_g2_i1	PPATMP009081-RA	1993	1142	1362	0.624816
Cluster-14725.1--c23785_g2_i1	PPATMP004615-RA	1144	269	1809	0.483693
Cluster-14742.0--c20667_g1_i1	PPATMP000360-RA	1943	1284	1017	0.647984
Cluster-14745.0--c20405_g1_i1	PPATMP000754-RA	947	153	1593	0.498431
Cluster-14746.0--c27138_g1_i2	PPATMP009716-RA	4262	2283	4134	0.478713
Cluster-14748.2--c26358_g2_i4	PPATMP003471-RA	1295	150	1619	0.707227
Cluster-14748.3--c26358_g2_i2	PPATMP003501-RA	1209	73	1386	0.819625
Cluster-14754.0--c24904_g2_i1	PPATMP004819-RA	783	64	753	0.954847
Cluster-14754.1--c24904_g1_i2	PPATMP008952-RA	1230	178	1068	0.985019
Cluster-14755.1--c23848_g3_i1	PPATMP005581-RA	1811	258	2596	0.598228
Cluster-14758.1--c24958_g1_i1	PPATMP006075-RA	2076	439	1638	0.999389
Cluster-14758.4--c25325_g1_i3	PPATMP006076-RA	2949	1453	1542	0.970169
Cluster-14763.0--c20722_g1_i1	PPATMP000231-RA	632	90	701	0.773181
Cluster-14764.0--c20645_g1_i2	PPATMP009115-RA	1158	316	891	0.945006
Cluster-14766.2--c24600_g2_i7	PPATMP000309-RA	727	2	1032	0.702519
Cluster-14767.0--c18050_g1_i1	PPATMP003325-RA	636	355	504	0.55754
Cluster-14769.0--c24792_g1_i1	PPATMP006758-RA	1644	190	1577	0.922004
Cluster-14771.0--c23869_g3_i4	PPATMP005644-RA	2629	1403	1294	0.94745
Cluster-14773.0--c20771_g1_i1	PPATMP006389-RA	1582	818	1765	0.432861
Cluster-14780.0--c20836_g2_i1	PPATMP002063-RA	872	333	929	0.580194
Cluster-14782.1--c22637_g2_i1	PPATMP010292-RA	1208	126	1238	0.87399
Cluster-14789.0--c15579_g1_i1	PPATMP001273-RA	737	231	731	0.692202
Cluster-14790.1--c23811_g4_i3	PPATMP003420-RA	2003	801	1377	0.872912
Cluster-14809.0--c16865_g1_i1	PPATMP007761-RA	1807	281	1761	0.866553
Cluster-14812.0--c22403_g1_i1	PPATMP005527-RA	1168	68	1290	0.852713
Cluster-14815.0--c20452_g1_i1	PPATMP006497-RA	916	488	1233	0.347121
Cluster-14821.0--c20833_g2_i1	PPATMP004232-RA	1588	617	1206	0.805141
Cluster-14822.0--c20591_g1_i1	PPATMP002689-RA	750	157	1081	0.548566
Cluster-14833.1--c22218_g2_i1	PPATMP010865-RA	807	52	873	0.864834
Cluster-14838.0--c19086_g1_i1	PPATMP005239-RA	1381	158	1584	0.772096
Cluster-14841.0--c21350_g1_i2	PPATMP010060-RA	481	107	1033	0.362052
Cluster-14847.0--c24572_g1_i1	PPATMP003645-RA	1886	1008	1788	0.491051
Cluster-14849.0--c24565_g1_i1	PPATMP009435-RA	1425	640	1795	0.437326
Cluster-14850.0--c20444_g1_i1	PPATMP011133-RA	1200	892	2505	0.122954
Cluster-14858.0--c14964_g1_i1	PPATMP000766-RA	704	102	1275	0.472157
Cluster-14860.0--c24266_g2_i1	PPATMP010943-RA	995	354	648	0.989198
Cluster-14860.1--c24266_g1_i1	PPATMP010942-RA	1454	207	1572	0.793257
Cluster-14861.0--c25990_g1_i3	PPATMP001091-RA	774	304	930	0.505376
Cluster-14871.0--c5052_g1_i1	PPATMP005101-RA	801	166	777	0.817246
Cluster-14874.0--c25339_g3_i2	PPATMP005490-RA	1254	313	1260	0.746825
Cluster-14877.0--c17884_g3_i1	PPATMP001398-RA	779	15	1659	0.460518
Cluster-14882.0--c21382_g1_i1	PPATMP010305-RA	1771	281	1544	0.965026
Cluster-14890.0--c21274_g1_i1	PPATMP005754-RA	579	184	927	0.426106
Cluster-14893.0--c26231_g1_i1	PPATMP000699-RA	4055	768	5166	0.636276
Cluster-14899.0--c13666_g1_i1	PPATMP007308-RA	352	41	381	0.816273
Cluster-14907.1--c24295_g1_i2	PPATMP003080-RA	585	34	869	0.634062
Cluster-14925.2--c25086_g1_i5	PPATMP004770-RA	1685	288	3927	0.355742
Cluster-1493.0--c23625_g1_i1	PPATMP005074-RA	1144	413	1085	0.673733
Cluster-14946.4--c22930_g1_i1	PPATMP009465-RA	1374	601	798	0.968672
Cluster-14949.0--c26168_g4_i1	PPATMP003791-RA	647	222	549	0.774135
Cluster-14972.0--c15691_g1_i1	PPATMP004179-RA	622	257	891	0.409652
Cluster-14974.0--c19649_g1_i1	PPATMP004575-RA	282	112	696	0.244253
Cluster-14979.0--c8879_g1_i1	PPATMP003259-RA	337	8	576	0.571181
Cluster-14988.1--c20930_g1_i2	PPATMP001343-RA	332	144	486	0.386831
Cluster-14989.0--c21853_g1_i1	PPATMP000990-RA	489	160	937	0.351121
Cluster-14992.0--c25604_g4_i1	PPATMP002778-RA	1110	295	1301	0.626441
Cluster-14997.0--c26669_g1_i1	PPATMP007348-RA	3960	2344	1698	0.951708
Cluster-14997.1--c26669_g1_i2	PPATMP010361-RA	471	127	1080	0.318519
Cluster-15000.1--c21493_g3_i1	PPATMP003349-RA	2124	469	1659	0.997589
Cluster-1500.0--c25000_g2_i1	PPATMP005300-RA	1576	977	1720	0.348256
Cluster-15008.0--c24539_g4_i2	PPATMP005992-RA	930	382	2574	0.212898
Cluster-15022.0--c20238_g1_i1	PPATMP005667-RA	924	655	956	0.281381
Cluster-15026.0--c22231_g6_i1	PPATMP001137-RA	1257	538	1399	0.513939
Cluster-15026.1--c23238_g3_i1	PPATMP001136-RA	2472	97	2829	0.839519
Cluster-15029.0--c21418_g1_i1	PPATMP009860-RA	904	398	922	0.548807
Cluster-15041.0--c25847_g4_i1	PPATMP005339-RA	650	369	464	0.605603
Cluster-15044.0--c24108_g1_i1	PPATMP001118-RA	1574	420	2836	0.406911
Cluster-15044.1--c20258_g1_i2	PPATMP001119-RA	748	407	783	0.435504
Cluster-15058.1--c22356_g1_i2	PPATMP008820-RA	1465	647	1779	0.459809
Cluster-1506.0--c23147_g9_i1	PPATMP001428-RA	1283	183	1152	0.954861
Cluster-15085.0--c24140_g2_i2	PPATMP000432-RA	1690	503	2572	0.461509
Cluster-15095.0--c24018_g1_i1	PPATMP000267-RA	749	162	681	0.861968
Cluster-15113.0--c9113_g1_i1	PPATMP000266-RA	500	93	630	0.646032
Cluster-15115.0--c20971_g4_i1	PPATMP007783-RA	890	258	1404	0.450142
Cluster-15122.0--c21902_g1_i1	PPATMP001053-RA	1007	282	1199	0.604671
Cluster-15124.0--c25591_g3_i1	PPATMP005920-RA	2057	1089	1692	0.572104
Cluster-15137.0--c23828_g1_i1	PPATMP004435-RA	2619	1642	1177	0.830076
Cluster-15149.0--c25134_g2_i3	PPATMP004258-RA	1634	819	1612	0.505583
Cluster-1515.0--c20673_g1_i1	PPATMP004207-RA	1275	211	1415	0.751943
Cluster-15158.0--c20670_g3_i1	PPATMP001128-RA	1829	216	1620	0.995679
Cluster-1516.0--c23620_g3_i1	PPATMP011087-RA	2209	329	2072	0.907336
Cluster-15168.0--c21613_g2_i2	PPATMP001859-RA	810	373	488	0.895492
Cluster-15169.0--c21917_g1_i1	PPATMP001356-RA	1126	656	1274	0.368917
Cluster-15174.1--c26467_g2_i4	PPATMP003779-RA	1088	132	957	0.998955
Cluster-15181.0--c23935_g2_i2	PPATMP003750-RA	1534	527	1692	0.595154
Cluster-15182.0--c19638_g1_i1	PPATMP001357-RA	486	79	520	0.782692
Cluster-15188.1--c24914_g1_i1	PPATMP003022-RA	1605	208	2149	0.65007
Cluster-15198.0--c25233_g5_i1	PPATMP010888-RA	892	515	744	0.50672
Cluster-15203.0--c20254_g1_i1	PPATMP006815-RA	993	265	962	0.756757
Cluster-15206.3--c21754_g2_i3	PPATMP008407-RA	1027	779	417	0.594724
Cluster-15208.0--c20562_g1_i1	PPATMP001358-RA	1166	357	1110	0.728829
Cluster-15215.0--c19158_g1_i1	PPATMP002086-RA	463	203	432	0.601852
Cluster-15218.0--c26997_g2_i1	PPATMP006153-RA	3675	1795	2523	0.745145
Cluster-15222.0--c24284_g1_i2	PPATMP008784-RA	2393	1269	2902	0.387319
Cluster-15230.0--c21707_g1_i2	PPATMP000647-RA	1069	398	989	0.678463
Cluster-15233.1--c25279_g2_i1	PPATMP000795-RA	1035	154	1179	0.747243
Cluster-15242.0--c24481_g1_i2	PPATMP008774-RA	2358	1249	1337	0.829469
Cluster-1525.0--c21945_g2_i1	PPATMP009259-RA	586	71	561	0.918004
Cluster-15253.1--c23154_g2_i3	PPATMP001609-RA	2236	419	2554	0.711433
Cluster-15262.1--c24529_g4_i2	PPATMP002999-RA	650	129	1164	0.447595
Cluster-15264.1--c20893_g1_i1	PPATMP009616-RA	2400	1579	864	0.950231
Cluster-15272.1--c23544_g1_i1	PPATMP000937-RA	918	373	953	0.571878
Cluster-15279.0--c26046_g2_i3	PPATMP006776-RA	1322	699	624	0.998397
Cluster-15279.2--c23051_g1_i3	PPATMP006775-RA	870	187	726	0.940771
Cluster-15292.0--c22798_g1_i2	PPATMP001538-RA	2680	1826	1377	0.620189
Cluster-15300.0--c21882_g6_i2	PPATMP007362-RA	1045	389	828	0.792271
Cluster-15306.0--c19901_g1_i2	PPATMP009468-RA	1344	718	780	0.802564
Cluster-15307.0--c22742_g2_i2	PPATMP003296-RA	1760	909	1105	0.770136
Cluster-15308.0--c23106_g2_i1	PPATMP002014-RA	1302	580	1179	0.612383
Cluster-15309.1--c25491_g1_i2	PPATMP006180-RA	887	171	924	0.774892
Cluster-15309.3--c25491_g3_i1	PPATMP006181-RA	1724	1104	621	0.99839
Cluster-15320.0--c24646_g1_i2	PPATMP005342-RA	2072	393	2134	0.786785
Cluster-15325.0--c25335_g1_i1	PPATMP009097-RA	1191	115	1086	0.990792
Cluster-15337.0--c19799_g1_i1	PPATMP001070-RA	351	85	411	0.647202
Cluster-15340.0--c24733_g1_i1	PPATMP006097-RA	1557	151	1557	0.903019
Cluster-15341.0--c27292_g2_i1	PPATMP004942-RA	1129	716	991	0.416751
Cluster-15342.0--c24555_g2_i1	PPATMP002225-RA	760	404	561	0.634581
Cluster-15354.0--c22273_g1_i1	PPATMP009403-RA	1221	529	1293	0.535189
Cluster-15356.0--c21986_g1_i1	PPATMP008540-RA	2169	949	2611	0.467254
Cluster-15364.2--c23720_g6_i1	PPATMP009565-RA	618	277	564	0.60461
Cluster-15365.0--c24030_g1_i2	PPATMP008173-RA	1340	432	1548	0.586563
Cluster-15368.0--c21189_g2_i1	PPATMP004582-RA	1055	546	879	0.579067
Cluster-15377.1--c22349_g1_i1	PPATMP003151-RA	745	176	1355	0.419926
Cluster-15378.0--c22267_g1_i1	PPATMP005673-RA	332	3	1056	0.311553
Cluster-15385.1--c22508_g2_i1	PPATMP009039-RA	878	222	678	0.967552
Cluster-15388.0--c5712_g1_i2	PPATMP003072-RA	609	67	928	0.584052
Cluster-15409.3--c24332_g8_i2	PPATMP008964-RA	795	43	768	0.979167
Cluster-15416.0--c23658_g4_i1	PPATMP010577-RA	1095	589	1800	0.281111
Cluster-15424.0--c22364_g1_i1	PPATMP005964-RA	2015	333	1953	0.861239
Cluster-15428.0--c24799_g1_i1	PPATMP009538-RA	962	255	732	0.965847
Cluster-15432.0--c19949_g1_i1	PPATMP008502-RA	1058	96	1264	0.761076
Cluster-15432.1--c20530_g1_i2	PPATMP008503-RA	1025	345	922	0.737527
Cluster-15443.0--c26655_g4_i1	PPATMP007375-RA	1659	694	984	0.980691
Cluster-15444.0--c24079_g4_i1	PPATMP005723-RA	980	357	654	0.952599
Cluster-15450.0--c22639_g1_i2	PPATMP000037-RA	2392	1286	3267	0.338537
Cluster-1546.0--c22687_g1_i1	PPATMP006799-RA	1252	338	1733	0.527409
Cluster-15462.0--c20318_g1_i1	PPATMP007028-RA	585	28	787	0.707751
Cluster-15469.2--c22369_g2_i2	PPATMP006732-RA	1531	605	981	0.943935
Cluster-15474.0--c21859_g1_i2	PPATMP006200-RA	891	523	838	0.439141
Cluster-15477.0--c21632_g1_i3	PPATMP008421-RA	1050	283	893	0.858903
Cluster-15480.0--c13861_g1_i1	PPATMP008006-RA	585	109	811	0.58693
Cluster-15482.1--c24815_g2_i3	PPATMP009884-RA	404	63	1137	0.299912
Cluster-15487.0--c27260_g5_i2	PPATMP010920-RA	699	70	1260	0.499206
Cluster-15496.0--c23344_g2_i1	PPATMP000667-RA	939	403	579	0.925734
Cluster-15501.0--c4374_g1_i1	PPATMP003194-RA	254	69	312	0.592949
Cluster-15510.0--c24447_g3_i1	PPATMP000508-RA	1871	330	1860	0.828495
Cluster-15513.0--c21295_g1_i1	PPATMP001211-RA	923	276	654	0.989297
Cluster-15515.0--c25931_g2_i1	PPATMP009511-RA	1067	576	835	0.588024
Cluster-15518.0--c25210_g4_i1	PPATMP000903-RA	1038	505	588	0.906463
Cluster-15522.1--c23998_g5_i2	PPATMP005023-RA	829	131	947	0.737064
Cluster-15542.2--c22999_g4_i1	PPATMP002293-RA	1624	794	2502	0.331735
Cluster-15544.0--c24381_g5_i1	PPATMP005721-RA	1421	372	1367	0.767374
Cluster-15547.0--c13231_g1_i1	PPATMP007167-RA	146	12	399	0.33584
Cluster-15549.0--c23741_g1_i1	PPATMP010855-RA	1135	338	1002	0.795409
Cluster-15550.2--c26196_g3_i3	PPATMP001353-RA	355	2	618	0.571197
Cluster-15551.0--c23874_g1_i2	PPATMP004985-RA	1312	413	1386	0.648629
Cluster-15555.2--c22029_g2_i6	PPATMP010461-RA	2256	1540	1403	0.510335
Cluster-15557.0--c25489_g9_i2	PPATMP008010-RA	1126	254	2076	0.420039
Cluster-15569.0--c21349_g1_i2	PPATMP009973-RA	746	363	585	0.654701
Cluster-15575.0--c24857_g2_i1	PPATMP000444-RA	2563	1175	3000	0.462667
Cluster-15577.1--c21720_g1_i2	PPATMP001133-RA	1143	382	1437	0.529576
Cluster-15592.0--c20773_g1_i2	PPATMP000822-RA	335	72	458	0.574236
Cluster-15594.0--c17534_g1_i1	PPATMP001613-RA	2258	1485	774	0.998708
Cluster-15601.1--c20624_g1_i1	PPATMP005588-RA	481	17	1205	0.385062
Cluster-15613.0--c24281_g2_i2	PPATMP001731-RA	894	190	732	0.961749
Cluster-15613.1--c19087_g1_i1	PPATMP001730-RA	874	272	973	0.618705
Cluster-15614.0--c17234_g2_i1	PPATMP007407-RA	480	151	387	0.850129
Cluster-15623.0--c23826_g1_i1	PPATMP000735-RA	1367	39	1355	0.980074
Cluster-15640.3--c23789_g4_i1	PPATMP001263-RA	1451	822	1056	0.595644
Cluster-15641.0--c20713_g1_i1	PPATMP009079-RA	1118	177	942	0.998938
Cluster-15652.0--c23396_g1_i3	PPATMP001666-RA	1798	407	1904	0.730567
Cluster-15657.0--c20181_g1_i1	PPATMP003644-RA	932	621	801	0.388265
Cluster-15657.1--c18216_g1_i1	PPATMP003643-RA	693	94	789	0.759189
Cluster-15659.0--c23994_g1_i1	PPATMP010608-RA	1813	761	1412	0.745042
Cluster-15662.0--c24934_g3_i1	PPATMP009017-RA	2159	807	1645	0.821884
Cluster-15669.0--c22872_g2_i1	PPATMP002541-RA	928	365	964	0.584025
Cluster-15674.0--c20216_g1_i1	PPATMP006637-RA	448	110	618	0.546926
Cluster-15676.1--c24027_g4_i2	PPATMP005322-RA	867	214	776	0.841495
Cluster-15679.0--c17954_g1_i1	PPATMP001997-RA	1098	100	1056	0.945076
Cluster-15694.0--c21619_g1_i1	PPATMP001176-RA	1100	180	1034	0.889749
Cluster-15709.0--c22745_g2_i1	PPATMP008312-RA	1234	494	995	0.743719
Cluster-157.0--c24599_g4_i1	PPATMP008255-RA	482	123	642	0.55919
Cluster-15714.0--c24790_g1_i3	PPATMP009646-RA	4250	2844	3119	0.450786
Cluster-15718.0--c24473_g11_i1	PPATMP007264-RA	777	337	655	0.671756
Cluster-15726.0--c22056_g1_i1	PPATMP005922-RA	564	235	615	0.534959
Cluster-15746.1--c25566_g1_i4	PPATMP004773-RA	1736	90	2435	0.675975
Cluster-15761.0--c21053_g1_i1	PPATMP010340-RA	946	62	1506	0.586985
Cluster-15767.0--c26637_g1_i1	PPATMP009084-RA	1527	541	1302	0.757296
Cluster-15771.1--c23033_g2_i1	PPATMP009967-RA	2247	790	1479	0.985125
Cluster-15775.0--c22750_g2_i1	PPATMP007164-RA	372	184	635	0.296063
Cluster-15776.1--c23018_g1_i1	PPATMP004112-RA	981	193	1529	0.51537
Cluster-15789.0--c23252_g3_i1	PPATMP010082-RA	910	392	736	0.703804
Cluster-15794.0--c26628_g1_i1	PPATMP001028-RA	3299	1374	2847	0.67615
Cluster-15796.0--c21428_g1_i3	PPATMP009178-RA	433	2	974	0.442505
Cluster-15799.0--c26023_g3_i3	PPATMP009055-RA	1988	984	1011	0.993076
Cluster-15800.2--c25933_g4_i6	PPATMP000992-RA	2233	797	3414	0.420621
Cluster-15803.1--c19316_g1_i1	PPATMP004344-RA	620	414	636	0.323899
Cluster-15811.0--c20860_g1_i1	PPATMP000253-RA	945	49	1605	0.558255
Cluster-15816.1--c27376_g6_i2	PPATMP003624-RA	1187	621	1402	0.403709
Cluster-15817.0--c22676_g3_i1	PPATMP005049-RA	1877	885	1119	0.886506
Cluster-15823.0--c22626_g1_i2	PPATMP004247-RA	920	309	797	0.766625
Cluster-15824.2--c18776_g2_i1	PPATMP010640-RA	1326	472	857	0.996499
Cluster-15824.3--c20610_g2_i1	PPATMP008036-RA	1305	637	669	0.998505
Cluster-15826.0--c23410_g1_i1	PPATMP006176-RA	1594	770	1464	0.562842
Cluster-15827.0--c22966_g2_i2	PPATMP001955-RA	1302	508	1345	0.590335
Cluster-15834.0--c26719_g1_i2	PPATMP006063-RA	2043	622	2689	0.528449
Cluster-15839.2--c24796_g6_i1	PPATMP005703-RA	2147	984	2025	0.574321
Cluster-15861.0--c23657_g1_i2	PPATMP003131-RA	1338	691	672	0.962798
Cluster-15862.0--c25919_g1_i2	PPATMP007432-RA	2945	1599	2490	0.540562
Cluster-15873.0--c23712_g3_i3	PPATMP004206-RA	1058	297	1956	0.389059
Cluster-15880.0--c21877_g1_i1	PPATMP003491-RA	1834	344	1817	0.820033
Cluster-15884.0--c24704_g3_i1	PPATMP000213-RA	4075	2198	3573	0.525329
Cluster-15885.1--c26604_g10_i1	PPATMP004156-RA	1168	287	1416	0.622175
Cluster-15886.0--c22039_g1_i1	PPATMP002503-RA	1398	586	1296	0.626543
Cluster-15891.0--c19973_g4_i1	PPATMP003577-RA	346	29	576	0.550347
Cluster-15893.0--c21279_g1_i1	PPATMP004216-RA	1674	715	1513	0.63384
Cluster-15899.0--c24034_g1_i2	PPATMP000235-RA	2648	444	2346	0.939471
Cluster-15906.0--c24529_g3_i1	PPATMP010416-RA	794	336	963	0.475597
Cluster-15907.0--c30129_g1_i1	PPAT011536-RA	318	121	314	0.627389
Cluster-1591.0--c21636_g1_i1	PPATMP010255-RA	1708	32	1833	0.914348
Cluster-15912.0--c17831_g1_i1	PPATMP010924-RA	423	64	360	0.997222
Cluster-15914.0--c19817_g1_i1	PPATMP004927-RA	716	402	624	0.503205
Cluster-15915.0--c25215_g3_i5	PPATMP004551-RA	1255	581	1205	0.559336
Cluster-15917.0--c21237_g1_i1	PPATMP010480-RA	1531	635	1923	0.465939
Cluster-1592.0--c25070_g1_i4	PPATMP003834-RA	437	108	999	0.329329
Cluster-15928.0--c25152_g2_i1	PPATMP008894-RA	738	127	684	0.893275
Cluster-15936.0--c22799_g1_i1	PPATMP004215-RA	1939	926	2024	0.500494
Cluster-15954.0--c24208_g3_i1	PPATMP000456-RA	1396	854	1527	0.354944
Cluster-15966.0--c20448_g1_i1	PPATMP004905-RA	719	114	606	0.99835
Cluster-15968.0--c22695_g1_i1	PPATMP007398-RA	759	157	1557	0.386641
Cluster-15969.0--c14766_g1_i1	PPATMP010602-RA	800	366	660	0.657576
Cluster-15971.0--c2922_g1_i1	PPATMP006088-RA	282	76	291	0.707904
Cluster-15974.0--c21657_g1_i1	PPATMP008224-RA	482	102	468	0.811966
Cluster-15974.1--c22009_g1_i1	PPATMP005250-RA	780	73	923	0.76598
Cluster-15976.1--c22147_g1_i1	PPATMP005401-RA	1250	270	1176	0.833333
Cluster-15988.0--c24098_g1_i2	PPATMP001062-RA	3285	1090	6351	0.345615
Cluster-15992.0--c22506_g1_i1	PPATMP000048-RA	1176	502	2116	0.318526
Cluster-16001.0--c25742_g1_i1	PPATMP001677-RA	1059	481	1104	0.523551
Cluster-16004.1--c22177_g1_i1	PPATMP006620-RA	1652	1017	645	0.984496
Cluster-16005.0--c23696_g3_i2	PPATMP007699-RA	1987	107	1881	0.999468
Cluster-16009.0--c21242_g1_i1	PPATMP009221-RA	1412	369	1358	0.768041
Cluster-1601.0--c20391_g1_i1	PPATMP004011-RA	538	110	576	0.743056
Cluster-16011.0--c19399_g1_i1	PPATMP006952-RA	2238	1330	1701	0.533804
Cluster-16022.0--c22465_g1_i1	PPATMP005805-RA	1615	845	1506	0.511288
Cluster-16025.0--c22041_g2_i1	PPATMP007657-RA	274	77	387	0.509044
Cluster-16029.0--c25116_g8_i3	PPATMP010213-RA	969	37	2635	0.3537
Cluster-16032.0--c26670_g2_i1	PPATMP006483-RA	1231	782	788	0.569797
Cluster-16054.0--c20516_g1_i1	PPATMP000301-RA	829	173	1260	0.520635
Cluster-16054.2--c21253_g1_i1	PPATMP000302-RA	1251	91	2390	0.485356
Cluster-16057.0--c21432_g2_i1	PPATMP004763-RA	613	368	687	0.356623
Cluster-16070.0--c2559_g1_i1	PPATMP001487-RA	409	149	625	0.416
Cluster-16072.1--c24765_g1_i5	PPATMP001023-RA	1990	1052	1427	0.657323
Cluster-16087.0--c21905_g1_i1	PPATMP004264-RA	828	196	636	0.993711
Cluster-16095.0--c27144_g2_i1	PPATMP010521-RA	4215	2332	4149	0.453844
Cluster-16096.0--c24343_g5_i1	PPATMP005389-RA	1297	722	1723	0.33372
Cluster-16101.0--c21023_g1_i2	PPATMP005656-RA	687	289	1189	0.334735
Cluster-16109.0--c26971_g5_i1	PPATMP003063-RA	782	105	1716	0.394522
Cluster-1611.0--c741_g1_i1	PPATMP005439-RA	662	375	684	0.419591
Cluster-16113.1--c21455_g1_i3	PPATMP000269-RA	585	118	1448	0.322514
Cluster-16115.0--c26446_g2_i3	PPATMP000403-RA	960	388	1275	0.448627
Cluster-16117.0--c26011_g2_i1	PPATMP000590-RA	1157	306	1209	0.703888
Cluster-16118.0--c13815_g1_i1	PPATMP007256-RA	390	226	286	0.573427
Cluster-16119.0--c19894_g1_i1	PPATMP008544-RA	1164	556	1164	0.522337
Cluster-16121.0--c22473_g1_i1	PPATMP004721-RA	901	86	1545	0.527508
Cluster-16136.1--c27269_g1_i1	PPATMP000315-RA	2186	393	1830	0.979781
Cluster-16138.0--c22902_g5_i2	PPATMP006493-RA	1805	816	2214	0.446703
Cluster-16141.0--c22294_g1_i1	PPATMP001185-RA	1051	650	402	0.997512
Cluster-16142.0--c26884_g2_i1	PPATMP007010-RA	986	60	927	0.998921
Cluster-16143.0--c26271_g5_i2	PPATMP008052-RA	1158	475	1231	0.554833
Cluster-16148.2--c23561_g1_i1	PPATMP005403-RA	2696	1758	1073	0.874185
Cluster-16150.0--c23794_g1_i2	PPATMP010018-RA	941	372	818	0.695599
Cluster-1615.0--c25380_g1_i1	PPATMP002608-RA	586	296	627	0.46252
Cluster-16151.0--c26601_g5_i3	PPATMP004858-RA	816	517	471	0.63482
Cluster-16152.1--c27328_g4_i3	PPATMP001563-RA	2377	5	4021	0.589903
Cluster-16156.1--c25220_g4_i1	PPATMP009662-RA	836	231	846	0.71513
Cluster-16161.0--c22111_g1_i1	PPATMP005659-RA	1089	526	1098	0.51275
Cluster-16168.0--c19990_g1_i1	PPATMP009709-RA	882	220	1518	0.4361
Cluster-16171.2--c19264_g1_i1	PPATMP003835-RA	1501	803	1539	0.453541
Cluster-16174.0--c23208_g1_i1	PPATMP005012-RA	1182	280	909	0.992299
Cluster-16178.0--c23076_g3_i1	PPATMP010913-RA	1218	472	1237	0.603072
Cluster-16178.1--c21745_g2_i1	PPATMP005708-RA	780	148	1250	0.5056
Cluster-16195.0--c26668_g1_i1	PPATMP008778-RA	2510	1458	1971	0.533739
Cluster-16195.1--c26892_g1_i2	PPATMP006160-RA	2490	1345	1434	0.798466
Cluster-1622.0--c19313_g2_i1	PPATMP003032-RA	763	419	1002	0.343313
Cluster-16223.0--c21115_g1_i1	PPATMP002664-RA	1189	512	2071	0.326895
Cluster-16229.0--c21447_g1_i3	PPATMP007071-RA	981	454	1147	0.459459
Cluster-16239.1--c21524_g1_i1	PPATMP001477-RA	1685	897	1248	0.63141
Cluster-16254.0--c19676_g1_i1	PPATMP004546-RA	411	106	861	0.354239
Cluster-16263.0--c21366_g1_i1	PPATMP004210-RA	1470	370	1827	0.60208
Cluster-16264.0--c20319_g1_i1	PPATMP002344-RA	1510	374	2079	0.546417
Cluster-16266.2--c26070_g2_i1	PPATMP001815-RA	706	173	540	0.987037
Cluster-16266.5--c24259_g2_i2	PPATMP001812-RA	1111	200	1251	0.728217
Cluster-16267.0--c26404_g4_i1	PPATMP003597-RA	673	221	908	0.497797
Cluster-16272.0--c24523_g1_i1	PPATMP004845-RA	1723	959	918	0.832244
Cluster-16279.0--c23282_g1_i2	PPATMP009769-RA	1642	839	1580	0.508228
Cluster-16285.1--c22038_g2_i1	PPATMP009477-RA	866	441	1158	0.367012
Cluster-16293.0--c23997_g1_i1	PPATMP010296-RA	3813	175	4013	0.906554
Cluster-16320.0--c21064_g1_i1	PPATMP008863-RA	724	182	555	0.976577
Cluster-16327.0--c26854_g7_i2	PPATMP000847-RA	906	268	642	0.993769
Cluster-16330.0--c19631_g1_i1	PPAT012582-RA	180	1	193	0.927461
Cluster-16330.1--c19631_g1_i2	PPAT012041-RA	179	3	193	0.911917
Cluster-16335.0--c21204_g1_i1	PPATMP010228-RA	921	460	462	0.997835
Cluster-16353.2--c24238_g2_i7	PPATMP005702-RA	690	349	841	0.40547
Cluster-16362.1--c27046_g2_i1	PPATMP004596-RA	1351	860	1026	0.478558
Cluster-16366.0--c25949_g1_i1	PPATMP010634-RA	467	237	279	0.824373
Cluster-16372.1--c24957_g3_i3	PPATMP005876-RA	3128	1491	2319	0.705908
Cluster-16378.0--c26819_g8_i1	PPATMP009647-RA	943	158	917	0.856052
Cluster-16383.1--c26090_g1_i4	PPATMP001271-RA	2624	690	2112	0.91572
Cluster-16391.0--c12730_g1_i1	PPATMP004145-RA	342	58	294	0.965986
Cluster-16396.0--c22665_g2_i1	PPATMP000147-RA	1172	705	766	0.609661
Cluster-16399.0--c22538_g1_i1	PPATMP001841-RA	2563	1493	1842	0.58089
Cluster-16409.0--c24770_g1_i2	PPATMP000603-RA	1920	325	5193	0.307144
Cluster-16426.0--c22101_g1_i1	PPATMP004150-RA	975	559	417	0.997602
Cluster-16431.0--c19899_g1_i1	PPATMP006232-RA	822	145	1156	0.58564
Cluster-16440.0--c21749_g1_i1	PPATMP003034-RA	792	502	414	0.700483
Cluster-16448.0--c26764_g1_i1	PPATMP005243-RA	2258	348	1911	0.999477
Cluster-16457.0--c23177_g1_i1	PPATMP006325-RA	743	204	882	0.611111
Cluster-16464.0--c23016_g1_i1	PPATMP003797-RA	1469	99	1401	0.977873
Cluster-16464.1--c20585_g1_i1	PPATMP003798-RA	593	258	429	0.780886
Cluster-16465.0--c20096_g1_i1	PPATMP002020-RA	735	34	1302	0.538402
Cluster-16465.1--c19195_g1_i1	PPATMP002019-RA	1091	114	978	0.998978
Cluster-16467.0--c21459_g1_i2	PPATMP002044-RA	1318	509	810	0.998765
Cluster-16488.1--c21595_g1_i1	PPATMP007982-RA	1768	1007	1931	0.394096
Cluster-1649.0--c1480_g1_i1	PPATMP006472-RA	418	2	777	0.535393
Cluster-16500.0--c20373_g1_i1	PPATMP002738-RA	1039	218	2143	0.383108
Cluster-16508.0--c25155_g2_i1	PPATMP003820-RA	716	84	670	0.943284
Cluster-16511.0--c19058_g1_i1	PPATMP000896-RA	1613	312	1939	0.670964
Cluster-16514.0--c26749_g1_i1	PPATMP000884-RA	2998	1277	3234	0.532158
Cluster-16516.0--c21949_g1_i1	PPATMP000368-RA	1775	399	1744	0.788991
Cluster-16519.0--c27167_g4_i2	PPATMP003488-RA	994	266	1077	0.675952
Cluster-16520.3--c8866_g1_i1	PPATMP009601-RA	744	193	978	0.563395
Cluster-16523.0--c26840_g4_i1	PPATMP001355-RA	286	173	286	0.395105
Cluster-16528.1--c26263_g3_i2	PPATMP005163-RA	1444	911	1447	0.368348
Cluster-1653.0--c23762_g1_i1	PPATMP003920-RA	2054	1053	2298	0.435596
Cluster-16532.1--c24850_g5_i3	PPATMP009591-RA	2039	1488	960	0.573958
Cluster-16534.0--c21802_g1_i2	PPATMP011006-RA	1391	705	1680	0.408333
Cluster-16537.0--c26663_g1_i5	PPATMP008671-RA	4708	1223	5444	0.640154
Cluster-16539.0--c24710_g1_i2	PPATMP003075-RA	1346	294	1059	0.99339
Cluster-16539.2--c24710_g4_i1	PPATMP010902-RA	1359	109	1254	0.99681
Cluster-16541.0--c24495_g3_i2	PPATMP003857-RA	1603	899	1631	0.431637
Cluster-16557.0--c25899_g2_i3	PPATMP006277-RA	3272	1689	2836	0.558181
Cluster-16560.0--c19149_g1_i1	PPATMP001268-RA	709	272	694	0.629683
Cluster-16560.1--c26143_g3_i3	PPATMP001267-RA	2683	1064	2122	0.762959
Cluster-1656.0--c20493_g1_i1	PPATMP007201-RA	555	241	390	0.805128
Cluster-16567.0--c19507_g1_i2	PPATMP006408-RA	717	439	279	0.996416
Cluster-16568.0--c26032_g1_i1	PPATMP008117-RA	506	93	426	0.969484
Cluster-16570.0--c19164_g1_i1	PPATMP004061-RA	396	19	431	0.87471
Cluster-16571.1--c24310_g2_i2	PPATMP004919-RA	2121	391	1809	0.956329
Cluster-16589.0--c24063_g2_i1	PPATMP006339-RA	1501	38	1615	0.905882
Cluster-16594.0--c23427_g3_i1	PPATMP000956-RA	1657	755	1639	0.550336
Cluster-16599.0--c24075_g2_i1	PPATMP007597-RA	1724	717	1008	0.999008
Cluster-16607.0--c26862_g2_i3	PPATMP000026-RA	1846	599	1361	0.916238
Cluster-1661.0--c23729_g1_i2	PPATMP009938-RA	1247	75	1511	0.775645
Cluster-16617.2--c25703_g3_i1	PPATMP007950-RA	1709	42	2089	0.797989
Cluster-16619.1--c25071_g5_i1	PPATMP004923-RA	514	83	432	0.997685
Cluster-16621.0--c22962_g2_i1	PPATMP010578-RA	977	66	955	0.953927
Cluster-16632.0--c25543_g3_i1	PPATMP001690-RA	1974	322	1952	0.846311
Cluster-16632.0--c25543_g4_i3	PPATMP001689-RA	1176	541	1042	0.609405
Cluster-16635.0--c21310_g1_i1	PPATMP003492-RA	1279	602	1569	0.431485
Cluster-16637.0--c21187_g1_i1	PPATMP008239-RA	1449	682	774	0.990956
Cluster-16647.1--c22255_g2_i1	PPATMP003737-RA	2088	574	2037	0.74325
Cluster-16651.2--c25641_g4_i3	PPATMP000705-RA	1810	887	930	0.992473
Cluster-16654.1--c23297_g1_i2	PPATMP009578-RA	1165	473	1146	0.603839
Cluster-16658.0--c26307_g2_i1	PPATMP010121-RA	836	243	651	0.910906
Cluster-16661.1--c24557_g2_i1	PPATMP001546-RA	6453	4297	5154	0.418316
Cluster-16662.0--c23716_g1_i1	PPATMP010341-RA	1814	102	3228	0.530359
Cluster-16663.0--c21153_g1_i1	PPATMP009483-RA	936	148	1049	0.751192
Cluster-16671.0--c26652_g1_i1	PPATMP010470-RA	1866	451	1416	0.999294
Cluster-16672.0--c25038_g1_i1	PPATMP006223-RA	1074	412	1230	0.538211
Cluster-16675.0--c16714_g1_i1	PPATMP006392-RA	588	145	480	0.922917
Cluster-16675.1--c19920_g1_i3	PPATMP006391-RA	2070	1615	1023	0.44477
Cluster-16688.0--c20430_g1_i1	PPATMP003986-RA	805	131	1072	0.628731
Cluster-16691.0--c23202_g1_i2	PPATMP010440-RA	1931	1182	1932	0.387681
Cluster-16696.0--c24439_g3_i1	PPATMP001796-RA	821	447	1152	0.324653
Cluster-16699.0--c23062_g5_i1	PPATMP001784-RA	361	107	255	0.996078
Cluster-16704.0--c26511_g7_i1	PPATMP006227-RA	1182	235	1479	0.640297
Cluster-167.0--c20165_g1_i1	PPATMP008831-RA	2075	660	1517	0.932762
Cluster-16711.0--c23378_g1_i1	PPATMP000789-RA	1133	234	1124	0.799822
Cluster-16723.0--c26846_g3_i3	PPATMP006484-RA	2539	842	3953	0.429294
Cluster-16728.0--c23801_g1_i6	PPATMP005438-RA	1229	378	1430	0.595105
Cluster-16730.0--c21733_g1_i1	PPATMP000300-RA	916	152	1081	0.706753
Cluster-1673.0--c26913_g1_i1	PPATMP001442-RA	4451	2517	5456	0.354472
Cluster-16732.0--c25017_g1_i1	PPATMP007766-RA	1043	81	1252	0.768371
Cluster-16734.1--c21183_g2_i1	PPATMP001830-RA	390	130	582	0.446735
Cluster-16742.0--c21577_g1_i1	PPATMP005807-RA	284	114	271	0.627306
Cluster-16743.0--c22963_g1_i1	PPATMP007161-RA	2784	1213	2349	0.668795
Cluster-16745.1--c23058_g3_i5	PPATMP000453-RA	575	66	841	0.605232
Cluster-16746.0--c24142_g8_i1	PPATMP009622-RA	2386	2	3151	0.756585
Cluster-1675.0--c19353_g1_i1	PPATMP008095-RA	375	127	375	0.661333
Cluster-16751.0--c24111_g1_i1	PPATMP010090-RA	2112	382	2730	0.6337
Cluster-16763.0--c25685_g1_i1	PPATMP011075-RA	2460	1228	2343	0.525822
Cluster-16767.1--c25640_g1_i3	PPATMP003935-RA	747	448	369	0.810298
Cluster-16769.0--c20853_g1_i1	PPATMP011162-RA	539	141	516	0.771318
Cluster-16774.1--c23183_g7_i1	PPATMP001947-RA	2198	348	2025	0.91358
Cluster-16776.1--c19814_g2_i2	PPATMP002451-RA	2050	1013	1364	0.760264
Cluster-16779.0--c20068_g5_i1	PPATMP002106-RA	618	19	1266	0.473144
Cluster-16780.1--c26228_g1_i2	PPATMP001672-RA	3583	1235	2856	0.822129
Cluster-16785.0--c22836_g1_i1	PPATMP007117-RA	1125	694	988	0.436235
Cluster-16805.0--c22651_g1_i1	PPATMP005195-RA	495	100	589	0.670628
Cluster-16809.0--c22225_g1_i2	PPATMP010154-RA	960	547	1031	0.400582
Cluster-16817.0--c23201_g2_i4	PPATMP001764-RA	862	80	795	0.983648
Cluster-16823.3--c23439_g5_i1	PPATMP003563-RA	1159	407	777	0.967825
Cluster-16827.0--c19094_g1_i1	PPATMP000171-RA	1011	142	931	0.933405
Cluster-16831.0--c24753_g4_i2	PPATMP009490-RA	1687	830	1599	0.53596
Cluster-16833.0--c20539_g1_i1	PPATMP009247-RA	677	90	1000	0.587
Cluster-16846.0--c25568_g1_i5	PPATMP009420-RA	3322	2276	1047	0.999045
Cluster-16860.1--c23607_g1_i2	PPATMP007145-RA	1319	285	1212	0.853135
Cluster-16865.1--c21980_g4_i1	PPATMP004949-RA	460	134	983	0.331638
Cluster-16867.2--c25142_g1_i1	PPATMP000200-RA	1128	448	1878	0.362087
Cluster-16867.4--c26496_g3_i1	PPATMP000202-RA	3419	1362	3512	0.585706
Cluster-16876.0--c25916_g1_i1	PPATMP005690-RA	3771	2323	2232	0.648746
Cluster-16893.0--c21080_g1_i1	PPATMP004226-RA	443	93	1088	0.321691
Cluster-16896.0--c15976_g1_i1	PPATMP002177-RA	412	194	315	0.692063
Cluster-16906.1--c21968_g1_i2	PPATMP008100-RA	851	318	611	0.87234
Cluster-16907.0--c25995_g1_i1	PPATMP003794-RA	1776	196	2007	0.787245
Cluster-16907.1--c23986_g1_i1	PPATMP003795-RA	750	442	890	0.346067
Cluster-16908.0--c20969_g1_i1	PPATMP009682-RA	1100	45	1169	0.902481
Cluster-16915.3--c22156_g1_i1	PPATMP007143-RA	1277	675	1286	0.468118
Cluster-16923.0--c21858_g1_i1	PPATMP009107-RA	1361	1038	748	0.431818
Cluster-16926.0--c24007_g2_i1	PPATMP008749-RA	1519	110	1431	0.984626
Cluster-16930.0--c20690_g2_i1	PPATMP000711-RA	580	107	684	0.69152
Cluster-16931.0--c26265_g3_i3	PPATMP006878-RA	1583	930	2322	0.281223
Cluster-16932.0--c21658_g1_i1	PPATMP007020-RA	1575	892	1550	0.440645
Cluster-16934.1--c21238_g2_i3	PPATMP003049-RA	801	529	732	0.371585
Cluster-16938.1--c25002_g2_i1	PPATMP004082-RA	1454	891	567	0.992945
Cluster-16941.0--c27105_g3_i1	PPATMP000940-RA	509	93	674	0.617211
Cluster-16944.1--c26964_g1_i1	PPATMP000073-RA	358	62	551	0.537205
Cluster-16959.0--c22292_g1_i1	PPATMP010141-RA	1130	549	582	0.998282
Cluster-16963.0--c23812_g1_i2	PPATMP004959-RA	1747	1181	1355	0.417712
Cluster-16966.0--c23535_g1_i1	PPATMP007081-RA	1315	455	867	0.991926
Cluster-16976.0--c20583_g1_i1	PPATMP008040-RA	1235	120	1989	0.560583
Cluster-16978.0--c25235_g1_i2	PPATMP005584-RA	1401	574	2241	0.369032
Cluster-16981.0--c25507_g1_i3	PPATMP001361-RA	608	39	579	0.982729
Cluster-16981.1--c25507_g1_i1	PPATMP001363-RA	2081	651	1431	0.999301
Cluster-16983.3--c25336_g3_i1	PPATMP001206-RA	2637	1669	2046	0.473118
Cluster-16998.1--c26917_g2_i4	PPATMP007151-RA	841	437	815	0.495706
Cluster-17005.0--c20684_g1_i2	PPATMP008736-RA	897	469	489	0.875256
Cluster-17006.0--c20681_g1_i1	PPATMP010846-RA	644	201	497	0.891348
Cluster-17012.0--c10821_g1_i1	PPATMP000592-RA	275	105	316	0.537975
Cluster-17019.0--c22310_g1_i1	PPATMP000648-RA	887	228	2246	0.293411
Cluster-17031.0--c22845_g1_i1	PPATMP004619-RA	2379	694	1704	0.98885
Cluster-17031.1--c22250_g1_i2	PPATMP004620-RA	869	474	1211	0.326177
Cluster-17033.1--c24506_g2_i1	PPATMP009407-RA	1381	335	1293	0.808971
Cluster-17035.0--c25712_g2_i1	PPATMP007373-RA	632	102	531	0.998117
Cluster-17038.1--c25099_g1_i1	PPATMP002606-RA	1599	799	927	0.862999
Cluster-17041.0--c18980_g1_i1	PPATMP008898-RA	400	8	503	0.779324
Cluster-17045.1--c24290_g2_i1	PPATMP004418-RA	1089	406	1272	0.53695
Cluster-17048.1--c26403_g4_i2	PPATMP008525-RA	1420	530	2694	0.330364
Cluster-17054.0--c24669_g1_i1	PPATMP000888-RA	1281	310	2298	0.422541
Cluster-17066.0--c25596_g1_i1	PPATMP010751-RA	1597	323	1665	0.765165
Cluster-17068.0--c23813_g2_i3	PPATMP004753-RA	2336	1365	2148	0.452048
Cluster-17082.0--c27022_g1_i1	PPATMP001713-RA	1723	170	1554	0.999356
Cluster-17084.1--c23011_g1_i1	PPATMP001557-RA	1375	722	1929	0.338517
Cluster-17089.0--c22502_g1_i1	PPATMP006529-RA	527	72	1464	0.310792
Cluster-17092.0--c20151_g1_i1	PPATMP010693-RA	764	552	729	0.290809
Cluster-17104.0--c20314_g2_i2	PPATMP001604-RA	1080	574	584	0.866438
Cluster-17105.0--c20305_g1_i1	PPATMP001636-RA	1412	336	2637	0.408039
Cluster-17108.0--c19154_g1_i1	PPATMP006144-RA	620	276	1000	0.344
Cluster-17111.1--c22456_g1_i2	PPATMP006207-RA	2798	1395	3552	0.394989
Cluster-17121.0--c25202_g8_i1	PPATMP002958-RA	1166	72	1483	0.737694
Cluster-17128.0--c20857_g1_i1	PPATMP000587-RA	457	50	536	0.759328
Cluster-17139.0--c26816_g3_i1	PPATMP010706-RA	428	132	540	0.548148
Cluster-17146.0--c20997_g3_i1	PPATMP004204-RA	733	95	1089	0.585859
Cluster-17162.1--c24277_g2_i1	PPATMP008977-RA	1444	545	1143	0.786527
Cluster-17163.0--c3579_g1_i1	PPATMP002768-RA	423	133	441	0.657596
Cluster-17169.0--c16442_g2_i1	PPATMP007515-RA	373	71	572	0.527972
Cluster-17170.0--c25165_g2_i1	PPATMP005392-RA	1677	55	1632	0.993873
Cluster-17181.1--c21899_g2_i1	PPATMP003777-RA	1481	18	1887	0.775305
Cluster-17192.0--c23084_g1_i1	PPATMP004363-RA	814	104	741	0.958165
Cluster-17199.0--c20896_g1_i2	PPATMP005362-RA	751	215	555	0.965766
Cluster-17204.0--c20081_g1_i3	PPATMP003395-RA	2032	1001	3311	0.311386
Cluster-17205.0--c22406_g1_i1	PPATMP010174-RA	1734	199	1536	0.999349
Cluster-17208.0--c24256_g10_i1	PPATMP004101-RA	894	433	966	0.477226
Cluster-17208.1--c24256_g9_i2	PPATMP004100-RA	1245	148	1300	0.843846
Cluster-17212.1--c22324_g2_i1	PPATMP008682-RA	1233	229	1510	0.664901
Cluster-17219.0--c19913_g1_i1	PPATMP006893-RA	648	274	765	0.488889
Cluster-17221.0--c15895_g1_i1	PPATMP005481-RA	425	267	459	0.344227
Cluster-17227.0--c25119_g1_i4	PPATMP001519-RA	1804	1043	765	0.994771
Cluster-17229.0--c24307_g1_i2	PPATMP003096-RA	1444	452	1552	0.639175
Cluster-17245.0--c25610_g1_i3	PPATMP010343-RA	2149	1472	1580	0.428481
Cluster-17250.0--c22104_g2_i2	PPATMP001931-RA	2416	785	2754	0.592229
Cluster-17254.0--c20155_g1_i1	PPATMP005131-RA	681	214	1317	0.354594
Cluster-17265.0--c24424_g3_i2	PPATMP001029-RA	562	134	429	0.997669
Cluster-17272.0--c25964_g5_i1	PPATMP009878-RA	1304	432	1051	0.829686
Cluster-17274.0--c23777_g1_i2	PPATMP000404-RA	2622	505	3468	0.610438
Cluster-17288.0--c25207_g2_i1	PPATMP007196-RA	2371	818	2307	0.673169
Cluster-17299.0--c25763_g1_i2	PPATMP004872-RA	1735	305	1806	0.791805
Cluster-17300.1--c25391_g1_i2	PPATMP002679-RA	1109	558	832	0.66226
Cluster-17304.0--c25805_g2_i1	PPATMP006089-RA	1973	342	3865	0.421992
Cluster-17314.0--c23891_g4_i1	PPATMP006903-RA	2401	1283	1143	0.978128
Cluster-17316.0--c25311_g1_i1	PPATMP006719-RA	3894	2650	3231	0.38502
Cluster-17321.0--c23348_g1_i1	PPATMP006145-RA	1449	823	639	0.979656
Cluster-17334.0--c27003_g3_i3	PPATMP010854-RA	1068	367	819	0.855922
Cluster-17338.1--c14919_g1_i1	PPATMP009340-RA	595	152	573	0.773124
Cluster-17344.0--c24677_g2_i1	PPATMP009269-RA	1441	776	1722	0.386179
Cluster-17349.0--c23958_g2_i1	PPATMP001354-RA	1009	224	2019	0.388806
Cluster-17350.0--c20812_g1_i1	PPATMP008083-RA	662	411	495	0.507071
Cluster-17351.0--c22665_g1_i2	PPATMP000148-RA	1212	358	1207	0.707539
Cluster-17353.0--c20770_g2_i1	PPATMP000591-RA	1936	1214	855	0.844444
Cluster-17356.0--c19910_g1_i1	PPATMP009505-RA	589	50	896	0.601562
Cluster-17359.0--c20029_g1_i1	PPATMP008320-RA	1333	338	1048	0.949427
Cluster-17370.0--c24508_g1_i1	PPATMP010030-RA	701	96	1396	0.433381
Cluster-17376.0--c21924_g5_i1	PPATMP005520-RA	760	287	642	0.73676
Cluster-17381.0--c21603_g1_i1	PPATMP003212-RA	2222	435	1866	0.957663
Cluster-17390.0--c23302_g1_i1	PPATMP002765-RA	964	314	915	0.710383
Cluster-17391.0--c25457_g2_i2	PPATMP007781-RA	1130	282	987	0.859169
Cluster-17394.0--c20428_g1_i1	PPATMP000601-RA	1358	261	1539	0.712801
Cluster-17397.0--c22096_g1_i2	PPATMP004245-RA	766	92	1555	0.433441
Cluster-17398.0--c26056_g1_i2	PPATMP006531-RA	1620	661	960	0.998958
Cluster-17405.0--c22534_g5_i1	PPATMP005747-RA	1961	150	1940	0.933505
Cluster-17406.0--c21918_g1_i1	PPATMP009136-RA	675	214	816	0.564951
Cluster-17408.1--c21425_g1_i1	PPATMP008389-RA	784	179	606	0.99835
Cluster-17420.0--c25202_g7_i2	PPATMP002959-RA	1427	756	1444	0.464681
Cluster-17422.0--c22323_g1_i1	PPATMP008517-RA	952	317	870	0.729885
Cluster-17422.1--c22530_g1_i2	PPATMP008518-RA	2079	496	1998	0.792292
Cluster-17426.2--c23136_g4_i1	PPATMP003275-RA	920	3	2214	0.414182
Cluster-17437.0--c21561_g3_i1	PPATMP000924-RA	908	318	975	0.605128
Cluster-17439.0--c21490_g1_i1	PPATMP007862-RA	1239	133	1552	0.712629
Cluster-17442.0--c23592_g1_i1	PPATMP000786-RA	3614	2115	4008	0.374002
Cluster-17462.2--c26067_g3_i6	PPATMP008337-RA	2963	1554	2410	0.584647
Cluster-17464.0--c20878_g1_i1	PPATMP009813-RA	1281	772	1047	0.486151
Cluster-17465.0--c1050_g1_i1	PPATMP001510-RA	305	33	401	0.678304
Cluster-1747.0--c22005_g1_i1	PPATMP009335-RA	770	63	1338	0.528401
Cluster-17474.0--c24306_g4_i2	PPATMP006146-RA	1519	644	1441	0.607217
Cluster-17477.0--c22811_g1_i1	PPATMP009380-RA	2016	1192	846	0.973995
Cluster-17491.0--c21154_g1_i1	PPATMP002043-RA	900	88	813	0.99877
Cluster-17492.0--c19075_g1_i1	PPATMP007650-RA	470	261	591	0.353638
Cluster-17495.0--c22450_g1_i1	PPATMP007599-RA	1060	68	1093	0.907594
Cluster-17505.0--c20310_g1_i1	PPATMP000894-RA	1058	114	1101	0.857402
Cluster-17507.0--c24466_g4_i3	PPATMP003551-RA	612	61	645	0.854264
Cluster-17509.1--c25591_g2_i1	PPATMP007023-RA	2308	143	2215	0.977427
Cluster-17509.2--c26781_g3_i2	PPATMP007024-RA	1171	401	1801	0.42754
Cluster-17510.0--c25076_g2_i1	PPATMP002883-RA	1451	468	2238	0.439231
Cluster-17516.0--c22459_g1_i2	PPATMP009135-RA	772	188	1011	0.577646
Cluster-17525.0--c25849_g1_i2	PPATMP000053-RA	2472	217	4605	0.489685
Cluster-17535.0--c22221_g4_i1	PPATMP007910-RA	821	243	1461	0.395619
Cluster-17551.0--c23646_g4_i1	PPATMP007655-RA	957	163	1260	0.630159
Cluster-17566.0--c24752_g2_i1	PPATMP010816-RA	1665	883	2031	0.385032
Cluster-17566.2--c24752_g1_i2	PPATMP010815-RA	1446	595	1375	0.618909
Cluster-17579.0--c27013_g4_i1	PPATMP000938-RA	733	203	621	0.853462
Cluster-17597.0--c22689_g3_i1	PPATMP004016-RA	220	2	437	0.498856
Cluster-17606.1--c26739_g2_i1	PPATMP006714-RA	3304	1721	3111	0.50884
Cluster-17620.0--c22122_g1_i1	PPATMP001823-RA	421	212	515	0.405825
Cluster-17622.0--c27178_g4_i1	PPATMP002154-RA	678	181	1044	0.476054
Cluster-17622.2--c24168_g1_i2	PPATMP002152-RA	1254	829	493	0.862069
Cluster-17622.4--c24168_g4_i1	PPATMP002153-RA	1330	560	2152	0.357807
Cluster-17628.0--c20371_g1_i1	PPATMP004048-RA	726	103	820	0.759756
Cluster-17629.0--c20695_g1_i3	PPATMP004686-RA	1440	832	630	0.965079
Cluster-17629.2--c2686_g1_i1	PPATMP003490-RA	905	63	1167	0.721508
Cluster-17630.1--c21655_g1_i9	PPATMP002563-RA	1185	853	1083	0.306556
Cluster-17640.0--c26958_g2_i1	PPATMP000396-RA	583	116	656	0.71189
Cluster-17641.0--c21533_g1_i1	PPATMP001380-RA	974	42	964	0.966805
Cluster-17649.0--c22214_g1_i2	PPATMP004802-RA	1065	493	756	0.756614
Cluster-17653.0--c21102_g2_i1	PPATMP002910-RA	791	93	1426	0.489481
Cluster-17655.0--c24336_g1_i1	PPATMP006535-RA	3303	1000	3201	0.719463
Cluster-17657.0--c20483_g1_i1	PPATMP001934-RA	559	200	583	0.61578
Cluster-17660.0--c25114_g2_i1	PPATMP000086-RA	1310	189	1171	0.957301
Cluster-17670.0--c21033_g1_i4	PPATMP005157-RA	1307	852	456	0.997807
Cluster-17683.0--c15743_g2_i1	PPATMP010986-RA	695	387	456	0.675439
Cluster-17686.0--c20513_g1_i1	PPATMP006249-RA	731	297	444	0.977477
Cluster-17688.1--c22007_g1_i2	PPATMP008452-RA	1750	830	1122	0.819964
Cluster-17693.0--c24501_g7_i1	PPATMP010215-RA	1233	643	1575	0.374603
Cluster-17696.1--c19535_g1_i2	PPATMP010037-RA	1196	297	1065	0.844131
Cluster-17697.0--c19549_g1_i3	PPATMP004193-RA	1173	652	843	0.618031
Cluster-17698.0--c22914_g1_i1	PPATMP006828-RA	805	446	717	0.500697
Cluster-17714.1--c21260_g1_i1	PPATMP002795-RA	1540	170	1371	0.999271
Cluster-17731.0--c21078_g1_i4	PPATMP006000-RA	1391	738	1986	0.328802
Cluster-17740.1--c25529_g4_i1	PPATMP007549-RA	1518	712	2366	0.340659
Cluster-17740.2--c25529_g2_i2	PPATMP009999-RA	1836	1207	1594	0.394605
Cluster-17744.1--c22150_g2_i3	PPATMP000489-RA	670	266	591	0.683587
Cluster-17755.1--c23729_g2_i4	PPATMP009937-RA	1323	88	1325	0.932075
Cluster-17762.0--c19637_g1_i1	PPATMP002042-RA	974	102	964	0.904564
Cluster-17777.0--c21258_g1_i1	PPATMP000757-RA	1169	237	1232	0.756494
Cluster-17779.0--c26000_g2_i1	PPATMP006638-RA	886	302	870	0.671264
Cluster-17785.1--c26417_g2_i1	PPATMP003785-RA	867	205	1816	0.364537
Cluster-17792.0--c18798_g1_i1	PPATMP009454-RA	387	166	555	0.398198
Cluster-17800.0--c22457_g1_i2	PPATMP010471-RA	2105	963	2352	0.485544
Cluster-17812.0--c24873_g2_i2	PPATMP009371-RA	707	168	874	0.616705
Cluster-17814.0--c24732_g2_i1	PPATMP005679-RA	1164	388	1142	0.67951
Cluster-17825.0--c23472_g1_i1	PPATMP008828-RA	1104	94	1189	0.849453
Cluster-17835.0--c26765_g3_i1	PPATMP006427-RA	1234	620	615	0.998374
Cluster-17838.0--c22743_g2_i1	PPATMP002034-RA	2218	878	3693	0.362849
Cluster-17847.1--c21372_g1_i2	PPATMP007667-RA	738	133	771	0.784695
Cluster-17851.0--c18899_g3_i1	PPATMP001464-RA	862	2	2391	0.359682
Cluster-17886.0--c21369_g1_i4	PPATMP003457-RA	585	151	705	0.615603
Cluster-17891.0--c21131_g1_i2	PPATMP006950-RA	547	137	807	0.508055
Cluster-17904.0--c26246_g1_i1	PPATMP008523-RA	2639	1488	5373	0.214219
Cluster-17918.0--c24055_g2_i3	PPATMP010357-RA	1696	797	1448	0.620856
Cluster-17926.1--c23695_g1_i2	PPATMP004936-RA	1595	450	1479	0.774172
Cluster-17932.0--c23613_g1_i2	PPATMP006609-RA	1840	908	1052	0.885932
Cluster-17938.1--c22794_g1_i1	PPATMP002318-RA	1531	83	1856	0.780172
Cluster-17938.2--c22794_g4_i2	PPATMP002317-RA	1585	245	1907	0.702674
Cluster-17942.0--c24180_g2_i1	PPATMP001156-RA	463	80	384	0.997396
Cluster-17948.0--c24398_g1_i2	PPATMP005803-RA	1352	744	1516	0.401055
Cluster-17964.0--c24712_g1_i2	PPATMP011001-RA	2271	715	1935	0.804134
Cluster-17968.1--c23594_g4_i2	PPATMP002625-RA	2312	1071	2157	0.575336
Cluster-17971.0--c22879_g2_i1	PPATMP001097-RA	558	58	705	0.70922
Cluster-17971.1--c22879_g4_i1	PPATMP001098-RA	2717	825	2649	0.714232
Cluster-17975.0--c24643_g1_i1	PPATMP001434-RA	2614	611	2445	0.819223
Cluster-17976.0--c22087_g7_i1	PPATMP005081-RA	1800	658	1584	0.72096
Cluster-17977.3--c17646_g1_i1	PPATMP006553-RA	960	289	1267	0.529597
Cluster-17980.2--c26321_g4_i3	PPATMP001645-RA	2838	871	2001	0.983008
Cluster-17983.0--c21581_g1_i1	PPATMP010819-RA	1553	960	1278	0.464006
Cluster-1799.0--c20358_g1_i1	PPATMP008782-RA	1241	918	1038	0.311175
Cluster-17991.0--c18379_g1_i1	PPATMP009163-RA	714	277	696	0.627874
Cluster-18000.0--c24999_g3_i5	PPATMP009965-RA	881	186	1427	0.487036
Cluster-18008.0--c17889_g1_i1	PPATMP002665-RA	760	317	741	0.597841
Cluster-18011.0--c20423_g8_i2	PPATMP010210-RA	614	171	947	0.467793
Cluster-18012.0--c26015_g1_i1	PPATMP010946-RA	1409	612	2754	0.289397
Cluster-18020.0--c22372_g1_i1	PPATMP002517-RA	1600	500	1348	0.816024
Cluster-18023.0--c20859_g1_i1	PPATMP002452-RA	680	261	941	0.445271
Cluster-18026.0--c22115_g1_i1	PPATMP003787-RA	743	375	742	0.495957
Cluster-18035.1--c24065_g1_i2	PPATMP003393-RA	1390	161	1449	0.848171
Cluster-18040.0--c25367_g3_i1	PPATMP003277-RA	1613	924	981	0.702345
Cluster-18042.1--c23764_g1_i2	PPATMP002860-RA	1328	585	1305	0.569349
Cluster-18043.0--c27008_g1_i15	PPATMP002382-RA	1572	652	1727	0.532716
Cluster-18046.0--c22172_g1_i1	PPATMP004918-RA	1080	328	1752	0.429224
Cluster-18046.2--c26923_g2_i3	PPATMP004917-RA	1719	523	2135	0.560187
Cluster-18052.0--c23560_g1_i1	PPATMP005158-RA	1293	178	1893	0.589012
Cluster-18056.0--c24722_g1_i2	PPATMP003260-RA	2911	548	2569	0.919813
Cluster-18064.2--c20211_g2_i2	PPATMP005535-RA	2249	1173	1359	0.791759
Cluster-18070.0--c20240_g2_i2	PPATMP004805-RA	833	243	1134	0.520282
Cluster-18071.0--c24844_g1_i1	PPATMP000265-RA	3065	1611	4023	0.361422
Cluster-18073.0--c23497_g11_i4	PPATMP005424-RA	904	167	860	0.856977
Cluster-18090.0--c21422_g1_i1	PPATMP009444-RA	790	287	522	0.963602
Cluster-18106.0--c21313_g1_i1	PPATMP000155-RA	1086	151	998	0.936874
Cluster-18109.0--c25377_g3_i3	PPATMP009703-RA	1227	484	1636	0.454156
Cluster-18123.0--c23856_g5_i1	PPATMP003215-RA	375	97	342	0.812865
Cluster-18128.1--c22750_g3_i1	PPATMP007165-RA	858	94	1192	0.64094
Cluster-18130.0--c19948_g2_i1	PPATMP006067-RA	503	72	656	0.657012
Cluster-18140.0--c26566_g1_i1	PPATMP006498-RA	5648	3150	7634	0.32722
Cluster-1815.0--c22146_g1_i3	PPATMP000953-RA	1653	409	1319	0.943139
Cluster-18151.1--c25054_g6_i1	PPATMP006475-RA	1552	527	1925	0.532468
Cluster-18163.0--c26234_g3_i1	PPATMP007649-RA	1021	65	1084	0.881919
Cluster-18163.1--c26234_g1_i1	PPATMP006269-RA	934	86	1437	0.590118
Cluster-18170.0--c25921_g4_i1	PPATMP008190-RA	919	539	906	0.419426
Cluster-18179.0--c22656_g2_i1	PPATMP005254-RA	979	500	1113	0.430368
Cluster-18189.0--c22181_g5_i1	PPATMP007947-RA	760	386	991	0.377397
Cluster-18206.3--c29857_g1_i1	PPATMP008880-RA	600	64	537	0.998138
Cluster-18222.0--c26087_g9_i1	PPATMP010915-RA	4357	2174	4106	0.531661
Cluster-18223.0--c11261_g1_i1	PPATMP000680-RA	967	485	540	0.892593
Cluster-18234.0--c27282_g1_i3	PPATMP004181-RA	11503	4988	12920	0.504257
Cluster-18247.1--c24592_g3_i1	PPATMP000462-RA	1364	216	1268	0.905363
Cluster-18255.0--c25588_g1_i1	PPATMP005794-RA	602	30	573	0.998255
Cluster-18257.1--c20731_g2_i2	PPATMP005088-RA	871	392	537	0.891993
Cluster-18259.0--c26253_g5_i2	PPATMP001751-RA	1457	405	1203	0.87448
Cluster-18266.0--c24234_g3_i1	PPATMP009685-RA	1283	465	2511	0.325767
Cluster-18266.3--c21543_g2_i1	PPATMP001940-RA	1130	222	1305	0.695785
Cluster-18277.1--c26204_g8_i9	PPATMP002887-RA	2927	1647	3334	0.383923
Cluster-18301.1--c24105_g2_i4	PPATMP001150-RA	5989	3464	2532	0.997235
Cluster-18310.5--c25310_g7_i1	PPATMP005681-RA	1034	405	867	0.72549
Cluster-18315.0--c21378_g1_i3	PPATMP000767-RA	1091	147	1330	0.709774
Cluster-18319.0--c21952_g1_i2	PPATMP010502-RA	1408	878	1614	0.328377
Cluster-18322.0--c24951_g10_i2	PPATMP008771-RA	1302	808	833	0.593037
Cluster-18326.0--c22881_g2_i1	PPATMP008086-RA	954	199	785	0.961783
Cluster-18327.0--c19046_g1_i1	PPATMP001849-RA	591	106	869	0.558113
Cluster-18340.0--c17906_g1_i1	PPATMP006773-RA	415	2	1038	0.397881
Cluster-18345.0--c24691_g2_i1	PPATMP007505-RA	1979	15	2133	0.920769
Cluster-18358.0--c24129_g5_i1	PPATMP006659-RA	1395	76	1355	0.973432
Cluster-18366.0--c21893_g1_i1	PPATMP006348-RA	1108	464	888	0.725225
Cluster-18372.1--c22595_g1_i1	PPATMP005528-RA	1377	304	1347	0.796585
Cluster-18378.0--c23636_g7_i1	PPATMP006062-RA	1395	448	1362	0.695301
Cluster-18384.0--c25131_g1_i1	PPATMP007890-RA	451	50	1303	0.307751
Cluster-18391.0--c22446_g2_i1	PPATMP010085-RA	1259	726	1137	0.468777
Cluster-18393.0--c22309_g3_i2	PPATMP005248-RA	2056	1238	1044	0.783525
Cluster-18403.1--c25758_g2_i1	PPATMP005711-RA	1729	1061	1837	0.363636
Cluster-18419.0--c18222_g1_i1	PPATMP005728-RA	1624	440	1934	0.612203
Cluster-18431.0--c27213_g1_i1	PPATMP006264-RA	4087	2564	4146	0.367342
Cluster-18434.0--c23141_g1_i2	PPATMP000268-RA	1732	797	1542	0.606355
Cluster-18450.0--c20269_g3_i1	PPATMP008516-RA	2164	1385	1371	0.568198
Cluster-1845.0--c22479_g1_i1	PPATMP005052-RA	1624	53	1572	0.999364
Cluster-18451.0--c20947_g1_i2	PPATMP005842-RA	1816	518	1404	0.924501
Cluster-18465.0--c22655_g4_i1	PPATMP008764-RA	656	63	871	0.680827
Cluster-18468.0--c24033_g3_i1	PPATMP001501-RA	797	60	760	0.969737
Cluster-18469.0--c24311_g4_i1	PPATMP006889-RA	1495	755	768	0.963542
Cluster-18475.0--c23115_g2_i1	PPATMP001569-RA	2023	416	1611	0.997517
Cluster-18477.1--c24823_g3_i1	PPATMP008257-RA	1122	682	1329	0.331076
Cluster-18487.0--c24460_g1_i3	PPATMP002619-RA	2359	1562	1265	0.63004
Cluster-18492.0--c24870_g1_i1	PPATMP002067-RA	1429	536	1374	0.649927
Cluster-18498.0--c19026_g1_i1	PPATMP007108-RA	488	99	417	0.932854
Cluster-18501.1--c23363_g1_i4	PPATMP000860-RA	1052	543	510	0.998039
Cluster-18501.2--c23363_g1_i1	PPATMP000861-RA	1842	763	1405	0.767972
Cluster-18506.0--c26323_g2_i1	PPATMP005253-RA	485	198	413	0.694915
Cluster-18507.1--c21715_g3_i1	PPATMP008014-RA	907	302	933	0.648446
Cluster-18508.0--c22795_g1_i1	PPATMP000528-RA	1079	177	1275	0.707451
Cluster-18514.2--c24798_g2_i3	PPATMP005383-RA	2641	842	2296	0.783537
Cluster-18520.0--c25874_g4_i1	PPATMP006132-RA	1821	103	1719	0.999418
Cluster-18534.1--c27247_g1_i1	PPATMP000445-RA	5068	2921	4974	0.431645
Cluster-18535.0--c24093_g2_i1	PPATMP007610-RA	2686	1406	1434	0.892608
Cluster-18548.10--c24113_g7_i1	PPATMP010872-RA	731	63	858	0.778555
Cluster-18548.2--c24113_g4_i5	PPATMP010869-RA	752	87	666	0.998498
Cluster-18548.9--c24113_g4_i3	PPATMP010870-RA	1048	395	1258	0.519078
Cluster-18553.0--c24369_g1_i1	PPATMP002989-RA	2425	155	3582	0.633724
Cluster-18573.0--c21510_g1_i1	PPATMP001490-RA	2033	1176	2163	0.396209
Cluster-18596.2--c24805_g2_i2	PPATMP004528-RA	814	260	745	0.743624
Cluster-1861.0--c25846_g2_i1	PPATMP002115-RA	2847	289	2757	0.92782
Cluster-18622.0--c23226_g1_i1	PPATMP005505-RA	570	277	975	0.300513
Cluster-18624.0--c12818_g1_i1	PPATMP007029-RA	405	82	432	0.747685
Cluster-18643.0--c24438_g1_i1	PPATMP009899-RA	732	46	2205	0.311111
Cluster-18646.5--c20246_g2_i2	PPATMP008868-RA	940	368	603	0.94859
Cluster-18657.0--c27267_g1_i2	PPATMP007310-RA	4697	1641	3078	0.992853
Cluster-18661.0--c26171_g4_i3	PPATMP011071-RA	1699	218	1584	0.934975
Cluster-18674.0--c24434_g1_i1	PPATMP009056-RA	1853	1083	804	0.957711
Cluster-18679.0--c20817_g1_i1	PPATMP007909-RA	464	153	342	0.909357
Cluster-18680.0--c25841_g6_i1	PPATMP003503-RA	831	193	642	0.993769
Cluster-1868.0--c23369_g1_i1	PPATMP005536-RA	1294	257	1170	0.886325
Cluster-18687.0--c22043_g1_i2	PPATMP000703-RA	1081	380	1098	0.638434
Cluster-1869.0--c19345_g1_i1	PPATMP000977-RA	1146	688	1167	0.392459
Cluster-18699.0--c26518_g1_i1	PPATMP000355-RA	1752	571	2686	0.439687
Cluster-18708.0--c17780_g2_i1	PPATMP003330-RA	270	64	374	0.550802
Cluster-18709.0--c25682_g2_i1	PPATMP000471-RA	2332	842	2148	0.693669
Cluster-18713.1--c27108_g1_i1	PPATMP010371-RA	3187	386	2929	0.956299
Cluster-18713.2--c21966_g2_i1	PPATMP002163-RA	724	110	665	0.923308
Cluster-18718.0--c25462_g5_i2	PPATMP004885-RA	1575	832	1422	0.522504
Cluster-18723.0--c20461_g1_i2	PPATMP011138-RA	1948	683	2162	0.585106
Cluster-18730.0--c17381_g1_i1	PPATMP001977-RA	666	262	503	0.803181
Cluster-18733.0--c20220_g1_i1	PPATMP002824-RA	1976	168	2634	0.686409
Cluster-18734.0--c20475_g1_i1	PPATMP005988-RA	400	191	402	0.5199
Cluster-18740.0--c25129_g1_i1	PPATMP000257-RA	2141	1035	2143	0.516099
Cluster-18752.0--c21142_g4_i2	PPATMP009819-RA	1767	1138	630	0.998413
Cluster-18765.0--c20825_g1_i1	PPATMP007044-RA	810	163	754	0.85809
Cluster-18766.0--c26774_g1_i1	PPATMP003973-RA	3016	212	3006	0.932801
Cluster-1877.0--c27208_g2_i4	PPATMP002909-RA	946	35	2421	0.376291
Cluster-18778.0--c27378_g1_i1	PPATMP000584-RA	7738	1319	8727	0.735533
Cluster-18780.0--c23574_g1_i1	PPATMP002122-RA	1095	502	1719	0.344968
Cluster-18793.0--c19982_g1_i3	PPATMP000879-RA	639	220	903	0.464009
Cluster-18796.0--c22092_g1_i1	PPATMP006020-RA	1123	266	1241	0.690572
Cluster-18808.0--c22026_g4_i2	PPATMP000581-RA	1350	427	1299	0.710547
Cluster-1881.1--c22934_g4_i2	PPATMP008532-RA	944	54	1389	0.640749
Cluster-18817.0--c21998_g1_i1	PPATMP002580-RA	723	130	1131	0.524315
Cluster-18820.0--c26153_g3_i2	PPATMP001161-RA	1739	306	1455	0.98488
Cluster-18824.2--c22199_g1_i1	PPATMP010233-RA	1246	605	1545	0.414887
Cluster-1883.0--c22031_g1_i1	PPATMP008012-RA	612	40	1182	0.483926
Cluster-18831.0--c25681_g1_i2	PPATMP010469-RA	1376	360	1383	0.734635
Cluster-18833.2--c24719_g1_i3	PPATMP004327-RA	799	299	795	0.628931
Cluster-18850.1--c24540_g5_i1	PPATMP002047-RA	2653	1298	2845	0.476274
Cluster-18867.2--c21344_g1_i2	PPATMP008902-RA	700	134	913	0.619934
Cluster-18869.0--c20485_g1_i1	PPATMP002283-RA	383	57	760	0.428947
Cluster-18870.0--c21931_g1_i1	PPATMP007811-RA	1052	51	1033	0.969022
Cluster-18870.2--c20740_g1_i2	PPATMP009024-RA	947	345	774	0.777778
Cluster-18878.0--c24838_g1_i1	PPATMP010368-RA	1443	634	1440	0.561806
Cluster-18881.0--c26019_g1_i1	PPATMP001694-RA	4341	2632	4041	0.422915
Cluster-18882.0--c18732_g1_i1	PPATMP000427-RA	414	181	448	0.520089
Cluster-18889.0--c23556_g1_i2	PPATMP000690-RA	648	94	1383	0.400578
Cluster-18890.0--c20545_g2_i1	PPATMP000589-RA	469	131	339	0.99705
Cluster-18908.1--c22531_g2_i1	PPATMP009205-RA	635	108	1134	0.464727
Cluster-18916.0--c26708_g1_i2	PPATMP007271-RA	844	419	1417	0.299929
Cluster-18917.0--c24271_g1_i1	PPATMP005739-RA	2419	944	1946	0.757965
Cluster-18918.0--c21596_g1_i1	PPATMP007854-RA	646	77	912	0.623904
Cluster-18928.0--c22837_g1_i1	PPATMP010968-RA	1028	285	1545	0.480906
Cluster-18928.1--c21359_g1_i2	PPATMP001937-RA	1288	590	905	0.771271
Cluster-1893.2--c19909_g2_i1	PPATMP001838-RA	4067	2643	1626	0.875769
Cluster-18933.0--c26001_g1_i1	PPATMP004559-RA	2363	321	2208	0.924819
Cluster-18933.1--c21967_g1_i2	PPATMP004558-RA	1378	323	1574	0.670267
Cluster-18937.0--c19866_g1_i1	PPATMP009859-RA	1671	991	1686	0.403321
Cluster-1894.0--c23068_g1_i1	PPATMP010526-RA	1895	630	1818	0.69582
Cluster-18944.0--c27375_g2_i2	PPATMP002828-RA	1248	223	1101	0.930972
Cluster-18945.1--c19939_g1_i1	PPATMP009058-RA	686	135	585	0.94188
Cluster-18967.0--c20993_g1_i2	PPATMP003684-RA	622	38	1311	0.445461
Cluster-18979.0--c30005_g1_i1	PPATMP006630-RA	1639	737	1563	0.577095
Cluster-18979.1--c23496_g5_i1	PPATMP006631-RA	5192	2490	5724	0.472048
Cluster-1898.0--c25176_g5_i1	PPATMP002982-RA	1342	101	1349	0.919941
Cluster-18993.0--c20601_g2_i2	PPATMP007356-RA	579	148	548	0.786496
Cluster-19010.1--c19820_g2_i1	PPATMP008674-RA	679	329	866	0.404157
Cluster-19016.0--c26548_g1_i1	PPATMP009479-RA	1139	132	1066	0.944653
Cluster-19017.0--c22673_g1_i1	PPATMP006906-RA	924	259	666	0.998498
Cluster-19027.0--c25793_g1_i4	PPATMP009245-RA	2782	1355	2568	0.555685
Cluster-19036.0--c22210_g1_i1	PPATMP011003-RA	2132	1245	1716	0.5169
Cluster-19043.0--c25451_g3_i1	PPATMP004114-RA	1124	282	1287	0.654235
Cluster-19047.2--c21028_g5_i1	PPATMP008744-RA	923	252	3385	0.198227
Cluster-19052.0--c26267_g2_i1	PPATMP004458-RA	3113	1617	2647	0.565168
Cluster-19077.0--c21975_g1_i1	PPATMP004380-RA	1409	132	1539	0.82976
Cluster-19081.0--c26216_g1_i1	PPATMP010227-RA	481	2	909	0.526953
Cluster-19087.0--c23479_g15_i2	PPATMP002248-RA	1964	1272	1245	0.555823
Cluster-19092.0--c26936_g3_i1	PPATMP006236-RA	2782	338	5066	0.482432
Cluster-19094.0--c24597_g1_i3	PPATMP008064-RA	1164	295	870	0.998851
Cluster-19105.0--c11474_g1_i1	PPATMP000009-RA	606	73	868	0.614055
Cluster-19110.1--c22723_g1_i1	PPATMP007331-RA	929	150	954	0.816562
Cluster-19120.0--c21268_g1_i1	PPATMP004362-RA	1040	183	936	0.915598
Cluster-1912.0--c17545_g1_i1	PPATMP005806-RA	492	61	483	0.89234
Cluster-19126.2--c23442_g2_i1	PPATMP010393-RA	1312	332	1654	0.592503
Cluster-19141.0--c22783_g2_i2	PPATMP005912-RA	1333	797	1215	0.441152
Cluster-19145.2--c24928_g1_i4	PPATMP011064-RA	2185	1028	1368	0.84576
Cluster-19149.0--c24922_g4_i2	PPATMP002896-RA	1194	238	1212	0.788779
Cluster-19160.0--c23521_g2_i1	PPATMP003974-RA	791	255	777	0.689833
Cluster-19163.1--c23661_g1_i1	PPATMP004832-RA	1059	19	1227	0.847596
Cluster-19163.3--c25781_g1_i1	PPATMP007988-RA	2017	758	1272	0.98978
Cluster-19164.0--c12266_g2_i1	PPATMP010051-RA	244	68	477	0.368973
Cluster-19175.1--c21601_g1_i1	PPATMP001317-RA	825	283	832	0.651442
Cluster-19176.0--c20156_g1_i1	PPATMP001231-RA	999	337	709	0.933709
Cluster-19177.0--c22582_g2_i1	PPATMP005104-RA	3427	2189	1369	0.90431
Cluster-19179.0--c22859_g3_i1	PPATMP004638-RA	1088	153	1271	0.735641
Cluster-19199.0--c24706_g1_i1	PPATMP006826-RA	1497	361	1938	0.586171
Cluster-19201.0--c22426_g1_i2	PPATMP003514-RA	2383	647	2432	0.713816
Cluster-19206.0--c24806_g4_i1	PPATMP006032-RA	702	76	990	0.632323
Cluster-19209.0--c21232_g2_i1	PPATMP003406-RA	992	444	1479	0.370521
Cluster-19223.0--c23480_g1_i2	PPATMP009062-RA	1561	632	1224	0.758987
Cluster-19224.1--c24495_g1_i1	PPATMP003817-RA	1474	530	1206	0.782753
Cluster-19229.0--c25853_g1_i1	PPATMP009195-RA	1815	280	2491	0.616218
Cluster-19245.0--c20139_g1_i7	PPATMP006517-RA	1472	825	1848	0.350108
Cluster-19246.2--c23389_g3_i1	PPATMP001439-RA	2475	892	1671	0.947337
Cluster-19253.0--c19738_g1_i1	PPATMP003527-RA	357	121	701	0.336662
Cluster-19272.0--c21332_g2_i1	PPATMP002833-RA	732	94	1376	0.463663
Cluster-19280.0--c24074_g2_i1	PPATMP001507-RA	2200	1298	2193	0.411309
Cluster-19285.0--c24081_g2_i3	PPATMP003376-RA	721	68	744	0.877688
Cluster-19286.0--c20710_g1_i1	PPATMP009002-RA	1158	394	846	0.903073
Cluster-19288.0--c25706_g2_i1	PPATMP004224-RA	802	200	630	0.955556
Cluster-19292.2--c24056_g1_i1	PPATMP006084-RA	1769	243	1963	0.777382
Cluster-19302.0--c26665_g3_i5	PPATMP010879-RA	2960	1050	2949	0.647677
Cluster-19307.0--c25510_g2_i1	PPATMP001459-RA	2193	805	2388	0.58124
Cluster-1931.0--c26788_g3_i2	PPATMP004593-RA	814	35	872	0.893349
Cluster-19311.1--c25312_g3_i1	PPATMP002077-RA	1985	498	1930	0.770466
Cluster-19328.0--c22242_g1_i9	PPATMP000122-RA	1760	531	1239	0.991929
Cluster-19332.0--c26177_g8_i2	PPATMP010045-RA	2671	1082	2637	0.602579
Cluster-19339.0--c27018_g1_i2	PPATMP003202-RA	3779	2361	3104	0.45683
Cluster-19345.10--c24761_g1_i1	PPATMP001648-RA	2167	326	1842	0.999457
Cluster-19345.13--c25824_g5_i2	PPATMP001653-RA	2126	288	2044	0.899217
Cluster-1935.0--c21243_g1_i1	PPATMP000497-RA	1356	751	1669	0.362493
Cluster-19382.0--c23401_g4_i1	PPATMP001843-RA	1562	216	1546	0.870634
Cluster-19388.0--c23920_g3_i1	PPATMP010086-RA	1277	465	1348	0.602374
Cluster-19398.2--c25136_g1_i1	PPATMP007912-RA	1601	276	1471	0.900748
Cluster-19405.0--c24980_g4_i1	PPATMP010919-RA	557	171	959	0.402503
Cluster-19412.0--c22973_g4_i1	PPATMP001848-RA	1208	528	689	0.986938
Cluster-19416.0--c25938_g2_i1	PPATMP009208-RA	3469	1691	2651	0.67069
Cluster-19425.0--c22399_g1_i1	PPATMP008657-RA	1860	1018	1068	0.78839
Cluster-19435.0--c23065_g4_i3	PPATMP007680-RA	2449	1487	1221	0.787879
Cluster-19437.0--c4021_g1_i1	PPAT011386-RA	210	124	87	0.988506
Cluster-19439.1--c26848_g4_i2	PPATMP009953-RA	3874	2519	3078	0.440221
Cluster-19440.1--c23168_g4_i1	PPATMP005698-RA	1067	426	1107	0.579042
Cluster-19447.0--c20213_g1_i1	PPATMP001474-RA	614	189	1416	0.300141
Cluster-19460.0--c25434_g3_i1	PPATMP010838-RA	3244	407	4074	0.696367
Cluster-19467.0--c18695_g1_i1	PPATMP010750-RA	747	211	1290	0.415504
Cluster-19472.0--c16241_g1_i1	PPATMP010144-RA	578	222	411	0.86618
Cluster-19472.3--c21600_g1_i2	PPATMP007562-RA	1585	980	828	0.730676
Cluster-19486.0--c18832_g1_i1	PPATMP005441-RA	440	126	1017	0.308751
Cluster-19492.0--c20980_g1_i1	PPATMP001550-RA	566	240	378	0.862434
Cluster-19499.0--c20061_g1_i1	PPATMP003244-RA	723	340	582	0.658076
Cluster-19502.0--c21292_g2_i2	PPATMP001794-RA	1192	536	2046	0.320626
Cluster-19506.0--c26428_g1_i1	PPATMP005266-RA	1658	123	3262	0.47057
Cluster-19510.0--c19972_g1_i1	PPATMP001577-RA	707	261	556	0.802158
Cluster-19512.1--c25228_g2_i1	PPATMP006830-RA	1709	3	2850	0.598596
Cluster-19521.0--c19485_g1_i1	PPATMP000942-RA	826	212	871	0.704937
Cluster-19532.0--c25028_g4_i1	PPATMP007046-RA	1590	76	1896	0.798523
Cluster-19532.3--c23009_g1_i2	PPATMP010344-RA	639	169	1113	0.422282
Cluster-19534.0--c25926_g1_i1	PPATMP008541-RA	829	143	1017	0.674533
Cluster-19536.0--c22898_g1_i3	PPATMP002340-RA	1876	434	2693	0.535462
Cluster-19537.0--c21634_g1_i1	PPATMP001004-RA	914	369	957	0.569488
Cluster-19539.0--c21794_g2_i1	PPATMP005927-RA	647	105	1049	0.516683
Cluster-19541.0--c21748_g1_i1	PPATMP006883-RA	1928	477	1884	0.77017
Cluster-19551.0--c21987_g1_i1	PPATMP005326-RA	1105	56	1065	0.984977
Cluster-19552.0--c21954_g1_i2	PPATMP003251-RA	978	256	957	0.754441
Cluster-19559.1--c23702_g1_i1	PPATMP009917-RA	1429	629	822	0.973236
Cluster-19561.0--c21944_g1_i1	PPATMP000944-RA	1172	222	1425	0.666667
Cluster-19580.0--c22365_g1_i2	PPATMP009410-RA	1466	444	1851	0.552134
Cluster-19592.0--c19994_g1_i2	PPATMP010507-RA	1220	222	1076	0.927509
Cluster-19603.3--c25183_g1_i7	PPATMP001042-RA	1069	77	1629	0.608963
Cluster-19606.0--c21478_g1_i2	PPATMP001809-RA	1025	462	1044	0.539272
Cluster-19613.0--c23430_g3_i1	PPATMP008061-RA	1002	121	957	0.920585
Cluster-19617.0--c16199_g1_i2	PPATMP006184-RA	824	255	897	0.634337
Cluster-19620.0--c14852_g1_i1	PPATMP008805-RA	303	1	972	0.3107
Cluster-19624.0--c21338_g1_i1	PPATMP009613-RA	1281	163	3492	0.32016
Cluster-19624.1--c21338_g2_i1	PPATMP009612-RA	2034	1042	1455	0.681787
Cluster-19629.0--c19733_g1_i2	PPATMP008153-RA	344	48	696	0.425287
[truncated: 1,621 more rows]
