# Supplementary material for: De novo assembly and sex-specific transcriptome profiling in the sand fly Phlebotomus perniciosus (Diptera, Phlebotominae), a major Old World vector of Leishmania infantum
Source: BMC Genomics. 2015 Oct 23;16:847. doi: 10.1186/s12864-015-2088-x (PMC4619268; doi:10.1186/s12864-015-2088-x)
Supplement: Additional file 4: Table S2. — GO terms of the annotated transcripts of the PERNI data set. (XLS 594 kb) [file 12864_2015_2088_MOESM4_ESM.xls]

## Sheet: P.perniciosus_GO_BP
go_id	tot_count_Ppe	description_Ppe
GO:0006351	251	transcription, DNA-dependent
GO:0006355	238	regulation of transcription, DNA-dependent
GO:0015074	177	DNA integration
GO:0055085	155	transmembrane transport
GO:0006412	146	translation
GO:0005975	103	carbohydrate metabolic process
GO:0022008	101	neurogenesis
GO:0007165	101	signal transduction
GO:0007018	100	microtubule-based movement
GO:0007275	96	multicellular organismal development
GO:0035556	90	intracellular signal transduction
GO:0015031	88	protein transport
GO:0006281	84	DNA repair
GO:0007264	80	small GTPase mediated signal transduction
GO:0048477	70	oogenesis
GO:0006468	70	protein phosphorylation
GO:0006457	67	protein folding
GO:0006886	65	intracellular protein transport
GO:0006200	64	ATP catabolic process
GO:0006629	63	lipid metabolic process
GO:0007411	63	axon guidance
GO:0007067	63	mitosis
GO:0007155	63	cell adhesion
GO:0016055	58	Wnt receptor signaling pathway
GO:0016192	55	vesicle-mediated transport
GO:0007156	54	homophilic cell adhesion
GO:0006511	54	ubiquitin-dependent protein catabolic process
GO:0006260	51	DNA replication
GO:0046331	48	lateral inhibition
GO:0006909	46	phagocytosis
GO:0000398	45	nuclear mRNA splicing, via spliceosome
GO:0006030	45	chitin metabolic process
GO:0045944	44	positive regulation of transcription from RNA poly
GO:0006810	44	transport
GO:0007052	44	mitotic spindle organization
GO:0007476	43	imaginal disc-derived wing morphogenesis
GO:0006397	42	mRNA processing
GO:0048813	42	dendrite morphogenesis
GO:0006184	41	GTP catabolic process
GO:0006915	41	apoptotic process
GO:0006486	41	protein glycosylation
GO:0007049	40	cell cycle
GO:0045892	38	negative regulation of transcription, DNA-dependen
GO:0000122	38	negative regulation of transcription from RNA poly
GO:0007601	37	visual perception
GO:0007268	37	synaptic transmission
GO:0006950	35	response to stress
GO:0007298	35	border follicle cell migration
GO:0045893	33	positive regulation of transcription, DNA-dependen
GO:0045454	33	cell redox homeostasis
GO:0006897	33	endocytosis
GO:0007424	33	open tracheal system development
GO:0008380	32	RNA splicing
GO:0048749	31	compound eye development
GO:0006979	31	response to oxidative stress
GO:0007399	31	nervous system development
GO:0006508	31	proteolysis
GO:0007391	31	dorsal closure
GO:0008360	30	regulation of cell shape
GO:0030154	30	cell differentiation
GO:0043066	30	negative regulation of apoptotic process
GO:0006520	29	cellular amino acid metabolic process
GO:0006366	29	transcription from RNA polymerase II promoter
GO:0006396	29	RNA processing
GO:0007283	28	spermatogenesis
GO:0006357	28	regulation of transcription from RNA polymerase II
GO:0006470	28	protein dephosphorylation
GO:0009058	28	biosynthetic process
GO:0008340	27	determination of adult lifespan
GO:0016567	27	protein ubiquitination
GO:0007517	27	muscle organ development
GO:0044281	27	small molecule metabolic process
GO:0006974	27	response to DNA damage stimulus
GO:0030036	26	actin cytoskeleton organization
GO:0042384	26	cilium assembly
GO:0008643	26	carbohydrate transport
GO:0008152	25	metabolic process
GO:0048812	25	neuron projection morphogenesis
GO:0051260	25	protein homooligomerization
GO:0007219	25	Notch signaling pathway
GO:0051726	25	regulation of cell cycle
GO:0006367	25	transcription initiation from RNA polymerase II pr
GO:0007608	25	sensory perception of smell
GO:0008104	24	protein localization
GO:0007616	24	long-term memory
GO:0008355	24	olfactory learning
GO:0007015	24	actin filament organization
GO:0007095	24	mitotic cell cycle G2/M transition DNA damage chec
GO:0007507	23	heart development
GO:0015991	23	ATP hydrolysis coupled proton transport
GO:0007409	23	axonogenesis
GO:0006633	23	fatty acid biosynthetic process
GO:0051301	22	cell division
GO:0006310	22	DNA recombination
GO:0007186	22	G-protein coupled receptor signaling pathway
GO:0050829	22	defense response to Gram-negative bacterium
GO:0006099	22	tricarboxylic acid cycle
GO:0030707	21	ovarian follicle cell development
GO:0006364	21	rRNA processing
GO:0006811	21	ion transport
GO:0007269	21	neurotransmitter secretion
GO:0042787	21	protein ubiquitination involved in ubiquitin-depen
GO:0006813	21	potassium ion transport
GO:0007435	20	salivary gland morphogenesis
GO:0032508	20	DNA duplex unwinding
GO:0042254	20	ribosome biogenesis
GO:0000209	20	protein polyubiquitination
GO:0045087	20	innate immune response
GO:0007423	20	sensory organ development
GO:0000723	20	telomere maintenance
GO:0016319	20	mushroom body development
GO:0006338	20	chromatin remodeling
GO:0000278	19	mitotic cell cycle
GO:0051297	19	centrosome organization
GO:0007419	19	ventral cord development
GO:0006887	19	exocytosis
GO:0007349	19	cellularization
GO:0045214	19	sarcomere organization
GO:0007274	19	neuromuscular synaptic transmission
GO:0007017	19	microtubule-based process
GO:0007076	18	mitotic chromosome condensation
GO:0008283	18	cell proliferation
GO:0006032	18	chitin catabolic process
GO:0016199	18	axon midline choice point recognition
GO:0006812	18	cation transport
GO:0006446	18	regulation of translational initiation
GO:0007417	18	central nervous system development
GO:0006096	18	glycolysis
GO:0035220	18	wing disc development
GO:0006914	18	autophagy
GO:0042493	18	response to drug
GO:0006814	18	sodium ion transport
GO:0000281	18	cytokinesis after mitosis
GO:0045475	18	locomotor rhythm
GO:0007602	18	phototransduction
GO:0000022	18	mitotic spindle elongation
GO:0008285	18	negative regulation of cell proliferation
GO:0051056	18	regulation of small GTPase mediated signal transdu
GO:0008344	18	adult locomotory behavior
GO:0007629	17	flight behavior
GO:0009408	17	response to heat
GO:0010467	17	gene expression
GO:0016568	17	chromatin modification
GO:0048666	17	neuron development
GO:0007498	17	mesoderm development
GO:0006066	17	alcohol metabolic process
GO:0001666	17	response to hypoxia
GO:0048149	17	behavioral response to ethanol
GO:0007126	17	meiosis
GO:0016477	17	cell migration
GO:0007422	17	peripheral nervous system development
GO:0001745	17	compound eye morphogenesis
GO:0008284	16	positive regulation of cell proliferation
GO:0007623	16	circadian rhythm
GO:0015986	16	ATP synthesis coupled proton transport
GO:0000902	16	cell morphogenesis
GO:0006298	16	mismatch repair
GO:0007611	16	learning or memory
GO:0001700	16	embryonic development via the syncytial blastoderm
GO:0008045	16	motor axon guidance
GO:0006816	16	calcium ion transport
GO:0016318	16	ommatidial rotation
GO:0043161	16	proteasomal ubiquitin-dependent protein catabolic
GO:0022416	16	chaeta development
GO:0007010	16	cytoskeleton organization
GO:0055114	15	oxidation-reduction process
GO:0042067	15	establishment of ommatidial planar polarity
GO:0007163	15	establishment or maintenance of cell polarity
GO:0051298	15	centrosome duplication
GO:0016339	15	calcium-dependent cell-cell adhesion
GO:0048488	15	synaptic vesicle endocytosis
GO:0006913	15	nucleocytoplasmic transport
GO:0007294	15	germarium-derived oocyte fate determination
GO:0035011	15	melanotic encapsulation of foreign target
GO:0008354	15	germ cell migration
GO:0006730	15	one-carbon metabolic process
GO:0030431	15	sleep
GO:0007474	15	imaginal disc-derived wing vein specification
GO:0040011	15	locomotion
GO:0000226	15	microtubule cytoskeleton organization
GO:0007520	15	myoblast fusion
GO:0000381	14	regulation of alternative nuclear mRNA splicing, v
GO:0008347	14	glial cell migration
GO:0001736	14	establishment of planar polarity
GO:0050821	14	protein stabilization
GO:0007224	14	smoothened signaling pathway
GO:0007314	14	oocyte anterior/posterior axis specification
GO:0009416	14	response to light stimulus
GO:0007420	14	brain development
GO:0007605	14	sensory perception of sound
GO:0046843	14	dorsal appendage formation
GO:0007413	14	axonal fasciculation
GO:0008586	14	imaginal disc-derived wing vein morphogenesis
GO:0006289	13	nucleotide-excision repair
GO:0007005	13	mitochondrion organization
GO:0009987	13	cellular process
GO:0030718	13	germ-line stem cell maintenance
GO:0007586	13	digestion
GO:0046716	13	muscle cell homeostasis
GO:0008593	13	regulation of Notch signaling pathway
GO:0006270	13	DNA-dependent DNA replication initiation
GO:0051028	13	mRNA transport
GO:0046777	13	protein autophosphorylation
GO:0016032	13	viral reproduction
GO:0045198	13	establishment of epithelial cell apical/basal pola
GO:0006464	13	cellular protein modification process
GO:0001731	13	formation of translation preinitiation complex
GO:0007160	13	cell-matrix adhesion
GO:0019991	13	septate junction assembly
GO:0035159	13	regulation of tube length, open tracheal system
GO:0051124	13	synaptic growth at neuromuscular junction
GO:0048675	13	axon extension
GO:0007367	13	segment polarity determination
GO:0045746	13	negative regulation of Notch signaling pathway
GO:0001522	12	pseudouridine synthesis
GO:0007346	12	regulation of mitotic cell cycle
GO:0007525	12	somatic muscle development
GO:0042060	12	wound healing
GO:0044331	12	cell-cell adhesion mediated by cadherin
GO:0008654	12	phospholipid biosynthetic process
GO:0007464	12	R3/R4 cell fate commitment
GO:0050832	12	defense response to fungus
GO:0043052	12	thermotaxis
GO:0097264	12	self proteolysis
GO:0007030	12	Golgi organization
GO:0030198	12	extracellular matrix organization
GO:0006325	12	chromatin organization
GO:0007626	12	locomotory behavior
GO:0006869	12	lipid transport
GO:0016042	12	lipid catabolic process
GO:0007480	12	imaginal disc-derived leg morphogenesis
GO:0007218	12	neuropeptide signaling pathway
GO:0048846	12	axon extension involved in axon guidance
GO:0006635	12	fatty acid beta-oxidation
GO:0050808	12	synapse organization
GO:0007528	12	neuromuscular junction development
GO:0008049	12	male courtship behavior
GO:0000079	12	regulation of cyclin-dependent protein kinase acti
GO:0007279	12	pole cell formation
GO:0008407	12	chaeta morphogenesis
GO:0030178	12	negative regulation of Wnt receptor signaling path
GO:0007613	12	memory
GO:0090307	12	spindle assembly involved in mitosis
GO:0007291	12	sperm individualization
GO:0007427	12	epithelial cell migration, open tracheal system
GO:0008406	11	gonad development
GO:0050770	11	regulation of axonogenesis
GO:0016197	11	endosomal transport
GO:0006414	11	translational elongation
GO:0048172	11	regulation of short-term neuronal synaptic plastic
GO:0008356	11	asymmetric cell division
GO:0042981	11	regulation of apoptotic process
GO:0048814	11	regulation of dendrite morphogenesis
GO:0001701	11	in utero embryonic development
GO:0007612	11	learning
GO:0007475	11	apposition of dorsal and ventral imaginal disc-der
GO:0044208	11	'de novo' AMP biosynthetic process
GO:0007205	11	protein kinase C-activating G-protein coupled rece
GO:0043065	11	positive regulation of apoptotic process
GO:0045886	11	negative regulation of synaptic growth at neuromus
GO:0061024	11	membrane organization
GO:0048190	11	wing disc dorsal/ventral pattern formation
GO:0006352	11	transcription initiation, DNA-dependent
GO:0008039	11	synaptic target recognition
GO:0016203	11	muscle attachment
GO:0072499	11	photoreceptor cell axon guidance
GO:0016337	11	cell-cell adhesion
GO:0051568	11	histone H3-K4 methylation
GO:0040008	11	regulation of growth
GO:0038032	11	termination of G-protein coupled receptor signalin
GO:0042391	11	regulation of membrane potential
GO:0007614	11	short-term memory
GO:0006904	10	vesicle docking involved in exocytosis
GO:0051491	10	positive regulation of filopodium assembly
GO:0045747	10	positive regulation of Notch signaling pathway
GO:0035206	10	regulation of hemocyte proliferation
GO:0018105	10	peptidyl-serine phosphorylation
GO:0042048	10	olfactory behavior
GO:0008203	10	cholesterol metabolic process
GO:0045879	10	negative regulation of smoothened signaling pathwa
GO:0086010	10	membrane depolarization involved in regulation of
GO:0006313	10	transposition, DNA-mediated
GO:0000724	10	double-strand break repair via homologous recombin
GO:0008345	10	larval locomotory behavior
GO:0008033	10	tRNA processing
GO:0016573	10	histone acetylation
GO:0035725	10	sodium ion transmembrane transport
GO:0050790	10	regulation of catalytic activity
GO:0006378	10	mRNA polyadenylation
GO:0071456	10	cellular response to hypoxia
GO:0007431	10	salivary gland development
GO:0006342	10	chromatin silencing
GO:0007157	10	heterophilic cell-cell adhesion
GO:0006024	10	glycosaminoglycan biosynthetic process
GO:0006874	10	cellular calcium ion homeostasis
GO:0050807	10	regulation of synapse organization
GO:0048489	10	synaptic vesicle transport
GO:0018108	10	peptidyl-tyrosine phosphorylation
GO:0006506	10	GPI anchor biosynthetic process
GO:0006888	10	ER to Golgi vesicle-mediated transport
GO:0016310	10	phosphorylation
GO:0007051	10	spindle organization
GO:0016226	10	iron-sulfur cluster assembly
GO:0009312	10	oligosaccharide biosynthetic process
GO:0042127	10	regulation of cell proliferation
GO:0030239	10	myofibril assembly
GO:0007619	10	courtship behavior
GO:0007173	10	epidermal growth factor receptor signaling pathway
GO:0070588	10	calcium ion transmembrane transport
GO:0042052	10	rhabdomere development
GO:0060857	10	establishment of glial blood-brain barrier
GO:0034332	10	adherens junction organization
GO:0007280	10	pole cell migration
GO:0007596	10	blood coagulation
GO:0008587	10	imaginal disc-derived wing margin morphogenesis
GO:0050909	10	sensory perception of taste
GO:0051258	10	protein polymerization
GO:0007281	10	germ cell development
GO:0046579	9	positive regulation of Ras protein signal transduc
GO:0007229	9	integrin-mediated signaling pathway
GO:0045824	9	negative regulation of innate immune response
GO:0042594	9	response to starvation
GO:0046667	9	compound eye retinal cell programmed cell death
GO:0034220	9	ion transmembrane transport
GO:0016246	9	RNA interference
GO:0009253	9	peptidoglycan catabolic process
GO:0046854	9	phosphatidylinositol phosphorylation
GO:0045467	9	R7 cell development
GO:0050896	9	response to stimulus
GO:0051225	9	spindle assembly
GO:0007446	9	imaginal disc growth
GO:0007310	9	oocyte dorsal/ventral axis specification
GO:0007169	9	transmembrane receptor protein tyrosine kinase sig
GO:0002121	9	inter-male aggressive behavior
GO:0045433	9	male courtship behavior, veined wing generated son
GO:0007426	9	tracheal outgrowth, open tracheal system
GO:0006417	9	regulation of translation
GO:0006541	9	glutamine metabolic process
GO:0031647	9	regulation of protein stability
GO:0007317	9	regulation of pole plasm oskar mRNA localization
GO:0006261	9	DNA-dependent DNA replication
GO:0008595	9	anterior/posterior axis specification, embryo
GO:0072347	9	response to anesthetic
GO:0048134	9	germ-line cyst formation
GO:0017148	9	negative regulation of translation
GO:0001737	9	establishment of imaginal disc-derived wing hair o
GO:0006936	9	muscle contraction
GO:0048803	9	imaginal disc-derived male genitalia morphogenesis
GO:0042752	9	regulation of circadian rhythm
GO:0030866	9	cortical actin cytoskeleton organization
GO:0007059	9	chromosome segregation
GO:0006955	9	immune response
GO:0006302	9	double-strand break repair
GO:0010629	9	negative regulation of gene expression
GO:0007050	9	cell cycle arrest
GO:0006334	9	nucleosome assembly
GO:0045197	9	establishment or maintenance of epithelial cell ap
GO:0001751	9	compound eye photoreceptor cell differentiation
GO:0016056	9	rhodopsin mediated signaling pathway
GO:0060070	9	canonical Wnt receptor signaling pathway
GO:0071805	9	potassium ion transmembrane transport
GO:0006898	9	receptor-mediated endocytosis
GO:0016579	9	protein deubiquitination
GO:0006807	9	nitrogen compound metabolic process
GO:0006265	8	DNA topological change
GO:0040007	8	growth
GO:0048800	8	antennal morphogenesis
GO:0007519	8	skeletal muscle tissue development
GO:0061343	8	cell adhesion involved in heart morphogenesis
GO:0007164	8	establishment of tissue polarity
GO:0035317	8	imaginal disc-derived wing hair organization
GO:0008582	8	regulation of synaptic growth at neuromuscular jun
GO:0030720	8	oocyte localization involved in germarium-derived
GO:0043154	8	negative regulation of cysteine-type endopeptidase
GO:0010468	8	regulation of gene expression
GO:0045727	8	positive regulation of translation
GO:0045089	8	positive regulation of innate immune response
GO:0009267	8	cellular response to starvation
GO:0055059	8	asymmetric neuroblast division
GO:0008258	8	head involution
GO:0050803	8	regulation of synapse structure and activity
GO:0007494	8	midgut development
GO:0010628	8	positive regulation of gene expression
GO:0006879	8	cellular iron ion homeostasis
GO:0015012	8	heparan sulfate proteoglycan biosynthetic process
GO:0031532	8	actin cytoskeleton reorganization
GO:0030177	8	positive regulation of Wnt receptor signaling path
GO:0016081	8	synaptic vesicle docking involved in exocytosis
GO:0036011	8	imaginal disc-derived leg segmentation
GO:0008219	8	cell death
GO:0001738	8	morphogenesis of a polarized epithelium
GO:0032956	8	regulation of actin cytoskeleton organization
GO:0007552	8	metamorphosis
GO:0006094	8	gluconeogenesis
GO:0006606	8	protein import into nucleus
GO:0007416	8	synapse assembly
GO:0006644	8	phospholipid metabolic process
GO:0009952	8	anterior/posterior pattern specification
GO:0009072	8	aromatic amino acid family metabolic process
GO:0008299	8	isoprenoid biosynthetic process
GO:0006098	8	pentose-phosphate shunt
GO:0035329	8	hippo signaling cascade
GO:0031290	8	retinal ganglion cell axon guidance
GO:0007444	8	imaginal disc development
GO:0031047	7	gene silencing by RNA
GO:0000184	7	nuclear-transcribed mRNA catabolic process, nonsen
GO:0070509	7	calcium ion import
GO:0001649	7	osteoblast differentiation
GO:0032851	7	positive regulation of Rab GTPase activity
GO:0035019	7	somatic stem cell maintenance
GO:0018279	7	protein N-linked glycosylation via asparagine
GO:0000132	7	establishment of mitotic spindle orientation
GO:0006406	7	mRNA export from nucleus
GO:0070374	7	positive regulation of ERK1 and ERK2 cascade
GO:0042078	7	germ-line stem cell division
GO:0009306	7	protein secretion
GO:0031987	7	locomotion involved in locomotory behavior
GO:0046928	7	regulation of neurotransmitter secretion
GO:0042059	7	negative regulation of epidermal growth factor rec
GO:0007398	7	ectoderm development
GO:0035058	7	nonmotile primary cilium assembly
GO:0044255	7	cellular lipid metabolic process
GO:0016059	7	deactivation of rhodopsin mediated signaling
GO:0044267	7	cellular protein metabolic process
GO:0000910	7	cytokinesis
GO:0006744	7	ubiquinone biosynthetic process
GO:0043547	7	positive regulation of GTPase activity
GO:0008293	7	torso signaling pathway
GO:0009880	7	embryonic pattern specification
GO:0016311	7	dephosphorylation
GO:0030163	7	protein catabolic process
GO:0045571	7	negative regulation of imaginal disc growth
GO:0040003	7	chitin-based cuticle development
GO:0008333	7	endosome to lysosome transport
GO:0019722	7	calcium-mediated signaling
GO:0007099	7	centriole replication
GO:0003341	7	cilium movement
GO:0006821	7	chloride transport
GO:0007527	7	adult somatic muscle development
GO:0048015	7	phosphatidylinositol-mediated signaling
GO:0045926	7	negative regulation of growth
GO:0035017	7	cuticle pattern formation
GO:0006546	7	glycine catabolic process
GO:0007293	7	germarium-derived egg chamber formation
GO:0008362	7	chitin-based embryonic cuticle biosynthetic proces
GO:0050830	7	defense response to Gram-positive bacterium
GO:0007254	7	JNK cascade
GO:0030717	7	karyosome formation
GO:0016321	7	female meiosis chromosome segregation
GO:0030307	7	positive regulation of cell growth
GO:0043524	7	negative regulation of neuron apoptotic process
GO:0007603	7	phototransduction, visible light
GO:0051533	7	positive regulation of NFAT protein import into nu
GO:0048790	7	maintenance of presynaptic active zone structure
GO:0009966	7	regulation of signal transduction
GO:0007094	7	mitotic cell cycle spindle assembly checkpoint
GO:0045880	7	positive regulation of smoothened signaling pathwa
GO:0001889	7	liver development
GO:0048072	7	compound eye pigmentation
GO:0051013	7	microtubule severing
GO:0009186	7	deoxyribonucleoside diphosphate metabolic process
GO:0007016	7	cytoskeletal anchoring at plasma membrane
GO:0030030	7	cell projection organization
GO:0009953	7	dorsal/ventral pattern formation
GO:2000331	7	regulation of terminal button organization
GO:0032320	7	positive regulation of Ras GTPase activity
GO:0032312	7	regulation of ARF GTPase activity
GO:0030713	7	ovarian follicle cell stalk formation
GO:0030010	7	establishment of cell polarity
GO:0008101	7	decapentaplegic signaling pathway
GO:0007112	7	male meiosis cytokinesis
GO:0040040	7	thermosensory behavior
GO:0007286	6	spermatid development
GO:0030168	6	platelet activation
GO:0006885	6	regulation of pH
GO:0048102	6	autophagic cell death
GO:0042773	6	ATP synthesis coupled electron transport
GO:0030708	6	germarium-derived female germ-line cyst encapsulat
GO:0044262	6	cellular carbohydrate metabolic process
GO:0042246	6	tissue regeneration
GO:0009411	6	response to UV
GO:0007179	6	transforming growth factor beta receptor signaling
GO:0007040	6	lysosome organization
GO:0070593	6	dendrite self-avoidance
GO:0035099	6	hemocyte migration
GO:0035264	6	multicellular organism growth
GO:0007622	6	rhythmic behavior
GO:0046664	6	dorsal closure, amnioserosa morphology change
GO:0018107	6	peptidyl-threonine phosphorylation
GO:0032880	6	regulation of protein localization
GO:0007406	6	negative regulation of neuroblast proliferation
GO:0008057	6	eye pigment granule organization
GO:0042417	6	dopamine metabolic process
GO:0035152	6	regulation of tube architecture, open tracheal sys
GO:0002009	6	morphogenesis of an epithelium
GO:0016079	6	synaptic vesicle exocytosis
GO:0022900	6	electron transport chain
GO:0035071	6	salivary gland cell autophagic cell death
GO:0035999	6	tetrahydrofolate interconversion
GO:0046847	6	filopodium assembly
GO:0008610	6	lipid biosynthetic process
GO:0010883	6	regulation of lipid storage
GO:0051603	6	proteolysis involved in cellular protein catabolic
GO:0002168	6	instar larval development
GO:0006559	6	L-phenylalanine catabolic process
GO:0030723	6	ovarian fusome organization
GO:0016049	6	cell growth
GO:0007472	6	wing disc morphogenesis
GO:0030162	6	regulation of proteolysis
GO:0051276	6	chromosome organization
GO:0030111	6	regulation of Wnt receptor signaling pathway
GO:0008543	6	fibroblast growth factor receptor signaling pathwa
GO:0006749	6	glutathione metabolic process
GO:0007271	6	synaptic transmission, cholinergic
GO:0048854	6	brain morphogenesis
GO:0006826	6	iron ion transport
GO:0000082	6	G1/S transition of mitotic cell cycle
GO:0000042	6	protein targeting to Golgi
GO:0032436	6	positive regulation of proteasomal ubiquitin-depen
GO:0001525	6	angiogenesis
GO:0006091	6	generation of precursor metabolites and energy
GO:0033227	6	dsRNA transport
GO:0006402	6	mRNA catabolic process
GO:0007064	6	mitotic sister chromatid cohesion
GO:0032012	6	regulation of ARF protein signal transduction
GO:0009612	6	response to mechanical stimulus
GO:0045494	6	photoreceptor cell maintenance
GO:0046673	6	negative regulation of compound eye retinal cell p
GO:0035249	6	synaptic transmission, glutamatergic
GO:0030536	6	larval feeding behavior
GO:0045478	6	fusome organization
GO:0030833	6	regulation of actin filament polymerization
GO:0008366	6	axon ensheathment
GO:0051017	6	actin filament bundle assembly
GO:0016180	6	snRNA processing
GO:0007591	6	molting cycle, chitin-based cuticle
GO:0006006	6	glucose metabolic process
GO:0071907	6	determination of digestive tract left/right asymme
GO:0000165	6	MAPK cascade
GO:0007297	6	ovarian follicle cell migration
GO:0048011	6	nerve growth factor receptor signaling pathway
GO:0045186	6	zonula adherens assembly
GO:0032968	6	positive regulation of transcription elongation fr
GO:0051259	6	protein oligomerization
GO:0006182	6	cGMP biosynthetic process
GO:0060439	6	trachea morphogenesis
GO:0016334	6	establishment or maintenance of polarity of follic
GO:0090090	6	negative regulation of canonical Wnt receptor sign
GO:0001708	6	cell fate specification
GO:0006611	6	protein export from nucleus
GO:0050976	6	detection of mechanical stimulus involved in senso
GO:0042744	6	hydrogen peroxide catabolic process
GO:0035235	6	ionotropic glutamate receptor signaling pathway
GO:0046856	6	phosphatidylinositol dephosphorylation
GO:0030071	6	regulation of mitotic metaphase/anaphase transitio
GO:0000077	6	DNA damage checkpoint
GO:0030097	6	hemopoiesis
GO:0019730	6	antimicrobial humoral response
GO:0007412	6	axon target recognition
GO:0019509	6	L-methionine salvage from methylthioadenosine
GO:0006661	6	phosphatidylinositol biosynthetic process
GO:0042073	6	intraflagellar transport
GO:0006928	6	cellular component movement
GO:0007394	6	dorsal closure, elongation of leading edge cells
GO:0030203	6	glycosaminoglycan metabolic process
GO:0019228	6	regulation of action potential in neuron
GO:0006614	6	SRP-dependent cotranslational protein targeting to
GO:0042742	6	defense response to bacterium
GO:0009166	6	nucleotide catabolic process
GO:0070986	6	left/right axis specification
GO:0030334	6	regulation of cell migration
GO:0009950	6	dorsal/ventral axis specification
GO:0006584	6	catecholamine metabolic process
GO:0007362	5	terminal region determination
GO:0045176	5	apical protein localization
GO:0007143	5	female meiosis
GO:0006139	5	nucleobase-containing compound metabolic process
GO:0007318	5	pole plasm protein localization
GO:0035160	5	maintenance of epithelial integrity, open tracheal
GO:0016242	5	negative regulation of macroautophagy
GO:0048738	5	cardiac muscle tissue development
GO:0042331	5	phototaxis
GO:0007220	5	Notch receptor processing
GO:0014070	5	response to organic cyclic compound
GO:0007088	5	regulation of mitosis
GO:0046329	5	negative regulation of JNK cascade
GO:0046907	5	intracellular transport
GO:0007265	5	Ras protein signal transduction
GO:0051289	5	protein homotetramerization
GO:0007451	5	dorsal/ventral lineage restriction, imaginal disc
GO:0016458	5	gene silencing
GO:0007443	5	Malpighian tubule morphogenesis
GO:0048132	5	female germ-line stem cell division
GO:0030522	5	intracellular receptor mediated signaling pathway
GO:0040014	5	regulation of multicellular organism growth
GO:0008298	5	intracellular mRNA localization
GO:0006379	5	mRNA cleavage
GO:0032490	5	detection of molecule of bacterial origin
GO:0006144	5	purine base metabolic process
GO:0007630	5	jump response
GO:0006189	5	'de novo' IMP biosynthetic process
GO:0006044	5	N-acetylglucosamine metabolic process
GO:0006513	5	protein monoubiquitination
GO:0015992	5	proton transport
GO:0050908	5	detection of light stimulus involved in visual per
GO:0007009	5	plasma membrane organization
GO:0006479	5	protein methylation
GO:0005977	5	glycogen metabolic process
GO:0046621	5	negative regulation of organ growth
GO:0007062	5	sister chromatid cohesion
GO:0030721	5	spectrosome organization
GO:0051123	5	RNA polymerase II transcriptional preinitiation co
GO:0007568	5	aging
GO:0060047	5	heart contraction
GO:0006777	5	Mo-molybdopterin cofactor biosynthetic process
GO:0007140	5	male meiosis
GO:0016201	5	synaptic target inhibition
GO:0018149	5	peptide cross-linking
GO:0023014	5	signal transduction by phosphorylation
GO:0035151	5	regulation of tube size, open tracheal system
GO:0006665	5	sphingolipid metabolic process
GO:0007628	5	adult walking behavior
GO:0016348	5	imaginal disc-derived leg joint morphogenesis
GO:0007369	5	gastrulation
GO:0021551	5	central nervous system morphogenesis
GO:0008589	5	regulation of smoothened signaling pathway
GO:0051693	5	actin filament capping
GO:0007041	5	lysosomal transport
GO:0000212	5	meiotic spindle organization
GO:0015014	5	heparan sulfate proteoglycan biosynthetic process,
GO:0001654	5	eye development
GO:0016330	5	second mitotic wave involved in compound eye morph
GO:0006284	5	base-excision repair
GO:0042051	5	compound eye photoreceptor development
GO:0007379	5	segment specification
GO:0045451	5	pole plasm oskar mRNA localization
GO:0090303	5	positive regulation of wound healing
GO:0008585	5	female gonad development
GO:0034976	5	response to endoplasmic reticulum stress
GO:0009396	5	folic acid-containing compound biosynthetic proces
GO:0007522	5	visceral muscle development
GO:0046620	5	regulation of organ growth
GO:0007301	5	female germline ring canal formation
GO:0035721	5	intraflagellar retrograde transport
GO:0070983	5	dendrite guidance
GO:0051865	5	protein autoubiquitination
GO:0009790	5	embryo development
GO:0007131	5	reciprocal meiotic recombination
GO:0001709	5	cell fate determination
GO:0015937	5	coenzyme A biosynthetic process
GO:0030322	5	stabilization of membrane potential
GO:0035010	5	encapsulation of foreign target
GO:0006283	5	transcription-coupled nucleotide-excision repair
GO:0009115	5	xanthine catabolic process
GO:0016051	5	carbohydrate biosynthetic process
GO:0030512	5	negative regulation of transforming growth factor
GO:0042632	5	cholesterol homeostasis
GO:0006108	5	malate metabolic process
GO:0090263	5	positive regulation of canonical Wnt receptor sign
GO:0007289	5	spermatid nucleus differentiation
GO:0008286	5	insulin receptor signaling pathway
GO:0019933	5	cAMP-mediated signaling
GO:0001764	5	neuron migration
GO:0000187	5	activation of MAPK activity
GO:0046427	5	positive regulation of JAK-STAT cascade
GO:0008594	5	photoreceptor cell morphogenesis
GO:0070584	5	mitochondrion morphogenesis
GO:0007368	5	determination of left/right symmetry
GO:1900087	5	positive regulation of G1/S transition of mitotic
GO:0047497	5	mitochondrion transport along microtubule
GO:0007029	5	endoplasmic reticulum organization
GO:0048511	5	rhythmic process
GO:2000134	5	negative regulation of G1/S transition of mitotic
GO:0050804	5	regulation of synaptic transmission
GO:0007428	5	primary branching, open tracheal system
GO:0000046	5	autophagic vacuole fusion
GO:0006493	5	protein O-linked glycosylation
GO:0006727	5	ommochrome biosynthetic process
GO:0045035	5	sensory organ precursor cell division
GO:0032456	5	endocytic recycling
GO:0021987	5	cerebral cortex development
GO:0006027	5	glycosaminoglycan catabolic process
GO:0016082	5	synaptic vesicle priming
GO:0033540	5	fatty acid beta-oxidation using acyl-CoA oxidase
GO:0008612	5	peptidyl-lysine modification to hypusine
GO:0030589	5	pseudocleavage involved in syncytial blastoderm fo
GO:0019827	5	stem cell maintenance
GO:0007043	5	cell-cell junction assembly
GO:0045792	5	negative regulation of cell size
GO:0005978	5	glycogen biosynthetic process
GO:0045463	5	R8 cell development
GO:0001964	5	startle response
GO:0006370	5	mRNA capping
GO:0030100	5	regulation of endocytosis
GO:0008103	5	oocyte microtubule cytoskeleton polarization
GO:0048863	5	stem cell differentiation
GO:0042306	5	regulation of protein import into nucleus
GO:0008088	5	axon cargo transport
GO:0051489	5	regulation of filopodium assembly
GO:0007638	5	mechanosensory behavior
GO:0060213	5	positive regulation of nuclear-transcribed mRNA po
GO:0007465	5	R7 cell fate commitment
GO:0060271	5	cilium morphogenesis
GO:0016333	5	morphogenesis of follicular epithelium
GO:0007188	5	adenylate cyclase-modulating G-protein coupled rec
GO:0003382	5	epithelial cell morphogenesis
GO:0007315	5	pole plasm assembly
GO:0016332	5	establishment or maintenance of polarity of embryo
GO:0045732	5	positive regulation of protein catabolic process
GO:0001558	4	regulation of cell growth
GO:0045167	4	asymmetric protein localization involved in cell f
GO:0007447	4	imaginal disc pattern formation
GO:0007617	4	mating behavior
GO:0000280	4	nuclear division
GO:0030048	4	actin filament-based movement
GO:0000422	4	mitochondrion degradation
GO:0034162	4	toll-like receptor 9 signaling pathway
GO:0072593	4	reactive oxygen species metabolic process
GO:0030514	4	negative regulation of BMP signaling pathway
GO:0002474	4	antigen processing and presentation of peptide ant
GO:0007509	4	mesoderm migration involved in gastrulation
GO:0031145	4	anaphase-promoting complex-dependent proteasomal u
GO:0051299	4	centrosome separation
GO:0000915	4	cytokinesis, actomyosin contractile ring assembly
GO:0032543	4	mitochondrial translation
GO:0002224	4	toll-like receptor signaling pathway
GO:0008306	4	associative learning
GO:0007032	4	endosome organization
GO:0035282	4	segmentation
GO:0032435	4	negative regulation of proteasomal ubiquitin-depen
GO:0034613	4	cellular protein localization
GO:0034720	4	histone H3-K4 demethylation
GO:0045793	4	positive regulation of cell size
GO:0021682	4	nerve maturation
GO:0010592	4	positive regulation of lamellipodium assembly
GO:0035335	4	peptidyl-tyrosine dephosphorylation
GO:0000070	4	mitotic sister chromatid segregation
GO:0031648	4	protein destabilization
GO:0008302	4	female germline ring canal formation, actin assemb
GO:0090163	4	establishment of epithelial cell planar polarity
GO:0043044	4	ATP-dependent chromatin remodeling
GO:0007228	4	positive regulation of hh target transcription fac
GO:0002052	4	positive regulation of neuroblast proliferation
GO:0001754	4	eye photoreceptor cell differentiation
GO:0006303	4	double-strand break repair via nonhomologous end j
GO:0035330	4	regulation of hippo signaling cascade
GO:0006166	4	purine ribonucleoside salvage
GO:0042593	4	glucose homeostasis
GO:0016577	4	histone demethylation
GO:0042766	4	nucleosome mobilization
GO:0045314	4	regulation of compound eye photoreceptor developme
GO:0035277	4	spiracle morphogenesis, open tracheal system
GO:0001822	4	kidney development
GO:0051781	4	positive regulation of cell division
GO:0008062	4	eclosion rhythm
GO:0045216	4	cell-cell junction organization
GO:0051262	4	protein tetramerization
GO:0048512	4	circadian behavior
GO:0001539	4	ciliary or flagellar motility
GO:0042675	4	compound eye cone cell differentiation
GO:0016080	4	synaptic vesicle targeting
GO:0046011	4	regulation of oskar mRNA translation
GO:0009116	4	nucleoside metabolic process
GO:0035088	4	establishment or maintenance of apical/basal cell
GO:0016075	4	rRNA catabolic process
GO:0050768	4	negative regulation of neurogenesis
GO:0019886	4	antigen processing and presentation of exogenous p
GO:0055129	4	L-proline biosynthetic process
GO:0051642	4	centrosome localization
GO:0006641	4	triglyceride metabolic process
GO:0007414	4	axonal defasciculation
GO:0019915	4	lipid storage
GO:0048312	4	intracellular distribution of mitochondria
GO:0007632	4	visual behavior
GO:0061331	4	epithelial cell proliferation involved in Malpighi
GO:0002385	4	mucosal immune response
GO:0000338	4	protein deneddylation
GO:0035002	4	liquid clearance, open tracheal system
GO:0006839	4	mitochondrial transport
GO:0006413	4	translational initiation
GO:0048024	4	regulation of nuclear mRNA splicing, via spliceoso
GO:0006171	4	cAMP biosynthetic process
GO:0060253	4	negative regulation of glial cell proliferation
GO:0048148	4	behavioral response to cocaine
GO:0010508	4	positive regulation of autophagy
GO:0043687	4	post-translational protein modification
GO:0042335	4	cuticle development
GO:0042438	4	melanin biosynthetic process
GO:0010976	4	positive regulation of neuron projection developme
GO:0008105	4	asymmetric protein localization
GO:0070050	4	neuron homeostasis
GO:0034214	4	protein hexamerization
GO:0090162	4	establishment of epithelial cell polarity
GO:0007339	4	binding of sperm to zona pellucida
GO:0045471	4	response to ethanol
GO:0045468	4	regulation of R8 cell spacing in compound eye
GO:0017085	4	response to insecticide
GO:0035006	4	melanization defense response
GO:0017157	4	regulation of exocytosis
GO:0072089	4	stem cell proliferation
GO:0030259	4	lipid glycosylation
GO:0006893	4	Golgi to plasma membrane transport
GO:0006952	4	defense response
GO:0016571	4	histone methylation
GO:0045595	4	regulation of cell differentiation
GO:0019563	4	glycerol catabolic process
GO:0001934	4	positive regulation of protein phosphorylation
GO:0042554	4	superoxide anion generation
GO:0007610	4	behavior
GO:0046012	4	positive regulation of oskar mRNA translation
GO:0007098	4	centrosome cycle
GO:0030433	4	ER-associated protein catabolic process
GO:0030241	4	skeletal muscle myosin thick filament assembly
GO:0034614	4	cellular response to reactive oxygen species
GO:0021782	4	glial cell development
GO:0006376	4	mRNA splice site selection
GO:0046666	4	retinal cell programmed cell death
GO:0022904	4	respiratory electron transport chain
GO:0006662	4	glycerol ether metabolic process
GO:0018298	4	protein-chromophore linkage
GO:0090176	4	microtubule cytoskeleton organization involved in
GO:0008089	4	anterograde axon cargo transport
GO:0036092	4	phosphatidylinositol-3-phosphate biosynthetic proc
GO:0002576	4	platelet degranulation
GO:0060025	4	regulation of synaptic activity
GO:0006986	4	response to unfolded protein
GO:0006383	4	transcription from RNA polymerase III promoter
GO:0030210	4	heparin biosynthetic process
GO:0030206	4	chondroitin sulfate biosynthetic process
GO:0019395	4	fatty acid oxidation
GO:0090175	4	regulation of establishment of planar polarity
GO:0000904	4	cell morphogenesis involved in differentiation
GO:0045317	4	equator specification
GO:0007166	4	cell surface receptor signaling pathway
GO:0016060	4	metarhodopsin inactivation
GO:0007455	4	eye-antennal disc morphogenesis
GO:0048067	4	cuticle pigmentation
GO:0030261	4	chromosome condensation
GO:0042771	4	DNA damage response, signal transduction by p53 cl
GO:0007615	4	anesthesia-resistant memory
GO:0043473	4	pigmentation
GO:0040018	4	positive regulation of multicellular organism grow
GO:0009298	4	GDP-mannose biosynthetic process
GO:0006570	4	tyrosine metabolic process
GO:0006729	4	tetrahydrobiopterin biosynthetic process
GO:0035147	4	branch fusion, open tracheal system
GO:0046529	4	imaginal disc fusion, thorax closure
GO:0007405	4	neuroblast proliferation
GO:0007026	4	negative regulation of microtubule depolymerizatio
GO:0006471	4	protein ADP-ribosylation
GO:0018342	4	protein prenylation
GO:0007303	4	cytoplasmic transport, nurse cell to oocyte
GO:0007191	4	adenylate cyclase-activating dopamine receptor sig
GO:0048047	4	mating behavior, sex discrimination
GO:0003007	4	heart morphogenesis
GO:0043277	4	apoptotic cell clearance
GO:0040005	4	chitin-based cuticle attachment to epithelium
GO:0031629	4	synaptic vesicle fusion to presynaptic membrane
GO:0050714	4	positive regulation of protein secretion
GO:0010951	4	negative regulation of endopeptidase activity
GO:0001843	4	neural tube closure
GO:0030155	4	regulation of cell adhesion
GO:0035195	4	gene silencing by miRNA
GO:0034605	4	cellular response to heat
GO:0007097	4	nuclear migration
GO:0007282	4	cystoblast division
GO:0007460	4	R8 cell fate commitment
GO:0030727	4	germarium-derived female germ-line cyst formation
GO:0034334	4	adherens junction maintenance
GO:0046580	4	negative regulation of Ras protein signal transduc
GO:0051924	4	regulation of calcium ion transport
GO:0007584	4	response to nutrient
GO:0031398	4	positive regulation of protein ubiquitination
GO:0007350	4	blastoderm segmentation
GO:0016360	4	sensory organ precursor cell fate determination
GO:0010002	4	cardioblast differentiation
GO:0006911	4	phagocytosis, engulfment
GO:0048542	4	lymph gland development
GO:0007526	4	larval somatic muscle development
GO:0030182	4	neuron differentiation
GO:0046330	4	positive regulation of JNK cascade
GO:2000274	4	regulation of epithelial cell migration, open trac
GO:0006353	4	transcription termination, DNA-dependent
GO:0006103	4	2-oxoglutarate metabolic process
GO:0016204	4	determination of muscle attachment site
GO:0050680	4	negative regulation of epithelial cell proliferati
GO:0000060	4	protein import into nucleus, translocation
GO:0030317	4	sperm motility
GO:0006750	4	glutathione biosynthetic process
GO:0046959	3	habituation
GO:0035309	3	wing and notum subfield formation
GO:0007304	3	chorion-containing eggshell formation
GO:0006537	3	glutamate biosynthetic process
GO:0048082	3	regulation of adult chitin-containing cuticle pigm
GO:0045448	3	mitotic cell cycle, embryonic
GO:0007442	3	hindgut morphogenesis
GO:0030705	3	cytoskeleton-dependent intracellular transport
GO:0016331	3	morphogenesis of embryonic epithelium
GO:0032922	3	circadian regulation of gene expression
GO:0031122	3	cytoplasmic microtubule organization
GO:0060261	3	positive regulation of transcription initiation fr
GO:0030336	3	negative regulation of cell migration
GO:0042423	3	catecholamine biosynthetic process
GO:0034134	3	toll-like receptor 2 signaling pathway
GO:0035222	3	wing disc pattern formation
GO:0001661	3	conditioned taste aversion
GO:0043966	3	histone H3 acetylation
GO:0097105	3	presynaptic membrane assembly
GO:0060438	3	trachea development
GO:0042574	3	retinal metabolic process
GO:0016057	3	regulation of membrane potential in photoreceptor
GO:0019752	3	carboxylic acid metabolic process
GO:0006836	3	neurotransmitter transport
GO:0045056	3	transcytosis
GO:0006360	3	transcription from RNA polymerase I promoter
GO:0007395	3	dorsal closure, spreading of leading edge cells
GO:0030032	3	lamellipodium assembly
GO:0071230	3	cellular response to amino acid stimulus
GO:0016255	3	attachment of GPI anchor to protein
GO:0006626	3	protein targeting to mitochondrion
GO:0009117	3	nucleotide metabolic process
GO:0006605	3	protein targeting
GO:0034599	3	cellular response to oxidative stress
GO:0035157	3	negative regulation of fusion cell fate specificat
GO:0006891	3	intra-Golgi vesicle-mediated transport
GO:0034146	3	toll-like receptor 5 signaling pathway
GO:0045859	3	regulation of protein kinase activity
GO:0006997	3	nucleus organization
GO:0071276	3	cellular response to cadmium ion
GO:0003333	3	amino acid transmembrane transport
GO:0034142	3	toll-like receptor 4 signaling pathway
GO:0030199	3	collagen fibril organization
GO:0042023	3	DNA endoreduplication
GO:0007267	3	cell-cell signaling
GO:0010004	3	gastrulation involving germ band extension
GO:0060361	3	flight
GO:0042045	3	epithelial fluid transport
GO:0042542	3	response to hydrogen peroxide
GO:0001676	3	long-chain fatty acid metabolic process
GO:0001578	3	microtubule bundle formation
GO:0016485	3	protein processing
GO:0070544	3	histone H3-K36 demethylation
GO:0042427	3	serotonin biosynthetic process
GO:0080009	3	mRNA methylation
GO:0001944	3	vasculature development
GO:0006264	3	mitochondrial DNA replication
GO:0009060	3	aerobic respiration
GO:0034166	3	toll-like receptor 10 signaling pathway
GO:0042157	3	lipoprotein metabolic process
GO:0007270	3	neuron-neuron synaptic transmission
GO:0035209	3	pupal development
GO:0042327	3	positive regulation of phosphorylation
GO:0006436	3	tryptophanyl-tRNA aminoacylation
GO:0048499	3	synaptic vesicle membrane organization
GO:0033554	3	cellular response to stress
GO:0019835	3	cytolysis
GO:0021591	3	ventricular system development
GO:0016578	3	histone deubiquitination
GO:0007256	3	activation of JNKK activity
GO:0045901	3	positive regulation of translational elongation
GO:0000712	3	resolution of meiotic recombination intermediates
GO:0009744	3	response to sucrose stimulus
GO:0032438	3	melanosome organization
GO:0016070	3	RNA metabolic process
GO:0008016	3	regulation of heart contraction
GO:0016482	3	cytoplasmic transport
GO:0018991	3	oviposition
GO:0006388	3	tRNA splicing, via endonucleolytic cleavage and li
GO:0006012	3	galactose metabolic process
GO:0009451	3	RNA modification
GO:0030509	3	BMP signaling pathway
GO:0048592	3	eye morphogenesis
GO:0038123	3	toll-like receptor TLR1:TLR2 signaling pathway
GO:0031146	3	SCF-dependent proteasomal ubiquitin-dependent prot
GO:0032496	3	response to lipopolysaccharide
GO:0006368	3	transcription elongation from RNA polymerase II pr
GO:0030326	3	embryonic limb morphogenesis
GO:0006607	3	NLS-bearing substrate import into nucleus
GO:0090328	3	regulation of olfactory learning
GO:0030537	3	larval behavior
GO:0006693	3	prostaglandin metabolic process
GO:0031124	3	mRNA 3'-end processing
GO:0035214	3	eye-antennal disc development
GO:0007202	3	activation of phospholipase C activity
GO:0051085	3	chaperone mediated protein folding requiring cofac
GO:0034244	3	negative regulation of transcription elongation fr
GO:0048208	3	COPII vesicle coating
GO:0008078	3	mesodermal cell migration
GO:0050690	3	regulation of defense response to virus by virus
GO:0006431	3	methionyl-tRNA aminoacylation
GO:0002244	3	hemopoietic progenitor cell differentiation
GO:0032507	3	maintenance of protein location in cell
GO:0003015	3	heart process
GO:0042688	3	crystal cell differentiation
GO:0000375	3	RNA splicing, via transesterification reactions
GO:0001746	3	Bolwig's organ morphogenesis
GO:0007450	3	dorsal/ventral pattern formation, imaginal disc
GO:0002756	3	MyD88-independent toll-like receptor signaling pat
GO:0051438	3	regulation of ubiquitin-protein ligase activity
GO:0061077	3	chaperone-mediated protein folding
GO:0046328	3	regulation of JNK cascade
GO:0016322	3	neuron remodeling
GO:0000288	3	nuclear-transcribed mRNA catabolic process, deaden
GO:0035666	3	TRIF-dependent toll-like receptor signaling pathwa
GO:0048066	3	developmental pigmentation
GO:0006241	3	CTP biosynthetic process
GO:0031053	3	primary miRNA processing
GO:0051403	3	stress-activated MAPK cascade
GO:0045860	3	positive regulation of protein kinase activity
GO:0050773	3	regulation of dendrite development
GO:0045924	3	regulation of female receptivity
GO:0009967	3	positive regulation of signal transduction
GO:0010960	3	magnesium ion homeostasis
GO:0045927	3	positive regulation of growth
GO:0006418	3	tRNA aminoacylation for protein translation
GO:0042066	3	perineurial glial growth
GO:0051482	3	elevation of cytosolic calcium ion concentration i
GO:0032790	3	ribosome disassembly
GO:0008054	3	cyclin catabolic process
GO:0042176	3	regulation of protein catabolic process
GO:0071243	3	cellular response to arsenic-containing substance
GO:0008583	3	mystery cell differentiation
GO:0051168	3	nuclear export
GO:0072553	3	terminal button organization
GO:0034501	3	protein localization to kinetochore
GO:0035155	3	negative regulation of terminal cell fate specific
GO:0042026	3	protein refolding
GO:0000466	3	maturation of 5.8S rRNA from tricistronic rRNA tra
GO:0015908	3	fatty acid transport
GO:0009190	3	cyclic nucleotide biosynthetic process
GO:0006782	3	protoporphyrinogen IX biosynthetic process
GO:0007418	3	ventral midline development
GO:0043147	3	meiotic spindle stabilization
GO:0006552	3	leucine catabolic process
GO:0050774	3	negative regulation of dendrite morphogenesis
GO:0010378	3	temperature compensation of the circadian clock
GO:0030423	3	targeting of mRNA for destruction involved in RNA
GO:0006398	3	histone mRNA 3'-end processing
GO:0007020	3	microtubule nucleation
GO:0006228	3	UTP biosynthetic process
GO:0007309	3	oocyte axis specification
GO:0032355	3	response to estradiol stimulus
GO:0007432	3	salivary gland boundary specification
GO:0045498	3	sex comb development
GO:0018990	3	ecdysis, chitin-based cuticle
GO:0007266	3	Rho protein signal transduction
GO:0006004	3	fucose metabolic process
GO:0000738	3	DNA catabolic process, exonucleolytic
GO:0033148	3	positive regulation of intracellular estrogen rece
GO:0006766	3	vitamin metabolic process
GO:0043001	3	Golgi to plasma membrane protein transport
GO:0033157	3	regulation of intracellular protein transport
GO:0006207	3	'de novo' pyrimidine base biosynthetic process
GO:0042058	3	regulation of epidermal growth factor receptor sig
GO:0006278	3	RNA-dependent DNA replication
GO:0050796	3	regulation of insulin secretion
GO:0009913	3	epidermal cell differentiation
GO:0008206	3	bile acid metabolic process
GO:0042676	3	compound eye cone cell fate commitment
GO:0046530	3	photoreceptor cell differentiation
GO:0010506	3	regulation of autophagy
GO:0000733	3	DNA strand renaturation
GO:0070084	3	protein initiator methionine removal
GO:0002165	3	instar larval or pupal development
GO:0042733	3	embryonic digit morphogenesis
GO:0060021	3	palate development
GO:0007110	3	cytokinesis after meiosis I
GO:0016584	3	nucleosome positioning
GO:0016476	3	regulation of embryonic cell shape
GO:0070838	3	divalent metal ion transport
GO:0031100	3	organ regeneration
GO:0051321	3	meiotic cell cycle
GO:0016202	3	regulation of striated muscle tissue development
GO:2000253	3	positive regulation of feeding behavior
GO:0032855	3	positive regulation of Rac GTPase activity
GO:0060323	3	head morphogenesis
GO:0035172	3	hemocyte proliferation
GO:0003344	3	pericardium morphogenesis
GO:0008063	3	Toll signaling pathway
GO:0042062	3	long-term strengthening of neuromuscular junction
GO:0008363	3	larval chitin-based cuticle development
GO:0045465	3	R8 cell differentiation
GO:0035001	3	dorsal trunk growth, open tracheal system
GO:0000302	3	response to reactive oxygen species
GO:0032869	3	cellular response to insulin stimulus
GO:0007440	3	foregut morphogenesis
GO:0030031	3	cell projection assembly
GO:0010165	3	response to X-ray
GO:0018095	3	protein polyglutamylation
GO:0048661	3	positive regulation of smooth muscle cell prolifer
GO:0002092	3	positive regulation of receptor internalization
GO:0055069	3	zinc ion homeostasis
GO:0046488	3	phosphatidylinositol metabolic process
GO:0006333	3	chromatin assembly or disassembly
GO:0043967	3	histone H4 acetylation
GO:0038124	3	toll-like receptor TLR6:TLR2 signaling pathway
GO:0015701	3	bicarbonate transport
GO:0000272	3	polysaccharide catabolic process
GO:0042572	3	retinol metabolic process
GO:0045905	3	positive regulation of translational termination
GO:0006754	3	ATP biosynthetic process
GO:0010243	3	response to organic nitrogen
GO:0000737	3	DNA catabolic process, endonucleolytic
GO:0034138	3	toll-like receptor 3 signaling pathway
GO:0048747	3	muscle fiber development
GO:0030968	3	endoplasmic reticulum unfolded protein response
GO:0071454	3	cellular response to anoxia
GO:0030422	3	production of siRNA involved in RNA interference
GO:0001752	3	compound eye photoreceptor fate commitment
GO:0030011	3	maintenance of cell polarity
GO:0006597	3	spermine biosynthetic process
GO:0007549	3	dosage compensation
GO:0033539	3	fatty acid beta-oxidation using acyl-CoA dehydroge
GO:0048085	3	adult chitin-containing cuticle pigmentation
GO:0055089	3	fatty acid homeostasis
GO:0046626	3	regulation of insulin receptor signaling pathway
GO:0042692	3	muscle cell differentiation
GO:0046957	3	negative phototaxis
GO:0007625	3	grooming behavior
GO:0006919	3	activation of cysteine-type endopeptidase activity
GO:0007306	3	eggshell chorion assembly
GO:0017183	3	peptidyl-diphthamide biosynthetic process from pep
GO:0006102	3	isocitrate metabolic process
GO:0045165	3	cell fate commitment
GO:0008064	3	regulation of actin polymerization or depolymeriza
GO:0033344	3	cholesterol efflux
GO:0048841	3	regulation of axon extension involved in axon guid
GO:0051966	3	regulation of synaptic transmission, glutamatergic
GO:0051290	3	protein heterotetramerization
GO:0009954	3	proximal/distal pattern formation
GO:0032870	3	cellular response to hormone stimulus
GO:0006071	3	glycerol metabolic process
GO:0048730	3	epidermis morphogenesis
GO:0055086	3	nucleobase-containing small molecule metabolic pro
GO:0000266	3	mitochondrial fission
GO:0007070	3	negative regulation of transcription from RNA poly
GO:0006568	3	tryptophan metabolic process
GO:0007430	3	terminal branching, open tracheal system
GO:0007620	3	copulation
GO:0060548	3	negative regulation of cell death
GO:0010033	3	response to organic substance
GO:0009435	3	NAD biosynthetic process
GO:0030037	3	actin filament reorganization involved in cell cyc
GO:0050771	3	negative regulation of axonogenesis
GO:0048100	3	wing disc anterior/posterior pattern formation
GO:0045610	3	regulation of hemocyte differentiation
GO:0006419	3	alanyl-tRNA aminoacylation
GO:0060041	3	retina development in camera-type eye
GO:0045116	3	protein neddylation
GO:0035158	3	regulation of tube diameter, open tracheal system
GO:0007100	3	mitotic centrosome separation
GO:0042953	3	lipoprotein transport
GO:0010001	3	glial cell differentiation
GO:0007111	3	cytokinesis after meiosis II
GO:0045570	3	regulation of imaginal disc growth
GO:0097320	3	membrane tubulation
GO:0045292	3	nuclear mRNA cis splicing, via spliceosome
GO:0006452	3	translational frameshifting
GO:0006779	3	porphyrin-containing compound biosynthetic process
GO:0032876	3	negative regulation of DNA endoreduplication
GO:0006465	3	signal peptide processing
GO:0009314	3	response to radiation
GO:0006183	3	GTP biosynthetic process
GO:0006695	3	cholesterol biosynthetic process
GO:0006536	3	glutamate metabolic process
GO:0048593	3	camera-type eye morphogenesis
GO:0006631	3	fatty acid metabolic process
GO:0010212	3	response to ionizing radiation
GO:0042273	3	ribosomal large subunit biogenesis
GO:0006147	3	guanine catabolic process
GO:0045187	3	regulation of circadian sleep/wake cycle, sleep
GO:0016574	3	histone ubiquitination
GO:0006072	3	glycerol-3-phosphate metabolic process
GO:0006084	3	acetyl-CoA metabolic process
GO:0042147	3	retrograde transport, endosome to Golgi
GO:0035050	3	embryonic heart tube development
GO:0034721	3	histone H3-K4 demethylation, trimethyl-H3-K4-speci
GO:0002755	3	MyD88-dependent toll-like receptor signaling pathw
GO:0043486	3	histone exchange
GO:0002098	3	tRNA wobble uridine modification
GO:0045861	3	negative regulation of proteolysis
GO:0006403	3	RNA localization
GO:0046684	3	response to pyrethroid
GO:0031117	3	positive regulation of microtubule depolymerizatio
GO:0005980	3	glycogen catabolic process
GO:0000463	3	maturation of LSU-rRNA from tricistronic rRNA tran
GO:0032007	3	negative regulation of TOR signaling cascade
GO:0048105	3	establishment of body hair planar orientation
GO:0016358	3	dendrite development
GO:0048193	3	Golgi vesicle transport
GO:0034504	3	protein localization to nucleus
GO:0035170	3	lymph gland crystal cell differentiation
GO:0035167	3	larval lymph gland hemopoiesis
GO:0030150	3	protein import into mitochondrial matrix
GO:0007141	3	male meiosis I
GO:0051567	3	histone H3-K9 methylation
GO:0009649	3	entrainment of circadian clock
GO:0006906	3	vesicle fusion
GO:0001580	3	detection of chemical stimulus involved in sensory
GO:0050795	3	regulation of behavior
GO:0006013	3	mannose metabolic process
GO:0007093	3	mitotic cell cycle checkpoint
GO:0008652	3	cellular amino acid biosynthetic process
GO:0006516	3	glycoprotein catabolic process
GO:0060074	3	synapse maturation
GO:0048286	3	lung alveolus development
GO:0006784	3	heme a biosynthetic process
GO:0040023	3	establishment of nucleus localization
GO:0006120	3	mitochondrial electron transport, NADH to ubiquino
GO:0006469	3	negative regulation of protein kinase activity
GO:0050911	3	detection of chemical stimulus involved in sensory
GO:0070507	3	regulation of microtubule cytoskeleton organizatio
GO:0031175	3	neuron projection development
GO:0045476	2	nurse cell apoptotic process
GO:0007096	2	regulation of exit from mitosis
GO:0046718	2	viral entry into host cell
GO:0043508	2	negative regulation of JUN kinase activity
GO:0001656	2	metanephros development
GO:0010171	2	body morphogenesis
GO:0035212	2	cell competition in a multicellular organism
GO:0009629	2	response to gravity
GO:0030091	2	protein repair
GO:0010587	2	miRNA catabolic process
GO:0032264	2	IMP salvage
GO:0006726	2	eye pigment biosynthetic process
GO:0030902	2	hindbrain development
GO:0051492	2	regulation of stress fiber assembly
GO:0008630	2	DNA damage response, signal transduction resulting
GO:0060586	2	multicellular organismal iron ion homeostasis
GO:0001947	2	heart looping
GO:0090070	2	positive regulation of ribosome biogenesis
GO:0034314	2	Arp2/3 complex-mediated actin nucleation
GO:0030301	2	cholesterol transport
GO:2001014	2	regulation of skeletal muscle cell differentiation
GO:0006122	2	mitochondrial electron transport, ubiquinol to cyt
GO:0031076	2	embryonic camera-type eye development
GO:0051402	2	neuron apoptotic process
GO:0009113	2	purine base biosynthetic process
GO:0030716	2	oocyte fate determination
GO:0035225	2	determination of genital disc primordium
GO:0046594	2	maintenance of pole plasm mRNA location
GO:0097193	2	intrinsic apoptotic signaling pathway
GO:0034116	2	positive regulation of heterotypic cell-cell adhes
GO:0071361	2	cellular response to ethanol
GO:0042136	2	neurotransmitter biosynthetic process
GO:0006850	2	mitochondrial pyruvate transport
GO:0007307	2	eggshell chorion gene amplification
GO:0071477	2	cellular hypotonic salinity response
GO:0010634	2	positive regulation of epithelial cell migration
GO:0001836	2	release of cytochrome c from mitochondria
GO:0046068	2	cGMP metabolic process
GO:0044332	2	Wnt receptor signaling pathway involved in dorsal/
GO:0030041	2	actin filament polymerization
GO:0007299	2	ovarian follicle cell-cell adhesion
GO:0045921	2	positive regulation of exocytosis
GO:0048536	2	spleen development
GO:0045765	2	regulation of angiogenesis
GO:0006857	2	oligopeptide transport
GO:0006433	2	prolyl-tRNA aminoacylation
GO:0006627	2	protein processing involved in protein targeting t
GO:0097090	2	presynaptic membrane organization
GO:0035672	2	oligopeptide transmembrane transport
GO:0007425	2	epithelial cell fate determination, open tracheal
GO:2001222	2	regulation of neuron migration
GO:0050905	2	neuromuscular process
GO:0016340	2	calcium-dependent cell-matrix adhesion
GO:0006432	2	phenylalanyl-tRNA aminoacylation
GO:0008069	2	dorsal/ventral axis specification, ovarian follicu
GO:0016336	2	establishment or maintenance of polarity of larval
GO:0048147	2	negative regulation of fibroblast proliferation
GO:0045638	2	negative regulation of myeloid cell differentiatio
GO:0009608	2	response to symbiont
GO:0006222	2	UMP biosynthetic process
GO:0042351	2	'de novo' GDP-L-fucose biosynthetic process
GO:0071222	2	cellular response to lipopolysaccharide
GO:1900037	2	regulation of cellular response to hypoxia
GO:0016335	2	morphogenesis of larval imaginal disc epithelium
GO:0048311	2	mitochondrion distribution
GO:0006400	2	tRNA modification
GO:0006369	2	termination of RNA polymerase II transcription
GO:0032008	2	positive regulation of TOR signaling cascade
GO:0016183	2	synaptic vesicle coating
GO:0050658	2	RNA transport
GO:0030728	2	ovulation
GO:0005513	2	detection of calcium ion
GO:0031929	2	TOR signaling cascade
GO:0006967	2	positive regulation of antifungal peptide biosynth
GO:0010499	2	proteasomal ubiquitin-independent protein cataboli
GO:0033563	2	dorsal/ventral axon guidance
GO:0060080	2	regulation of inhibitory postsynaptic membrane pot
GO:0007366	2	periodic partitioning by pair rule gene
GO:0051383	2	kinetochore organization
GO:0016071	2	mRNA metabolic process
GO:0030855	2	epithelial cell differentiation
GO:0000003	2	reproduction
GO:0001570	2	vasculogenesis
GO:0051292	2	nuclear pore complex assembly
GO:0055123	2	digestive system development
GO:0055070	2	copper ion homeostasis
GO:0016998	2	cell wall macromolecule catabolic process
GO:0048589	2	developmental growth
GO:0038096	2	Fc-gamma receptor signaling pathway involved in ph
GO:0042074	2	cell migration involved in gastrulation
GO:0048096	2	chromatin-mediated maintenance of transcription
GO:0007378	2	amnioserosa formation
GO:0048137	2	spermatocyte division
GO:0006515	2	misfolded or incompletely synthesized protein cata
GO:0060446	2	branching involved in open tracheal system develop
GO:0071678	2	olfactory bulb axon guidance
GO:0048099	2	anterior/posterior lineage restriction, imaginal d
GO:0006685	2	sphingomyelin catabolic process
GO:0009165	2	nucleotide biosynthetic process
GO:0017015	2	regulation of transforming growth factor beta rece
GO:0000578	2	embryonic axis specification
GO:0006572	2	tyrosine catabolic process
GO:0007308	2	oocyte construction
GO:0033523	2	histone H2B ubiquitination
GO:0031397	2	negative regulation of protein ubiquitination
GO:0045185	2	maintenance of protein location
GO:0007523	2	larval visceral muscle development
GO:0060259	2	regulation of feeding behavior
GO:0044351	2	macropinocytosis
GO:0006890	2	retrograde vesicle-mediated transport, Golgi to ER
GO:0006801	2	superoxide metabolic process
GO:0051647	2	nucleus localization
GO:0002115	2	store-operated calcium entry
GO:0043059	2	regulation of forward locomotion
GO:0060810	2	intracellular mRNA localization involved in patter
GO:0007637	2	proboscis extension reflex
GO:0042462	2	eye photoreceptor cell development
GO:0006895	2	Golgi to endosome transport
GO:0071398	2	cellular response to fatty acid
GO:0061025	2	membrane fusion
GO:0006081	2	cellular aldehyde metabolic process
GO:0000291	2	nuclear-transcribed mRNA catabolic process, exonuc
GO:0042552	2	myelination
GO:0006529	2	asparagine biosynthetic process
GO:0006437	2	tyrosyl-tRNA aminoacylation
GO:0009887	2	organ morphogenesis
GO:0032793	2	positive regulation of CREB transcription factor a
GO:0043570	2	maintenance of DNA repeat elements
GO:0042220	2	response to cocaine
GO:0006097	2	glyoxylate cycle
GO:0048789	2	cytoskeletal matrix organization at active zone
GO:0000105	2	histidine biosynthetic process
GO:0005992	2	trehalose biosynthetic process
GO:0001711	2	endodermal cell fate commitment
GO:0006505	2	GPI anchor metabolic process
GO:0006461	2	protein complex assembly
GO:0008542	2	visual learning
GO:0007503	2	fat body development
GO:0006825	2	copper ion transport
GO:0071476	2	cellular hypotonic response
GO:0043984	2	histone H4-K16 acetylation
GO:0030029	2	actin filament-based process
GO:2000289	2	regulation of photoreceptor cell axon guidance
GO:0007300	2	ovarian nurse cell to oocyte transport
GO:0034227	2	tRNA thio-modification
GO:0050806	2	positive regulation of synaptic transmission
GO:0009651	2	response to salt stress
GO:0001894	2	tissue homeostasis
GO:0051967	2	negative regulation of synaptic transmission, glut
GO:0030724	2	testicular fusome organization
GO:0032835	2	glomerulus development
GO:0006622	2	protein targeting to lysosome
GO:0009266	2	response to temperature stimulus
GO:0022409	2	positive regulation of cell-cell adhesion
GO:0007295	2	growth of a germarium-derived egg chamber
GO:0034498	2	early endosome to Golgi transport
GO:0045995	2	regulation of embryonic development
GO:0031589	2	cell-substrate adhesion
GO:0035094	2	response to nicotine
GO:0051493	2	regulation of cytoskeleton organization
GO:1900073	2	regulation of neuromuscular synaptic transmission
GO:0016559	2	peroxisome fission
GO:0043588	2	skin development
GO:0042256	2	mature ribosome assembly
GO:0051291	2	protein heterooligomerization
GO:0070966	2	nuclear-transcribed mRNA catabolic process, no-go
GO:0051571	2	positive regulation of histone H3-K4 methylation
GO:0045931	2	positive regulation of mitotic cell cycle
GO:0042386	2	hemocyte differentiation
GO:0014019	2	neuroblast development
GO:0048169	2	regulation of long-term neuronal synaptic plastici
GO:0045947	2	negative regulation of translational initiation
GO:0031427	2	response to methotrexate
GO:0006545	2	glycine biosynthetic process
GO:0007023	2	post-chaperonin tubulin folding pathway
GO:0044458	2	motile cilium assembly
GO:0006177	2	GMP biosynthetic process
GO:0030510	2	regulation of BMP signaling pathway
GO:0034477	2	U6 snRNA 3'-end processing
GO:0051306	2	mitotic sister chromatid separation
GO:0046470	2	phosphatidylcholine metabolic process
GO:0048103	2	somatic stem cell division
GO:0043652	2	engulfment of apoptotic cell
GO:0046956	2	positive phototaxis
GO:0007479	2	leg disc proximal/distal pattern formation
GO:0006112	2	energy reserve metabolic process
GO:0006805	2	xenobiotic metabolic process
GO:0055080	2	cation homeostasis
GO:0007257	2	activation of JUN kinase activity
GO:0048704	2	embryonic skeletal system morphogenesis
GO:0050727	2	regulation of inflammatory response
GO:0030901	2	midbrain development
GO:0010225	2	response to UV-C
GO:0043457	2	regulation of cellular respiration
GO:0007462	2	R1/R6 cell fate commitment
GO:0045003	2	double-strand break repair via synthesis-dependent
GO:0007162	2	negative regulation of cell adhesion
GO:0061382	2	Malpighian tubule tip cell differentiation
GO:0007031	2	peroxisome organization
GO:0034427	2	nuclear-transcribed mRNA catabolic process, exonuc
GO:0060968	2	regulation of gene silencing
GO:0016200	2	synaptic target attraction
GO:0000387	2	spliceosomal snRNP assembly
GO:0043491	2	protein kinase B signaling cascade
GO:0045200	2	establishment of neuroblast polarity
GO:0035171	2	lamellocyte differentiation
GO:0001508	2	regulation of action potential
GO:0045464	2	R8 cell fate specification
GO:0035288	2	anterior head segmentation
GO:0042992	2	negative regulation of transcription factor import
GO:0006119	2	oxidative phosphorylation
GO:0051091	2	positive regulation of sequence-specific DNA bindi
GO:0030042	2	actin filament depolymerization
GO:0042065	2	glial cell growth
GO:0050916	2	sensory perception of sweet taste
GO:0035690	2	cellular response to drug
GO:0031103	2	axon regeneration
GO:0071897	2	DNA biosynthetic process
GO:0010875	2	positive regulation of cholesterol efflux
GO:0006820	2	anion transport
GO:0000244	2	assembly of spliceosomal tri-snRNP
GO:0043123	2	positive regulation of I-kappaB kinase/NF-kappaB c
GO:0010821	2	regulation of mitochondrion organization
GO:0048150	2	behavioral response to ether
GO:0007370	2	ventral furrow formation
GO:0035204	2	negative regulation of lamellocyte differentiation
GO:0006935	2	chemotaxis
GO:0035998	2	7,8-dihydroneopterin 3'-triphosphate biosynthetic
GO:0006000	2	fructose metabolic process
GO:0000076	2	DNA replication checkpoint
GO:0009791	2	post-embryonic development
GO:0046662	2	regulation of oviposition
GO:0009086	2	methionine biosynthetic process
GO:0030534	2	adult behavior
GO:0006336	2	DNA replication-independent nucleosome assembly
GO:0090150	2	establishment of protein localization in membrane
GO:0009994	2	oocyte differentiation
GO:0048278	2	vesicle docking
GO:0035290	2	trunk segmentation
GO:0042426	2	choline catabolic process
GO:0070526	2	threonylcarbamoyladenosine biosynthetic process
GO:0001657	2	ureteric bud development
GO:0031623	2	receptor internalization
GO:0040017	2	positive regulation of locomotion
GO:0006428	2	isoleucyl-tRNA aminoacylation
GO:0048842	2	positive regulation of axon extension involved in
GO:0016572	2	histone phosphorylation
GO:0043268	2	positive regulation of potassium ion transport
GO:0031033	2	myosin filament organization
GO:0030253	2	protein secretion by the type I secretion system
GO:0032940	2	secretion by cell
GO:0030951	2	establishment or maintenance of microtubule cytosk
GO:0070884	2	regulation of calcineurin-NFAT signaling cascade
GO:0060349	2	bone morphogenesis
GO:0032288	2	myelin assembly
GO:0001919	2	regulation of receptor recycling
GO:0010390	2	histone monoubiquitination
GO:0046034	2	ATP metabolic process
GO:0035289	2	posterior head segmentation
GO:0006921	2	cellular component disassembly involved in apoptot
GO:0047496	2	vesicle transport along microtubule
GO:0019236	2	response to pheromone
GO:0019432	2	triglyceride biosynthetic process
GO:0007193	2	adenylate cyclase-inhibiting G-protein coupled rec
GO:0032439	2	endosome localization
GO:0010632	2	regulation of epithelial cell migration
GO:0060158	2	phospholipase C-activating dopamine receptor signa
GO:0036099	2	female germ-line stem cell maintenance
GO:0006164	2	purine nucleotide biosynthetic process
GO:0007035	2	vacuolar acidification
GO:0000731	2	DNA synthesis involved in DNA repair
GO:0045676	2	regulation of R7 cell differentiation
GO:0071929	2	alpha-tubulin acetylation
GO:0046680	2	response to DDT
GO:0001933	2	negative regulation of protein phosphorylation
GO:0048167	2	regulation of synaptic plasticity
GO:0061328	2	posterior Malpighian tubule development
GO:0035542	2	regulation of SNARE complex assembly
GO:0035331	2	negative regulation of hippo signaling cascade
GO:0006491	2	N-glycan processing
GO:0032314	2	regulation of Rac GTPase activity
GO:0006423	2	cysteinyl-tRNA aminoacylation
GO:0010923	2	negative regulation of phosphatase activity
GO:0031036	2	myosin II filament assembly
GO:0006650	2	glycerophospholipid metabolic process
GO:0055074	2	calcium ion homeostasis
GO:0061320	2	pericardial nephrocyte differentiation
GO:0006610	2	ribosomal protein import into nucleus
GO:0035234	2	germ cell programmed cell death
GO:0031642	2	negative regulation of myelination
GO:0046855	2	inositol phosphate dephosphorylation
GO:1900244	2	positive regulation of synaptic vesicle endocytosi
GO:0070936	2	protein K48-linked ubiquitination
GO:0002011	2	morphogenesis of an epithelial sheet
GO:0051131	2	chaperone-mediated protein complex assembly
GO:0007288	2	sperm axoneme assembly
GO:0007415	2	defasciculation of motor neuron axon
GO:0006930	2	substrate-dependent cell migration, cell extension
GO:0040034	2	regulation of development, heterochronic
GO:0060537	2	muscle tissue development
GO:0000045	2	autophagic vacuole assembly
GO:0007313	2	maternal specification of dorsal/ventral axis, ooc
GO:0035076	2	ecdysone receptor-mediated signaling pathway
GO:0046033	2	AMP metabolic process
GO:0008377	2	light-induced release of internally sequestered ca
GO:0043148	2	mitotic spindle stabilization
GO:0001568	2	blood vessel development
GO:0030853	2	negative regulation of granulocyte differentiation
GO:0014029	2	neural crest formation
GO:0006796	2	phosphate-containing compound metabolic process
GO:0031054	2	pre-miRNA processing
GO:0071108	2	protein K48-linked deubiquitination
GO:0006101	2	citrate metabolic process
GO:0032237	2	activation of store-operated calcium channel activ
GO:0006954	2	inflammatory response
GO:0048619	2	embryonic hindgut morphogenesis
GO:0001941	2	postsynaptic membrane organization
GO:0046425	2	regulation of JAK-STAT cascade
GO:0043666	2	regulation of phosphoprotein phosphatase activity
GO:0010025	2	wax biosynthetic process
GO:0019483	2	beta-alanine biosynthetic process
GO:0033962	2	cytoplasmic mRNA processing body assembly
GO:0035063	2	nuclear speck organization
GO:0034394	2	protein localization at cell surface
GO:0042689	2	regulation of crystal cell differentiation
GO:0043085	2	positive regulation of catalytic activity
GO:1900407	2	regulation of cellular response to oxidative stres
GO:0006424	2	glutamyl-tRNA aminoacylation
GO:0006518	2	peptide metabolic process
GO:0034644	2	cellular response to UV
GO:0008292	2	acetylcholine biosynthetic process
GO:0008090	2	retrograde axon cargo transport
GO:0051610	2	serotonin uptake
GO:0032784	2	regulation of transcription elongation, DNA-depend
GO:0050968	2	detection of chemical stimulus involved in sensory
GO:0000050	2	urea cycle
GO:0040016	2	embryonic cleavage
GO:0043525	2	positive regulation of neuron apoptotic process
GO:0032526	2	response to retinoic acid
GO:0051090	2	regulation of sequence-specific DNA binding transc
GO:0001952	2	regulation of cell-matrix adhesion
GO:0007259	2	JAK-STAT cascade
GO:0048135	2	female germ-line cyst formation
GO:0009617	2	response to bacterium
GO:0045787	2	positive regulation of cell cycle
GO:0045196	2	establishment or maintenance of neuroblast polarit
GO:0007510	2	cardioblast cell fate determination
GO:0035162	2	embryonic hemopoiesis
GO:0006694	2	steroid biosynthetic process
GO:0035215	2	genital disc development
GO:0035024	2	negative regulation of Rho protein signal transduc
GO:0043153	2	entrainment of circadian clock by photoperiod
GO:0007154	2	cell communication
GO:0042428	2	serotonin metabolic process
GO:0046686	2	response to cadmium ion
GO:0015677	2	copper ion import
GO:0045132	2	meiotic chromosome segregation
GO:0007252	2	I-kappaB phosphorylation
GO:0001555	2	oocyte growth
GO:0015844	2	monoamine transport
GO:0060914	2	heart formation
GO:0034333	2	adherens junction assembly
GO:0035207	2	negative regulation of hemocyte proliferation
GO:0000256	2	allantoin catabolic process
GO:0044205	2	'de novo' UMP biosynthetic process
GO:0038001	2	paracrine signaling
GO:0006564	2	L-serine biosynthetic process
GO:0032447	2	protein urmylation
GO:0006003	2	fructose 2,6-bisphosphate metabolic process
GO:0046654	2	tetrahydrofolate biosynthetic process
GO:0000002	2	mitochondrial genome maintenance
GO:2001023	2	regulation of response to drug
GO:0007385	2	specification of segmental identity, abdomen
GO:0000059	2	protein import into nucleus, docking
GO:0071404	2	cellular response to low-density lipoprotein parti
GO:0036158	2	outer dynein arm assembly
GO:0009103	2	lipopolysaccharide biosynthetic process
GO:0022604	2	regulation of cell morphogenesis
GO:0007258	2	JUN phosphorylation
GO:0043545	2	molybdopterin cofactor metabolic process
GO:0048754	2	branching morphogenesis of a tube
GO:0003151	2	outflow tract morphogenesis
GO:0019307	2	mannose biosynthetic process
GO:0019441	2	tryptophan catabolic process to kynurenine
GO:0002119	2	nematode larval development
GO:0006509	2	membrane protein ectodomain proteolysis
GO:0002028	2	regulation of sodium ion transport
GO:0048076	2	regulation of compound eye pigmentation
GO:2000370	2	positive regulation of clathrin-mediated endocytos
GO:0007389	2	pattern specification process
GO:0007631	2	feeding behavior
GO:0020028	2	hemoglobin import
GO:0006855	2	drug transmembrane transport
GO:0000028	2	ribosomal small subunit assembly
GO:0032970	2	regulation of actin filament-based process
GO:0000245	2	spliceosomal complex assembly
GO:0045842	2	positive regulation of mitotic metaphase/anaphase
GO:0007400	2	neuroblast fate determination
GO:2001141	2	regulation of RNA biosynthetic process
GO:0006561	2	proline biosynthetic process
GO:0043686	2	co-translational protein modification
GO:0035320	2	imaginal disc-derived wing hair site selection
GO:0000722	2	telomere maintenance via recombination
GO:0032868	2	response to insulin stimulus
GO:0045664	2	regulation of neuron differentiation
GO:0043087	2	regulation of GTPase activity
GO:0060425	2	lung morphogenesis
GO:0016043	2	cellular component organization
GO:0007214	2	gamma-aminobutyric acid signaling pathway
GO:0000710	2	meiotic mismatch repair
GO:0016260	2	selenocysteine biosynthetic process
GO:0042908	2	xenobiotic transport
GO:0007589	2	body fluid secretion
GO:0006542	2	glutamine biosynthetic process
GO:0035196	2	production of miRNAs involved in gene silencing by
GO:0050877	2	neurological system process
GO:0007079	2	mitotic chromosome movement towards spindle pole
GO:0001672	2	regulation of chromatin assembly or disassembly
GO:0050912	2	detection of chemical stimulus involved in sensory
GO:0006275	2	regulation of DNA replication
GO:0006301	2	postreplication repair
GO:0009231	2	riboflavin biosynthetic process
GO:0030516	2	regulation of axon extension
GO:0002027	2	regulation of heart rate
GO:0006589	2	octopamine biosynthetic process
GO:0008616	2	queuosine biosynthetic process
GO:0045977	2	positive regulation of mitotic cell cycle, embryon
GO:0000055	2	ribosomal large subunit export from nucleus
GO:0006282	2	regulation of DNA repair
GO:0006487	2	protein N-linked glycosylation
GO:0034088	2	maintenance of mitotic sister chromatid cohesion
GO:0007189	2	adenylate cyclase-activating G-protein coupled rec
GO:0043970	2	histone H3-K9 acetylation
GO:0031453	2	positive regulation of heterochromatin assembly
GO:0010133	2	proline catabolic process to glutamate
GO:0043010	2	camera-type eye development
GO:0090316	2	positive regulation of intracellular protein trans
GO:0060444	2	branching involved in mammary gland duct morphogen
GO:0021915	2	neural tube development
GO:0001556	2	oocyte maturation
GO:0032095	2	regulation of response to food
GO:0015771	2	trehalose transport
GO:0071244	2	cellular response to carbon dioxide
GO:0007541	2	sex determination, primary response to X:A ratio
GO:0001967	2	suckling behavior
GO:0006557	2	S-adenosylmethioninamine biosynthetic process
GO:0007560	2	imaginal disc morphogenesis
GO:0007212	2	dopamine receptor signaling pathway
GO:0006525	2	arginine metabolic process
GO:0016264	2	gap junction assembly
GO:0032291	2	axon ensheathment in central nervous system
GO:0051964	2	negative regulation of synapse assembly
GO:0035115	2	embryonic forelimb morphogenesis
GO:0061136	2	regulation of proteasomal protein catabolic proces
GO:0007312	2	oocyte nucleus migration involved in oocyte dorsal
GO:0000916	2	actomyosin contractile ring contraction
GO:0006478	2	peptidyl-tyrosine sulfation
GO:0006259	2	DNA metabolic process
GO:0031579	2	membrane raft organization
GO:0045887	2	positive regulation of synaptic growth at neuromus
GO:0034110	2	regulation of homotypic cell-cell adhesion
GO:0006163	2	purine nucleotide metabolic process
GO:0072659	2	protein localization in plasma membrane
GO:0033169	2	histone H3-K9 demethylation
GO:0001710	2	mesodermal cell fate commitment
GO:0003012	2	muscle system process
GO:0071383	2	cellular response to steroid hormone stimulus
GO:0009611	2	response to wounding
GO:0030954	2	astral microtubule nucleation
GO:0034097	2	response to cytokine stimulus
GO:0043631	2	RNA polyadenylation
GO:0010591	2	regulation of lamellipodium assembly
GO:0046622	2	positive regulation of organ growth
GO:0006420	2	arginyl-tRNA aminoacylation
GO:2000001	2	regulation of DNA damage checkpoint
GO:0007508	2	larval heart development
GO:0045786	2	negative regulation of cell cycle
GO:0030726	2	male germline ring canal formation
GO:0048016	2	inositol phosphate-mediated signaling
GO:0033280	2	response to vitamin D
GO:0045725	2	positive regulation of glycogen biosynthetic proce
GO:0042760	2	very long-chain fatty acid catabolic process
GO:0071320	2	cellular response to cAMP
GO:0006434	2	seryl-tRNA aminoacylation
GO:0042777	2	plasma membrane ATP synthesis coupled proton trans
GO:0050960	2	detection of temperature stimulus involved in ther
GO:0007506	2	gonadal mesoderm development
GO:0014017	2	neuroblast fate commitment
GO:0032481	2	positive regulation of type I interferon productio
GO:0006172	2	ADP biosynthetic process
GO:0006837	2	serotonin transport
GO:0071034	2	CUT catabolic process
GO:0048545	2	response to steroid hormone stimulus
GO:0060173	2	limb development
GO:0006790	2	sulfur compound metabolic process
GO:0070831	2	basement membrane assembly
GO:0048615	2	embryonic anterior midgut (ectodermal) morphogenes
GO:0009996	2	negative regulation of cell fate specification
GO:0016243	2	regulation of autophagic vacuole size
GO:0000086	2	G2/M transition of mitotic cell cycle
GO:0042756	2	drinking behavior
GO:0001662	2	behavioral fear response
GO:0010389	2	regulation of G2/M transition of mitotic cell cycl
GO:0001824	2	blastocyst development
GO:0030838	2	positive regulation of actin filament polymerizati
GO:0051496	2	positive regulation of stress fiber assembly
GO:0007204	2	elevation of cytosolic calcium ion concentration
GO:0003136	2	negative regulation of heart induction by canonica
GO:0007448	2	anterior/posterior pattern specification, imaginal
GO:0042475	2	odontogenesis of dentin-containing tooth
GO:0044211	2	CTP salvage
GO:0090004	2	positive regulation of establishment of protein lo
GO:0016575	2	histone deacetylation
GO:0070681	2	glutaminyl-tRNAGln biosynthesis via transamidation
GO:0040020	2	regulation of meiosis
GO:0060830	2	ciliary receptor clustering involved in smoothened
GO:0042416	2	dopamine biosynthetic process
GO:0010529	2	negative regulation of transposition
GO:0007496	2	anterior midgut development
GO:0019646	2	aerobic electron transport chain
GO:0021670	2	lateral ventricle development
GO:0071927	2	octopamine signaling pathway
GO:0043504	2	mitochondrial DNA repair
GO:0043407	2	negative regulation of MAP kinase activity
GO:0006621	2	protein retention in ER lumen
GO:0036010	2	protein localization in endosome
GO:0031640	2	killing of cells of other organism
GO:0010884	2	positive regulation of lipid storage
GO:0006892	2	post-Golgi vesicle-mediated transport
GO:0010842	2	retina layer formation
GO:0006856	2	eye pigment precursor transport
GO:0007530	2	sex determination
GO:0016266	2	O-glycan processing
GO:0002118	2	aggressive behavior
GO:0014065	2	phosphatidylinositol 3-kinase cascade
GO:0009636	2	response to toxin
GO:0007196	2	adenylate cyclase-inhibiting G-protein coupled glu
GO:0006625	2	protein targeting to peroxisome
GO:0006438	2	valyl-tRNA aminoacylation
GO:0001510	2	RNA methylation
GO:0045500	2	sevenless signaling pathway
GO:0007482	2	haltere development
GO:0072583	2	clathrin-mediated endocytosis
GO:0072375	2	medium-term memory
GO:0019221	2	cytokine-mediated signaling pathway
GO:0007184	2	SMAD protein import into nucleus
GO:0035646	2	endosome to melanosome transport
GO:0010738	2	regulation of protein kinase A signaling cascade
GO:0051965	2	positive regulation of synapse assembly
GO:0034696	2	response to prostaglandin F stimulus
GO:0021537	2	telencephalon development
GO:0016024	2	CDP-diacylglycerol biosynthetic process
GO:0010881	2	regulation of cardiac muscle contraction by regula
GO:0006206	2	pyrimidine base metabolic process
GO:0030837	2	negative regulation of actin filament polymerizati
GO:0006728	2	pteridine biosynthetic process
GO:0042135	2	neurotransmitter catabolic process
GO:0006573	2	valine metabolic process
GO:0090136	2	epithelial cell-cell adhesion
GO:0055093	2	response to hyperoxia
GO:0051209	2	release of sequestered calcium ion into cytosol
GO:0006543	2	glutamine catabolic process
GO:0032231	2	regulation of actin filament bundle assembly
GO:0051103	2	DNA ligation involved in DNA repair
GO:0042255	2	ribosome assembly
GO:0046534	2	positive regulation of photoreceptor cell differen
GO:0008295	2	spermidine biosynthetic process
GO:0046849	2	bone remodeling
GO:0035153	2	epithelial cell type specification, open tracheal
GO:0036065	2	fucosylation
GO:0019094	2	pole plasm mRNA localization
GO:0044206	2	UMP salvage
GO:0048804	2	imaginal disc-derived female genitalia morphogenes
GO:0000186	2	activation of MAPKK activity
GO:0046879	2	hormone secretion
GO:0072332	2	signal transduction by p53 class mediator resultin
GO:0009888	2	tissue development
GO:0000389	2	nuclear mRNA 3'-splice site recognition
GO:0046663	2	dorsal closure, leading edge cell differentiation
GO:0060079	2	regulation of excitatory postsynaptic membrane pot
GO:0090141	2	positive regulation of mitochondrial fission
GO:0006415	2	translational termination
GO:0080182	2	histone H3-K4 trimethylation
GO:0001193	2	maintenance of transcriptional fidelity during DNA
GO:0007172	2	signal complex assembly
GO:0045807	2	positive regulation of endocytosis
GO:0045766	2	positive regulation of angiogenesis
GO:0045201	2	maintenance of neuroblast polarity
GO:0061014	2	positive regulation of mRNA catabolic process
GO:0035269	2	protein O-linked mannosylation
GO:0008053	2	mitochondrial fusion
GO:0014045	2	establishment of endothelial blood-brain barrier
GO:0040001	2	establishment of mitotic spindle localization
GO:0040012	2	regulation of locomotion
GO:0006421	1	asparaginyl-tRNA aminoacylation
GO:0044237	1	cellular metabolic process
GO:0014044	1	Schwann cell development
GO:0032088	1	negative regulation of NF-kappaB transcription fac
GO:0009263	1	deoxyribonucleotide biosynthetic process
GO:0007492	1	endoderm development
GO:0019430	1	removal of superoxide radicals
GO:0043990	1	histone H2A-S1 phosphorylation
GO:2001229	1	negative regulation of response to gamma radiation
GO:0002053	1	positive regulation of mesenchymal cell proliferat
GO:0006817	1	phosphate ion transport
GO:0048598	1	embryonic morphogenesis
GO:0090364	1	regulation of proteasome assembly
GO:0090292	1	nuclear matrix anchoring at nuclear membrane
GO:0016598	1	protein arginylation
GO:0046963	1	3'-phosphoadenosine 5'-phosphosulfate transport
GO:0060828	1	regulation of canonical Wnt receptor signaling pat
GO:0071044	1	histone mRNA catabolic process
GO:0010040	1	response to iron(II) ion
GO:0033209	1	tumor necrosis factor-mediated signaling pathway
GO:0032863	1	activation of Rac GTPase activity
GO:0034643	1	establishment of mitochondrion localization, micro
GO:0051092	1	positive regulation of NF-kappaB transcription fac
GO:0006608	1	snRNP protein import into nucleus
GO:0016601	1	Rac protein signal transduction
GO:0021675	1	nerve development
GO:0060071	1	Wnt receptor signaling pathway, planar cell polari
GO:0042304	1	regulation of fatty acid biosynthetic process
GO:0048844	1	artery morphogenesis
GO:0015746	1	citrate transport
GO:0060325	1	face morphogenesis
GO:0035193	1	larval central nervous system remodeling
GO:0007311	1	maternal specification of dorsal/ventral axis, ooc
GO:0045714	1	regulation of low-density lipoprotein particle rec
GO:0046548	1	retinal rod cell development
GO:0046058	1	cAMP metabolic process
GO:0070868	1	heterochromatin organization involved in chromatin
GO:0001936	1	regulation of endothelial cell proliferation
GO:0051282	1	regulation of sequestering of calcium ion
GO:0010872	1	regulation of cholesterol esterification
GO:0043093	1	cytokinesis by binary fission
GO:0036058	1	filtration diaphragm assembly
GO:0006562	1	proline catabolic process
GO:0046950	1	cellular ketone body metabolic process
GO:0033567	1	DNA replication, Okazaki fragment processing
GO:0043095	1	regulation of GTP cyclohydrolase I activity
GO:0039008	1	pronephric nephron tubule morphogenesis
GO:0030725	1	germline ring canal formation
GO:0021702	1	cerebellar Purkinje cell differentiation
GO:0019918	1	peptidyl-arginine methylation, to symmetrical-dime
GO:0016560	1	protein import into peroxisome matrix, docking
GO:0003143	1	embryonic heart tube morphogenesis
GO:0009258	1	10-formyltetrahydrofolate catabolic process
GO:0006254	1	CTP catabolic process
GO:0006776	1	vitamin A metabolic process
GO:0055091	1	phospholipid homeostasis
GO:0036090	1	cleavage furrow ingression
GO:0006612	1	protein targeting to membrane
GO:0006569	1	tryptophan catabolic process
GO:2000305	1	semaphorin-plexin signaling pathway involved in re
GO:0007044	1	cell-substrate junction assembly
GO:0006970	1	response to osmotic stress
GO:0018394	1	peptidyl-lysine acetylation
GO:0051963	1	regulation of synapse assembly
GO:0006307	1	DNA dealkylation involved in DNA repair
GO:0006048	1	UDP-N-acetylglucosamine biosynthetic process
GO:0060278	1	regulation of ovulation
GO:0045705	1	negative regulation of salivary gland boundary spe
GO:0045956	1	positive regulation of calcium ion-dependent exocy
GO:1900116	1	extracellular negative regulation of signal transd
GO:0032367	1	intracellular cholesterol transport
GO:0019388	1	galactose catabolic process
GO:0045128	1	negative regulation of reciprocal meiotic recombin
GO:0035311	1	wing cell fate specification
GO:1900242	1	regulation of synaptic vesicle endocytosis
GO:0033292	1	T-tubule organization
GO:0016558	1	protein import into peroxisome matrix
GO:0006277	1	DNA amplification
GO:0032429	1	regulation of phospholipase A2 activity
GO:0048478	1	replication fork protection
GO:0051012	1	microtubule sliding
GO:0051126	1	negative regulation of actin nucleation
GO:0048036	1	central complex development
GO:0035149	1	lumen formation, open tracheal system
GO:0009398	1	FMN biosynthetic process
GO:0018193	1	peptidyl-amino acid modification
GO:0001561	1	fatty acid alpha-oxidation
GO:0048680	1	positive regulation of axon regeneration
GO:0001174	1	transcriptional start site selection at RNA polyme
GO:0070193	1	synaptonemal complex organization
GO:0042753	1	positive regulation of circadian rhythm
GO:0006086	1	acetyl-CoA biosynthetic process from pyruvate
GO:0014910	1	regulation of smooth muscle cell migration
GO:0019240	1	citrulline biosynthetic process
GO:0009082	1	branched chain family amino acid biosynthetic proc
GO:0009749	1	response to glucose stimulus
GO:0006068	1	ethanol catabolic process
GO:0032459	1	regulation of protein oligomerization
GO:0070981	1	L-asparagine biosynthetic process
GO:0045678	1	positive regulation of R7 cell differentiation
GO:0006231	1	dTMP biosynthetic process
GO:0000395	1	nuclear mRNA 5'-splice site recognition
GO:0031018	1	endocrine pancreas development
GO:0043029	1	T cell homeostasis
GO:0042450	1	arginine biosynthetic process via ornithine
GO:0033365	1	protein localization to organelle
GO:0048106	1	establishment of thoracic bristle planar orientati
GO:0051038	1	negative regulation of transcription during meiosi
GO:0006116	1	NADH oxidation
GO:0060136	1	embryonic process involved in female pregnancy
GO:0030183	1	B cell differentiation
GO:0048211	1	Golgi vesicle docking
GO:0010668	1	ectodermal cell differentiation
GO:0035090	1	maintenance of apical/basal cell polarity
GO:0010952	1	positive regulation of peptidase activity
GO:0001890	1	placenta development
GO:0006884	1	cell volume homeostasis
GO:0035074	1	pupation
GO:0009949	1	polarity specification of anterior/posterior axis
GO:0019226	1	transmission of nerve impulse
GO:0071028	1	nuclear mRNA surveillance
GO:0045636	1	positive regulation of melanocyte differentiation
GO:0035909	1	aorta morphogenesis
GO:0014032	1	neural crest cell development
GO:0034401	1	regulation of transcription by chromatin organizat
GO:0006873	1	cellular ion homeostasis
GO:0032469	1	endoplasmic reticulum calcium ion homeostasis
GO:0018345	1	protein palmitoylation
GO:0019370	1	leukotriene biosynthetic process
GO:0042182	1	ketone catabolic process
GO:0032092	1	positive regulation of protein binding
GO:0048280	1	vesicle fusion with Golgi apparatus
GO:0031507	1	heterochromatin assembly
GO:0000012	1	single strand break repair
GO:0007473	1	wing disc proximal/distal pattern formation
GO:0060628	1	regulation of ER to Golgi vesicle-mediated transpo
GO:0043278	1	response to morphine
GO:0050925	1	negative regulation of negative chemotaxis
GO:0019725	1	cellular homeostasis
GO:0007563	1	regulation of eclosion
GO:0031102	1	neuron projection regeneration
GO:0045069	1	regulation of viral genome replication
GO:0060581	1	cell fate commitment involved in pattern specifica
GO:0030953	1	astral microtubule organization
GO:0007058	1	spindle assembly involved in female meiosis II
GO:0006686	1	sphingomyelin biosynthetic process
GO:0010887	1	negative regulation of cholesterol storage
GO:0052314	1	phytoalexin metabolic process
GO:0043586	1	tongue development
GO:0070278	1	extracellular matrix constituent secretion
GO:0014009	1	glial cell proliferation
GO:0006680	1	glucosylceramide catabolic process
GO:0030913	1	paranodal junction assembly
GO:0031056	1	regulation of histone modification
GO:0006069	1	ethanol oxidation
GO:0002218	1	activation of innate immune response
GO:0061304	1	retinal blood vessel morphogenesis
GO:0006526	1	arginine biosynthetic process
GO:0060250	1	germ-line stem-cell niche homeostasis
GO:0007500	1	mesodermal cell fate determination
GO:0035844	1	cloaca development
GO:0006783	1	heme biosynthetic process
GO:0051480	1	cytosolic calcium ion homeostasis
GO:0021795	1	cerebral cortex cell migration
GO:0031115	1	negative regulation of microtubule polymerization
GO:0016540	1	protein autoprocessing
GO:0001702	1	gastrulation with mouth forming second
GO:2000162	1	negative regulation of planar cell polarity pathwa
GO:0051439	1	regulation of ubiquitin-protein ligase activity in
GO:0033211	1	adiponectin-mediated signaling pathway
GO:0051437	1	positive regulation of ubiquitin-protein ligase ac
GO:0061178	1	regulation of insulin secretion involved in cellul
GO:0051252	1	regulation of RNA metabolic process
GO:0034447	1	very-low-density lipoprotein particle clearance
GO:0043410	1	positive regulation of MAPK cascade
GO:0010841	1	positive regulation of circadian sleep/wake cycle,
GO:0035271	1	ring gland development
GO:0006426	1	glycyl-tRNA aminoacylation
GO:0045742	1	positive regulation of epidermal growth factor rec
GO:0070536	1	protein K63-linked deubiquitination
GO:0035315	1	hair cell differentiation
GO:0035826	1	rubidium ion transport
GO:0002181	1	cytoplasmic translation
GO:0051597	1	response to methylmercury
GO:0019732	1	antifungal humoral response
GO:0008592	1	regulation of Toll signaling pathway
GO:0007077	1	mitotic nuclear envelope disassembly
GO:0006878	1	cellular copper ion homeostasis
GO:0033076	1	isoquinoline alkaloid metabolic process
GO:0016062	1	adaptation of rhodopsin mediated signaling
GO:0032886	1	regulation of microtubule-based process
GO:0034474	1	U2 snRNA 3'-end processing
[truncated: 1,174 more rows]

## Sheet: P.perniciosus_GO_CC
go_id	tot_count_Ppe	description_Ppe
GO:0016021	1165	integral to membrane
GO:0005634	971	nucleus
GO:0005737	640	cytoplasm
GO:0016020	331	membrane
GO:0005886	311	plasma membrane
GO:0005576	195	extracellular region
GO:0005739	157	mitochondrion
GO:0005622	144	intracellular
GO:0005840	130	ribosome
GO:0005829	117	cytosol
GO:0005783	92	endoplasmic reticulum
GO:0005874	89	microtubule
GO:0005875	88	microtubule associated complex
GO:0005794	85	Golgi apparatus
GO:0070062	77	extracellular vesicular exosome
GO:0030054	67	cell junction
GO:0005887	67	integral to plasma membrane
GO:0005856	66	cytoskeleton
GO:0030286	62	dynein complex
GO:0005743	62	mitochondrial inner membrane
GO:0005811	60	lipid particle
GO:0005730	47	nucleolus
GO:0005615	45	extracellular space
GO:0071013	43	catalytic step 2 spliceosome
GO:0005654	38	nucleoplasm
GO:0043025	38	neuronal cell body
GO:0005768	36	endosome
GO:0045211	36	postsynaptic membrane
GO:0045202	33	synapse
GO:0005643	32	nuclear pore
GO:0005871	31	kinesin complex
GO:0048471	31	perinuclear region of cytoplasm
GO:0005578	29	proteinaceous extracellular matrix
GO:0030424	28	axon
GO:0005777	27	peroxisome
GO:0005789	27	endoplasmic reticulum membrane
GO:0016459	27	myosin complex
GO:0043234	27	protein complex
GO:0030529	26	ribonucleoprotein complex
GO:0005813	26	centrosome
GO:0005694	25	chromosome
GO:0030425	24	dendrite
GO:0005938	24	cell cortex
GO:0008021	23	synaptic vesicle
GO:0000786	23	nucleosome
GO:0005700	23	polytene chromosome
GO:0005681	22	spliceosomal complex
GO:0005667	22	transcription factor complex
GO:0071011	22	precatalytic spliceosome
GO:0031410	22	cytoplasmic vesicle
GO:0005912	21	adherens junction
GO:0043005	20	neuron projection
GO:0005741	20	mitochondrial outer membrane
GO:0016324	20	apical plasma membrane
GO:0016592	20	mediator complex
GO:0016323	20	basolateral plasma membrane
GO:0005759	19	mitochondrial matrix
GO:0008076	19	voltage-gated potassium channel complex
GO:0005765	18	lysosomal membrane
GO:0000139	18	Golgi membrane
GO:0031594	17	neuromuscular junction
GO:0030018	16	Z disc
GO:0031012	16	extracellular matrix
GO:0031225	16	anchored to membrane
GO:0005635	16	nuclear envelope
GO:0005795	16	Golgi stack
GO:0005764	16	lysosome
GO:0030496	15	midbody
GO:0009986	15	cell surface
GO:0019013	15	viral nucleocapsid
GO:0045169	14	fusome
GO:0048786	14	presynaptic active zone
GO:0031965	14	nuclear membrane
GO:0042995	14	cell projection
GO:0005925	14	focal adhesion
GO:0016282	13	eukaryotic 43S preinitiation complex
GO:0033290	13	eukaryotic 48S preinitiation complex
GO:0016028	13	rhabdomere
GO:0005852	13	eukaryotic translation initiation factor 3 complex
GO:0005918	13	septate junction
GO:0015934	13	large ribosomal subunit
GO:0000502	12	proteasome complex
GO:0005891	12	voltage-gated calcium channel complex
GO:0043231	12	intracellular membrane-bounded organelle
GO:0015629	12	actin cytoskeleton
GO:0015935	12	small ribosomal subunit
GO:0032580	12	Golgi cisterna membrane
GO:0030139	12	endocytic vesicle
GO:0005769	11	early endosome
GO:0031011	11	Ino80 complex
GO:0045172	11	germline ring canal
GO:0000922	11	spindle pole
GO:0034703	11	cation channel complex
GO:0005581	11	collagen
GO:0043186	11	P granule
GO:0017053	11	transcriptional repressor complex
GO:0005703	10	polytene chromosome puff
GO:0045177	10	apical part of cell
GO:0070469	10	respiratory chain
GO:0005930	10	axoneme
GO:0042734	10	presynaptic membrane
GO:0005819	10	spindle
GO:0000775	10	chromosome, centromeric region
GO:0043195	10	terminal button
GO:0000932	10	cytoplasmic mRNA processing body
GO:0019898	10	extrinsic to membrane
GO:0005669	9	transcription factor TFIID complex
GO:0000228	9	nuclear chromosome
GO:0005929	9	cilium
GO:0016607	9	nuclear speck
GO:0005802	9	trans-Golgi network
GO:0005905	9	coated pit
GO:0045179	9	apical cortex
GO:0045121	8	membrane raft
GO:0005858	8	axonemal dynein complex
GO:0016328	8	lateral plasma membrane
GO:0005705	8	polytene chromosome interband
GO:0032040	8	small-subunit processome
GO:0035003	8	subapical complex
GO:0000123	8	histone acetyltransferase complex
GO:0005838	8	proteasome regulatory particle
GO:0005911	8	cell-cell junction
GO:0005665	8	DNA-directed RNA polymerase II, core complex
GO:0005913	8	cell-cell adherens junction
GO:0042555	8	MCM complex
GO:0045261	8	proton-transporting ATP synthase complex, catalyti
GO:0008023	8	transcription elongation factor complex
GO:0031966	8	mitochondrial membrane
GO:0005884	8	actin filament
GO:0035327	8	transcriptionally active chromatin
GO:0034707	8	chloride channel complex
GO:0030131	7	clathrin adaptor complex
GO:0055037	7	recycling endosome
GO:0005839	7	proteasome core complex
GO:0005604	7	basement membrane
GO:0005892	7	acetylcholine-gated channel complex
GO:0000776	7	kinetochore
GO:0019773	7	proteasome core complex, alpha-subunit complex
GO:0030017	7	sarcomere
GO:0032039	7	integrator complex
GO:0000159	7	protein phosphatase type 2A complex
GO:0072686	7	mitotic spindle
GO:0031514	7	motile cilium
GO:0016027	7	inaD signaling complex
GO:0016272	7	prefoldin complex
GO:0005834	7	heterotrimeric G-protein complex
GO:0005921	7	gap junction
GO:0000794	7	condensed nuclear chromosome
GO:0042645	7	mitochondrial nucleoid
GO:0031672	7	A band
GO:0048188	7	Set1C/COMPASS complex
GO:0022627	7	cytosolic small ribosomal subunit
GO:0000785	7	chromatin
GO:0005815	7	microtubule organizing center
GO:0030992	7	intraflagellar transport particle B
GO:0010008	6	endosome membrane
GO:0034464	6	BBSome
GO:0008180	6	signalosome
GO:0036064	6	cilium basal body
GO:0005903	6	brush border
GO:0005952	6	cAMP-dependent protein kinase complex
GO:0005776	6	autophagic vacuole
GO:0030126	6	COPI vesicle coat
GO:0005919	6	pleated septate junction
GO:0071203	6	WASH complex
GO:0005680	6	anaphase-promoting complex
GO:0045170	6	spectrosome
GO:0000790	6	nuclear chromatin
GO:0005770	6	late endosome
GO:0031526	6	brush border membrane
GO:0016327	6	apicolateral plasma membrane
GO:0030285	6	integral to synaptic vesicle membrane
GO:0009897	5	external side of plasma membrane
GO:0005747	5	mitochondrial respiratory chain complex I
GO:0030991	5	intraflagellar transport particle A
GO:0031252	5	cell leading edge
GO:0001726	5	ruffle
GO:0001518	5	voltage-gated sodium channel complex
GO:0030915	5	Smc5-Smc6 complex
GO:0031982	5	vesicle
GO:0044297	5	cell body
GO:0000124	5	SAGA complex
GO:0030175	5	filopodium
GO:0005758	5	mitochondrial intermembrane space
GO:0005814	5	centriole
GO:0005786	5	signal recognition particle, endoplasmic reticulum
GO:0008305	5	integrin complex
GO:0005853	5	eukaryotic translation elongation factor 1 complex
GO:0005863	5	striated muscle myosin thick filament
GO:0035267	5	NuA4 histone acetyltransferase complex
GO:0008074	5	guanylate cyclase complex, soluble
GO:0000145	5	exocyst
GO:0031227	5	intrinsic to endoplasmic reticulum membrane
GO:0017119	5	Golgi transport complex
GO:0005923	5	tight junction
GO:0000276	5	mitochondrial proton-transporting ATP synthase com
GO:0005915	5	zonula adherens
GO:0031901	5	early endosome membrane
GO:0033179	5	proton-transporting V-type ATPase, V0 domain
GO:0005762	5	mitochondrial large ribosomal subunit
GO:0005832	5	chaperonin-containing T-complex
GO:0019028	5	viral capsid
GO:0032154	5	cleavage furrow
GO:0072372	5	primary cilium
GO:0002199	4	sperm protein complex
GO:0015030	4	Cajal body
GO:0016442	4	RNA-induced silencing complex
GO:0030176	4	integral to endoplasmic reticulum membrane
GO:0033181	4	plasma membrane proton-transporting V-type ATPase
GO:0030426	4	growth cone
GO:0032982	4	myosin filament
GO:0031519	4	PcG protein complex
GO:0045495	4	pole plasm
GO:0031201	4	SNARE complex
GO:0043202	4	lysosomal lumen
GO:0030123	4	AP-3 adaptor complex
GO:0031513	4	nonmotile primary cilium
GO:0035097	4	histone methyltransferase complex
GO:0005740	4	mitochondrial envelope
GO:0022624	4	proteasome accessory complex
GO:0008091	4	spectrin
GO:0042765	4	GPI-anchor transamidase complex
GO:0070864	4	sperm individualization complex
GO:0031674	4	I band
GO:0016461	4	unconventional myosin complex
GO:0030897	4	HOPS complex
GO:0016023	4	cytoplasmic membrane-bounded vesicle
GO:0005666	4	DNA-directed RNA polymerase III complex
GO:0016363	4	nuclear matrix
GO:0005778	4	peroxisomal membrane
GO:0005885	4	Arp2/3 protein complex
GO:0012506	4	vesicle membrane
GO:0016342	4	catenin complex
GO:0045263	4	proton-transporting ATP synthase complex, coupling
GO:0042383	4	sarcolemma
GO:0005869	4	dynactin complex
GO:0031105	4	septin complex
GO:0008541	4	proteasome regulatory particle, lid subcomplex
GO:0016010	4	dystrophin-associated glycoprotein complex
GO:0008540	4	proteasome regulatory particle, base subcomplex
GO:0000974	4	Prp19 complex
GO:0014069	4	postsynaptic density
GO:0008250	4	oligosaccharyltransferase complex
GO:0005763	4	mitochondrial small ribosomal subunit
GO:0005914	4	spot adherens junction
GO:0009279	4	cell outer membrane
GO:0031430	4	M band
GO:0034399	4	nuclear periphery
GO:0000220	4	vacuolar proton-transporting V-type ATPase, V0 dom
GO:0005605	4	basal lamina
GO:0070822	4	Sin3-type complex
GO:0005890	4	sodium:potassium-exchanging ATPase complex
GO:0030532	4	small nuclear ribonucleoprotein complex
GO:0035371	3	microtubule plus end
GO:0032588	3	trans-Golgi network membrane
GO:0014704	3	intercalated disc
GO:0030136	3	clathrin-coated vesicle
GO:0030027	3	lamellipodium
GO:0005761	3	mitochondrial ribosome
GO:0000178	3	exosome (RNase complex)
GO:0019005	3	SCF ubiquitin ligase complex
GO:0005639	3	integral to nuclear inner membrane
GO:0000151	3	ubiquitin ligase complex
GO:0043235	3	receptor complex
GO:0045111	3	intermediate filament cytoskeleton
GO:0005847	3	mRNA cleavage and polyadenylation specificity fact
GO:0031235	3	intrinsic to internal side of plasma membrane
GO:0008275	3	gamma-tubulin small complex
GO:0080008	3	CUL4 RING ubiquitin ligase complex
GO:0030904	3	retromer complex
GO:0005736	3	DNA-directed RNA polymerase I complex
GO:0000439	3	core TFIIH complex
GO:0009331	3	glycerol-3-phosphate dehydrogenase complex
GO:0005861	3	troponin complex
GO:0022625	3	cytosolic large ribosomal subunit
GO:0016529	3	sarcoplasmic reticulum
GO:0072487	3	MSL complex
GO:0035183	3	female germline ring canal inner rim
GO:0009925	3	basal plasma membrane
GO:0008280	3	cohesin core heterodimer
GO:0005868	3	cytoplasmic dynein complex
GO:0005664	3	nuclear origin of replication recognition complex
GO:0043034	3	costamere
GO:0005940	3	septin ring
GO:0000796	3	condensin complex
GO:0030141	3	secretory granule
GO:0035859	3	Seh1-associated complex
GO:0046540	3	U4/U6 x U5 tri-snRNP complex
GO:0031088	3	platelet dense granule membrane
GO:0005787	3	signal peptidase complex
GO:0005779	3	integral to peroxisomal membrane
GO:0016581	3	NuRD complex
GO:0035145	3	exon-exon junction complex
GO:0008623	3	chromatin accessibility complex
GO:0005744	3	mitochondrial inner membrane presequence transloca
GO:0005828	3	kinetochore microtubule
GO:0005788	3	endoplasmic reticulum lumen
GO:0005954	3	calcium- and calmodulin-dependent protein kinase c
GO:0008328	3	ionotropic glutamate receptor complex
GO:0032021	3	NELF complex
GO:0042600	3	chorion
GO:0016589	3	NURF complex
GO:0016460	3	myosin II complex
GO:0000176	3	nuclear exosome (RNase complex)
GO:0032391	3	photoreceptor connecting cilium
GO:0005675	3	holo TFIIH complex
GO:0031461	3	cullin-RING ubiquitin ligase complex
GO:0033180	3	proton-transporting V-type ATPase, V1 domain
GO:0044295	3	axonal growth cone
GO:0035997	3	rhabdomere microvillus membrane
GO:0043679	3	axon terminus
GO:0012507	3	ER to Golgi transport vesicle membrane
GO:0061174	3	type I terminal button
GO:0030127	3	COPII vesicle coat
GO:0016012	3	sarcoglycan complex
GO:0043197	3	dendritic spine
GO:0071683	3	sensory dendrite
GO:0000221	3	vacuolar proton-transporting V-type ATPase, V1 dom
GO:0000118	3	histone deacetylase complex
GO:0030687	3	preribosome, large subunit precursor
GO:0035060	3	brahma complex
GO:0000808	3	origin recognition complex
GO:0030659	3	cytoplasmic vesicle membrane
GO:0030315	2	T-tubule
GO:0043190	2	ATP-binding cassette (ABC) transporter complex
GO:0071001	2	U4/U6 snRNP
GO:0005606	2	laminin-1 complex
GO:0036062	2	presynaptic periactive zone
GO:0005682	2	U5 snRNP
GO:0030173	2	integral to Golgi membrane
GO:0031523	2	Myb complex
GO:0005751	2	mitochondrial respiratory chain complex IV
GO:0005849	2	mRNA cleavage factor complex
GO:0031463	2	Cul3-RING ubiquitin ligase complex
GO:0031209	2	SCAR complex
GO:0005672	2	transcription factor TFIIA complex
GO:0000235	2	astral microtubule
GO:0035363	2	histone locus body
GO:0016590	2	ACF complex
GO:0035370	2	UBC13-UEV1A complex
GO:0031302	2	intrinsic to endosome membrane
GO:0030673	2	axolemma
GO:0005879	2	axonemal microtubule
GO:0016600	2	flotillin complex
GO:0016281	2	eukaryotic translation initiation factor 4F comple
GO:0008290	2	F-actin capping protein complex
GO:0016591	2	DNA-directed RNA polymerase II, holoenzyme
GO:0035301	2	Hedgehog signaling complex
GO:0035324	2	female germline ring canal
GO:0005750	2	mitochondrial respiratory chain complex III
GO:0031462	2	Cul2-RING ubiquitin ligase complex
GO:0005746	2	mitochondrial respiratory chain
GO:0031428	2	box C/D snoRNP complex
GO:0005760	2	gamma DNA polymerase complex
GO:0017146	2	N-methyl-D-aspartate selective glutamate receptor
GO:0016593	2	Cdc73/Paf1 complex
GO:0031902	2	late endosome membrane
GO:0005671	2	Ada2/Gcn5/Ada3 transcription activator complex
GO:0031234	2	extrinsic to internal side of plasma membrane
GO:0043564	2	Ku70:Ku80 complex
GO:0031307	2	integral to mitochondrial outer membrane
GO:0033263	2	CORVET complex
GO:0061177	2	type Is terminal button
GO:0005920	2	smooth septate junction
GO:0061176	2	type Ib terminal button
GO:0032281	2	alpha-amino-3-hydroxy-5-methyl-4-isoxazolepropioni
GO:0000940	2	condensed chromosome outer kinetochore
GO:0044233	2	ER-mitochondrion membrane contact site
GO:0032300	2	mismatch repair complex
GO:0005791	2	rough endoplasmic reticulum
GO:0030135	2	coated vesicle
GO:0070761	2	pre-snoRNP complex
GO:0005848	2	mRNA cleavage stimulating factor complex
GO:0030256	2	type I protein secretion system complex
GO:0030893	2	meiotic cohesin complex
GO:0031213	2	RSF complex
GO:0005782	2	peroxisomal matrix
GO:0005689	2	U12-type spliceosomal complex
GO:0031228	2	intrinsic to Golgi membrane
GO:0005732	2	small nucleolar ribonucleoprotein complex
GO:0005774	2	vacuolar membrane
GO:0005686	2	U2 snRNP
GO:0036038	2	TCTN-B9D complex
GO:0019897	2	extrinsic to plasma membrane
GO:0030130	2	clathrin coat of trans-Golgi network vesicle
GO:0030956	2	glutamyl-tRNA(Gln) amidotransferase complex
GO:0055038	2	recycling endosome membrane
GO:0042585	2	germinal vesicle
GO:0030140	2	trans-Golgi network transport vesicle
GO:0035098	2	ESC/E(Z) complex
GO:0005685	2	U1 snRNP
GO:0000781	2	chromosome, telomeric region
GO:0031305	2	integral to mitochondrial inner membrane
GO:0031476	2	myosin VI complex
GO:0005742	2	mitochondrial outer membrane translocase complex
GO:0000407	2	pre-autophagosomal structure
GO:0032983	2	kainate selective glutamate receptor complex
GO:0008622	2	epsilon DNA polymerase complex
GO:0032301	2	MutSalpha complex
GO:0070776	2	MOZ/MORF histone acetyltransferase complex
GO:0016471	2	vacuolar proton-transporting V-type ATPase complex
GO:0031466	2	Cul5-RING ubiquitin ligase complex
GO:0032116	2	SMC loading complex
GO:0016605	2	PML body
GO:0022626	2	cytosolic ribosome
GO:0005927	2	muscle tendon junction
GO:0030117	2	membrane coat
GO:0030660	2	Golgi-associated vesicle membrane
GO:0072669	2	tRNA-splicing ligase complex
GO:0030132	2	clathrin coat of coated pit
GO:0005956	2	protein kinase CK2 complex
GO:0005796	2	Golgi lumen
GO:0031083	2	BLOC-1 complex
GO:0032592	2	integral to mitochondrial membrane
GO:0045178	2	basal part of cell
GO:0051233	2	spindle midzone
GO:0030688	2	preribosome, small subunit precursor
GO:0072546	2	ER membrane protein complex
GO:0001772	2	immunological synapse
GO:0005942	2	phosphatidylinositol 3-kinase complex
GO:0005801	2	cis-Golgi network
GO:0005955	2	calcineurin complex
GO:0015630	2	microtubule cytoskeleton
GO:0005876	2	spindle microtubule
GO:0035182	1	female germline ring canal outer rim
GO:0070461	1	SAGA-type complex
GO:0038037	1	G-protein coupled receptor dimeric complex
GO:0005652	1	nuclear lamina
GO:0032839	1	dendrite cytoplasm
GO:0035062	1	omega speckle
GO:0044545	1	NSL complex
GO:0005663	1	DNA replication factor C complex
GO:0000778	1	condensed nuclear chromosome kinetochore
GO:0030125	1	clathrin vesicle coat
GO:0030686	1	90S preribosome
GO:0000931	1	gamma-tubulin large complex
GO:0035323	1	male germline ring canal
GO:0034715	1	pICln-Sm protein complex
GO:0045171	1	intercellular bridge
GO:0045252	1	oxoglutarate dehydrogenase complex
GO:0045239	1	tricarboxylic acid cycle enzyme complex
GO:0008537	1	proteasome activator complex
GO:0005881	1	cytoplasmic microtubule
GO:0017133	1	mitochondrial electron transfer flavoprotein compl
GO:0030056	1	hemidesmosome
GO:0033281	1	TAT protein transport complex
GO:0033276	1	transcription factor TFTC complex
GO:0035861	1	site of double-strand break
GO:0033178	1	proton-transporting two-sector ATPase complex, cat
GO:0035102	1	PRC1 complex
GO:0008274	1	gamma-tubulin ring complex
GO:0031251	1	PAN complex
GO:0000939	1	condensed chromosome inner kinetochore
GO:0034991	1	nuclear meiotic cohesin complex
GO:0001652	1	granular component
GO:0071819	1	DUBm complex
GO:0005901	1	caveola
GO:0008352	1	katanin complex
GO:0005882	1	intermediate filament
GO:0030118	1	clathrin coat
GO:0005784	1	Sec61 translocon complex
GO:0030133	1	transport vesicle
GO:0017059	1	serine C-palmitoyltransferase complex
GO:0005960	1	glycine cleavage complex
GO:0033186	1	CAF-1 complex
GO:0072357	1	PTW/PP1 phosphatase complex
GO:0016456	1	X chromosome located dosage compensation complex,
GO:0031616	1	spindle pole centrosome
GO:0031415	1	NatA complex
GO:0035101	1	FACT complex
GO:0000800	1	lateral element
GO:0017109	1	glutamate-cysteine ligase complex
GO:0001651	1	dense fibrillar component
GO:0034362	1	low-density lipoprotein particle
GO:0045180	1	basal cortex
GO:0071986	1	Ragulator complex
GO:0060187	1	cell pole
GO:0032280	1	symmetric synapse
GO:0001917	1	photoreceptor inner segment
GO:0033557	1	Slx1-Slx4 complex
GO:0031475	1	myosin V complex
GO:0034993	1	SUN-KASH complex
GO:0000262	1	mitochondrial chromosome
GO:0005964	1	phosphorylase kinase complex
GO:0019908	1	nuclear cyclin-dependent protein kinase holoenzyme
GO:0032777	1	Piccolo NuA4 histone acetyltransferase complex
GO:0043240	1	Fanconi anaemia nuclear complex
GO:0016514	1	SWI/SNF complex
GO:0005826	1	actomyosin contractile ring
GO:0005587	1	collagen type IV
GO:0005674	1	transcription factor TFIIF complex
GO:0005684	1	U2-type spliceosomal complex
GO:0000445	1	THO complex part of transcription export complex
GO:0000177	1	cytoplasmic exosome (RNase complex)
GO:0042587	1	glycogen granule
GO:0032133	1	chromosome passenger complex
GO:0030914	1	STAGA complex
GO:0070772	1	PAS complex
GO:0070732	1	spindle envelope
GO:0032044	1	DSIF complex
GO:0030891	1	VCB complex
GO:0005719	1	nuclear euchromatin
GO:0032587	1	ruffle membrane
GO:0042385	1	myosin III complex
GO:0005880	1	nuclear microtubule
GO:0009898	1	internal side of plasma membrane
GO:0000793	1	condensed chromosome
GO:0071339	1	MLL1 complex
GO:0030014	1	CCR4-NOT complex
GO:0005827	1	polar microtubule
GO:0000780	1	condensed nuclear chromosome, centromeric region
GO:0048500	1	signal recognition particle
GO:0045254	1	pyruvate dehydrogenase complex
GO:0005798	1	Golgi-associated vesicle
GO:0005753	1	mitochondrial proton-transporting ATP synthase com
GO:0009330	1	DNA topoisomerase complex (ATP-hydrolyzing)
GO:0030870	1	Mre11 complex
GO:0045335	1	phagocytic vesicle
GO:0012505	1	endomembrane system
GO:0034364	1	high-density lipoprotein particle
GO:0030289	1	protein phosphatase 4 complex
GO:0016235	1	aggresome
GO:0043198	1	dendritic shaft
GO:0070652	1	HAUS complex
GO:0030119	1	AP-type membrane coat adaptor complex
GO:0016528	1	sarcoplasm
GO:0034361	1	very-low-density lipoprotein particle
GO:0031515	1	tRNA (m1A) methyltransferase complex
GO:0008024	1	positive transcription elongation factor complex b
GO:0000126	1	transcription factor TFIIIB complex
GO:0070765	1	gamma-secretase complex
GO:0031464	1	Cul4A-RING ubiquitin ligase complex
GO:0005673	1	transcription factor TFIIE complex
GO:0000805	1	X chromosome
GO:0005945	1	6-phosphofructokinase complex
GO:0042405	1	nuclear inclusion body
GO:0005722	1	beta-heterochromatin
GO:0031095	1	platelet dense tubular network membrane
GO:0031527	1	filopodium membrane
GO:0070938	1	contractile ring
GO:0030057	1	desmosome
GO:0001674	1	female germ cell nucleus
GO:0036157	1	outer dynein arm
GO:0005658	1	alpha DNA polymerase:primase complex
GO:0005790	1	smooth endoplasmic reticulum
GO:0030137	1	COPI-coated vesicle
GO:0017071	1	intracellular cyclic nucleotide activated cation c
GO:0009360	1	DNA polymerase III complex
GO:0043189	1	H4/H2A histone acetyltransferase complex
GO:0032279	1	asymmetric synapse
GO:0097233	1	alveolar lamellar body membrane
GO:0071004	1	U2-type prespliceosome
GO:0097228	1	sperm principal piece
GO:0032153	1	cell division site
GO:0070545	1	PeBoW complex
GO:0071817	1	MMXD complex
GO:0045281	1	succinate dehydrogenase complex
GO:0000164	1	protein phosphatase type 1 complex
GO:0000792	1	heterochromatin
GO:0070090	1	metaphase plate
GO:0016580	1	Sin3 complex
GO:0043209	1	myelin sheath
GO:0032426	1	stereocilium bundle tip
GO:0005846	1	nuclear cap binding complex
GO:0072588	1	box H/ACA RNP complex
GO:0070176	1	DRM complex
GO:0070937	1	CRD-mediated mRNA stability complex
GO:0043256	1	laminin complex
GO:0070865	1	investment cone
GO:0033596	1	TSC1-TSC2 complex
GO:0030896	1	checkpoint clamp complex
GO:0000015	1	phosphopyruvate hydratase complex
GO:0000812	1	Swr1 complex
GO:0016006	1	Nebenkern
GO:0005797	1	Golgi medial cisterna
GO:0030990	1	intraflagellar transport particle
GO:0016604	1	nuclear body
GO:0071565	1	nBAF complex
GO:0031248	1	protein acetyltransferase complex
GO:0038039	1	G-protein coupled receptor heterodimeric complex
GO:0001750	1	photoreceptor outer segment
GO:0019008	1	molybdopterin synthase complex
GO:0031932	1	TORC2 complex
GO:0032302	1	MutSbeta complex
GO:0030665	1	clathrin coated vesicle membrane
GO:0016507	1	mitochondrial fatty acid beta-oxidation multienzym
GO:0032144	1	4-aminobutyrate transaminase complex
GO:0001669	1	acrosomal vesicle
GO:0000137	1	Golgi cis cisterna
GO:0005850	1	eukaryotic translation initiation factor 2 complex
GO:0031477	1	myosin VII complex
GO:0042719	1	mitochondrial intermembrane space protein transpor
GO:0000938	1	GARP complex
GO:0032992	1	protein-carbohydrate complex
GO:0097060	1	synaptic membrane
GO:0044292	1	dendrite terminus
GO:0005771	1	multivesicular body
GO:0031395	1	bursicon neuropeptide hormone complex
GO:0035517	1	PR-DUB complex
GO:0005662	1	DNA replication factor A complex
GO:0031941	1	filamentous actin
GO:0032433	1	filopodium tip
GO:0005818	1	aster
GO:0034709	1	methylosome
GO:0070985	1	TFIIK complex
GO:0030867	1	rough endoplasmic reticulum membrane
GO:0070725	1	Yb body
GO:0034066	1	Ric1p-Rgp1p complex
GO:0005641	1	nuclear envelope lumen
GO:0000214	1	tRNA-intron endonuclease complex
GO:0071564	1	npBAF complex
GO:0031931	1	TORC1 complex
GO:0034271	1	phosphatidylinositol 3-kinase complex I
GO:0000243	1	commitment complex
GO:0016029	1	subrhabdomeral cisterna
GO:0031314	1	extrinsic to mitochondrial inner membrane
GO:0030134	1	ER to Golgi transport vesicle
GO:0046658	1	anchored to plasma membrane
GO:0071666	1	Slit-Robo signaling complex
GO:0032589	1	neuron projection membrane
GO:0070449	1	elongin complex
GO:0001673	1	male germ cell nucleus
GO:0016234	1	inclusion body
GO:0043590	1	bacterial nucleoid
GO:0072687	1	meiotic spindle
GO:0005773	1	vacuole
GO:0000930	1	gamma-tubulin complex
GO:0008231	1	repressor ecdysone receptor complex
GO:0043625	1	delta DNA polymerase complex
GO:0035068	1	micro-ribonucleoprotein complex
GO:0000242	1	pericentriolar material
GO:0036063	1	acroblast
GO:0045025	1	mitochondrial degradosome
GO:0035996	1	rhabdomere microvillus
GO:0048788	1	presynaptic cytoskeletal matrix assembled at activ
GO:0055087	1	Ski complex
GO:0043296	1	apical junction complex
GO:0042788	1	polysomal ribosome
GO:0016035	1	zeta DNA polymerase complex
GO:0000110	1	nucleotide-excision repair factor 1 complex
GO:0000275	1	mitochondrial proton-transporting ATP synthase com
	8068

## Sheet: P.perniciosus_GO_MF
go_id	tot_count_Ppe	description_Ppe
GO:0005524	863	ATP binding
GO:0003676	810	nucleic acid binding
GO:0008270	772	zinc ion binding
GO:0046872	680	metal ion binding
GO:0003677	430	DNA binding
GO:0005509	233	calcium ion binding
GO:0005506	228	iron ion binding
GO:0020037	223	heme binding
GO:0004252	186	serine-type endopeptidase activity
GO:0003723	184	RNA binding
GO:0016705	177	oxidoreductase activity, acting on paired donors,
GO:0005525	177	GTP binding
GO:0000166	177	nucleotide binding
GO:0043565	175	sequence-specific DNA binding
GO:0004497	171	monooxygenase activity
GO:0003700	160	sequence-specific DNA binding transcription factor
GO:0003735	147	structural constituent of ribosome
GO:0016491	142	oxidoreductase activity
GO:0004674	140	protein serine/threonine kinase activity
GO:0003824	112	catalytic activity
GO:0003777	106	microtubule motor activity
GO:0005215	103	transporter activity
GO:0016887	103	ATPase activity
GO:0016787	98	hydrolase activity
GO:0050660	84	flavin adenine dinucleotide binding
GO:0004930	78	G-protein coupled receptor activity
GO:0003924	75	GTPase activity
GO:0016740	72	transferase activity
GO:0004222	66	metalloendopeptidase activity
GO:0016874	65	ligase activity
GO:0016301	64	kinase activity
GO:0008061	59	chitin binding
GO:0000287	58	magnesium ion binding
GO:0004672	58	protein kinase activity
GO:0003964	56	RNA-directed DNA polymerase activity
GO:0004190	56	aspartic-type endopeptidase activity
GO:0008237	56	metallopeptidase activity
GO:0030246	55	carbohydrate binding
GO:0004842	53	ubiquitin-protein ligase activity
GO:0008168	53	methyltransferase activity
GO:0042803	52	protein homodimerization activity
GO:0016772	51	transferase activity, transferring phosphorus-cont
GO:0042302	48	structural constituent of cuticle
GO:0022857	48	transmembrane transporter activity
GO:0003682	47	chromatin binding
GO:0030170	46	pyridoxal phosphate binding
GO:0003743	46	translation initiation factor activity
GO:0003899	46	DNA-directed RNA polymerase activity
GO:0004386	44	helicase activity
GO:0042626	42	ATPase activity, coupled to transmembrane movement
GO:0009055	41	electron carrier activity
GO:0004871	39	signal transducer activity
GO:0004872	37	receptor activity
GO:0003779	37	actin binding
GO:0004523	37	ribonuclease H activity
GO:0003887	36	DNA-directed DNA polymerase activity
GO:0051537	36	2 iron, 2 sulfur cluster binding
GO:0003774	35	motor activity
GO:0042802	34	identical protein binding
GO:0004181	33	metallocarboxypeptidase activity
GO:0004177	33	aminopeptidase activity
GO:0008080	33	N-acetyltransferase activity
GO:0003746	32	translation elongation factor activity
GO:0004519	32	endonuclease activity
GO:0005549	31	odorant binding
GO:0016758	31	transferase activity, transferring hexosyl groups
GO:0004725	30	protein tyrosine phosphatase activity
GO:0004713	30	protein tyrosine kinase activity
GO:0005230	29	extracellular ligand-gated ion channel activity
GO:0046982	29	protein heterodimerization activity
GO:0019843	28	rRNA binding
GO:0003678	28	DNA helicase activity
GO:0016788	27	hydrolase activity, acting on ester bonds
GO:0008408	27	3'-5' exonuclease activity
GO:0005089	26	Rho guanyl-nucleotide exchange factor activity
GO:0005198	26	structural molecule activity
GO:0008146	26	sulfotransferase activity
GO:0051287	25	NAD binding
GO:0008026	25	ATP-dependent helicase activity
GO:0005097	25	Rab GTPase activator activity
GO:0051539	25	4 iron, 4 sulfur cluster binding
GO:0008017	24	microtubule binding
GO:0008134	24	transcription factor binding
GO:0005096	24	GTPase activator activity
GO:0005249	24	voltage-gated potassium channel activity
GO:0008233	24	peptidase activity
GO:0016881	23	acid-amino acid ligase activity
GO:0004553	22	hydrolase activity, hydrolyzing O-glycosyl compoun
GO:0008565	22	protein transporter activity
GO:0008234	21	cysteine-type peptidase activity
GO:0005507	21	copper ion binding
GO:0016747	21	transferase activity, transferring acyl groups oth
GO:0004527	21	exonuclease activity
GO:0016853	21	isomerase activity
GO:0005200	20	structural constituent of cytoskeleton
GO:0080019	20	fatty-acyl-CoA reductase (alcohol-forming) activit
GO:0035091	20	phosphatidylinositol binding
GO:0001104	20	RNA polymerase II transcription cofactor activity
GO:0003707	19	steroid hormone receptor activity
GO:0030145	19	manganese ion binding
GO:0003729	19	mRNA binding
GO:0005234	19	extracellular-glutamate-gated ion channel activity
GO:0016810	18	hydrolase activity, acting on carbon-nitrogen (but
GO:0022891	18	substrate-specific transmembrane transporter activ
GO:0015078	17	hydrogen ion transmembrane transporter activity
GO:0004004	17	ATP-dependent RNA helicase activity
GO:0004970	17	ionotropic glutamate receptor activity
GO:0016757	17	transferase activity, transferring glycosyl groups
GO:0003713	17	transcription coactivator activity
GO:0004568	17	chitinase activity
GO:0004722	17	protein serine/threonine phosphatase activity
GO:0008137	17	NADH dehydrogenase (ubiquinone) activity
GO:0003684	17	damaged DNA binding
GO:0003755	17	peptidyl-prolyl cis-trans isomerase activity
GO:0000049	17	tRNA binding
GO:0005216	16	ion channel activity
GO:0050839	16	cell adhesion molecule binding
GO:0017056	16	structural constituent of nuclear pore
GO:0008236	16	serine-type peptidase activity
GO:0005201	16	extracellular matrix structural constituent
GO:0008812	16	choline dehydrogenase activity
GO:0004601	16	peroxidase activity
GO:0003995	15	acyl-CoA dehydrogenase activity
GO:0008762	15	UDP-N-acetylmuramate dehydrogenase activity
GO:0005085	15	guanyl-nucleotide exchange factor activity
GO:0005328	15	neurotransmitter:sodium symporter activity
GO:0043169	15	cation binding
GO:0008289	15	lipid binding
GO:0016773	15	phosphotransferase activity, alcohol group as acce
GO:0004129	15	cytochrome-c oxidase activity
GO:0004046	15	aminoacylase activity
GO:0005044	14	scavenger receptor activity
GO:0015171	14	amino acid transmembrane transporter activity
GO:0008092	13	cytoskeletal protein binding
GO:0004889	13	acetylcholine-activated cation-selective channel a
GO:0004298	13	threonine-type endopeptidase activity
GO:0005516	13	calmodulin binding
GO:0005267	13	potassium channel activity
GO:0004843	13	ubiquitin-specific protease activity
GO:0016614	13	oxidoreductase activity, acting on CH-OH group of
GO:0003714	13	transcription corepressor activity
GO:0005261	13	cation channel activity
GO:0042623	13	ATPase activity, coupled
GO:0043022	12	ribosome binding
GO:0043546	12	molybdopterin cofactor binding
GO:0047886	12	farnesol dehydrogenase activity
GO:0004383	12	guanylate cyclase activity
GO:0030151	12	molybdenum ion binding
GO:0004854	12	xanthine dehydrogenase activity
GO:0005102	12	receptor binding
GO:0019829	12	cation-transporting ATPase activity
GO:0030165	12	PDZ domain binding
GO:0016791	12	phosphatase activity
GO:0004984	12	olfactory receptor activity
GO:0008138	12	protein tyrosine/serine/threonine phosphatase acti
GO:0046933	11	hydrogen ion transporting ATP synthase activity, r
GO:0017022	11	myosin binding
GO:0044212	11	transcription regulatory region DNA binding
GO:0004855	11	xanthine oxidase activity
GO:0005272	11	sodium channel activity
GO:0050661	11	NADP binding
GO:0016829	11	lyase activity
GO:0005245	11	voltage-gated calcium channel activity
GO:0008094	10	DNA-dependent ATPase activity
GO:0008307	10	structural constituent of muscle
GO:0046961	10	proton-transporting ATPase activity, rotational me
GO:0008484	10	sulfuric ester hydrolase activity
GO:0005112	10	Notch binding
GO:0004197	10	cysteine-type endopeptidase activity
GO:0004089	10	carbonate dehydratase activity
GO:0019706	10	protein-cysteine S-palmitoleyltransferase activity
GO:0046873	10	metal ion transmembrane transporter activity
GO:0004019	10	adenylosuccinate synthase activity
GO:0009982	10	pseudouridine synthase activity
GO:0031625	10	ubiquitin protein ligase binding
GO:0004653	10	polypeptide N-acetylgalactosaminyltransferase acti
GO:0005248	10	voltage-gated sodium channel activity
GO:0004003	9	ATP-dependent DNA helicase activity
GO:0004518	9	nuclease activity
GO:0019899	9	enzyme binding
GO:0008158	9	hedgehog receptor activity
GO:0003951	9	NAD+ kinase activity
GO:0004143	9	diacylglycerol kinase activity
GO:0016779	9	nucleotidyltransferase activity
GO:0005262	9	calcium channel activity
GO:0004697	9	protein kinase C activity
GO:0004180	9	carboxypeptidase activity
GO:0008417	9	fucosyltransferase activity
GO:0000175	9	3'-5'-exoribonuclease activity
GO:0016746	9	transferase activity, transferring acyl groups
GO:0008745	9	N-acetylmuramoyl-L-alanine amidase activity
GO:0010181	9	FMN binding
GO:0004888	8	transmembrane signaling receptor activity
GO:0003697	8	single-stranded DNA binding
GO:0004721	8	phosphoprotein phosphatase activity
GO:0016805	8	dipeptidase activity
GO:0000149	8	SNARE binding
GO:0004402	8	histone acetyltransferase activity
GO:0003993	8	acid phosphatase activity
GO:0016627	8	oxidoreductase activity, acting on the CH-CH group
GO:0008378	8	galactosyltransferase activity
GO:0015035	8	protein disulfide oxidoreductase activity
GO:0008235	8	metalloexopeptidase activity
GO:0001078	8	RNA polymerase II core promoter proximal region se
GO:0019901	8	protein kinase binding
GO:0004012	8	phospholipid-translocating ATPase activity
GO:0016706	8	oxidoreductase activity, acting on paired donors,
GO:0004715	8	non-membrane spanning protein tyrosine kinase acti
GO:0019904	7	protein domain specific binding
GO:0008324	7	cation transmembrane transporter activity
GO:0050662	7	coenzyme binding
GO:0004556	7	alpha-amylase activity
GO:0017147	7	Wnt-protein binding
GO:0008375	7	acetylglucosaminyltransferase activity
GO:0016462	7	pyrophosphatase activity
GO:0004035	7	alkaline phosphatase activity
GO:0042813	7	Wnt-activated receptor activity
GO:0008199	7	ferric iron binding
GO:0004965	7	G-protein coupled GABA receptor activity
GO:0004693	7	cyclin-dependent protein kinase activity
GO:0004714	7	transmembrane receptor protein tyrosine kinase act
GO:0045296	7	cadherin binding
GO:0008527	7	taste receptor activity
GO:0051536	7	iron-sulfur cluster binding
GO:0030976	7	thiamine pyrophosphate binding
GO:0004867	7	serine-type endopeptidase inhibitor activity
GO:0030983	7	mismatched DNA binding
GO:0070403	7	NAD+ binding
GO:0004415	7	hyalurononglucosaminidase activity
GO:0003724	7	RNA helicase activity
GO:0005083	7	small GTPase regulator activity
GO:0016831	7	carboxy-lyase activity
GO:0004803	7	transposase activity
GO:0008060	7	ARF GTPase activator activity
GO:0009881	7	photoreceptor activity
GO:0005057	7	receptor signaling protein activity
GO:0004702	7	receptor signaling protein serine/threonine kinase
GO:0004558	6	alpha-glucosidase activity
GO:0004221	6	ubiquitin thiolesterase activity
GO:0004591	6	oxoglutarate dehydrogenase (succinyl-transferring)
GO:0017112	6	Rab guanyl-nucleotide exchange factor activity
GO:0008568	6	microtubule-severing ATPase activity
GO:0030414	6	peptidase inhibitor activity
GO:0032027	6	myosin light chain binding
GO:0003730	6	mRNA 3'-UTR binding
GO:0016616	6	oxidoreductase activity, acting on the CH-OH group
GO:0030554	6	adenyl nucleotide binding
GO:0004866	6	endopeptidase inhibitor activity
GO:0004983	6	neuropeptide Y receptor activity
GO:0015293	6	symporter activity
GO:0005242	6	inward rectifier potassium channel activity
GO:0001664	6	G-protein coupled receptor binding
GO:0005319	6	lipid transporter activity
GO:0031409	6	pigment binding
GO:0003917	6	DNA topoisomerase type I activity
GO:0016814	6	hydrolase activity, acting on carbon-nitrogen (but
GO:0051920	6	peroxiredoxin activity
GO:0004047	6	aminomethyltransferase activity
GO:0008374	6	O-acyltransferase activity
GO:0008312	6	7S RNA binding
GO:0005086	6	ARF guanyl-nucleotide exchange factor activity
GO:0015269	6	calcium-activated potassium channel activity
GO:0003950	6	NAD+ ADP-ribosyltransferase activity
GO:0031683	6	G-protein beta/gamma-subunit complex binding
GO:0008046	6	axon guidance receptor activity
GO:0004114	5	3',5'-cyclic-nucleotide phosphodiesterase activity
GO:0008603	5	cAMP-dependent protein kinase regulator activity
GO:0004198	5	calcium-dependent cysteine-type endopeptidase acti
GO:0032450	5	maltose alpha-glucosidase activity
GO:0030898	5	actin-dependent ATPase activity
GO:0003712	5	transcription cofactor activity
GO:0005543	5	phospholipid binding
GO:0016715	5	oxidoreductase activity, acting on paired donors,
GO:0070006	5	metalloaminopeptidase activity
GO:0032549	5	ribonucleoside binding
GO:0004623	5	phospholipase A2 activity
GO:0016884	5	carbon-nitrogen ligase activity, with glutamine as
GO:0008081	5	phosphoric diester hydrolase activity
GO:0004176	5	ATP-dependent peptidase activity
GO:0004525	5	ribonuclease III activity
GO:0008242	5	omega peptidase activity
GO:0003918	5	DNA topoisomerase (ATP-hydrolyzing) activity
GO:0003997	5	acyl-CoA oxidase activity
GO:0046983	5	protein dimerization activity
GO:0015385	5	sodium:hydrogen antiporter activity
GO:0000062	5	fatty-acyl-CoA binding
GO:0051082	5	unfolded protein binding
GO:0008601	5	protein phosphatase type 2A regulator activity
GO:0004683	5	calmodulin-dependent protein kinase activity
GO:0004879	5	ligand-activated sequence-specific DNA binding RNA
GO:0030234	5	enzyme regulator activity
GO:0000981	5	sequence-specific DNA binding RNA polymerase II tr
GO:0004016	5	adenylate cyclase activity
GO:0060072	5	large conductance calcium-activated potassium chan
GO:0015116	5	sulfate transmembrane transporter activity
GO:0016500	5	protein-hormone receptor activity
GO:0004488	5	methylenetetrahydrofolate dehydrogenase (NADP+) ac
GO:0005254	5	chloride channel activity
GO:0004322	5	ferroxidase activity
GO:0004571	5	mannosyl-oligosaccharide 1,2-alpha-mannosidase act
GO:0005243	5	gap junction channel activity
GO:0000400	5	four-way junction DNA binding
GO:0004890	5	GABA-A receptor activity
GO:0008483	5	transaminase activity
GO:0003823	5	antigen binding
GO:0005452	5	inorganic anion exchanger activity
GO:0005251	5	delayed rectifier potassium channel activity
GO:0002161	5	aminoacyl-tRNA editing activity
GO:0000179	5	rRNA (adenine-N6,N6-)-dimethyltransferase activity
GO:0004579	5	dolichyl-diphosphooligosaccharide-protein glycotra
GO:0015279	5	store-operated calcium channel activity
GO:0017137	5	Rab GTPase binding
GO:0018024	5	histone-lysine N-methyltransferase activity
GO:0017153	5	sodium:dicarboxylate symporter activity
GO:0004869	5	cysteine-type endopeptidase inhibitor activity
GO:0003756	4	protein disulfide isomerase activity
GO:0016175	4	superoxide-generating NADPH oxidase activity
GO:0003725	4	double-stranded RNA binding
GO:0004320	4	oleoyl-[acyl-carrier-protein] hydrolase activity
GO:0004317	4	3-hydroxypalmitoyl-[acyl-carrier-protein] dehydrat
GO:0004616	4	phosphogluconate dehydrogenase (decarboxylating) a
GO:0034450	4	ubiquitin-ubiquitin ligase activity
GO:0002039	4	p53 binding
GO:0004329	4	formate-tetrahydrofolate ligase activity
GO:0004022	4	alcohol dehydrogenase (NAD) activity
GO:0032403	4	protein complex binding
GO:0016811	4	hydrolase activity, acting on carbon-nitrogen (but
GO:0016888	4	endodeoxyribonuclease activity, producing 5'-phosp
GO:0003796	4	lysozyme activity
GO:0016651	4	oxidoreductase activity, acting on NADH or NADPH
GO:0015485	4	cholesterol binding
GO:0004314	4	[acyl-carrier-protein] S-malonyltransferase activi
GO:0005250	4	A-type (transient outward) potassium channel activ
GO:0030676	4	Rac guanyl-nucleotide exchange factor activity
GO:0003841	4	1-acylglycerol-3-phosphate O-acyltransferase activ
GO:0008440	4	inositol-1,4,5-trisphosphate 3-kinase activity
GO:0004411	4	homogentisate 1,2-dioxygenase activity
GO:0019825	4	oxygen binding
GO:0051015	4	actin filament binding
GO:0004654	4	polyribonucleotide nucleotidyltransferase activity
GO:0005547	4	phosphatidylinositol-3,4,5-trisphosphate binding
GO:0030331	4	estrogen receptor binding
GO:0005247	4	voltage-gated chloride channel activity
GO:0052689	4	carboxylic ester hydrolase activity
GO:0004315	4	3-oxoacyl-[acyl-carrier-protein] synthase activity
GO:0004712	4	protein serine/threonine/tyrosine kinase activity
GO:0004185	4	serine-type carboxypeptidase activity
GO:0004319	4	enoyl-[acyl-carrier-protein] reductase (NADPH, B-s
GO:0030552	4	cAMP binding
GO:0016296	4	palmitoyl-[acyl-carrier-protein] hydrolase activit
GO:0019781	4	NEDD8 activating enzyme activity
GO:0043021	4	ribonucleoprotein complex binding
GO:0005545	4	1-phosphatidylinositol binding
GO:0001618	4	viral receptor activity
GO:0016295	4	myristoyl-[acyl-carrier-protein] hydrolase activit
GO:0043140	4	ATP-dependent 3'-5' DNA helicase activity
GO:0004471	4	malate dehydrogenase (decarboxylating) activity
GO:0008239	4	dipeptidyl-peptidase activity
GO:0016538	4	cyclin-dependent protein kinase regulator activity
GO:0031624	4	ubiquitin conjugating enzyme binding
GO:0030553	4	cGMP binding
GO:0004838	4	L-tyrosine:2-oxoglutarate aminotransferase activit
GO:0008241	4	peptidyl-dipeptidase activity
GO:0008276	4	protein methyltransferase activity
GO:0048038	4	quinone binding
GO:0004045	4	aminoacyl-tRNA hydrolase activity
GO:0008121	4	ubiquinol-cytochrome-c reductase activity
GO:0022843	4	voltage-gated cation channel activity
GO:0008376	4	acetylgalactosaminyltransferase activity
GO:0033613	4	activating transcription factor binding
GO:0003705	4	RNA polymerase II distal enhancer sequence-specifi
GO:0016780	4	phosphotransferase activity, for other substituted
GO:0008318	4	protein prenyltransferase activity
GO:0004313	4	[acyl-carrier-protein] S-acetyltransferase activit
GO:0004707	4	MAP kinase activity
GO:0004775	4	succinate-CoA ligase (ADP-forming) activity
GO:0005546	4	phosphatidylinositol-4,5-bisphosphate binding
GO:0008186	4	RNA-dependent ATPase activity
GO:0004563	4	beta-N-acetylhexosaminidase activity
GO:0005375	4	copper ion transmembrane transporter activity
GO:0001077	4	RNA polymerase II core promoter proximal region se
GO:0000980	4	RNA polymerase II distal enhancer sequence-specifi
GO:0004316	4	3-oxoacyl-[acyl-carrier-protein] reductase (NADPH)
GO:0016597	4	amino acid binding
GO:0008201	4	heparin binding
GO:0005484	4	SNAP receptor activity
GO:0042800	4	histone methyltransferase activity (H3-K4 specific
GO:0042578	4	phosphoric ester hydrolase activity
GO:0008013	4	beta-catenin binding
GO:0030515	4	snoRNA binding
GO:0030332	3	cyclin binding
GO:0047451	3	3-hydroxyoctanoyl-[acyl-carrier-protein] dehydrata
GO:0003934	3	GTP cyclohydrolase I activity
GO:0001129	3	TBP-class protein binding RNA polymerase II transc
GO:0047117	3	enoyl-[acyl-carrier-protein] reductase (NADPH, A-s
GO:0032266	3	phosphatidylinositol-3-phosphate binding
GO:0004017	3	adenylate kinase activity
GO:0004169	3	dolichyl-phosphate-mannose-protein mannosyltransfe
GO:0008022	3	protein C-terminus binding
GO:0048037	3	cofactor binding
GO:0004069	3	L-aspartate:2-oxoglutarate aminotransferase activi
GO:0042826	3	histone deacetylase binding
GO:0043531	3	ADP binding
GO:0004703	3	G-protein coupled receptor kinase activity
GO:0003840	3	gamma-glutamyltransferase activity
GO:0017108	3	5'-flap endonuclease activity
GO:0019208	3	phosphatase regulator activity
GO:0080130	3	L-phenylalanine:2-oxoglutarate aminotransferase ac
GO:0000900	3	translation repressor activity, nucleic acid bindi
GO:0004075	3	biotin carboxylase activity
GO:0004435	3	phosphatidylinositol phospholipase C activity
GO:0005244	3	voltage-gated ion channel activity
GO:0019894	3	kinesin binding
GO:0001607	3	neuromedin U receptor activity
GO:0017069	3	snRNA binding
GO:0015276	3	ligand-gated ion channel activity
GO:0004550	3	nucleoside diphosphate kinase activity
GO:0004830	3	tryptophan-tRNA ligase activity
GO:0008353	3	RNA polymerase II carboxy-terminal domain kinase a
GO:0004825	3	methionine-tRNA ligase activity
GO:0003968	3	RNA-directed RNA polymerase activity
GO:0043023	3	ribosomal large subunit binding
GO:0004467	3	long-chain fatty acid-CoA ligase activity
GO:0003727	3	single-stranded RNA binding
GO:0030695	3	GTPase regulator activity
GO:0008036	3	diuretic hormone receptor activity
GO:0008892	3	guanine deaminase activity
GO:0017176	3	phosphatidylinositol N-acetylglucosaminyltransfera
GO:0016620	3	oxidoreductase activity, acting on the aldehyde or
GO:0005001	3	transmembrane receptor protein tyrosine phosphatas
GO:0005178	3	integrin binding
GO:0004058	3	aromatic-L-amino-acid decarboxylase activity
GO:0008332	3	low voltage-gated calcium channel activity
GO:0004140	3	dephospho-CoA kinase activity
GO:0031418	3	L-ascorbic acid binding
GO:0005351	3	sugar:hydrogen symporter activity
GO:0045502	3	dynein binding
GO:0003998	3	acylphosphatase activity
GO:0008331	3	high voltage-gated calcium channel activity
GO:0008409	3	5'-3' exonuclease activity
GO:0019788	3	NEDD8 ligase activity
GO:0016765	3	transferase activity, transferring alkyl or aryl (
GO:0004887	3	thyroid hormone receptor activity
GO:0004407	3	histone deacetylase activity
GO:0015018	3	galactosylgalactosylxylosylprotein 3-beta-glucuron
GO:0001948	3	glycoprotein binding
GO:0034584	3	piRNA binding
GO:0004739	3	pyruvate dehydrogenase (acetyl-transferring) activ
GO:0046969	3	NAD-dependent histone deacetylase activity (H3-K9
GO:0003878	3	ATP citrate synthase activity
GO:0015020	3	glucuronosyltransferase activity
GO:0016407	3	acetyltransferase activity
GO:0005100	3	Rho GTPase activator activity
GO:0050567	3	glutaminyl-tRNA synthase (glutamine-hydrolyzing) a
GO:0070491	3	repressing transcription factor binding
GO:0001085	3	RNA polymerase II transcription factor binding
GO:0005099	3	Ras GTPase activator activity
GO:0016303	3	1-phosphatidylinositol-3-kinase activity
GO:0032041	3	NAD-dependent histone deacetylase activity (H3-K14
GO:0043621	3	protein self-association
GO:0004364	3	glutathione transferase activity
GO:0008641	3	small protein activating enzyme activity
GO:0050699	3	WW domain binding
GO:0005388	3	calcium-transporting ATPase activity
GO:0005024	3	transforming growth factor beta-activated receptor
GO:0051864	3	histone demethylase activity (H3-K36 specific)
GO:0046970	3	NAD-dependent histone deacetylase activity (H4-K16
GO:0017150	3	tRNA dihydrouridine synthase activity
GO:0004692	3	cGMP-dependent protein kinase activity
GO:0008144	3	drug binding
GO:0016907	3	G-protein coupled acetylcholine receptor activity
GO:0034647	3	histone demethylase activity (H3-trimethyl-K4 spec
GO:0008970	3	phosphatidylcholine 1-acylhydrolase activity
GO:0004438	3	phosphatidylinositol-3-phosphatase activity
GO:0004813	3	alanine-tRNA ligase activity
GO:0042393	3	histone binding
GO:0004503	3	monophenol monooxygenase activity
GO:0016857	3	racemase and epimerase activity, acting on carbohy
GO:0016820	3	hydrolase activity, acting on acid anhydrides, cat
GO:0016404	3	15-hydroxyprostaglandin dehydrogenase (NAD+) activ
GO:0004449	3	isocitrate dehydrogenase (NAD+) activity
GO:0030942	3	endoplasmic reticulum signal peptide binding
GO:0050750	3	low-density lipoprotein particle receptor binding
GO:0004784	3	superoxide dismutase activity
GO:0008086	3	light-activated voltage-gated calcium channel acti
GO:0050321	3	tau-protein kinase activity
GO:0016717	3	oxidoreductase activity, acting on paired donors,
GO:0030247	3	polysaccharide binding
GO:0033961	3	cis-stilbene-oxide hydrolase activity
GO:0004066	3	asparagine synthase (glutamine-hydrolyzing) activi
GO:0004038	2	allantoinase activity
GO:0004372	2	glycine hydroxymethyltransferase activity
GO:0016709	2	oxidoreductase activity, acting on paired donors,
GO:0043027	2	cysteine-type endopeptidase inhibitor activity inv
GO:0008597	2	calcium-dependent protein serine/threonine phospha
GO:0001102	2	RNA polymerase II activating transcription factor
GO:0036002	2	pre-mRNA binding
GO:0019239	2	deaminase activity
GO:0000403	2	Y-form DNA binding
GO:0004818	2	glutamate-tRNA ligase activity
GO:0004849	2	uridine kinase activity
GO:0050897	2	cobalt ion binding
GO:0000146	2	microfilament motor activity
GO:0001642	2	group III metabotropic glutamate receptor activity
GO:0004731	2	purine-nucleoside phosphorylase activity
GO:0004645	2	phosphorylase activity
GO:0004029	2	aldehyde dehydrogenase (NAD) activity
GO:0004946	2	bombesin receptor activity
GO:0000976	2	transcription regulatory region sequence-specific
GO:0019992	2	diacylglycerol binding
GO:0003873	2	6-phosphofructo-2-kinase activity
GO:0004614	2	phosphoglucomutase activity
GO:0004363	2	glutathione synthase activity
GO:0043141	2	ATP-dependent 5'-3' DNA helicase activity
GO:0016149	2	translation release factor activity, codon specifi
GO:0004348	2	glucosylceramidase activity
GO:0019789	2	SUMO ligase activity
GO:0003690	2	double-stranded DNA binding
GO:0051213	2	dioxygenase activity
GO:0052906	2	tRNA (guanine(37)-N(1))-methyltransferase activity
GO:0008143	2	poly(A) RNA binding
GO:0004535	2	poly(A)-specific ribonuclease activity
GO:0052591	2	sn-glycerol-3-phosphate:ubiquinone-8 oxidoreductas
GO:0032453	2	histone demethylase activity (H3-K4 specific)
GO:0004602	2	glutathione peroxidase activity
GO:0030215	2	semaphorin receptor binding
GO:0004450	2	isocitrate dehydrogenase (NADP+) activity
GO:0004370	2	glycerol kinase activity
GO:0005098	2	Ran GTPase activator activity
GO:0005080	2	protein kinase C binding
GO:0003896	2	DNA primase activity
GO:0008320	2	protein transmembrane transporter activity
GO:0019534	2	toxin transporter activity
GO:0050681	2	androgen receptor binding
GO:0004152	2	dihydroorotate dehydrogenase activity
GO:0035174	2	histone serine kinase activity
GO:0004385	2	guanylate kinase activity
GO:0048763	2	calcium-induced calcium release activity
GO:0005496	2	steroid binding
GO:0004832	2	valine-tRNA ligase activity
GO:0004504	2	peptidylglycine monooxygenase activity
GO:0042054	2	histone methyltransferase activity
GO:0032454	2	histone demethylase activity (H3-K9 specific)
GO:0015075	2	ion transmembrane transporter activity
GO:0071837	2	HMG box domain binding
GO:0001105	2	RNA polymerase II transcription coactivator activi
GO:0004708	2	MAP kinase kinase activity
GO:0004950	2	chemokine receptor activity
GO:0030971	2	receptor tyrosine kinase binding
GO:0004613	2	phosphoenolpyruvate carboxykinase (GTP) activity
GO:0004649	2	poly(ADP-ribose) glycohydrolase activity
GO:0016671	2	oxidoreductase activity, acting on a sulfur group
GO:0016641	2	oxidoreductase activity, acting on the CH-NH2 grou
GO:0015379	2	potassium:chloride symporter activity
GO:0016742	2	hydroxymethyl-, formyl- and related transferase ac
GO:0016286	2	small conductance calcium-activated potassium chan
GO:0008294	2	calcium- and calmodulin-responsive adenylate cycla
GO:0043560	2	insulin receptor substrate binding
GO:0004659	2	prenyltransferase activity
GO:0008449	2	N-acetylglucosamine-6-sulfatase activity
GO:0015377	2	cation:chloride symporter activity
GO:0004473	2	malate dehydrogenase (oxaloacetate-decarboxylating
GO:0008559	2	xenobiotic-transporting ATPase activity
GO:0004396	2	hexokinase activity
GO:0004559	2	alpha-mannosidase activity
GO:0004520	2	endodeoxyribonuclease activity
GO:0005088	2	Ras guanyl-nucleotide exchange factor activity
GO:0004952	2	dopamine receptor activity
GO:0004356	2	glutamate-ammonia ligase activity
GO:0005184	2	neuropeptide hormone activity
GO:0070025	2	carbon monoxide binding
GO:0003747	2	translation release factor activity
GO:0004300	2	enoyl-CoA hydratase activity
GO:0005000	2	vasopressin receptor activity
GO:0016798	2	hydrolase activity, acting on glycosyl bonds
GO:0019799	2	tubulin N-acetyltransferase activity
GO:0042043	2	neurexin family protein binding
GO:0008796	2	bis(5'-nucleosyl)-tetraphosphatase activity
GO:0000155	2	two-component sensor activity
GO:0004748	2	ribonucleoside-diphosphate reductase activity, thi
GO:0016298	2	lipase activity
GO:0043325	2	phosphatidylinositol-3,4-bisphosphate binding
GO:0008097	2	5S rRNA binding
GO:0043142	2	single-stranded DNA-dependent ATPase activity
GO:0005344	2	oxygen transporter activity
GO:0004485	2	methylcrotonoyl-CoA carboxylase activity
GO:0004706	2	JUN kinase kinase kinase activity
GO:0003958	2	NADPH-hemoprotein reductase activity
GO:0035198	2	miRNA binding
GO:0008273	2	calcium, potassium:sodium antiporter activity
GO:0030158	2	protein xylosyltransferase activity
GO:0030674	2	protein binding, bridging
GO:0004594	2	pantothenate kinase activity
GO:0008297	2	single-stranded DNA specific exodeoxyribonuclease
GO:0000030	2	mannosyltransferase activity
GO:0004814	2	arginine-tRNA ligase activity
GO:0036094	2	small molecule binding
GO:0003910	2	DNA ligase (ATP) activity
GO:0005542	2	folic acid binding
GO:0008504	2	monoamine transmembrane transporter activity
GO:0032137	2	guanine/thymine mispair binding
GO:0005518	2	collagen binding
GO:0016209	2	antioxidant activity
GO:0030507	2	spectrin binding
GO:0017075	2	syntaxin-1 binding
GO:0008135	2	translation factor activity, nucleic acid binding
GO:0035064	2	methylated histone residue binding
GO:0005109	2	frizzled binding
GO:0008265	2	Mo-molybdopterin cofactor sulfurase activity
GO:0004615	2	phosphomannomutase activity
GO:0015222	2	serotonin transmembrane transporter activity
GO:0035005	2	1-phosphatidylinositol-4-phosphate 3-kinase activi
GO:0005427	2	proton-dependent oligopeptide secondary active tra
GO:0004605	2	phosphatidate cytidylyltransferase activity
GO:0051861	2	glycolipid binding
GO:0008476	2	protein-tyrosine sulfotransferase activity
GO:0046974	2	histone methyltransferase activity (H3-K9 specific
GO:0019905	2	syntaxin binding
GO:0015297	2	antiporter activity
GO:0003987	2	acetate-CoA ligase activity
GO:0008442	2	3-hydroxyisobutyrate dehydrogenase activity
GO:0050062	2	long-chain-fatty-acyl-CoA reductase activity
GO:0003994	2	aconitate hydratase activity
GO:0017089	2	glycolipid transporter activity
GO:0008430	2	selenium binding
GO:0004749	2	ribose phosphate diphosphokinase activity
GO:0004651	2	polynucleotide 5'-phosphatase activity
GO:0008574	2	plus-end-directed microtubule motor activity
GO:0008381	2	mechanically-gated ion channel activity
GO:0017061	2	S-methyl-5-thioadenosine phosphorylase activity
GO:0005227	2	calcium activated cation channel activity
GO:0043139	2	5'-3' DNA helicase activity
GO:0005222	2	intracellular cAMP activated cation channel activi
GO:0031208	2	POZ domain binding
GO:0047555	2	3',5'-cyclic-GMP phosphodiesterase activity
GO:0005391	2	sodium:potassium-exchanging ATPase activity
GO:0008474	2	palmitoyl-(protein) hydrolase activity
GO:0004332	2	fructose-bisphosphate aldolase activity
GO:0001588	2	dopamine receptor activity, coupled via Gs
GO:0008536	2	Ran GTPase binding
GO:0030492	2	hemoglobin binding
GO:0004817	2	cysteine-tRNA ligase activity
GO:0004709	2	MAP kinase kinase kinase activity
GO:0004014	2	adenosylmethionine decarboxylase activity
GO:0015574	2	trehalose transmembrane transporter activity
GO:0004054	2	arginine kinase activity
GO:0004013	2	adenosylhomocysteinase activity
GO:0008480	2	sarcosine dehydrogenase activity
GO:0004477	2	methenyltetrahydrofolate cyclohydrolase activity
GO:0008479	2	queuine tRNA-ribosyltransferase activity
GO:0003857	2	3-hydroxyacyl-CoA dehydrogenase activity
GO:0008271	2	secondary active sulfate transmembrane transporter
GO:0042162	2	telomeric DNA binding
GO:0004827	2	proline-tRNA ligase activity
GO:0004884	2	ecdysteroid hormone receptor activity
GO:0004622	2	lysophospholipase activity
GO:0000224	2	peptide-N4-(N-acetyl-beta-glucosaminyl)asparagine
GO:0004175	2	endopeptidase activity
GO:0001530	2	lipopolysaccharide binding
GO:0016987	2	sigma factor activity
GO:0050508	2	glucuronosyl-N-acetylglucosaminyl-proteoglycan 4-a
GO:0043015	2	gamma-tubulin binding
GO:0008010	2	structural constituent of chitin-based larval cuti
GO:0005220	2	inositol 1,4,5-trisphosphate-sensitive calcium-rel
GO:0033743	2	peptide-methionine (R)-S-oxide reductase activity
GO:0016509	2	long-chain-3-hydroxyacyl-CoA dehydrogenase activit
GO:0050509	2	N-acetylglucosaminyl-proteoglycan 4-beta-glucurono
GO:0035257	2	nuclear hormone receptor binding
GO:0004828	2	serine-tRNA ligase activity
GO:0052629	2	phosphatidylinositol-3,5-bisphosphate 3-phosphatas
GO:0004989	2	octopamine receptor activity
GO:0004484	2	mRNA guanylyltransferase activity
GO:0016849	2	phosphorus-oxygen lyase activity
GO:0015299	2	solute:hydrogen antiporter activity
GO:0008227	2	G-protein coupled amine receptor activity
GO:0004637	2	phosphoribosylamine-glycine ligase activity
GO:0008066	2	glutamate receptor activity
GO:0004540	2	ribonuclease activity
GO:0017048	2	Rho GTPase binding
GO:0016422	2	mRNA (2'-O-methyladenosine-N6-)-methyltransferase
GO:0019206	2	nucleoside kinase activity
GO:0003913	2	DNA photolyase activity
GO:0004565	2	beta-galactosidase activity
GO:0015562	2	efflux transmembrane transporter activity
GO:0004806	2	triglyceride lipase activity
GO:0001106	2	RNA polymerase II transcription corepressor activi
GO:0004831	2	tyrosine-tRNA ligase activity
GO:0015277	2	kainate selective glutamate receptor activity
GO:0003990	2	acetylcholinesterase activity
GO:0004655	2	porphobilinogen synthase activity
GO:0071949	2	FAD binding
GO:0004445	2	inositol-polyphosphate 5-phosphatase activity
GO:0034185	2	apolipoprotein binding
GO:0004735	2	pyrroline-5-carboxylate reductase activity
GO:0008948	2	oxaloacetate decarboxylase activity
GO:0004767	2	sphingomyelin phosphodiesterase activity
GO:0004997	2	thyrotropin-releasing hormone receptor activity
GO:0008253	2	5'-nucleotidase activity
GO:0070026	2	nitric oxide binding
GO:0004971	2	alpha-amino-3-hydroxy-5-methyl-4-isoxazole propion
GO:0005179	2	hormone activity
GO:0004826	2	phenylalanine-tRNA ligase activity
GO:0004641	2	phosphoribosylformylglycinamidine cyclo-ligase act
GO:0034437	2	glycoprotein transporter activity
GO:0031369	2	translation initiation factor binding
GO:0005229	2	intracellular calcium activated chloride channel a
GO:0004510	2	tryptophan 5-monooxygenase activity
GO:0004619	2	phosphoglycerate mutase activity
GO:0004705	2	JUN kinase activity
GO:0008157	2	protein phosphatase 1 binding
GO:0004822	2	isoleucine-tRNA ligase activity
GO:0070615	2	nucleosome-dependent ATPase activity
GO:0019826	2	oxygen sensor activity
GO:0071906	2	CRD domain binding
GO:0004430	2	1-phosphatidylinositol 4-kinase activity
GO:0030506	2	ankyrin binding
GO:0000213	2	tRNA-intron endonuclease activity
GO:0003916	2	DNA topoisomerase activity
GO:0003876	2	AMP deaminase activity
GO:0016307	2	phosphatidylinositol phosphate kinase activity
GO:0043992	2	histone acetyltransferase activity (H3-K9 specific
GO:0005219	2	ryanodine-sensitive calcium-release channel activi
GO:0032138	2	single base insertion or deletion binding
GO:0004001	2	adenosine kinase activity
GO:0004174	1	electron-transferring-flavoprotein dehydrogenase a
GO:0004077	1	biotin-[acetyl-CoA-carboxylase] ligase activity
GO:0042562	1	hormone binding
GO:0004379	1	glycylpeptide N-tetradecanoyltransferase activity
GO:0005007	1	fibroblast growth factor-activated receptor activi
GO:0070891	1	lipoteichoic acid binding
GO:0008750	1	NAD(P)+ transhydrogenase (AB-specific) activity
GO:0031406	1	carboxylic acid binding
GO:0004357	1	glutamate-cysteine ligase activity
GO:0003844	1	1,4-alpha-glucan branching enzyme activity
GO:0017124	1	SH3 domain binding
GO:0008521	1	acetyl-CoA transporter activity
GO:0004631	1	phosphomevalonate kinase activity
GO:0031491	1	nucleosome binding
GO:0043813	1	phosphatidylinositol-3,5-bisphosphate 5-phosphatas
GO:0004479	1	methionyl-tRNA formyltransferase activity
GO:0008757	1	S-adenosylmethionine-dependent methyltransferase a
GO:0033925	1	mannosyl-glycoprotein endo-beta-N-acetylglucosamin
GO:0004657	1	proline dehydrogenase activity
GO:0016040	1	glutamate synthase (NADH) activity
GO:0000832	1	inositol hexakisphosphate 5-kinase activity
GO:0034041	1	sterol-transporting ATPase activity
GO:0070628	1	proteasome binding
GO:0008192	1	RNA guanylyltransferase activity
GO:0050840	1	extracellular matrix binding
GO:0004689	1	phosphorylase kinase activity
GO:0005504	1	fatty acid binding
GO:0043997	1	histone acetyltransferase activity (H4-K12 specifi
GO:0035255	1	ionotropic glutamate receptor binding
GO:0004652	1	polynucleotide adenylyltransferase activity
GO:0005070	1	SH3/SH2 adaptor activity
GO:0000014	1	single-stranded DNA specific endodeoxyribonuclease
GO:0008301	1	DNA binding, bending
GO:0030882	1	lipid antigen binding
GO:0004331	1	fructose-2,6-bisphosphate 2-phosphatase activity
GO:0004134	1	4-alpha-glucanotransferase activity
GO:0034038	1	deoxyhypusine synthase activity
GO:0050113	1	inositol oxygenase activity
GO:0004502	1	kynurenine 3-monooxygenase activity
GO:0004499	1	N,N-dimethylaniline monooxygenase activity
GO:0003904	1	deoxyribodipyrimidine photo-lyase activity
GO:0000405	1	bubble DNA binding
GO:0016830	1	carbon-carbon lyase activity
GO:0071987	1	WD40-repeat domain binding
GO:0004862	1	cAMP-dependent protein kinase inhibitor activity
GO:0004588	1	orotate phosphoribosyltransferase activity
GO:0070883	1	pre-miRNA binding
GO:0008011	1	structural constituent of pupal chitin-based cutic
GO:0034237	1	protein kinase A regulatory subunit binding
GO:0045309	1	protein phosphorylated amino acid binding
GO:0004408	1	holocytochrome-c synthase activity
GO:0045545	1	syndecan binding
GO:0004534	1	5'-3' exoribonuclease activity
GO:0032033	1	myosin II light chain binding
GO:0008503	1	benzodiazepine receptor activity
GO:0008475	1	procollagen-lysine 5-dioxygenase activity
GO:0004088	1	carbamoyl-phosphate synthase (glutamine-hydrolyzin
GO:0004459	1	L-lactate dehydrogenase activity
GO:0003952	1	NAD+ synthase (glutamine-hydrolyzing) activity
GO:0008177	1	succinate dehydrogenase (ubiquinone) activity
GO:0035035	1	histone acetyltransferase binding
GO:0016972	1	thiol oxidase activity
GO:0016274	1	protein-arginine N-methyltransferase activity
GO:0018738	1	S-formylglutathione hydrolase activity
GO:0000009	1	alpha-1,6-mannosyltransferase activity
GO:0045503	1	dynein light chain binding
GO:0004590	1	orotidine-5'-phosphate decarboxylase activity
GO:0000989	1	transcription factor binding transcription factor
GO:0005539	1	glycosaminoglycan binding
GO:0004359	1	glutaminase activity
GO:0043874	1	acireductone synthase activity
GO:0008108	1	UDP-glucose:hexose-1-phosphate uridylyltransferase
GO:0004829	1	threonine-tRNA ligase activity
GO:0051117	1	ATPase binding
GO:0048495	1	Roundabout binding
GO:0008526	1	phosphatidylinositol transporter activity
GO:0016783	1	sulfurtransferase activity
GO:0015079	1	potassium ion transmembrane transporter activity
GO:0070736	1	protein-glycine ligase activity, initiating
GO:0004061	1	arylformamidase activity
GO:0009374	1	biotin binding
GO:0004476	1	mannose-6-phosphate isomerase activity
GO:0004398	1	histidine decarboxylase activity
GO:0004821	1	histidine-tRNA ligase activity
GO:0008311	1	double-stranded DNA specific 3'-5' exodeoxyribonuc
GO:0000026	1	alpha-1,2-mannosyltransferase activity
GO:0008194	1	UDP-glycosyltransferase activity
GO:0048487	1	beta-tubulin binding
GO:0004482	1	mRNA (guanine-N7-)-methyltransferase activity
GO:0004792	1	thiosulfate sulfurtransferase activity
GO:0003842	1	1-pyrroline-5-carboxylate dehydrogenase activity
GO:0004102	1	choline O-acetyltransferase activity
GO:0016208	1	AMP binding
GO:0008422	1	beta-glucosidase activity
GO:0042605	1	peptide antigen binding
GO:0004108	1	citrate (Si)-synthase activity
GO:0004802	1	transketolase activity
GO:0031752	1	D5 dopamine receptor binding
GO:0005283	1	sodium:amino acid symporter activity
GO:0004462	1	lactoylglutathione lyase activity
GO:0030228	1	lipoprotein particle receptor activity
GO:0016532	1	superoxide dismutase copper chaperone activity
GO:0046523	1	S-methyl-5-thioribose-1-phosphate isomerase activi
GO:0003883	1	CTP synthase activity
GO:0015450	1	P-P-bond-hydrolysis-driven protein transmembrane t
GO:0001758	1	retinal dehydrogenase activity
GO:0046922	1	peptide-O-fucosyltransferase activity
GO:0004788	1	thiamine diphosphokinase activity
GO:0003830	1	beta-1,4-mannosylglycoprotein 4-beta-N-acetylgluco
GO:0017172	1	cysteine dioxygenase activity
GO:0038025	1	reelin receptor activity
GO:0004758	1	serine C-palmitoyltransferase activity
GO:0050353	1	trimethyllysine dioxygenase activity
GO:0019210	1	kinase inhibitor activity
GO:0008179	1	adenylate cyclase binding
GO:0004516	1	nicotinate phosphoribosyltransferase activity
GO:0008373	1	sialyltransferase activity
GO:0004144	1	diacylglycerol O-acyltransferase activity
GO:0070404	1	NADH binding
GO:0008395	1	steroid hydroxylase activity
GO:0010484	1	H3 histone acetyltransferase activity
GO:0048039	1	ubiquinone binding
GO:0004085	1	butyryl-CoA dehydrogenase activity
GO:0004816	1	asparagine-tRNA ligase activity
GO:0008079	1	translation termination factor activity
GO:0004418	1	hydroxymethylbilane synthase activity
GO:0004744	1	retinal isomerase activity
GO:0008173	1	RNA methyltransferase activity
GO:0016768	1	spermine synthase activity
GO:0004055	1	argininosuccinate synthase activity
GO:0016656	1	monodehydroascorbate reductase (NADH) activity
GO:0030023	1	extracellular matrix constituent conferring elasti
GO:0005515	1	protein binding
GO:0052656	1	L-isoleucine transaminase activity
GO:0005049	1	nuclear export signal receptor activity
GO:0004823	1	leucine-tRNA ligase activity
GO:0042277	1	peptide binding
GO:0046934	1	phosphatidylinositol-4,5-bisphosphate 3-kinase act
GO:0004598	1	peptidylamidoglycolate lyase activity
GO:0097001	1	ceramide binding
GO:0005487	1	nucleocytoplasmic transporter activity
GO:0030628	1	pre-mRNA 3'-splice site binding
GO:0001727	1	lipid kinase activity
GO:0004392	1	heme oxygenase (decyclizing) activity
GO:0019887	1	protein kinase regulator activity
GO:0045505	1	dynein intermediate chain binding
GO:0003974	1	UDP-N-acetylglucosamine 4-epimerase activity
GO:0033699	1	DNA 5'-adenosine monophosphate hydrolase activity
GO:0004163	1	diphosphomevalonate decarboxylase activity
GO:0008478	1	pyridoxal kinase activity
GO:0060002	1	plus-end directed microfilament motor activity
GO:0004511	1	tyrosine 3-monooxygenase activity
GO:0000827	1	inositol-1,3,4,5,6-pentakisphosphate kinase activi
GO:0019870	1	potassium channel inhibitor activity
GO:0043273	1	CTPase activity
GO:0004573	1	mannosyl-oligosaccharide glucosidase activity
GO:0019135	1	deoxyhypusine monooxygenase activity
GO:0033897	1	ribonuclease T2 activity
GO:0005003	1	ephrin receptor activity
GO:0004723	1	calcium-dependent protein serine/threonine phospha
GO:0008534	1	oxidized purine base lesion DNA N-glycosylase acti
GO:0008897	1	holo-[acyl-carrier-protein] synthase activity
GO:0033814	1	propanoyl-CoA C-acyltransferase activity
GO:0004935	1	adrenergic receptor activity
GO:0004805	1	trehalose-phosphatase activity
GO:0031386	1	protein tag
GO:0005315	1	inorganic phosphate transmembrane transporter acti
GO:0047322	1	[hydroxymethylglutaryl-CoA reductase (NADPH)] kina
GO:0016876	1	ligase activity, forming aminoacyl-tRNA and relate
GO:0004736	1	pyruvate carboxylase activity
GO:0008495	1	protoheme IX farnesyltransferase activity
GO:0097110	1	scaffold protein binding
GO:0004056	1	argininosuccinate lyase activity
GO:0030619	1	U1 snRNA binding
GO:0009378	1	four-way junction helicase activity
GO:0018833	1	DDT-dehydrochlorinase activity
GO:0004781	1	sulfate adenylyltransferase (ATP) activity
GO:0005332	1	gamma-aminobutyric acid:sodium symporter activity
GO:0016155	1	formyltetrahydrofolate dehydrogenase activity
GO:0033971	1	hydroxyisourate hydrolase activity
GO:0004000	1	adenosine deaminase activity
GO:0032036	1	myosin heavy chain binding
GO:0004096	1	catalase activity
GO:0051538	1	3 iron, 4 sulfur cluster binding
GO:0004360	1	glutamine-fructose-6-phosphate transaminase (isome
GO:0004820	1	glycine-tRNA ligase activity
GO:0016799	1	hydrolase activity, hydrolyzing N-glycosyl compoun
GO:0008963	1	phospho-N-acetylmuramoyl-pentapeptide-transferase
GO:0050115	1	myosin-light-chain-phosphatase activity
GO:0008482	1	sulfite oxidase activity
GO:0008140	1	cAMP response element binding protein binding
GO:0000339	1	RNA cap binding
GO:0016920	1	pyroglutamyl-peptidase activity
GO:0050136	1	NADH dehydrogenase (quinone) activity
GO:0008609	1	alkylglycerone-phosphate synthase activity
GO:0004149	1	dihydrolipoyllysine-residue succinyltransferase ac
GO:0003983	1	UTP:glucose-1-phosphate uridylyltransferase activi
GO:0009882	1	blue light photoreceptor activity
GO:0003922	1	GMP synthase (glutamine-hydrolyzing) activity
GO:0046921	1	alpha-(1->6)-fucosyltransferase activity
GO:0032093	1	SAM domain binding
GO:0047298	1	(S)-3-amino-2-methylpropionate transaminase activi
GO:0004483	1	mRNA (nucleoside-2'-O-)-methyltransferase activity
GO:0004745	1	retinol dehydrogenase activity
GO:0004687	1	myosin light chain kinase activity
GO:0016084	1	myostimulatory hormone activity
GO:0050405	1	[acetyl-CoA carboxylase] kinase activity
GO:0052723	1	inositol hexakisphosphate 1-kinase activity
GO:0035242	1	protein-arginine omega-N asymmetric methyltransfer
GO:0004677	1	DNA-dependent protein kinase activity
GO:0008310	1	single-stranded DNA specific 3'-5' exodeoxyribonuc
GO:0031490	1	chromatin DNA binding
GO:0030955	1	potassium ion binding
GO:0032183	1	SUMO binding
GO:0004362	1	glutathione-disulfide reductase activity
GO:0001047	1	core promoter binding
GO:0052654	1	L-leucine transaminase activity
GO:0004353	1	glutamate dehydrogenase [NAD(P)+] activity
GO:0005034	1	osmosensor activity
GO:0034046	1	poly(G) RNA binding
GO:0004335	1	galactokinase activity
GO:0005009	1	insulin-activated receptor activity
GO:0004634	1	phosphopyruvate hydratase activity
GO:0004566	1	beta-glucuronidase activity
GO:0005523	1	tropomyosin binding
GO:0019900	1	kinase binding
GO:0051219	1	phosphoprotein binding
GO:0016428	1	tRNA (cytosine-5-)-methyltransferase activity
GO:0001540	1	beta-amyloid binding
GO:0005154	1	epidermal growth factor receptor binding
GO:0004367	1	glycerol-3-phosphate dehydrogenase [NAD+] activity
GO:0016595	1	glutamate binding
GO:0004644	1	phosphoribosylglycinamide formyltransferase activi
GO:0033857	1	diphosphoinositol-pentakisphosphate kinase activit
GO:0043208	1	glycosphingolipid binding
GO:0070402	1	NADPH binding
GO:0016504	1	peptidase activator activity
GO:0070735	1	protein-glycine ligase activity
GO:0035312	1	5'-3' exodeoxyribonuclease activity
GO:0008553	1	hydrogen-exporting ATPase activity, phosphorylativ
GO:0004018	1	N6-(1,2-dicarboxyethyl)AMP AMP-lyase (fumarate-for
GO:0032029	1	myosin tail binding
GO:0043548	1	phosphatidylinositol 3-kinase binding
GO:0017040	1	ceramidase activity
GO:0016844	1	strictosidine synthase activity
GO:0005041	1	low-density lipoprotein receptor activity
GO:0005221	1	intracellular cyclic nucleotide activated cation c
GO:0052658	1	inositol-1,4,5-trisphosphate 5-phosphatase activit
GO:0008519	1	ammonium transmembrane transporter activity
GO:0004068	1	aspartate 1-decarboxylase activity
GO:0015095	1	magnesium ion transmembrane transporter activity
GO:0032440	1	2-alkenal reductase [NAD(P)] activity
GO:0004030	1	aldehyde dehydrogenase [NAD(P)+] activity
GO:0019902	1	phosphatase binding
GO:0004531	1	deoxyribonuclease II activity
GO:0004671	1	protein C-terminal S-isoprenylcysteine carboxyl O-
GO:0005218	1	intracellular ligand-gated calcium channel activit
GO:0016868	1	intramolecular transferase activity, phosphotransf
GO:0016891	1	endoribonuclease activity, producing 5'-phosphomon
GO:0050355	1	triphosphatase activity
GO:0004581	1	dolichyl-phosphate beta-glucosyltransferase activi
GO:0003979	1	UDP-glucose 6-dehydrogenase activity
GO:0004067	1	asparaginase activity
GO:0008525	1	phosphatidylcholine transporter activity
GO:0043783	1	oxidoreductase activity, oxidizing metal ions with
GO:0004642	1	phosphoribosylformylglycinamidine synthase activit
GO:0004647	1	phosphoserine phosphatase activity
GO:0003989	1	acetyl-CoA carboxylase activity
GO:0004609	1	phosphatidylserine decarboxylase activity
GO:0008768	1	UDP-sugar diphosphatase activity
GO:0004809	1	tRNA (guanine-N2-)-methyltransferase activity
GO:0004690	1	cyclic nucleotide-dependent protein kinase activit
GO:0034189	1	very-low-density lipoprotein particle binding
GO:0017057	1	6-phosphogluconolactonase activity
GO:0080048	1	GDP-D-glucose phosphorylase activity
GO:0070737	1	protein-glycine ligase activity, elongating
GO:0008425	1	2-polyprenyl-6-methoxy-1,4-benzoquinone methyltran
GO:0004505	1	phenylalanine 4-monooxygenase activity
GO:0008193	1	tRNA guanylyltransferase activity
GO:0004070	1	aspartate carbamoyltransferase activity
GO:0004020	1	adenylylsulfate kinase activity
GO:0004333	1	fumarate hydratase activity
GO:0004618	1	phosphoglycerate kinase activity
GO:0008460	1	dTDP-glucose 4,6-dehydratase activity
GO:0008509	1	anion transmembrane transporter activity
GO:0019205	1	nucleobase-containing compound kinase activity
GO:0003839	1	gamma-glutamylcyclotransferase activity
GO:0017017	1	MAP kinase tyrosine/serine/threonine phosphatase a
GO:0042799	1	histone methyltransferase activity (H4-K20 specifi
GO:0004053	1	arginase activity
GO:0004326	1	tetrahydrofolylpolyglutamate synthase activity
GO:0070180	1	LSU rRNA binding
GO:0004365	1	glyceraldehyde-3-phosphate dehydrogenase (NAD+) (p
GO:0017168	1	5-oxoprolinase (ATP-hydrolyzing) activity
GO:0051879	1	Hsp90 protein binding
GO:0008607	1	phosphorylase kinase regulator activity
GO:0043334	1	2-hexaprenyl-6-methoxy-1,4-benzoquinone methyltran
GO:0036033	1	mediator complex binding
GO:0004351	1	glutamate decarboxylase activity
GO:0009013	1	succinate-semialdehyde dehydrogenase [NAD(P)+] act
GO:0008469	1	histone-arginine N-methyltransferase activity
GO:0003834	1	beta-carotene 15,15'-monooxygenase activity
GO:0017070	1	U6 snRNA binding
GO:0005031	1	tumor necrosis factor-activated receptor activity
GO:0004648	1	O-phospho-L-serine:2-oxoglutarate aminotransferase
GO:0050577	1	GDP-L-fucose synthase activity
GO:0035620	1	ceramide transporter activity
GO:0008176	1	tRNA (guanine-N7-)-methyltransferase activity
GO:0033819	1	lipoyl(octanoyl) transferase activity
GO:0030276	1	clathrin binding
GO:0005093	1	Rab GDP-dissociation inhibitor activity
GO:0005337	1	nucleoside transmembrane transporter activity
GO:0032145	1	succinate-semialdehyde dehydrogenase binding
GO:0051020	1	GTPase binding
GO:0016308	1	1-phosphatidylinositol-4-phosphate 5-kinase activi
GO:0001641	1	group II metabotropic glutamate receptor activity
GO:0000404	1	loop DNA binding
GO:0015301	1	anion:anion antiporter activity
GO:0008508	1	bile acid:sodium symporter activity
GO:0050811	1	GABA receptor binding
GO:0019948	1	SUMO activating enzyme activity
GO:0008686	1	3,4-dihydroxy-2-butanone-4-phosphate synthase acti
GO:0034701	1	tripeptidase activity
GO:0042806	1	fucose binding
GO:0004740	1	pyruvate dehydrogenase (acetyl-transferring) kinas
GO:0052655	1	L-valine transaminase activity
GO:0008188	1	neuropeptide receptor activity
GO:0016415	1	octanoyltransferase activity
GO:0004345	1	glucose-6-phosphate dehydrogenase activity
GO:0002046	1	opsin binding
GO:0003870	1	5-aminolevulinate synthase activity
GO:0019001	1	guanyl nucleotide binding
GO:0003938	1	IMP dehydrogenase activity
GO:0035243	1	protein-arginine omega-N symmetric methyltransfera
GO:0004028	1	3-chloroallyl aldehyde dehydrogenase activity
GO:0030975	1	thiamine binding
GO:0004587	1	ornithine-oxo-acid transaminase activity
GO:0004791	1	thioredoxin-disulfide reductase activity
GO:0008898	1	homocysteine S-methyltransferase activity
GO:0070733	1	protein adenylyltransferase activity
GO:0050614	1	delta24-sterol reductase activity
GO:0044325	1	ion channel binding
GO:0033677	1	DNA/RNA helicase activity
GO:0070740	1	tubulin-glutamic acid ligase activity
GO:0015923	1	mannosidase activity
GO:0008142	1	oxysterol binding
GO:0008531	1	riboflavin kinase activity
GO:0017125	1	deoxycytidyl transferase activity
GO:0004347	1	glucose-6-phosphate isomerase activity
GO:0015137	1	citrate transmembrane transporter activity
GO:0004729	1	oxygen-dependent protoporphyrinogen oxidase activi
GO:0002083	1	4-hydroxybenzoate decaprenyltransferase activity
GO:0004371	1	glycerone kinase activity
GO:0001882	1	nucleoside binding
GO:0003937	1	IMP cyclohydrolase activity
GO:0004850	1	uridine phosphorylase activity
GO:0003726	1	double-stranded RNA adenosine deaminase activity
GO:0004463	1	leukotriene-A4 hydrolase activity
GO:0017166	1	vinculin binding
GO:0046899	1	nucleoside triphosphate adenylate kinase activity
GO:0004420	1	hydroxymethylglutaryl-CoA reductase (NADPH) activi
GO:0000182	1	rDNA binding
GO:0047485	1	protein N-terminus binding
GO:0004857	1	enzyme inhibitor activity
GO:0008903	1	hydroxypyruvate isomerase activity
GO:0031210	1	phosphatidylcholine binding
GO:0004135	1	amylo-alpha-1,6-glucosidase activity
GO:0031681	1	G-protein beta-subunit binding
GO:0008195	1	phosphatidate phosphatase activity
GO:0004801	1	sedoheptulose-7-phosphate:D-glyceraldehyde-3-phosp
GO:0070569	1	uridylyltransferase activity
GO:0046790	1	virion binding
GO:0005521	1	lamin binding
GO:0004521	1	endoribonuclease activity
GO:0030274	1	LIM domain binding
GO:0017005	1	3'-tyrosyl-DNA phosphodiesterase activity
GO:0047800	1	cysteamine dioxygenase activity
GO:0004465	1	lipoprotein lipase activity
GO:0005119	1	smoothened binding
GO:0008412	1	4-hydroxybenzoate octaprenyltransferase activity
GO:0010436	1	carotenoid dioxygenase activity
GO:0031005	1	filamin binding
GO:0004312	1	fatty acid synthase activity
GO:0005548	1	phospholipid transporter activity
GO:0008117	1	sphinganine-1-phosphate aldolase activity
GO:0004743	1	pyruvate kinase activity
GO:0004694	1	eukaryotic translation initiation factor 2alpha ki
GO:0005338	1	nucleotide-sugar transmembrane transporter activit
GO:0004526	1	ribonuclease P activity
GO:0070856	1	myosin VI light chain binding
GO:0010309	1	acireductone dioxygenase [iron(II)-requiring] acti
GO:0070626	1	(S)-2-(5-amino-1-(5-phospho-D-ribosyl)imidazole-4-
GO:0030594	1	neurotransmitter receptor activity
GO:0004799	1	thymidylate synthase activity
GO:0000095	1	S-adenosylmethionine transmembrane transporter act
GO:0043130	1	ubiquitin binding
GO:0005110	1	frizzled-2 binding
GO:0004742	1	dihydrolipoyllysine-residue acetyltransferase acti
GO:0004560	1	alpha-L-fucosidase activity
GO:0016776	1	phosphotransferase activity, phosphate group as ac
GO:0030623	1	U5 snRNA binding
GO:0008455	1	alpha-1,6-mannosylglycoprotein 2-beta-N-acetylgluc
GO:0004572	1	mannosyl-oligosaccharide 1,3-1,6-alpha-mannosidase
GO:0003972	1	RNA ligase (ATP) activity
GO:0004750	1	ribulose-phosphate 3-epimerase activity
GO:0004824	1	lysine-tRNA ligase activity
GO:0003837	1	beta-ureidopropionase activity
GO:0042132	1	fructose 1,6-bisphosphate 1-phosphatase activity
GO:0004164	1	diphthine synthase activity
GO:0004807	1	triose-phosphate isomerase activity
GO:0005047	1	signal recognition particle binding
GO:0004375	1	glycine dehydrogenase (decarboxylating) activity
GO:0008184	1	glycogen phosphorylase activity
GO:0004719	1	protein-L-isoaspartate (D-aspartate) O-methyltrans
GO:0008196	1	vitellogenin receptor activity
GO:0004839	1	ubiquitin activating enzyme activity
GO:0016409	1	palmitoyltransferase activity
GO:0019201	1	nucleotide kinase activity
GO:0015175	1	neutral amino acid transmembrane transporter activ
GO:0000978	1	RNA polymerase II core promoter proximal region se
GO:0048019	1	receptor antagonist activity
GO:0017016	1	Ras GTPase binding
GO:0016531	1	copper chaperone activity
GO:0004427	1	inorganic diphosphatase activity
GO:0004815	1	aspartate-tRNA ligase activity
GO:0008890	1	glycine C-acetyltransferase activity
GO:0005326	1	neurotransmitter transporter activity
GO:0008073	1	ornithine decarboxylase inhibitor activity
GO:0046923	1	ER retention sequence binding
GO:0047293	1	4-hydroxybenzoate nonaprenyltransferase activity
GO:0004109	1	coproporphyrinogen oxidase activity
GO:0070330	1	aromatase activity
GO:0004115	1	3',5'-cyclic-AMP phosphodiesterase activity
GO:0003884	1	D-amino-acid oxidase activity
GO:0051018	1	protein kinase A binding
GO:0015114	1	phosphate ion transmembrane transporter activity
GO:0004126	1	cytidine deaminase activity
GO:0070577	1	histone acetyl-lysine binding
GO:0004948	1	calcitonin receptor activity
GO:0008973	1	phosphopentomutase activity
GO:0008429	1	phosphatidylethanolamine binding
GO:0016918	1	retinal binding
GO:0004439	1	phosphatidylinositol-4,5-bisphosphate 5-phosphatas
GO:0016174	1	NAD(P)H oxidase activity
GO:0016262	1	protein N-acetylglucosaminyltransferase activity
GO:0019211	1	phosphatase activator activity
GO:0004819	1	glutamine-tRNA ligase activity
GO:0042834	1	peptidoglycan binding
GO:0004629	1	phospholipase C activity
GO:0004342	1	glucosamine-6-phosphate deaminase activity
GO:0000406	1	double-strand/single-strand DNA junction binding
GO:0004373	1	glycogen (starch) synthase activity
GO:0018478	1	malonate-semialdehyde dehydrogenase (acetylating)
GO:0017113	1	dihydropyrimidine dehydrogenase (NADP+) activity
GO:0008308	1	voltage-gated anion channel activity
GO:0015459	1	potassium channel regulator activity
GO:0005381	1	iron ion transmembrane transporter activity
GO:0001888	1	glucuronyl-galactosyl-proteoglycan 4-alpha-N-acety
GO:0008418	1	protein-N-terminal asparagine amidohydrolase activ
GO:0004861	1	cyclin-dependent protein kinase inhibitor activity
GO:0004728	1	receptor signaling protein tyrosine phosphatase ac
GO:0008569	1	minus-end-directed microtubule motor activity
GO:0080025	1	phosphatidylinositol-3,5-bisphosphate binding
GO:0003831	1	beta-N-acetylglucosaminylglycopeptide beta-1,4-gal
GO:0004496	1	mevalonate kinase activity
GO:0070888	1	E-box binding
GO:0016402	1	pristanoyl-CoA oxidase activity
GO:0043024	1	ribosomal small subunit binding
GO:0004691	1	cAMP-dependent protein kinase activity
GO:0000774	1	adenyl-nucleotide exchange factor activity
GO:0004686	1	elongation factor-2 kinase activity
GO:0019841	1	retinol binding
GO:0015631	1	tubulin binding
GO:0003689	1	DNA clamp loader activity
GO:0004514	1	nicotinate-nucleotide diphosphorylase (carboxylati
GO:0004349	1	glutamate 5-kinase activity
GO:0060308	1	GTP cyclohydrolase I regulator activity
GO:0042943	1	D-amino acid transmembrane transporter activity
GO:0035254	1	glutamate receptor binding
GO:0019955	1	cytokine binding
GO:0016992	1	lipoate synthase activity
GO:0016922	1	ligand-dependent nuclear receptor binding
GO:0016250	1	N-sulfoglucosamine sulfohydrolase activity
GO:0004777	1	succinate-semialdehyde dehydrogenase (NAD+) activi
GO:0008889	1	glycerophosphodiester phosphodiesterase activity
GO:0004475	1	mannose-1-phosphate guanylyltransferase activity
GO:0004361	1	glutaryl-CoA dehydrogenase activity
GO:0004679	1	AMP-activated protein kinase activity
GO:0042974	1	retinoic acid receptor binding
GO:0046030	1	inositol trisphosphate phosphatase activity
GO:0016818	1	hydrolase activity, acting on acid anhydrides, in
GO:0003854	1	3-beta-hydroxy-delta5-steroid dehydrogenase activi
GO:0008446	1	GDP-mannose 4,6-dehydratase activity
GO:0017099	1	very-long-chain-acyl-CoA dehydrogenase activity
GO:0015220	1	choline transmembrane transporter activity
GO:0010385	1	double-stranded methylated DNA binding
GO:0033829	1	O-fucosylpeptide 3-beta-N-acetylglucosaminyltransf
GO:0004864	1	protein phosphatase inhibitor activity
GO:0004350	1	glutamate-5-semialdehyde dehydrogenase activity
GO:0004643	1	phosphoribosylaminoimidazolecarboxamide formyltran
GO:0035827	1	rubidium ion transmembrane transporter activity
GO:0042169	1	SH2 domain binding
GO:0047429	1	nucleoside-triphosphate diphosphatase activity
GO:0004167	1	dopachrome isomerase activity
GO:0008175	1	tRNA methyltransferase activity
GO:0001191	1	RNA polymerase II transcription factor binding tra
GO:0003872	1	6-phosphofructokinase activity
GO:0016443	1	bidentate ribonuclease III activity
GO:0031419	1	cobalamin binding
GO:0004757	1	sepiapterin reductase activity
GO:0047057	1	vitamin-K-epoxide reductase (warfarin-sensitive) a
GO:0000975	1	regulatory region DNA binding
GO:0003923	1	GPI-anchor transamidase activity
GO:0070300	1	phosphatidic acid binding
GO:0004756	1	selenide, water dikinase activity
GO:0030229	1	very-low-density lipoprotein particle receptor act
GO:0004726	1	non-membrane spanning protein tyrosine phosphatase
GO:0043559	1	insulin binding
GO:0003874	1	6-pyruvoyltetrahydropterin synthase activity
GO:0033919	1	glucan 1,3-alpha-glucosidase activity
GO:0080023	1	3R-hydroxyacyl-CoA dehydratase activity
GO:0016499	1	orexin receptor activity
GO:0000285	1	1-phosphatidylinositol-3-phosphate 5-kinase activi
GO:0016212	1	kynurenine-oxoglutarate transaminase activity
GO:0046332	1	SMAD binding
GO:0004057	1	arginyltransferase activity
GO:0004561	1	alpha-N-acetylglucosaminidase activity
GO:0004416	1	hydroxyacylglutathione hydrolase activity
GO:0016015	1	morphogen activity
GO:0017080	1	sodium channel regulator activity
GO:0004008	1	copper-exporting ATPase activity
GO:0004782	1	sulfinoalanine decarboxylase activity
GO:0008494	1	translation activator activity
GO:0003867	1	4-aminobutyrate transaminase activity
GO:0071936	1	coreceptor activity involved in Wnt receptor signa
GO:0015238	1	drug transmembrane transporter activity
GO:0015108	1	chloride transmembrane transporter activity
GO:0004993	1	serotonin receptor activity
GO:0004148	1	dihydrolipoyl dehydrogenase activity
GO:0004021	1	L-alanine:2-oxoglutarate aminotransferase activity
GO:0004139	1	deoxyribose-phosphate aldolase activity
GO:0004334	1	fumarylacetoacetase activity
GO:0000293	1	ferric-chelate reductase activity
GO:0019003	1	GDP binding
GO:0033823	1	procollagen glucosyltransferase activity
GO:0004747	1	ribokinase activity
GO:0030350	1	iron-responsive element binding
GO:0015141	1	succinate transmembrane transporter activity
GO:0005223	1	intracellular cGMP activated cation channel activi
GO:0004517	1	nitric-oxide synthase activity
GO:0019187	1	beta-1,4-mannosyltransferase activity
GO:0051903	1	S-(hydroxymethyl)glutathione dehydrogenase activit
GO:0004567	1	beta-mannosidase activity
GO:0017127	1	cholesterol transporter activity
GO:0003980	1	UDP-glucose:glycoprotein glucosyltransferase activ
GO:0016813	1	hydrolase activity, acting on carbon-nitrogen (but
GO:0004491	1	methylmalonate-semialdehyde dehydrogenase (acylati
GO:0015016	1	[heparan sulfate]-glucosamine N-sulfotransferase a
GO:0004132	1	dCMP deaminase activity
GO:0005078	1	MAP-kinase scaffold activity
GO:0005095	1	GTPase inhibitor activity
GO:0001046	1	core promoter sequence-specific DNA binding
GO:0003868	1	4-hydroxyphenylpyruvate dioxygenase activity
GO:0016909	1	SAP kinase activity
GO:0004325	1	ferrochelatase activity
GO:0004466	1	long-chain-acyl-CoA dehydrogenase activity
GO:0003988	1	acetyl-CoA C-acyltransferase activity
GO:0004122	1	cystathionine beta-synthase activity
GO:0030060	1	L-malate dehydrogenase activity
GO:0017076	1	purine nucleotide binding
GO:0016429	1	tRNA (adenine-N1-)-methyltransferase activity
GO:0005544	1	calcium-dependent phospholipid binding
GO:0003696	1	satellite DNA binding
GO:0030742	1	GTP-dependent protein binding
GO:0000993	1	RNA polymerase II core binding
GO:0004512	1	inositol-3-phosphate synthase activity
GO:0004352	1	glutamate dehydrogenase (NAD+) activity
GO:0047453	1	ATP-dependent NAD(P)H-hydrate dehydratase activity
GO:0005432	1	calcium:sodium antiporter activity
GO:0050833	1	pyruvate transmembrane transporter activity
GO:0000150	1	recombinase activity
GO:0042768	1	ecdysteroid 2-hydroxylase activity
GO:0004853	1	uroporphyrinogen decarboxylase activity
GO:0046964	1	3'-phosphoadenosine 5'-phosphosulfate transmembran
GO:0008296	1	3'-5'-exodeoxyribonuclease activity
GO:0003810	1	protein-glutamine gamma-glutamyltransferase activi
GO:0043426	1	MRF binding
GO:0034452	1	dynactin binding
GO:0008448	1	N-acetylglucosamine-6-phosphate deacetylase activi
GO:0070976	1	TIR domain binding
GO:0042586	1	peptide deformylase activity
GO:0004555	1	alpha,alpha-trehalase activity
GO:0000977	1	RNA polymerase II regulatory region sequence-speci
GO:0004151	1	dihydroorotase activity
GO:0050254	1	rhodopsin kinase activity
GO:0052917	1	dol-P-Man:Man(7)GlcNAc(2)-PP-Dol alpha-1,6-mannosy
GO:0035241	1	protein-arginine omega-N monomethyltransferase act
GO:0008260	1	3-oxoacid CoA-transferase activity
GO:0004846	1	urate oxidase activity
GO:0052724	1	inositol hexakisphosphate 3-kinase activity
GO:0052856	1	NADHX epimerase activity
GO:0052659	1	inositol-1,3,4,5-tetrakisphosphate 5-phosphatase a
GO:0004995	1	tachykinin receptor activity
GO:0004170	1	dUTP diphosphatase activity
GO:0004421	1	hydroxymethylglutaryl-CoA synthase activity
GO:0008124	1	4-alpha-hydroxytetrahydrobiopterin dehydratase act
GO:0031071	1	cysteine desulfurase activity
GO:0000104	1	succinate dehydrogenase activity
GO:0052866	1	phosphatidylinositol phosphate phosphatase activit
GO:0070063	1	RNA polymerase binding
GO:0000987	1	core promoter proximal region sequence-specific DN
GO:0032794	1	GTPase activating protein binding
GO:0008424	1	glycoprotein 6-alpha-L-fucosyltransferase activity
GO:0047988	1	hydroxyacid-oxoacid transhydrogenase activity
GO:0008266	1	poly(U) RNA binding
GO:0032767	1	copper-dependent protein binding
GO:0004666	1	prostaglandin-endoperoxide synthase activity
GO:0004663	1	Rab geranylgeranyltransferase activity
GO:0005384	1	manganese ion transmembrane transporter activity
GO:0001205	1	RNA polymerase II distal enhancer sequence-specifi
GO:0004833	1	tryptophan 2,3-dioxygenase activity
GO:0047676	1	arachidonate-CoA ligase activity
GO:0043812	1	phosphatidylinositol-4-phosphate phosphatase activ
GO:0003978	1	UDP-glucose 4-epimerase activity
GO:0050290	1	sphingomyelin phosphodiesterase D activity
GO:0008191	1	metalloendopeptidase inhibitor activity
GO:0004095	1	carnitine O-palmitoyltransferase activity
GO:0031957	1	very long-chain fatty acid-CoA ligase activity
	13066
