# Supplementary material for: De novo assembly and sex-specific transcriptome profiling in the sand fly Phlebotomus perniciosus (Diptera, Phlebotominae), a major Old World vector of Leishmania infantum
Source: BMC Genomics. 2015 Oct 23;16:847. doi: 10.1186/s12864-015-2088-x (PMC4619268; doi:10.1186/s12864-015-2088-x)
Supplement: Additional file 5: Table S3. — GO term enrichment analysis of the transcriptomes of P. perniciosus, P. papatasi and L. longipalpis. (XLS 59 kb) [file 12864_2015_2088_MOESM5_ESM.xls]

## Sheet: BP_ppe_ppa
goid	occ_Ppe	occ_Ppa	pval	adjp	sig	description
GO:0006351	251	206	0.330355	0.880947		transcription, DNA-dependent
GO:0006355	238	213	0.0576603	0.336041		regulation of transcription, DNA-dependent
GO:0015074	177	72	1.26892e-05	0.000507566	**	DNA integration
GO:0055085	155	123	0.652229	0.98756		transmembrane transport
GO:0006412	146	92	0.225373	0.659447		translation
GO:0005975	103	79	0.913493	0.98756		carbohydrate metabolic process
GO:0007165	101	96	0.101936	0.339786		signal transduction
GO:0022008	101	68	0.561447	0.98756		neurogenesis
GO:0007018	100	47	0.0104158	0.138877		microtubule-based movement
GO:0007275	96	76	0.757565	0.98756		multicellular organismal development
GO:0035556	90	87	0.097779	0.339786		intracellular signal transduction
GO:0015031	88	68	0.892365	0.98756		protein transport
GO:0006281	84	56	0.568478	0.98756		DNA repair
GO:0007264	80	85	0.0272201	0.272201		small GTPase mediated signal transduction
GO:0006468	70	36	0.0834135	0.336041		protein phosphorylation
GO:0048477	70	51	0.969249	0.994368		oogenesis
GO:0006457	67	46	0.732923	0.98756		protein folding
GO:0006886	65	70	0.0394199	0.315359		intracellular protein transport
GO:0006200	64	52	0.716913	0.98756		ATP catabolic process
GO:0006629	63	49	0.902966	0.98756		lipid metabolic process
GO:0007067	63	39	0.412102	0.961994		mitosis
GO:0007155	63	80	0.00182526	0.0365052		cell adhesion
GO:0007411	63	49	0.902966	0.98756		axon guidance
GO:0016055	58	28	0.0715745	0.336041		Wnt receptor signaling pathway
GO:0016192	55	43	0.899101	0.98756		vesicle-mediated transport
GO:0006511	54	48	0.432897	0.961994		ubiquitin-dependent protein catabolic process
GO:0007156	54	37	0.768131	0.98756		homophilic cell adhesion
GO:0006260	51	28	0.230806	0.659447		DNA replication
GO:0046331	48	31	0.606601	0.98756		lateral inhibition
GO:0006909	46	28	0.462254	0.973166		phagocytosis
GO:0000398	45	36	0.842243	0.98756		nuclear mRNA splicing, via spliceosome
GO:0006030	45	49	0.0818916	0.336041		chitin metabolic process
GO:0006810	44	30	0.791411	0.98756		transport
GO:0007052	44	34	0.969509	0.994368		mitotic spindle organization
GO:0045944	44	48	0.0840103	0.336041		positive regulation of transcription from RNA poly A
GO:0007476	43	32	1	1		imaginal disc-derived wing morphogenesis
GO:0006397	42	34	0.812499	0.98756		mRNA processing
GO:0048813	42	39	0.382164	0.955411		dendrite morphogenesis
GO:0006184	41	35	0.638765	0.98756		GTP catabolic process
GO:0006486	41	34	0.734857	0.98756		protein glycosylation

## Sheet: BP_ppe_llo
goid	occ_Ppe	occ_Llo	pval	adjp	sig	description
GO:0006351	251	213	0.445938	1		transcription, DNA-dependent
GO:0006355	238	212	0.204526	0.909006		regulation of transcription, DNA-dependent
GO:0015074	177	31	3.37517e-17	1.35007e-15	**	DNA integration
GO:0055085	155	120	0.936234	1		transmembrane transport
GO:0006412	146	87	0.0446032	0.594709		translation
GO:0005975	103	76	0.721327	1		carbohydrate metabolic process
GO:0007165	101	101	0.101623	0.845037		signal transduction
GO:0022008	101	77	0.889101	1		neurogenesis
GO:0007018	100	40	0.000300137	0.00600274		microtubule-based movement
GO:0007275	96	77	0.965391	1		multicellular organismal development
GO:0035556	90	71	1	1		intracellular signal transduction
GO:0015031	88	74	0.735427	1		protein transport
GO:0006281	84	52	0.199003	0.909006		DNA repair
GO:0007264	80	70	0.57321	1		small GTPase mediated signal transduction
GO:0006468	70	54	0.981199	1		protein phosphorylation
GO:0048477	70	62	0.556513	1		oogenesis
GO:0006457	67	43	0.339577	1		protein folding
GO:0006886	65	58	0.546709	1		intracellular protein transport
GO:0006200	64	50	1	1		ATP catabolic process
GO:0006629	63	43	0.530462	1		lipid metabolic process
GO:0007067	63	48	0.93851	1		mitosis
GO:0007155	63	65	0.147882	0.845037		cell adhesion
GO:0007411	63	54	0.715343	1		axon guidance
GO:0016055	58	41	0.667809	1		Wnt receptor signaling pathway
GO:0016192	55	39	0.690508	1		vesicle-mediated transport
GO:0006511	54	38	0.669042	1		ubiquitin-dependent protein catabolic process
GO:0007156	54	37	0.583602	1		homophilic cell adhesion
GO:0006260	51	32	0.367804	1		DNA replication
GO:0046331	48	41	0.782658	1		lateral inhibition
GO:0006909	46	32	0.670278	1		phagocytosis
GO:0000398	45	50	0.113399	0.845037		nuclear mRNA splicing, via spliceosome
GO:0006030	45	49	0.140205	0.845037		chitin metabolic process
GO:0006810	44	25	0.234234	0.936937		transport
GO:0007052	44	37	0.855167	1		mitotic spindle organization
GO:0045944	44	43	0.366935	1		positive regulation of transcription from RNA poly A
GO:0007476	43	34	1	1		imaginal disc-derived wing morphogenesis
GO:0006397	42	33	1	1		mRNA processing
GO:0048813	42	34	0.99684	1		dendrite morphogenesis
GO:0006184	41	32	1	1		GTP catabolic process
GO:0006486	41	28	0.644738	1		protein glycosylation

## Sheet: CC_ppe_ppa
goid	occ_Ppe	occ_Ppa	pval	adjp	sig	description
GO:0016021	1165	997	0.000153485	0.00306969	**	integral to membrane
GO:0005634	971	764	0.146169	0.635035		nucleus
GO:0005737	640	427	0.109622	0.626413		cytoplasm
GO:0016020	331	243	1	1		membrane
GO:0005886	311	203	0.19051	0.635035		plasma membrane
GO:0005576	195	139	0.814873	0.993417		extracellular region
GO:0005739	157	105	0.482322	0.91258		mitochondrion
GO:0005622	144	126	0.16973	0.635035		intracellular
GO:0005840	130	92	0.825524	0.993417		ribosome
GO:0005829	117	74	0.340248	0.800584		cytosol
GO:0005783	92	72	0.753326	0.993417		endoplasmic reticulum
GO:0005874	89	64	0.952809	1		microtubule
GO:0005875	88	57	0.502628	0.91258		microtubule associated complex
GO:0005794	85	62	1	1		Golgi apparatus
GO:0070062	77	50	0.547117	0.91258		extracellular vesicular exosome
GO:0005887	67	37	0.189502	0.635035		integral to plasma membrane
GO:0030054	67	52	0.844405	0.993417		cell junction
GO:0005856	66	58	0.367805	0.817343		cytoskeleton
GO:0005743	62	29	0.0533961	0.453891		mitochondrial inner membrane
GO:0030286	62	16	0.000141109	0.00306969	**	dynein complex
GO:0005811	60	28	0.0567364	0.453891		lipid particle
GO:0005730	47	37	0.84363	0.993417		nucleolus
GO:0005615	45	19	0.0530368	0.453891		extracellular space
GO:0071013	43	28	0.700372	0.993417		catalytic step 2 spliceosome
GO:0005654	38	22	0.442224	0.91258		nucleoplasm
GO:0043025	38	19	0.210394	0.647367		neuronal cell body
GO:0005768	36	22	0.578362	0.91258		endosome
GO:0045211	36	36	0.233986	0.66853		postsynaptic membrane
GO:0045202	33	19	0.4745	0.91258		synapse
GO:0005643	32	13	0.092016	0.61344		nuclear pore
GO:0005871	31	33	0.173448	0.635035		kinesin complex
GO:0048471	31	21	0.878481	1		perinuclear region of cytoplasm
GO:0005578	29	19	0.804016	0.993417		proteinaceous extracellular matrix
GO:0030424	28	19	0.900181	1		axon
GO:0005777	27	16	0.593177	0.91258		peroxisome
GO:0005789	27	20	1	1		endoplasmic reticulum membrane
GO:0016459	27	27	0.319468	0.800584		myosin complex
GO:0043234	27	17	0.724738	0.993417		protein complex
GO:0005813	26	15	0.551689	0.91258		centrosome
GO:0030529	26	13	0.32506	0.800584		ribonucleoprotein complex

## Sheet: CC_ppe_llo
goid	occ_Ppe	occ_Llo	pval	adjp	sig	description
GO0016021	1165	868	0.500224	1		integral to membrane
GO0005634	971	755	0.783364	1		nucleus
GO0005737	640	485	0.859669	1		cytoplasm
GO0016020	331	258	0.876054	1		membrane
GO0005886	311	219	0.345897	1		plasma membrane
GO0005576	195	140	0.5838	1		extracellular region
GO0005739	157	132	0.467761	1		mitochondrion
GO0005622	144	103	0.630574	1		intracellular
GO0005840	130	85	0.278041	1		ribosome
GO0005829	117	90	1	1		cytosol
GO0005783	92	73	0.889473	1		endoplasmic reticulum
GO0005874	89	61	0.549998	1		microtubule
GO0005875	88	71	0.81127	1		microtubule associated complex
GO0005794	85	72	0.587288	1		Golgi apparatus
GO0070062	77	57	0.907372	1		extracellular vesicular exosome
GO0005887	67	62	0.325838	1		integral to plasma membrane
GO0030054	67	44	0.479142	1		cell junction
GO0005856	66	59	0.44194	1		cytoskeleton
GO0005743	62	36	0.216871	1		mitochondrial inner membrane
GO0030286	62	16	7.00585e-05	0.00280234	**	dynein complex
GO0005811	60	45	0.987922	1		lipid particle
GO0005730	47	37	0.993179	1		nucleolus
GO0005615	45	31	0.729733	1		extracellular space
GO0071013	43	45	0.173915	1		catalytic step 2 spliceosome
GO0005654	38	23	0.440758	1		nucleoplasm
GO0043025	38	21	0.279366	1		neuronal cell body
GO0005768	36	30	0.832068	1		endosome
GO0045211	36	23	0.578682	1		postsynaptic membrane
GO0045202	33	26	1	1		synapse
GO0005643	32	18	0.35989	1		nuclear pore
GO0005871	31	26	0.839068	1		kinesin complex
GO0048471	31	35	0.145201	1		perinuclear region of cytoplasm
GO0005578	29	21	0.953696	1		proteinaceous extracellular matrix
GO0030424	28	24	0.79461	1		axon
GO0005777	27	19	0.889358	1		peroxisome
GO0005789	27	23	0.819824	1		endoplasmic reticulum membrane
GO0016459	27	19	0.889358	1		myosin complex
GO0043234	27	18	0.755698	1		protein complex
GO0005813	26	19	0.99211	1		centrosome
GO0030529	26	17	0.719668	1		ribonucleoprotein complex

## Sheet: MF_ppe_ppa
goid	occ_Ppe	occ_Ppa	pval	adjp	sig	description
GO:0005524	863	736	0.008119	0.0541267		ATP binding
GO:0003676	810	529	0.0120585	0.0689059		nucleic acid binding
GO:0008270	772	545	0.283892	0.473154		zinc ion binding
GO:0046872	680	561	0.0885078	0.321847		metal ion binding
GO:0003677	430	356	0.168104	0.354925		DNA binding
GO:0005509	233	202	0.138241	0.354925		calcium ion binding
GO:0005506	228	122	0.00282315	0.0225852	*	iron ion binding
GO:0020037	223	116	0.00149274	0.0149274	*	heme binding
GO:0004252	186	114	0.0997573	0.332524		serine-type endopeptidase activity
GO:0003723	184	120	0.256308	0.445753		RNA binding
GO:0000166	177	128	0.801593	0.970716		nucleotide binding
GO:0005525	177	130	0.906283	0.996614		GTP binding
GO:0016705	177	78	9.16286e-05	0.00183257	**	oxidoreductase activity, acting on paired donors,
GO:0043565	175	153	0.177794	0.355587		sequence-specific DNA binding
GO:0004497	171	77	0.000208837	0.00278449	**	monooxygenase activity
GO:0003700	160	142	0.155685	0.354925		sequence-specific DNA binding transcription factor
GO:0003735	147	91	0.168589	0.354925		structural constituent of ribosome
GO:0016491	142	95	0.42645	0.631777		oxidoreductase activity
GO:0004674	140	132	0.064822	0.288098		protein serine/threonine kinase activity
GO:0003824	112	86	0.921868	0.996614		catalytic activity
GO:0003777	106	57	0.0502187	0.251094		microtubule motor activity
GO:0005215	103	76	0.978137	1		transporter activity
GO:0016887	103	63	0.230824	0.41968		ATPase activity
GO:0016787	98	91	0.159284	0.354925		hydrolase activity
GO:0050660	84	78	0.196731	0.374726		flavin adenine dinucleotide binding
GO:0004930	78	75	0.142019	0.354925		G-protein coupled receptor activity
GO:0003924	75	53	0.811266	0.970716		GTPase activity
GO:0016740	72	57	0.825109	0.970716		transferase activity
GO:0004222	66	50	1	1		metalloendopeptidase activity
GO:0016874	65	56	0.499552	0.713645		ligase activity
GO:0016301	64	48	1	1		kinase activity
GO:0008061	59	58	0.166926	0.354925		chitin binding
GO:0000287	58	39	0.672886	0.928118		magnesium ion binding
GO:0004672	58	52	0.397808	0.612013		protein kinase activity
GO:0003964	56	7	6.74473e-07	2.69789e-05	**	RNA-directed DNA polymerase activity
GO:0004190	56	33	0.320759	0.513215		aspartic-type endopeptidase activity
GO:0008237	56	44	0.893408	0.996614		metallopeptidase activity
GO:0030246	55	44	0.824423	0.970716		carbohydrate binding
GO:0004842	53	56	0.0875239	0.321847		ubiquitin-protein ligase activity
GO:0008168	53	43	0.776241	0.970716		methyltransferase activity

## Sheet: MF_ppe_llo
goid	occ_Ppe	occ_Llo	pval	adjp	sig	description
GO:0005524	863	672	0.036655	0.112785		ATP binding
GO:0003676	810	422	3.83983e-07	1.53593e-05	**	nucleic acid binding
GO:0008270	772	471	0.0155898	0.0692882		zinc ion binding
GO:0046872	680	514	0.195509	0.434465		metal ion binding
GO:0003677	430	309	0.764812	0.852755		DNA binding
GO:0005509	233	173	0.598444	0.797925		calcium ion binding
GO:0005506	228	110	0.00134114	0.0107291	*	iron ion binding
GO:0020037	223	110	0.0027043	0.0135215	*	heme binding
GO:0004252	186	117	0.386088	0.654758		serine-type endopeptidase activity
GO:0003723	184	125	0.829689	0.857939		RNA binding
GO:0000166	177	129	0.780015	0.852755		nucleotide binding
GO:0005525	177	133	0.581797	0.797925		GTP binding
GO:0016705	177	82	0.0020824	0.0118994		oxidoreductase activity, acting on paired donors,
GO:0043565	175	156	0.031775	0.112785		sequence-specific DNA binding
GO:0004497	171	73	0.000401809	0.00401809	**	monooxygenase activity
GO:0003700	160	142	0.0449225	0.12835		sequence-specific DNA binding transcription factor
GO:0003735	147	88	0.265889	0.506456		structural constituent of ribosome
GO:0016491	142	73	0.0354236	0.112785		oxidoreductase activity
GO:0004674	140	129	0.0279461	0.111784		protein serine/threonine kinase activity
GO:0003824	112	86	0.571829	0.797925		catalytic activity
GO:0003777	106	42	0.00194173	0.0118994		microtubule motor activity
GO:0005215	103	66	0.621198	0.801546		transporter activity
GO:0016887	103	59	0.244469	0.488937		ATPase activity
GO:0016787	98	65	0.788798	0.852755		hydrolase activity
GO:0050660	84	56	0.836491	0.857939		flavin adenine dinucleotide binding
GO:0004930	78	74	0.0726366	0.193698		G-protein coupled receptor activity
GO:0003924	75	56	0.787932	0.852755		GTPase activity
GO:0016740	72	63	0.228749	0.481576		transferase activity
GO:0004222	66	43	0.781454	0.852755		metalloendopeptidase activity
GO:0016874	65	45	1	1		ligase activity
GO:0016301	64	55	0.308228	0.560415		kinase activity
GO:0008061	59	54	0.184277	0.433593		chitin binding
GO:0000287	58	33	0.392855	0.654758		magnesium ion binding
GO:0004672	58	56	0.104203	0.260507		protein kinase activity
GO:0003964	56	9	1.28336e-05	0.000171115	**	RNA-directed DNA polymerase activity
GO:0004190	56	7	2.21439e-06	4.42879e-05		aspartic-type endopeptidase activity
GO:0008237	56	35	0.668918	0.836147		metallopeptidase activity
GO:0030246	55	46	0.432391	0.691826		carbohydrate binding
GO:0004842	53	44	0.466371	0.717494		ubiquitin-protein ligase activity
GO:0008168	53	43	0.541859	0.797925		methyltransferase activity
