# Supplementary material for: De novo assembly and sex-specific transcriptome profiling in the sand fly Phlebotomus perniciosus (Diptera, Phlebotominae), a major Old World vector of Leishmania infantum
Source: BMC Genomics. 2015 Oct 23;16:847. doi: 10.1186/s12864-015-2088-x (PMC4619268; doi:10.1186/s12864-015-2088-x)
Supplement: Additional file 6: Table S4. — Summary of the RepeatMasker search for TEs in the sand flies transcriptomes. (XLS 42 kb) [file 12864_2015_2088_MOESM6_ESM.xls]

## Sheet: TE_search_results
	P.perniciosus	%	P.papatasi	%	L.longipalpis	%
total_transcripts	29292	100	12678	100	10429	100
LTR/Gypsy	266	0.908098	118	0.930746	110	1.05475
LTR/Pao	201	0.686194	117	0.922858	57	0.546553
LINE/Jockey	124	0.423324	33	0.260293	28	0.268482
LINE/I	72	0.245801	21	0.165641	6	0.0575319
DNA/PIF-Harbing	62	0.211662	39	0.307619	15	0.14383
LINE/L2	61	0.208248	9	0.0709891	20	0.191773
LINE/L1	54	0.184351	31	0.244518	35	0.335603
DNA/hAT-Ac	53	0.180937	29	0.228743	32	0.306837
DNA/Maverick	49	0.167281	3	0.023663	7	0.0671205
DNA/P	48	0.163867	36	0.283956	21	0.201362
LTR/Copia	44	0.150212	17	0.134091	27	0.258893
DNA/CMC-EnSpm	34	0.116073	18	0.141978	21	0.201362
LINE/R2	34	0.116073	13	0.10254	20	0.191773
LINE/LOA	29	0.0990031	4	0.0315507	4	0.0383546
LINE/RTE-BovB	29	0.0990031	19	0.149866	8	0.0767092
RC/Helitron	25	0.0853475	8	0.0631014	9	0.0862978
DNA/Academ	23	0.0785197	20	0.157754	24	0.230128
DNA/MuLE-MuDR	18	0.0614502	8	0.0631014	11	0.105475
DNA/TcMar-Fot1	15	0.0512085	18	0.141978	6	0.0575319
DNA/TcMar-Tc1	15	0.0512085	6	0.0473261	5	0.0479432
LINE/I-Nimb	12	0.0409668	4	0.0315507	2	0.0191773
DNA/Sola	11	0.0375529	8	0.0631014	4	0.0383546
LTR/DIRS	11	0.0375529	6	0.0473261	1	0.00958865
LTR/ERV1	10	0.034139	4	0.0315507	11	0.105475
DNA/hAT-hATw	9	0.0307251	5	0.0394384	10	0.0958865
LINE/L1-Tx1	9	0.0307251	0	0	4	0.0383546
DNA/hAT-hATm	8	0.0273112	3	0.023663	2	0.0191773
DNA/hAT-Tip100	8	0.0273112	1	0.00788768	8	0.0767092
LINE/CR1	8	0.0273112	3	0.023663	4	0.0383546
DNA/CMC-Chapaev	7	0.0238973	3	0.023663	5	0.0479432
DNA/PIF-ISL2EU	7	0.0238973	6	0.0473261	12	0.115064
DNA/TcMar-Marin	7	0.0238973	7	0.0552138	8	0.0767092
DNA/MuLE-NOF	6	0.0204834	0	0	1	0.00958865
DNA/TcMar-ISRm1	6	0.0204834	1	0.00788768	6	0.0575319
DNA/TcMar-Tigge	6	0.0204834	1	0.00788768	5	0.0479432
LINE/Penelope	5	0.0170695	6	0.0473261	16	0.153418
LINE/RTE-X	5	0.0170695	4	0.0315507	5	0.0479432
LTR/ERVK	5	0.0170695	6	0.0473261	3	0.0287659
DNA/hAT-Tag1	4	0.0136556	4	0.0315507	2	0.0191773
DNA/Crypton	2	0.0068278	0	0	2	0.0191773
DNA/Ginger	2	0.0068278	1	0.00788768	0	0
DNA/hAT-hATx	2	0.0068278	0	0	1	0.00958865
DNA/hAT-hobo	2	0.0068278	3	0.023663	1	0.00958865
DNA/Merlin	2	0.0068278	2	0.0157754	1	0.00958865
DNA/PiggyBac	2	0.0068278	3	0.023663	6	0.0575319
LINE/R2-NeSL	2	0.0068278	2	0.0157754	2	0.0191773
LTR	2	0.0068278	1	0.00788768	1	0.00958865
LTR/Caulimviru	2	0.0068278	0	0	0	0
LTR/ERVL	2	0.0068278	1	0.00788768	4	0.0383546
LTR/Gypsy-Cigr	2	0.0068278	3	0.023663	1	0.00958865
ther/subtelomer	2	0.0068278	0	0	0	0
DNA/hAT-hAT5	1	0.0034139	0	0	0	0
DNA/Kolobok	1	0.0034139	1	0.00788768	0	0
LINE/Ambal	1	0.0034139	0	0	1	0.00958865
LINE/Prt	1	0.0034139	0	0	0	0
LINE/R1	1	0.0034139	0	0	4	0.0383546
LINE/R2-Dualen	1	0.0034139	0	0	0	0
LINE/Tad1	1	0.0034139	0	0	0	0
LTR/ERV-Famy	1	0.0034139	0	0	0	0
LTR/Gypsy?	1	0.0034139	0	0	0	0
LTR/Lenti	1	0.0034139	0	0	1	0.00958865
LINE/RTE-RTE	0	0	1	0.00788768	0	0
DNA/TcMar-Tc4	0	0	1	0.00788768	0	0
DNA/Kolobok-T2	0	0	1	0.00788768	1	0.00958865
DNA/hAT	0	0	1	0.00788768	0	0
DNA/hAT-Charlie	0	0	2	0.0157754	2	0.0191773
DNA/Crypton	0	0	2	0.0157754	0	0
DNA/CMC-Transib	0	0	3	0.023663	4	0.0383546
Other/subtelomer	0	0	1	0.00788768	3	0.0287659
LTR/ERV4	0	0	0	0	1	0.00958865
LINE/CRE	0	0	0	0	3	0.0287659
DNA/TcMar-m44	0	0	0	0	2	0.0191773
LINE/Genie	0	0	0	0	1	0.00958865
LINE/L2-Hydra	0	0	0	0	1	0.00958865
	1434	4.89553	668	5.26897	618	5.92578
