# Supplementary material for: De novo assembly and sex-specific transcriptome profiling in the sand fly Phlebotomus perniciosus (Diptera, Phlebotominae), a major Old World vector of Leishmania infantum
Source: BMC Genomics. 2015 Oct 23;16:847. doi: 10.1186/s12864-015-2088-x (PMC4619268; doi:10.1186/s12864-015-2088-x)
Supplement: Additional file 7: Table S5. — Putative long non-coding and novel protein coding genes of the PERNI data set. (XLS 340 kb) [file 12864_2015_2088_MOESM7_ESM.xls]

## Sheet: put_lncRNA
corset_cluster	length	Portrait							CPAT				CPC
		LongOrfLength	LongOrfStrand	LongOrfFrame	non_cod_prob	lncRNA4Annocript	cod_prob	non_cod_prob	ORF_size	Fickett_score	Hexamer_score	cod_prob	result	score
Cluster-5534.0	258	44	-	2	0.962439	YES	0.0375606	0.962439	3	0.3299	0	0.00586983	noncoding	-1.18408
Cluster-12958.2	771	90	-	2	0.963009	YES	0.0369909	0.963009	75	1.0919	-0.899405	0.0064406	noncoding	-1.37927
Cluster-15755.0	382	83	-	1	0.972431	YES	0.0275691	0.972431	75	0.6635	-0.53627	0.00714031	noncoding	-1.04256
Cluster-5257.0	436	50	+	2	0.95032	YES	0.0496795	0.95032	57	0.7525	0.107156	0.033007	noncoding	-1.48348
Cluster-14759.0	215	41	-	2	0.989516	YES	0.0104841	0.989516	42	0.599	-0.907984	0.00229647	noncoding	-1.26266
Cluster-10746.0	1575	64	-	0	0.977643	YES	0.0223571	0.977643	129	0.5405	-1.06798	0.000455104	noncoding	-1.32739
Cluster-8720.0	207	32	-	2	0.953717	YES	0.0462833	0.953717	12	0.3568	-2.05588	5.71128e-05	noncoding	-1.47217
Cluster-16792.0	707	65	-	1	0.96081	YES	0.0391902	0.96081	75	0.5879	-0.673447	0.00266624	noncoding	-1.31243
Cluster-10531.0	239	53	-	2	0.973468	YES	0.0265324	0.973468	33	0.9316	-1.33918	0.00200051	noncoding	-1.30725
Cluster-13764.0	234	77	-	2	0.954431	YES	0.0455688	0.954431	93	0.7993	-0.783638	0.00853149	noncoding	-1.07836
Cluster-9101.0	433	83	-	2	0.986877	YES	0.0131234	0.986877	93	0.9772	-0.530861	0.0199639	noncoding	-1.08078
Cluster-750.0	870	69	+	2	0.967192	YES	0.0328075	0.967192	102	0.4749	-0.561816	0.00252412	noncoding	-1.30469
Cluster-22115.1	270	57	+	1	0.980098	YES	0.0199023	0.980098	114	0.6194	-0.398368	0.0141448	noncoding	-1.15669
Cluster-3690.0	363	70	+	2	0.97185	YES	0.02815	0.97185	75	0.5495	-1.0531	0.00154121	noncoding	-1.06892
Cluster-9085.0	390	48	-	1	0.960087	YES	0.0399129	0.960087	30	0.915	-0.866168	0.00462096	noncoding	-1.46801
Cluster-7472.0	220	41	+	0	0.987054	YES	0.0129457	0.987054	48	0.6714	0.0971545	0.0313212	noncoding	-1.20973
Cluster-14056.0	236	78	+	2	0.981118	YES	0.018882	0.981118	78	0.6543	-0.118316	0.022995	noncoding	-1.08567
Cluster-5922.0	207	43	+	0	0.97707	YES	0.02293	0.97707	21	0.8628	-0.654778	0.00768566	noncoding	-1.18147
Cluster-20487.0	224	50	+	1	0.984606	YES	0.015394	0.984606	57	0.6829	-0.925749	0.00318928	noncoding	-1.0382
Cluster-14965.0	219	50	-	0	0.967577	YES	0.0324227	0.967577	78	0.7974	-0.374479	0.0197468	noncoding	-1.09027
Cluster-12852.0	227	43	+	1	0.970227	YES	0.0297725	0.970227	0	0	0	0.0022307	noncoding	-1.17281
Cluster-17618.0	857	86	-	1	0.970202	YES	0.0297983	0.970202	99	1.2092	-0.358195	0.035213	noncoding	-1.29141
Cluster-21553.2	249	63	-	1	0.950129	YES	0.0498712	0.950129	102	0.8577	-0.145069	0.0469914	noncoding	-1.51633
Cluster-1368.0	239	57	-	2	0.961935	YES	0.0380647	0.961935	81	0.8821	-0.257042	0.0331184	noncoding	-1.08903
Cluster-17595.0	225	44	-	1	0.968882	YES	0.0311178	0.968882	96	0.5155	-0.325415	0.0112003	noncoding	-1.52466
Cluster-270.3	283	45	+	1	0.958814	YES	0.0411863	0.958814	72	0.4808	-0.577194	0.00418975	noncoding	-1.24278
Cluster-5975.0	212	31	+	2	0.959822	YES	0.0401784	0.959822	21	0.5096	-1.26093	0.000636648	noncoding	-1.53272
Cluster-12958.0	566	53	-	1	0.956721	YES	0.0432789	0.956721	60	1.0811	-0.292654	0.0295871	noncoding	-1.48557
Cluster-3492.0	732	57	+	0	0.958291	YES	0.0417093	0.958291	114	0.8837	-1.37471	0.00167711	noncoding	-1.19952
Cluster-16288.4	388	60	+	1	0.950322	YES	0.0496779	0.950322	144	0.817	-0.75139	0.0123329	noncoding	-1.18187
Cluster-22944.3	236	37	-	1	0.965299	YES	0.0347009	0.965299	24	0.9585	-0.488843	0.0148574	noncoding	-1.40929
Cluster-2169.0	411	40	+	1	0.971567	YES	0.028433	0.971567	72	0.9961	-0.819559	0.00922447	noncoding	-1.35
Cluster-10865.1	247	33	+	2	0.976676	YES	0.0233242	0.976676	72	0.5595	-0.642061	0.00477036	noncoding	-1.31349
Cluster-17318.0	269	28	+	2	0.980931	YES	0.019069	0.980931	0	0	0	0.00210799	noncoding	-1.21767
Cluster-10561.0	229	56	+	0	0.969124	YES	0.0308759	0.969124	48	0.8052	-0.446227	0.0129947	noncoding	-1.27298
Cluster-21613.0	629	56	-	0	0.964323	YES	0.0356774	0.964323	120	0.5705	-0.862132	0.00267818	noncoding	-1.20776
Cluster-17493.0	398	64	-	2	0.964447	YES	0.035553	0.964447	69	1.0757	-0.896836	0.00965544	noncoding	-1.13096
Cluster-2983.0	269	62	+	0	0.958791	YES	0.0412086	0.958791	138	0.6691	-0.479958	0.0167061	noncoding	-1.30844
Cluster-5974.0	283	50	+	0	0.954634	YES	0.0453661	0.954634	30	0.9247	-0.618685	0.00982302	noncoding	-1.04725
Cluster-16553.1	236	65	-	1	0.961496	YES	0.0385036	0.961496	51	0.4276	-0.512292	0.00368942	noncoding	-1.28188
Cluster-12551.0	340	76	-	1	0.964575	YES	0.0354252	0.964575	117	0.8149	-0.546167	0.0166681	noncoding	-1.06546
Cluster-5641.0	384	52	+	0	0.953815	YES	0.0461852	0.953815	60	0.8321	-1.27324	0.00181334	noncoding	-1.38171
Cluster-7888.0	228	49	-	0	0.957268	YES	0.0427316	0.957268	66	0.7136	-0.767896	0.00545871	noncoding	-1.16966
Cluster-4188.0	342	38	+	2	0.964193	YES	0.0358071	0.964193	12	0.6672	-0.777914	0.00247525	noncoding	-1.20404
Cluster-1998.0	330	58	+	1	0.977084	YES	0.0229164	0.977084	81	0.9396	-0.149347	0.0443647	noncoding	-1.07254
Cluster-14081.0	261	44	+	2	0.968278	YES	0.0317224	0.968278	24	1.0096	-1.17256	0.00335508	noncoding	-1.23472
Cluster-12412.0	263	62	-	1	0.970535	YES	0.0294654	0.970535	90	0.6043	-0.600078	0.00689782	noncoding	-1.08081
Cluster-16597.0	226	74	+	2	0.957897	YES	0.0421035	0.957897	183	0.6526	-0.546811	0.0213154	noncoding	-1.30141
Cluster-5760.0	278	35	-	1	0.955026	YES	0.0449736	0.955026	54	1.0678	-0.48428	0.0253803	noncoding	-1.32567
Cluster-12958.1	457	52	-	0	0.957528	YES	0.0424716	0.957528	60	1.0811	-0.292654	0.0341175	noncoding	-1.31119
Cluster-8615.0	344	46	-	1	0.976326	YES	0.0236745	0.976326	24	0.5689	-0.871414	0.00164096	noncoding	-1.20717
Cluster-15286.0	265	85	-	0	0.954553	YES	0.0454467	0.954553	78	0.8744	-0.567182	0.0148779	noncoding	-1.1006
Cluster-7812.0	435	72	-	2	0.966447	YES	0.0335534	0.966447	165	0.6665	-0.548553	0.0143343	noncoding	-1.04859
Cluster-23239.5	459	54	-	1	0.971662	YES	0.0283385	0.971662	102	0.9057	-0.280962	0.0301383	noncoding	-1.09145
Cluster-7327.0	229	70	-	1	0.950857	YES	0.0491432	0.950857	117	0.7294	-0.59301	0.0134642	noncoding	-1.11073
Cluster-14495.4	842	83	-	0	0.974051	YES	0.0259486	0.974051	51	0.9146	-0.458785	0.00789372	noncoding	-1.07125
Cluster-11089.0	208	49	-	1	0.958285	YES	0.041715	0.958285	69	0.5831	-0.357555	0.0102487	noncoding	-1.17291
Cluster-15367.1	840	73	-	0	0.957681	YES	0.0423186	0.957681	141	0.6994	-0.365028	0.0114668	noncoding	-1.24626
Cluster-1486.0	303	51	-	0	0.965445	YES	0.0345554	0.965445	114	0.6555	-0.928018	0.00434361	noncoding	-1.12963
Cluster-5546.0	207	38	+	0	0.964884	YES	0.0351158	0.964884	42	0.8546	-0.629926	0.00955895	noncoding	-1.30556
Cluster-22253.0	287	42	-	2	0.970166	YES	0.0298343	0.970166	42	0.5887	-0.813337	0.00252747	noncoding	-1.44435
Cluster-23086.0	703	62	-	1	0.978687	YES	0.0213133	0.978687	153	0.7558	-1.13367	0.00296826	noncoding	-1.13719
Cluster-12394.0	433	63	+	1	0.975273	YES	0.0247275	0.975273	84	0.8828	-0.607358	0.0116973	noncoding	-1.12031
Cluster-11927.0	214	71	-	1	0.952549	YES	0.0474507	0.952549	93	0.9357	-0.220434	0.0480085	noncoding	-1.20096
Cluster-19653.0	447	57	+	2	0.952301	YES	0.0476991	0.952301	48	0.5414	-0.549061	0.00348177	noncoding	-1.30448
Cluster-1214.0	254	41	+	0	0.972049	YES	0.0279513	0.972049	0	0	0	0.00215102	noncoding	-1.20491
Cluster-8556.0	559	55	+	0	0.970701	YES	0.0292988	0.970701	60	0.8531	-0.106502	0.0236143	noncoding	-1.42481
Cluster-7490.0	313	42	+	0	0.966557	YES	0.0334434	0.966557	120	0.579	-0.955263	0.00337359	noncoding	-1.40387
Cluster-3357.0	687	67	+	0	0.958904	YES	0.0410955	0.958904	150	0.9492	-0.351118	0.0325864	noncoding	-1.13909
Cluster-20290.0	829	69	+	1	0.959954	YES	0.0400463	0.959954	90	0.6101	-0.284687	0.00689723	noncoding	-1.26991
Cluster-7134.1	568	51	-	0	0.986986	YES	0.0130138	0.986986	66	0.7902	-1.34993	0.00109822	noncoding	-1.17296
Cluster-16288.1	246	41	-	1	0.990637	YES	0.0093628	0.990637	0	0	0	0.00217433	noncoding	-1.30375
Cluster-14495.3	339	56	-	0	0.964085	YES	0.0359149	0.964085	132	0.8551	-0.501478	0.0237196	noncoding	-1.18969
Cluster-21036.0	259	69	+	0	0.958959	YES	0.0410412	0.958959	99	0.5665	-0.1044	0.0213699	noncoding	-1.09609
Cluster-2235.0	713	85	-	1	0.987995	YES	0.0120046	0.987995	99	0.5367	-0.646775	0.00298773	noncoding	-1.23518
Cluster-17445.0	273	56	-	2	0.999982	YES	1.75179e-05	0.999982	39	0.7231	-0.786674	0.0039874	noncoding	-1.28483
Cluster-8687.8	799	72	+	0	0.953836	YES	0.0461638	0.953836	99	0.7185	-0.931938	0.00233399	noncoding	-1.06751
Cluster-1774.0	254	40	+	0	0.951804	YES	0.0481956	0.951804	114	0.7143	-0.227432	0.0283575	noncoding	-1.24131
Cluster-15998.0	206	68	+	2	0.958374	YES	0.0416258	0.958374	96	0.6113	-0.231785	0.018951	noncoding	-1.17194
Cluster-16651.3	318	77	-	2	0.965054	YES	0.0349456	0.965054	36	0.915	-0.273008	0.0214999	noncoding	-1.38733
Cluster-18747.0	280	83	+	1	0.963844	YES	0.0361558	0.963844	48	1.0298	-0.227578	0.0388015	noncoding	-1.29853
Cluster-21868.0	247	36	+	0	0.953512	YES	0.0464879	0.953512	30	0.6762	-1.24748	0.00111666	noncoding	-1.32688
Cluster-6909.0	294	68	+	1	0.965471	YES	0.0345286	0.965471	51	0.736	-0.646643	0.00622607	noncoding	-1.49644
Cluster-4446.0	702	71	-	0	0.970732	YES	0.0292677	0.970732	111	0.9024	-0.676148	0.00932869	noncoding	-1.2101
Cluster-1806.0	292	65	-	1	0.959179	YES	0.0408205	0.959179	63	0.6744	-0.613674	0.00624257	noncoding	-1.31693
Cluster-1820.0	204	67	+	1	0.981512	YES	0.0184877	0.981512	36	0.9372	-0.535026	0.0145142	noncoding	-1.51645
Cluster-18667.1	332	69	-	0	0.960516	YES	0.039484	0.960516	42	0.8363	-0.0523791	0.0294029	noncoding	-1.50307
Cluster-2779.0	251	52	+	0	0.96523	YES	0.0347698	0.96523	54	0.6299	-1.07632	0.00179188	noncoding	-1.3282
Cluster-9264.0	213	66	-	2	0.967684	YES	0.0323157	0.967684	42	0.5694	-0.221994	0.0106044	noncoding	-1.29136
Cluster-19085.1	326	54	+	1	0.959475	YES	0.0405254	0.959475	57	0.6756	-0.461449	0.00812156	noncoding	-1.2553
Cluster-9098.3	313	92	-	2	0.954861	YES	0.0451388	0.954861	123	0.6323	-0.397271	0.0150464	noncoding	-1.09049
Cluster-6675.0	213	68	-	0	0.988087	YES	0.0119131	0.988087	57	0.6376	0.160294	0.0357709	noncoding	-1.16931
Cluster-10585.0	254	55	-	0	0.956095	YES	0.0439054	0.956095	42	0.5209	-0.587639	0.00367741	noncoding	-1.31808
Cluster-23203.1	421	60	+	2	0.970323	YES	0.0296769	0.970323	18	0.8772	-0.0555634	0.0237896	noncoding	-1.32728
Cluster-8917.0	282	38	+	0	0.96851	YES	0.0314904	0.96851	0	0	0	0.0020714	noncoding	-1.51386
Cluster-226.0	237	70	-	0	0.967057	YES	0.0329431	0.967057	45	0.7519	-0.522547	0.00894631	noncoding	-1.37145
Cluster-8103.0	241	54	-	1	0.977962	YES	0.0220383	0.977962	30	0.7582	-1.02732	0.00241948	noncoding	-1.0435
Cluster-20703.0	397	38	-	2	0.961412	YES	0.0385877	0.961412	63	1.0474	-0.295495	0.0341185	noncoding	-1.41803
Cluster-1478.0	211	30	-	0	0.971874	YES	0.0281259	0.971874	30	0.7098	-0.1153	0.0185819	noncoding	-1.51058
Cluster-15412.2	213	64	+	2	0.952177	YES	0.0478227	0.952177	114	0.4134	-0.658861	0.00449666	noncoding	-1.07156
Cluster-22541.1	806	93	-	2	0.982754	YES	0.0172461	0.982754	99	0.9584	-0.293664	0.0210656	noncoding	-1.27153
Cluster-13527.0	849	58	-	2	0.952848	YES	0.047152	0.952848	72	0.5468	-0.794478	0.0014251	noncoding	-1.10025
Cluster-19745.4	238	39	-	1	0.991526	YES	0.00847432	0.991526	39	0.627	-0.736503	0.0035334	noncoding	-1.12987
Cluster-14056.1	213	60	-	1	0.966994	YES	0.0330057	0.966994	99	0.6871	-0.312314	0.0199636	noncoding	-1.15783
Cluster-1512.0	453	37	+	0	0.983078	YES	0.0169219	0.983078	108	0.5297	-0.946998	0.00221261	noncoding	-1.1803
Cluster-17609.0	611	54	-	2	0.953945	YES	0.0460547	0.953945	90	0.8159	-0.710861	0.00624958	noncoding	-1.03688
Cluster-8670.0	620	50	-	2	0.95378	YES	0.04622	0.95378	138	0.8157	-1.17191	0.00317649	noncoding	-1.15869
Cluster-3216.0	863	89	-	2	0.953373	YES	0.0466271	0.953373	168	0.9402	-0.73694	0.0120151	noncoding	-1.34188
Cluster-2568.0	318	45	+	0	0.982616	YES	0.0173843	0.982616	99	0.7481	-0.806974	0.00653441	noncoding	-1.02476
Cluster-1336.0	228	34	+	1	0.962157	YES	0.0378432	0.962157	60	0.7023	-0.324833	0.0141614	noncoding	-1.22701
Cluster-20783.0	203	48	-	1	0.970821	YES	0.0291786	0.970821	63	0.8065	-0.60861	0.0105299	noncoding	-1.08535
Cluster-21006.0	203	29	+	2	0.9505	YES	0.0495	0.9505	72	0.5021	-1.06369	0.00157649	noncoding	-1.13815
Cluster-3574.0	222	39	-	0	0.975436	YES	0.024564	0.975436	87	0.8185	-0.199888	0.033802	noncoding	-1.23902
Cluster-16901.0	240	49	-	1	0.983117	YES	0.0168828	0.983117	81	0.4532	-0.713957	0.00320575	noncoding	-1.46921
Cluster-21302.0	251	57	+	0	0.960013	YES	0.0399868	0.960013	102	0.626	-0.0837544	0.0276512	noncoding	-1.06056
Cluster-15120.0	365	56	+	1	0.978915	YES	0.0210852	0.978915	36	0.5938	-0.278108	0.00773701	noncoding	-1.38724
Cluster-18638.0	611	51	+	1	0.970854	YES	0.0291456	0.970854	78	0.8693	-0.556435	0.0094729	noncoding	-1.27893
Cluster-854.0	397	65	+	1	0.967559	YES	0.0324414	0.967559	132	0.4901	-0.505336	0.0074185	noncoding	-1.13965
Cluster-22349.0	349	44	-	1	0.95662	YES	0.0433801	0.95662	48	0.6853	-0.508836	0.0067002	noncoding	-1.1272
Cluster-21796.0	274	47	+	2	0.957328	YES	0.0426717	0.957328	69	0.8402	-0.779604	0.00746681	noncoding	-1.22166
Cluster-19433.0	281	75	-	1	0.977656	YES	0.0223441	0.977656	114	0.7102	-0.993443	0.00451277	noncoding	-1.49751
Cluster-2212.0	265	66	+	0	0.982135	YES	0.0178654	0.982135	33	0.9337	-1.06983	0.00367148	noncoding	-1.46502
Cluster-18007.0	259	70	-	1	0.980559	YES	0.0194406	0.980559	57	0.722	-0.412282	0.0114361	noncoding	-1.49995
Cluster-14265.0	271	51	-	0	0.984836	YES	0.0151642	0.984836	36	0.5415	-0.471501	0.00476674	noncoding	-1.1515
Cluster-7353.0	203	67	+	0	0.950522	YES	0.0494781	0.950522	84	0.8073	-0.811193	0.0078882	noncoding	-1.07186
Cluster-20287.1	237	36	-	0	0.966838	YES	0.0331624	0.966838	24	0.3194	-1.20385	0.000409782	noncoding	-1.17187
Cluster-11037.1	251	75	-	0	0.955721	YES	0.0442789	0.955721	0	0	0	0.00215973	noncoding	-1.19711
Cluster-211.0	218	69	-	0	0.991436	YES	0.00856368	0.991436	99	0.4314	-1.17549	0.00121891	noncoding	-1.06631
Cluster-5588.0	537	44	-	0	0.967621	YES	0.0323793	0.967621	99	0.7087	-0.969383	0.00295267	noncoding	-1.13409
Cluster-13831.0	229	29	-	1	0.950159	YES	0.0498411	0.950159	39	0.4643	-1.12138	0.000886348	noncoding	-1.46324
Cluster-16369.0	208	62	+	2	0.953248	YES	0.0467524	0.953248	63	0.5587	-1.0539	0.00175263	noncoding	-1.22693
Cluster-20543.0	222	46	-	2	0.957865	YES	0.0421346	0.957865	39	0.6798	-1.00476	0.0022433	noncoding	-1.31675
Cluster-5784.0	359	46	-	2	0.970816	YES	0.0291843	0.970816	72	0.8505	-0.0992408	0.0343409	noncoding	-1.45883
Cluster-7560.2	371	63	-	0	0.95919	YES	0.0408097	0.95919	42	0.7664	-0.522975	0.00759521	noncoding	-1.18239
Cluster-767.0	233	47	-	1	0.960537	YES	0.0394627	0.960537	36	0.9708	-0.667545	0.011313	noncoding	-1.31241
Cluster-18598.0	206	26	+	0	0.987998	YES	0.0120019	0.987998	36	0.8442	-1.31306	0.00175983	noncoding	-1.45147
Cluster-2963.0	211	66	+	0	0.981179	YES	0.0188207	0.981179	84	0.8674	-0.781878	0.00998978	noncoding	-1.08779
Cluster-9454.0	315	85	+	2	0.959361	YES	0.0406388	0.959361	24	0.7246	-2.02999	0.00017527	noncoding	-1.14004
Cluster-14566.0	265	63	+	0	0.952713	YES	0.0472873	0.952713	42	0.9072	-1.09304	0.00347703	noncoding	-1.0996
Cluster-2050.0	340	36	-	0	0.972562	YES	0.0274378	0.972562	54	0.6204	-0.803301	0.00294441	noncoding	-1.2954
Cluster-3335.0	313	56	-	1	0.950514	YES	0.0494856	0.950514	57	0.5307	-0.876863	0.00201665	noncoding	-1.33931
Cluster-3315.0	590	46	-	0	0.951928	YES	0.0480723	0.951928	54	0.6899	-0.833646	0.00240831	noncoding	-1.31085
Cluster-16020.0	218	55	+	0	0.957647	YES	0.0423533	0.957647	30	0.531	-0.348348	0.00628894	noncoding	-1.13433
Cluster-23113.1	354	51	+	0	0.992744	YES	0.00725607	0.992744	30	0.3557	-1.1337	0.000485544	noncoding	-1.14853
Cluster-19842.0	633	71	+	0	0.968242	YES	0.031758	0.968242	141	0.5312	-0.538642	0.00611241	noncoding	-1.28434
Cluster-13610.1	798	43	+	0	0.96234	YES	0.0376602	0.96234	120	0.6838	-0.332271	0.0104066	noncoding	-1.27772
Cluster-13661.2	434	47	+	1	0.965724	YES	0.0342763	0.965724	132	0.8674	-0.832093	0.0100345	noncoding	-1.13628
Cluster-16107.0	281	56	-	2	0.963008	YES	0.0369916	0.963008	51	0.4223	-0.644702	0.00250074	noncoding	-1.31382
Cluster-3592.0	514	71	+	2	0.972949	YES	0.0270509	0.972949	168	0.6139	-0.696011	0.00802469	noncoding	-1.16951
Cluster-2045.0	552	83	-	2	0.969376	YES	0.0306241	0.969376	36	0.9033	-0.829177	0.00412901	noncoding	-1.35459
Cluster-6993.0	309	93	-	1	0.955803	YES	0.0441974	0.955803	174	0.4718	0.0404988	0.0403642	noncoding	-1.13337
Cluster-16638.0	642	82	-	2	0.950139	YES	0.0498607	0.950139	168	0.7551	-0.23062	0.0302968	noncoding	-1.07407
Cluster-20136.0	1067	72	-	0	0.952924	YES	0.0470759	0.952924	99	0.5133	-0.947877	0.000848679	noncoding	-1.28864
Cluster-21535.0	218	55	+	2	0.964871	YES	0.0351285	0.964871	57	0.9853	-0.637904	0.0155053	noncoding	-1.06701
Cluster-16614.0	235	42	+	1	0.97617	YES	0.0238299	0.97617	0	0	0	0.00220679	noncoding	-1.10748
Cluster-3090.0	324	50	-	2	0.955575	YES	0.0444251	0.955575	60	1.0183	-0.530871	0.0195422	noncoding	-1.42925
Cluster-107.2	239	59	+	2	0.966651	YES	0.0333487	0.966651	102	1.0714	-0.443037	0.0446777	noncoding	-1.0692
Cluster-6543.0	218	58	+	2	0.963266	YES	0.0367336	0.963266	42	0.8756	-0.770108	0.00721319	noncoding	-1.32657
Cluster-11159.0	218	51	+	2	0.966186	YES	0.0338136	0.966186	66	0.7646	-0.36356	0.0165968	noncoding	-1.07603
Cluster-17709.0	454	55	+	0	0.958942	YES	0.0410578	0.958942	93	0.747	-0.572411	0.00893554	noncoding	-1.11572
Cluster-4154.2	275	91	-	1	0.972787	YES	0.027213	0.972787	0	0	0	0.00209102	noncoding	-1.10098
Cluster-9117.0	262	57	+	0	0.962777	YES	0.0372226	0.962777	12	0.7099	-1.39534	0.000727624	noncoding	-1.0154
Cluster-22235.0	220	68	-	0	0.951872	YES	0.0481285	0.951872	45	1.1152	-0.857446	0.0122358	noncoding	-1.03366
Cluster-13631.0	302	45	-	2	0.967963	YES	0.0320367	0.967963	75	1.0706	-0.565479	0.024635	noncoding	-1.13226
Cluster-12649.0	368	58	+	0	0.968085	YES	0.0319152	0.968085	69	0.8054	-0.521286	0.0108875	noncoding	-1.24088
Cluster-18386.0	521	52	+	2	0.985684	YES	0.0143157	0.985684	72	0.7524	-0.499733	0.00818952	noncoding	-1.28988
Cluster-21.0	227	48	+	0	0.977001	YES	0.0229995	0.977001	27	0.9303	-0.384176	0.0181256	noncoding	-1.20774
Cluster-7288.1	335	49	-	0	0.954173	YES	0.0458269	0.954173	51	0.8456	-0.682175	0.00750612	noncoding	-1.24639
Cluster-17939.0	204	65	-	2	0.956064	YES	0.0439364	0.956064	27	1.0091	-0.989679	0.00571476	noncoding	-1.48921
Cluster-7947.6	1214	80	+	1	0.971253	YES	0.0287472	0.971253	243	0.5725	-0.858207	0.00365942	noncoding	-1.18212
Cluster-5881.0	272	71	-	1	0.958249	YES	0.0417507	0.958249	39	0.7861	-0.654672	0.00657183	noncoding	-1.04479
Cluster-14905.0	303	49	+	0	0.977384	YES	0.0226156	0.977384	57	0.4082	-1.10465	0.000827398	noncoding	-1.30667
Cluster-19376.0	353	49	+	2	0.953495	YES	0.0465048	0.953495	99	0.4355	-1.06561	0.00133372	noncoding	-1.17595
Cluster-714.0	212	44	-	2	0.981053	YES	0.018947	0.981053	78	0.47	-0.702271	0.00350372	noncoding	-1.09332
Cluster-18493.0	285	63	-	2	0.959542	YES	0.0404583	0.959542	57	0.9605	-0.740169	0.0103777	noncoding	-1.44301
Cluster-18198.0	239	39	-	2	0.958586	YES	0.0414143	0.958586	42	0.366	-0.804306	0.00141705	noncoding	-1.30999
Cluster-21966.1	242	36	+	0	0.962658	YES	0.0373417	0.962658	87	0.7646	-0.910336	0.00536225	noncoding	-1.23913
Cluster-14659.0	753	48	+	1	0.971834	YES	0.0281664	0.971834	129	0.6496	-0.481359	0.0076168	noncoding	-1.41463
Cluster-20549.0	680	67	-	1	0.986225	YES	0.0137752	0.986225	66	0.8894	-1.22998	0.00168626	noncoding	-1.26759
Cluster-4893.0	232	63	+	0	0.977736	YES	0.0222642	0.977736	21	0.9202	-0.11275	0.0310819	noncoding	-1.39854
Cluster-11670.0	568	68	+	1	0.977497	YES	0.022503	0.977497	165	0.7235	-0.34782	0.0226533	noncoding	-1.21985
Cluster-23321.0	324	46	+	0	0.967614	YES	0.0323864	0.967614	99	0.6949	-0.731253	0.00661333	noncoding	-1.22625
Cluster-20635.0	326	58	-	0	0.974971	YES	0.0250286	0.974971	60	0.6582	-0.737063	0.00413926	noncoding	-1.53178
Cluster-22849.0	201	42	-	0	0.999984	YES	1.63462e-05	0.999984	57	0.736	-0.382038	0.0138202	noncoding	-1.2395
Cluster-11694.0	201	45	-	2	0.989523	YES	0.0104767	0.989523	18	0.7836	-0.917076	0.00321431	noncoding	-1.40058
Cluster-22925.0	208	43	+	2	0.956882	YES	0.0431177	0.956882	6	0.3299	-3.44614	1.85678e-06	noncoding	-1.0551
Cluster-20770.0	746	78	-	1	0.952842	YES	0.0471577	0.952842	96	0.7237	-0.261997	0.011995	noncoding	-1.33276
Cluster-59.0	284	35	-	1	0.970426	YES	0.0295737	0.970426	27	0.9214	-0.809157	0.00604873	noncoding	-1.17733
Cluster-22616.0	215	59	-	0	0.982559	YES	0.0174407	0.982559	96	0.6164	-0.132291	0.0239367	noncoding	-1.30903
Cluster-20908.0	209	56	-	1	0.960767	YES	0.0392328	0.960767	39	0.7783	-0.437739	0.0116232	noncoding	-1.31066
Cluster-10259.0	202	40	-	1	0.975805	YES	0.0241951	0.975805	39	0.9065	-1.45472	0.00156559	noncoding	-1.51661
Cluster-4311.0	222	46	-	0	0.971282	YES	0.0287184	0.971282	42	0.7999	-0.0905992	0.0279865	noncoding	-1.35523
Cluster-2924.0	222	61	-	2	0.98846	YES	0.0115397	0.98846	144	0.5592	-0.435006	0.0150556	noncoding	-1.01201
Cluster-5681.0	308	49	+	2	0.980667	YES	0.0193334	0.980667	105	0.9677	-0.74702	0.0153835	noncoding	-1.17596
Cluster-15451.0	508	86	-	2	0.976284	YES	0.0237162	0.976284	111	0.9945	-0.785898	0.0122753	noncoding	-1.14549
Cluster-15609.0	265	42	-	1	0.955189	YES	0.0448113	0.955189	75	0.8748	-0.48117	0.0177304	noncoding	-1.23727
Cluster-5844.0	449	54	+	0	0.952447	YES	0.0475531	0.952447	87	0.5278	-0.983847	0.00168453	noncoding	-1.26153
Cluster-11395.1	414	63	+	1	0.961156	YES	0.0388436	0.961156	102	0.6144	-0.853534	0.00355011	noncoding	-1.29723
Cluster-7696.0	322	65	-	1	0.967554	YES	0.0324455	0.967554	48	0.9217	-0.199811	0.0286388	noncoding	-1.27988
Cluster-1342.0	204	33	+	1	0.984847	YES	0.0151528	0.984847	90	0.6381	-0.450534	0.0117177	noncoding	-1.38127
Cluster-17897.0	250	41	+	0	0.959343	YES	0.0406566	0.959343	93	0.7935	-0.410116	0.0196456	noncoding	-1.12316
Cluster-12127.0	212	38	+	1	0.961223	YES	0.0387771	0.961223	27	0.5406	-0.185385	0.00931689	noncoding	-1.53238
Cluster-15053.0	452	75	+	0	0.953437	YES	0.0465628	0.953437	213	0.6248	-0.535279	0.0194087	noncoding	-1.23824
Cluster-5842.0	233	77	-	1	0.955097	YES	0.0449026	0.955097	96	0.3671	-0.492953	0.00481234	noncoding	-1.10474
Cluster-22472.1	278	59	-	2	0.958165	YES	0.0418345	0.958165	81	0.6469	-0.64279	0.00641171	noncoding	-1.4601
Cluster-6962.0	268	44	+	0	0.986897	YES	0.013103	0.986897	57	0.7792	-0.930295	0.00396227	noncoding	-1.22591
Cluster-2020.0	296	44	-	0	0.988029	YES	0.011971	0.988029	0	0	0	0.00203269	noncoding	-1.17784
Cluster-128.0	308	48	-	0	0.958581	YES	0.0414191	0.958581	96	0.5435	-0.928894	0.00263142	noncoding	-1.21239
Cluster-4772.0	520	63	+	2	0.977374	YES	0.022626	0.977374	102	0.8873	-0.356912	0.022128	noncoding	-1.13466
Cluster-23315.0	274	61	-	0	0.95687	YES	0.0431295	0.95687	162	0.8049	-0.634506	0.0212593	noncoding	-1.32526
Cluster-15469.5	243	46	-	2	0.962297	YES	0.0377026	0.962297	33	0.8757	-0.329199	0.0180961	noncoding	-1.35665
Cluster-14331.0	289	54	+	1	0.983636	YES	0.0163638	0.983636	144	0.8091	-0.61709	0.0187967	noncoding	-1.02616
Cluster-11577.0	224	39	-	2	0.97229	YES	0.0277096	0.97229	99	0.846	-0.632067	0.0149147	noncoding	-1.16703
Cluster-3341.0	289	58	+	1	0.962387	YES	0.037613	0.962387	129	0.5694	-0.35746	0.0149227	noncoding	-1.05078
Cluster-1140.0	202	36	+	2	0.951277	YES	0.0487234	0.951277	69	0.829	-0.829485	0.00707438	noncoding	-1.27448
Cluster-4808.0	227	44	+	1	0.967103	YES	0.0328966	0.967103	54	0.9308	-0.326429	0.0262068	noncoding	-1.39981
Cluster-21686.0	316	52	-	1	0.982553	YES	0.0174474	0.982553	63	0.8662	-0.664495	0.00947776	noncoding	-1.26925
Cluster-6671.0	279	56	-	1	0.958993	YES	0.0410072	0.958993	36	0.5477	-0.697049	0.0028218	noncoding	-1.38389
Cluster-4933.0	235	58	-	1	0.972235	YES	0.0277648	0.972235	156	0.5038	-0.577966	0.00998744	noncoding	-1.05239
Cluster-10395.0	389	81	-	1	0.971515	YES	0.0284855	0.971515	78	0.8177	0.0244532	0.0419205	noncoding	-1.25078
Cluster-10522.0	895	63	-	0	0.983952	YES	0.0160478	0.983952	162	0.4933	-0.722265	0.00299632	noncoding	-1.22051
Cluster-8468.0	227	57	+	1	0.969154	YES	0.0308461	0.969154	108	0.7289	-0.481323	0.0161727	noncoding	-1.42278
Cluster-19417.0	242	36	-	1	0.961383	YES	0.0386166	0.961383	0	0	0	0.00218608	noncoding	-1.43506
Cluster-728.0	204	56	+	1	0.973319	YES	0.026681	0.973319	111	0.864	-0.475198	0.0257794	noncoding	-1.34876
Cluster-14626.0	348	55	+	1	0.962916	YES	0.0370844	0.962916	60	0.4503	-0.75892	0.00205338	noncoding	-1.37488
Cluster-23314.0	229	72	+	2	0.972842	YES	0.027158	0.972842	96	0.7703	-0.341435	0.0227105	noncoding	-1.11919
Cluster-17348.0	425	61	+	0	0.9763	YES	0.0237003	0.9763	171	0.6621	-0.311014	0.0262141	noncoding	-1.20217
Cluster-15448.0	214	55	-	1	0.977575	YES	0.0224249	0.977575	0	0	0	0.0022701	noncoding	-1.29384
Cluster-23093.2	238	48	-	0	0.968757	YES	0.0312427	0.968757	90	0.7478	-0.486387	0.0142364	noncoding	-1.03299
Cluster-19989.0	287	61	+	1	0.969568	YES	0.0304319	0.969568	60	0.4385	-0.337839	0.00581058	noncoding	-1.28223
Cluster-5189.1	743	78	-	2	0.971672	YES	0.0283277	0.971672	123	0.7018	-0.759614	0.00444297	noncoding	-1.23768
Cluster-21620.1	267	38	-	2	0.979494	YES	0.0205064	0.979494	78	0.8605	-0.545432	0.0149842	noncoding	-1.338
Cluster-19856.0	315	51	+	1	0.950214	YES	0.0497857	0.950214	66	0.6882	-0.583009	0.00695885	noncoding	-1.08708
Cluster-639.0	275	55	-	2	0.979301	YES	0.0206986	0.979301	48	0.7307	-0.854234	0.00375481	noncoding	-1.42566
Cluster-12433.0	232	38	+	2	0.974355	YES	0.0256446	0.974355	12	0.6575	-0.268346	0.00925723	noncoding	-1.2364
Cluster-11921.0	247	37	+	1	0.959104	YES	0.0408958	0.959104	96	0.909	-0.676626	0.0152913	noncoding	-1.10077
Cluster-595.0	216	56	+	0	0.981899	YES	0.018101	0.981899	87	0.5169	-1.10115	0.00169169	noncoding	-1.20892
Cluster-5155.0	676	44	+	1	0.973693	YES	0.0263069	0.973693	60	0.8491	-1.04801	0.00219164	noncoding	-1.13525
Cluster-1633.0	276	72	-	2	0.95501	YES	0.04499	0.95501	54	1.0943	-0.861188	0.0114477	noncoding	-1.45539
Cluster-19366.0	232	44	+	1	0.965755	YES	0.0342445	0.965755	42	0.3194	-1.28433	0.000399819	noncoding	-1.50199
Cluster-2192.0	318	35	-	2	0.987147	YES	0.0128528	0.987147	18	0.5828	-1.49311	0.000386083	noncoding	-1.47831
Cluster-11436.0	241	53	+	0	0.95734	YES	0.0426604	0.95734	84	0.6481	-0.568356	0.00826925	noncoding	-1.16507
Cluster-6641.6	345	43	+	0	0.955917	YES	0.0440829	0.955917	99	0.6464	-0.946473	0.00335167	noncoding	-1.20639
Cluster-5567.0	279	49	-	0	0.952578	YES	0.0474218	0.952578	51	0.737	-0.997151	0.00278882	noncoding	-1.28386
Cluster-12982.1	646	71	-	1	0.976893	YES	0.0231066	0.976893	114	0.6333	-0.254725	0.0124916	noncoding	-1.32418
Cluster-18641.2	313	49	-	2	0.963089	YES	0.0369107	0.963089	30	0.8102	-1.46707	0.000906898	noncoding	-1.17348
Cluster-18607.1	662	44	+	2	0.965365	YES	0.0346353	0.965365	75	0.7812	-0.581666	0.00625339	noncoding	-1.20653
Cluster-2817.0	243	58	+	1	0.978389	YES	0.0216112	0.978389	42	0.6059	-1.15791	0.00125053	noncoding	-1.1051
Cluster-6714.0	227	64	+	0	0.976892	YES	0.0231077	0.976892	12	0.7459	-0.592893	0.00565065	noncoding	-1.02618
Cluster-20287.0	247	31	+	2	0.959955	YES	0.0400447	0.959955	24	0.3194	-1.20385	0.000404289	noncoding	-1.16472
Cluster-39.0	336	68	+	1	0.961111	YES	0.038889	0.961111	75	0.4972	-0.685489	0.00325831	noncoding	-1.02181
Cluster-6131.0	228	46	-	1	0.975425	YES	0.0245752	0.975425	99	0.5535	-0.479375	0.0089338	noncoding	-1.22529
Cluster-5237.0	252	49	-	0	0.980783	YES	0.0192165	0.980783	0	0	0	0.00215683	noncoding	-1.20512
Cluster-2396.0	435	42	+	0	0.980691	YES	0.0193088	0.980691	78	0.743	-1.16319	0.00197275	noncoding	-1.23189
Cluster-22661.0	203	53	-	2	0.979721	YES	0.0202785	0.979721	78	0.5554	-0.777781	0.00382764	noncoding	-1.27632
Cluster-12194.0	247	51	-	0	0.972209	YES	0.0277905	0.972209	33	0.9453	-1.05835	0.00400055	noncoding	-1.14654
Cluster-7116.0	309	71	-	2	0.977831	YES	0.0221691	0.977831	96	0.7518	-0.798026	0.00665145	noncoding	-1.10355
Cluster-4187.0	352	31	+	0	0.981605	YES	0.0183948	0.981605	0	0	0	0.00188496	noncoding	-1.39723
Cluster-50.0	286	58	-	1	0.960775	YES	0.0392246	0.960775	69	1.0008	-0.300237	0.0358859	noncoding	-1.18822
Cluster-7143.0	289	54	-	0	0.966807	YES	0.0331929	0.966807	99	0.6969	-0.193054	0.0244916	noncoding	-1.26012
Cluster-3143.0	392	53	+	0	0.969699	YES	0.0303012	0.969699	21	0.6918	-0.66634	0.00350817	noncoding	-1.46391
Cluster-7258.0	224	35	-	0	0.985907	YES	0.0140927	0.985907	24	1.0146	-0.273208	0.0293172	noncoding	-1.41118
Cluster-19358.0	313	61	+	1	0.989471	YES	0.0105294	0.989471	24	0.9632	-0.222019	0.0252714	noncoding	-1.44157
Cluster-121.0	258	57	+	2	0.955373	YES	0.0446266	0.955373	12	0.5718	-0.624937	0.00299254	noncoding	-1.4815
Cluster-1357.0	206	58	+	0	0.982053	YES	0.0179467	0.982053	75	0.3493	-0.6666	0.00261122	noncoding	-1.31735
Cluster-12904.3	639	84	-	1	0.971672	YES	0.0283278	0.971672	201	0.6684	-0.53226	0.0156198	noncoding	-1.09117
Cluster-1097.0	243	55	-	1	0.98234	YES	0.01766	0.98234	45	0.9639	-0.231848	0.0325002	noncoding	-1.33582
Cluster-2804.0	374	77	+	0	0.960793	YES	0.0392071	0.960793	156	0.4452	-0.520455	0.00797754	noncoding	-1.39933
Cluster-17706.0	245	42	+	2	0.981683	YES	0.018317	0.981683	45	0.8748	-0.49234	0.0136629	noncoding	-1.52548
Cluster-61.0	217	48	+	0	0.958896	YES	0.0411036	0.958896	6	0.5841	-2.71525	2.2135e-05	noncoding	-1.14523
Cluster-5282.0	236	49	-	0	0.972788	YES	0.0272117	0.972788	42	1.1774	-0.657151	0.0223348	noncoding	-1.41821
Cluster-21399.0	983	87	-	1	0.960745	YES	0.039255	0.960745	153	0.6088	-1.04439	0.00162116	noncoding	-1.17439
Cluster-22608.0	253	36	-	2	0.961617	YES	0.0383832	0.961617	33	0.6363	-0.200117	0.0119197	noncoding	-1.4978
Cluster-20840.0	308	50	-	0	0.957059	YES	0.0429413	0.957059	72	0.5942	-0.275101	0.0115395	noncoding	-1.37411
Cluster-16530.0	691	63	-	0	0.95391	YES	0.0460899	0.95391	81	0.4906	-0.45826	0.00357125	noncoding	-1.42993
Cluster-19440.0	209	62	-	2	0.965007	YES	0.0349932	0.965007	87	1.0275	-0.602463	0.0250034	noncoding	-1.14191
Cluster-7823.0	228	51	+	1	0.950366	YES	0.0496344	0.950366	144	0.8699	-0.332417	0.0466645	noncoding	-1.24016
Cluster-5905.0	256	47	-	0	0.95273	YES	0.0472705	0.95273	87	0.4797	-0.518528	0.00567369	noncoding	-1.11467
Cluster-9642.0	298	43	-	1	0.963678	YES	0.0363218	0.963678	96	0.5384	-0.585328	0.00590541	noncoding	-1.32495
Cluster-23366.1	314	47	+	0	0.95223	YES	0.0477701	0.95223	96	0.7433	-0.279963	0.0216278	noncoding	-1.04463
Cluster-1108.0	238	44	-	2	0.984989	YES	0.0150105	0.984989	57	0.6376	0.145424	0.0334672	noncoding	-1.23903
Cluster-16453.0	499	67	-	2	0.992908	YES	0.00709167	0.992908	60	0.9134	-0.122419	0.0293586	noncoding	-1.18989
Cluster-8397.0	238	50	+	0	0.968702	YES	0.0312977	0.968702	93	1.0247	-0.732835	0.0185868	noncoding	-1.10952
Cluster-598.0	256	50	+	0	0.965108	YES	0.034892	0.965108	54	0.5154	-0.577482	0.00410739	noncoding	-1.30826
Cluster-23330.0	377	45	+	2	0.978894	YES	0.0211058	0.978894	69	0.6263	-0.627363	0.00492725	noncoding	-1.33169
Cluster-360.0	247	82	-	1	0.96475	YES	0.0352503	0.96475	75	0.5722	-0.184884	0.0148661	noncoding	-1.20611
Cluster-3239.0	664	89	+	1	0.959268	YES	0.0407324	0.959268	153	0.8473	-0.287025	0.0297097	noncoding	-1.20005
Cluster-12351.0	239	49	+	2	0.968974	YES	0.0310263	0.968974	114	0.6733	-0.513327	0.0132124	noncoding	-1.36414
Cluster-22175.0	220	42	-	2	0.97723	YES	0.02277	0.97723	45	0.7593	-0.703129	0.00612049	noncoding	-1.30687
Cluster-10148.0	240	53	+	1	0.950777	YES	0.0492234	0.950777	9	0.9174	-1.46458	0.00115181	noncoding	-1.50854
Cluster-17087.0	221	37	-	2	0.975632	YES	0.0243677	0.975632	102	0.5842	-0.358991	0.0134378	noncoding	-1.44818
Cluster-5913.0	221	47	-	2	0.956392	YES	0.0436077	0.956392	54	0.5461	-0.439548	0.00652711	noncoding	-1.10013
Cluster-21442.0	649	65	-	2	0.962863	YES	0.037137	0.962863	54	1.0443	-0.256872	0.0245828	noncoding	-1.22973
Cluster-815.0	823	75	-	2	0.969856	YES	0.0301436	0.969856	117	0.8243	-0.913995	0.00378762	noncoding	-1.18599
Cluster-21535.1	208	51	+	2	0.951593	YES	0.0484071	0.951593	57	0.9853	-0.637904	0.0157128	noncoding	-1.10525
Cluster-3480.0	300	49	-	1	0.979657	YES	0.0203433	0.979657	129	0.4851	-0.756092	0.00449395	noncoding	-1.21823
Cluster-7550.0	390	65	-	0	0.977616	YES	0.0223842	0.977616	120	0.7376	-0.653355	0.00991901	noncoding	-1.48255
Cluster-7041.1	259	72	-	1	0.957008	YES	0.0429918	0.957008	45	0.5905	-1.19451	0.0011007	noncoding	-1.39509
Cluster-22895.0	295	55	+	2	0.9728	YES	0.0271997	0.9728	147	0.8814	-0.42858	0.0364677	noncoding	-1.09849
Cluster-8683.0	543	70	-	2	0.961064	YES	0.0389362	0.961064	132	0.4793	-0.653881	0.00416276	noncoding	-1.35838
Cluster-4587.0	222	42	+	1	0.951937	YES	0.0480635	0.951937	81	0.6385	-1.02721	0.0027243	noncoding	-1.31228
Cluster-16289.0	303	49	+	1	0.950918	YES	0.0490825	0.950918	93	0.5912	-0.337037	0.0119674	noncoding	-1.34076
Cluster-20933.0	288	43	-	1	0.988859	YES	0.0111413	0.988859	0	0	0	0.00205472	noncoding	-1.36697
Cluster-4549.0	418	84	-	0	0.955821	YES	0.0441789	0.955821	66	0.7179	-0.712131	0.00488498	noncoding	-1.2805
Cluster-400.0	305	53	-	1	0.969116	YES	0.0308844	0.969116	57	0.7169	-1.23817	0.00151309	noncoding	-1.28504
Cluster-4835.0	333	48	+	0	0.952527	YES	0.0474725	0.952527	21	1.1118	-0.535921	0.0179013	noncoding	-1.46677
Cluster-22751.0	224	74	-	0	0.964598	YES	0.035402	0.964598	15	0.9138	-1.49514	0.00114213	noncoding	-1.2101
Cluster-20131.1	214	40	+	1	0.956991	YES	0.0430089	0.956991	39	0.7185	-1.21308	0.00155578	noncoding	-1.06166
Cluster-13928.0	830	64	-	2	0.950076	YES	0.0499241	0.950076	156	0.7706	-1.03241	0.00340965	noncoding	-1.25852
Cluster-15257.0	574	55	+	0	0.961148	YES	0.0388522	0.961148	63	1.01	-0.00376957	0.0472754	noncoding	-1.18236
Cluster-16685.0	401	84	-	1	0.956597	YES	0.0434029	0.956597	171	0.5186	-0.553596	0.0100917	noncoding	-1.00735
Cluster-126.0	235	48	+	1	0.958799	YES	0.0412008	0.958799	96	0.5687	-0.571471	0.00726424	noncoding	-1.40608
Cluster-2935.0	553	52	-	0	0.970806	YES	0.0291936	0.970806	81	0.786	-0.944722	0.00329082	noncoding	-1.33405
Cluster-225.0	204	32	-	0	0.95938	YES	0.0406198	0.95938	24	0.9639	-1.86115	0.000620821	noncoding	-1.38616
Cluster-20161.0	386	90	+	0	0.954345	YES	0.0456548	0.954345	21	1.0756	-0.58633	0.0133347	noncoding	-1.08116
Cluster-19565.0	361	54	+	2	0.965346	YES	0.0346542	0.965346	132	0.7437	-0.553461	0.0147256	noncoding	-1.05472
Cluster-6697.0	205	53	+	0	0.981092	YES	0.0189082	0.981092	162	0.6226	-0.688959	0.0120049	noncoding	-1.01008
Cluster-23359.0	278	88	+	1	0.966043	YES	0.0339566	0.966043	90	0.8105	-0.0582054	0.0435044	noncoding	-1.19281
Cluster-656.1	527	55	-	0	0.993565	YES	0.00643453	0.993565	69	0.9054	-0.423293	0.0148788	noncoding	-1.27192
Cluster-18529.0	600	66	-	2	0.973552	YES	0.0264476	0.973552	72	0.5076	-0.801614	0.00174363	noncoding	-1.34297
Cluster-17794.0	259	66	-	1	0.975047	YES	0.0249527	0.975047	36	0.8879	-1.39323	0.00154459	noncoding	-1.34604
Cluster-21069.0	239	43	-	1	0.991658	YES	0.00834244	0.991658	93	0.3818	-0.797729	0.00236651	noncoding	-1.0664
Cluster-22.0	260	86	-	0	0.973401	YES	0.0265985	0.973401	156	0.7139	-0.208325	0.0420165	noncoding	-1.04557
Cluster-22969.0	230	66	-	0	0.952167	YES	0.0478326	0.952167	75	0.7426	-1.07334	0.00312683	noncoding	-1.01291
Cluster-15797.0	230	53	-	2	0.957124	YES	0.0428764	0.957124	30	0.5667	-0.325704	0.00725708	noncoding	-1.32978
Cluster-10086.0	230	76	-	2	0.97853	YES	0.0214702	0.97853	63	0.7013	-0.940334	0.00340425	noncoding	-1.48734
Cluster-14225.1	464	64	-	0	0.957996	YES	0.0420042	0.957996	39	1.1039	-1.23079	0.00336417	noncoding	-1.10005
Cluster-22711.0	328	57	+	2	0.980888	YES	0.0191119	0.980888	60	0.9556	-0.164311	0.0376695	noncoding	-1.30016
Cluster-13818.1	241	50	-	2	0.990453	YES	0.00954683	0.990453	75	1.1316	-0.492928	0.0376109	noncoding	-1.31656
Cluster-4500.0	330	53	+	0	0.957255	YES	0.0427453	0.957255	60	0.5619	0.0457661	0.0193956	noncoding	-1.23049
Cluster-20830.0	500	49	-	2	0.974104	YES	0.0258962	0.974104	45	0.5628	-0.762014	0.0020355	noncoding	-1.30469
Cluster-8255.0	376	67	+	1	0.96922	YES	0.0307801	0.96922	57	0.5651	-0.668081	0.00336083	noncoding	-1.04911
Cluster-1498.0	220	60	-	1	0.962413	YES	0.037587	0.962413	60	0.6132	-0.395434	0.0093244	noncoding	-1.255
Cluster-23293.0	242	80	-	0	0.983869	YES	0.0161307	0.983869	99	0.6485	-0.425698	0.0131683	noncoding	-1.25102
Cluster-22880.0	209	69	-	1	0.966611	YES	0.0333886	0.966611	54	1.0049	-0.150194	0.0496387	noncoding	-1.5209
Cluster-17829.0	415	54	+	2	0.967117	YES	0.032883	0.967117	144	0.5412	-0.350275	0.0134582	noncoding	-1.12365
Cluster-3667.0	222	49	-	1	0.958895	YES	0.0411051	0.958895	93	0.8519	-0.468531	0.0211254	noncoding	-1.05456
Cluster-16037.0	255	85	-	0	0.962235	YES	0.0377649	0.962235	108	0.6009	-0.591734	0.00824332	noncoding	-1.05108
Cluster-19948.0	308	72	-	1	0.953948	YES	0.0460519	0.953948	132	0.9955	-0.446774	0.0420372	noncoding	-1.13287
Cluster-22605.0	235	66	-	0	0.966794	YES	0.0332064	0.966794	18	1.0998	-1.52798	0.0018632	noncoding	-1.15063
Cluster-16349.0	235	55	+	2	0.955276	YES	0.0447239	0.955276	93	0.4849	-0.452485	0.00729738	noncoding	-1.05508
Cluster-589.0	246	60	-	0	0.966754	YES	0.033246	0.966754	69	0.7582	-0.699	0.00734498	noncoding	-1.39904
Cluster-14966.0	329	59	+	1	0.956427	YES	0.0435731	0.956427	39	1.0819	-0.199481	0.0417605	noncoding	-1.03797
Cluster-3547.0	289	39	+	1	0.956399	YES	0.0436008	0.956399	66	0.9612	-0.735889	0.0113037	noncoding	-1.06881
Cluster-10923.0	290	63	+	0	0.953611	YES	0.0463885	0.953611	174	0.6707	-0.784673	0.0109677	noncoding	-1.47673
Cluster-10984.0	258	58	-	2	0.97297	YES	0.0270302	0.97297	72	0.7292	-0.795501	0.00542542	noncoding	-1.01762
Cluster-10325.0	330	37	-	1	0.951077	YES	0.048923	0.951077	69	0.614	-0.747988	0.0038076	noncoding	-1.22871
Cluster-2325.0	359	67	-	1	0.96412	YES	0.03588	0.96412	39	0.6022	-0.917287	0.00181933	noncoding	-1.21887
Cluster-18562.1	224	48	-	2	0.953502	YES	0.0464978	0.953502	39	1.0404	-0.146933	0.0478302	noncoding	-1.20678
Cluster-22516.0	704	93	-	0	0.979558	YES	0.0204421	0.979558	60	0.8806	-0.689034	0.00540691	noncoding	-1.21215
Cluster-17395.0	223	37	+	2	0.960048	YES	0.0399516	0.960048	84	0.7779	-0.51333	0.0141443	noncoding	-1.24125
Cluster-14609.0	213	37	-	0	0.953106	YES	0.0468944	0.953106	66	0.8051	-0.266881	0.0235438	noncoding	-1.11151
Cluster-1918.0	259	56	-	0	0.960721	YES	0.0392785	0.960721	111	0.7138	-0.191237	0.0297946	noncoding	-1.09216
Cluster-2123.0	225	33	-	2	0.980983	YES	0.0190168	0.980983	54	0.9666	-1.14731	0.0042828	noncoding	-1.30893
Cluster-5142.0	281	36	+	2	0.967777	YES	0.0322231	0.967777	54	0.5399	-0.0345373	0.0152782	noncoding	-1.22261
Cluster-2439.0	238	60	-	0	0.978562	YES	0.0214381	0.978562	51	0.989	-0.765789	0.010743	noncoding	-1.11606
Cluster-13558.0	238	45	-	2	0.966998	YES	0.0330021	0.966998	45	0.5328	-0.152035	0.0111306	noncoding	-1.29232
Cluster-14089.0	226	32	+	2	0.966627	YES	0.0333732	0.966627	78	0.4659	-0.189935	0.011333	noncoding	-1.20502
Cluster-6337.0	250	73	-	1	0.955196	YES	0.0448043	0.955196	96	0.5099	-0.681326	0.00461574	noncoding	-1.31885
Cluster-21491.0	251	46	-	0	0.966974	YES	0.033026	0.966974	45	0.8738	-0.924878	0.00489602	noncoding	-1.39755
Cluster-15963.0	524	89	-	0	0.967389	YES	0.0326107	0.967389	105	0.7508	-0.210454	0.0212724	noncoding	-1.25803
Cluster-401.0	262	44	-	0	0.954124	YES	0.0458758	0.954124	111	0.653	-0.507825	0.0119082	noncoding	-1.11158
Cluster-7516.0	228	40	+	1	0.958139	YES	0.0418605	0.958139	12	0.5066	-0.282775	0.00574856	noncoding	-1.45222
Cluster-5833.0	263	42	+	0	0.963938	YES	0.0360617	0.963938	84	0.4836	-1.0591	0.00154631	noncoding	-1.12748
Cluster-15793.0	215	51	-	2	0.986504	YES	0.0134959	0.986504	87	0.8158	-0.313158	0.0260933	noncoding	-1.11678
Cluster-3359.0	471	63	-	2	0.957964	YES	0.0420358	0.957964	99	0.9418	-0.734488	0.0112081	noncoding	-1.27592
Cluster-219.0	274	45	+	2	0.989725	YES	0.0102754	0.989725	6	0.3299	-3.44614	1.6985e-06	noncoding	-1.14089
Cluster-2595.0	241	37	-	2	0.962638	YES	0.0373623	0.962638	36	0.6922	-0.273276	0.0123596	noncoding	-1.32584
Cluster-2150.0	303	54	-	1	0.967076	YES	0.0329236	0.967076	105	0.8208	-0.454523	0.0198598	noncoding	-1.15693
Cluster-7315.1	295	31	-	2	0.962034	YES	0.0379661	0.962034	12	0.3194	-1.78119	8.68947e-05	noncoding	-1.49841
Cluster-23274.0	831	63	-	1	0.968592	YES	0.031408	0.968592	102	0.8841	-0.805491	0.00506682	noncoding	-1.1707
Cluster-20397.0	692	89	-	1	0.980766	YES	0.0192341	0.980766	72	0.8973	-0.533214	0.00925304	noncoding	-1.27571
Cluster-2542.0	309	54	+	1	0.975083	YES	0.0249171	0.975083	81	0.9441	-0.696745	0.0130726	noncoding	-1.53123
Cluster-8249.0	628	65	-	1	0.960627	YES	0.0393728	0.960627	114	0.7234	-0.60603	0.00733226	noncoding	-1.09995
Cluster-11497.0	234	37	+	2	0.991285	YES	0.00871459	0.991285	39	0.4111	-0.400344	0.00412604	noncoding	-1.27807
Cluster-19283.0	1035	87	-	0	0.965961	YES	0.034039	0.965961	105	0.3806	-0.489722	0.00185713	noncoding	-1.25682
Cluster-3074.0	278	43	-	1	0.958606	YES	0.0413936	0.958606	66	0.5697	-0.31255	0.00970994	noncoding	-1.29268
Cluster-704.0	218	42	+	2	0.983902	YES	0.0160978	0.983902	105	0.4665	-0.928223	0.00256003	noncoding	-1.0977
Cluster-15351.0	396	55	+	0	0.981474	YES	0.018526	0.981474	21	0.4818	-0.488907	0.00283625	noncoding	-1.1626
Cluster-6064.3	345	57	-	2	0.962547	YES	0.037453	0.962547	57	0.7983	-0.417473	0.0126208	noncoding	-1.12744
Cluster-3097.0	219	56	-	0	0.978498	YES	0.0215024	0.978498	87	0.8566	-0.326598	0.0283366	noncoding	-1.11556
Cluster-846.0	280	64	+	1	0.951315	YES	0.0486851	0.951315	81	0.6777	-0.200198	0.0197245	noncoding	-1.28736
Cluster-3368.0	389	69	+	2	0.98258	YES	0.0174198	0.98258	111	0.8363	-0.613073	0.0135055	noncoding	-1.08194
Cluster-2168.0	256	47	-	1	0.983132	YES	0.016868	0.983132	57	0.8783	-0.358909	0.0205992	noncoding	-1.16721
Cluster-16088.0	244	63	-	0	0.954246	YES	0.0457544	0.954246	78	0.6902	-0.331363	0.0154124	noncoding	-1.11643
Cluster-7939.2	399	54	-	0	0.962475	YES	0.0375252	0.962475	63	0.8096	-0.601107	0.00832185	noncoding	-1.4025
Cluster-23097.0	280	78	-	2	0.977392	YES	0.0226084	0.977392	66	0.827	-1.07144	0.0034884	noncoding	-1.20874
Cluster-452.0	258	41	+	2	0.956389	YES	0.043611	0.956389	72	0.663	-0.0735374	0.0241283	noncoding	-1.19133
Cluster-20301.0	404	52	-	0	0.991789	YES	0.00821056	0.991789	81	0.416	-0.920056	0.00141364	noncoding	-1.20224
Cluster-23334.1	281	42	-	2	0.984338	YES	0.0156616	0.984338	27	0.5566	-0.967715	0.00140822	noncoding	-1.37407
Cluster-21344.0	417	61	-	1	0.951695	YES	0.0483046	0.951695	93	0.5215	-0.822395	0.00266488	noncoding	-1.13077
Cluster-4496.0	247	61	-	2	0.960618	YES	0.0393822	0.960618	81	0.898	-0.325637	0.0293225	noncoding	-1.1374
Cluster-8415.0	317	72	-	1	0.954156	YES	0.0458441	0.954156	90	0.5331	-0.820218	0.00308962	noncoding	-1.29724
Cluster-15750.0	405	49	+	2	0.952254	YES	0.0477463	0.952254	126	0.5531	-0.770085	0.0045026	noncoding	-1.16903
Cluster-19619.2	294	38	-	0	0.952576	YES	0.0474241	0.952576	105	0.4785	-0.598955	0.00520789	noncoding	-1.18463
Cluster-4409.0	220	49	-	0	0.957908	YES	0.0420921	0.957908	102	0.842	-0.41778	0.0250114	noncoding	-1.43879
Cluster-5332.0	247	40	+	0	0.961751	YES	0.0382486	0.961751	120	0.7392	-0.470334	0.0184839	noncoding	-1.05962
Cluster-2543.0	260	70	-	0	0.979427	YES	0.0205725	0.979427	27	0.8703	0.0373074	0.0384845	noncoding	-1.42919
Cluster-5715.0	320	53	+	1	0.964769	YES	0.0352315	0.964769	75	0.6937	-0.593486	0.00741886	noncoding	-1.03688
Cluster-21624.0	248	45	+	0	0.954758	YES	0.0452417	0.954758	78	0.7995	-1.02771	0.0041347	noncoding	-1.05875
Cluster-17575.0	812	71	-	0	0.968721	YES	0.0312791	0.968721	93	0.7602	-0.284217	0.0113146	noncoding	-1.35463
Cluster-16538.0	284	37	-	2	0.952663	YES	0.0473374	0.952663	66	0.9155	-0.77798	0.00900607	noncoding	-1.25012
Cluster-410.0	476	49	+	2	0.975924	YES	0.0240764	0.975924	108	0.8233	-0.276465	0.0246745	noncoding	-1.24768
Cluster-9319.0	208	53	+	0	0.963714	YES	0.0362861	0.963714	102	0.7766	-0.433877	0.0202218	noncoding	-1.17837
Cluster-3806.0	222	41	-	2	0.960139	YES	0.0398613	0.960139	36	0.7948	-1.44201	0.00109556	noncoding	-1.1016
Cluster-20146.0	537	67	+	1	0.95696	YES	0.0430404	0.95696	135	0.8223	-0.150515	0.0382206	noncoding	-1.22143
Cluster-10576.0	262	53	+	2	0.979292	YES	0.0207084	0.979292	126	0.7137	-0.500441	0.0165135	noncoding	-1.02229
Cluster-20900.0	310	46	+	1	0.962872	YES	0.0371281	0.962872	54	0.8544	-0.479914	0.0131375	noncoding	-1.26421
Cluster-6365.0	208	55	+	2	0.976708	YES	0.0232919	0.976708	18	0.3777	-2.09266	5.86829e-05	noncoding	-1.4043
Cluster-9415.2	208	41	-	1	0.971272	YES	0.0287276	0.971272	75	0.6993	-0.750678	0.00605689	noncoding	-1.07386
Cluster-23219.0	298	36	-	2	0.967902	YES	0.0320976	0.967902	6	0.5841	-2.71525	1.98422e-05	noncoding	-1.52892
Cluster-15009.0	322	71	-	2	0.97394	YES	0.02606	0.97394	126	0.6231	-0.836803	0.0052977	noncoding	-1.17019
Cluster-269.0	366	36	+	1	0.951255	YES	0.0487455	0.951255	21	0.9293	-1.10131	0.00264183	noncoding	-1.49458
Cluster-5621.0	323	79	-	0	0.981814	YES	0.0181863	0.981814	201	0.403	-0.400353	0.0148003	noncoding	-1.16432
Cluster-18971.0	574	62	-	2	0.959853	YES	0.0401466	0.959853	12	0.3568	-2.80548	5.90007e-06	noncoding	-1.31142
Cluster-1411.1	209	51	-	1	0.953049	YES	0.0469508	0.953049	87	0.8725	-1.05388	0.0055102	noncoding	-1.09596
Cluster-17782.0	371	58	-	1	0.964956	YES	0.0350445	0.964956	15	0.6178	-0.709398	0.00247987	noncoding	-1.13485
Cluster-354.0	276	73	+	2	0.968603	YES	0.0313973	0.968603	144	0.8207	-0.736833	0.014974	noncoding	-1.0493
Cluster-342.0	263	33	-	0	0.951622	YES	0.0483776	0.951622	18	0.3564	-1.20211	0.000420818	noncoding	-1.44805
Cluster-6360.1	264	48	+	1	0.970677	YES	0.0293229	0.970677	132	0.7226	-0.634979	0.0130161	noncoding	-1.28106
Cluster-1914.0	467	58	-	2	0.963875	YES	0.036125	0.963875	108	0.8456	-0.621139	0.0119598	noncoding	-1.1848
Cluster-14867.2	840	91	-	1	0.972242	YES	0.0277577	0.972242	210	0.6353	-0.298531	0.0202157	noncoding	-1.03539
Cluster-22610.0	301	54	-	2	0.963011	YES	0.0369891	0.963011	63	0.6805	-0.685555	0.0053029	noncoding	-1.12539
Cluster-9390.0	325	70	-	2	0.983679	YES	0.0163205	0.983679	129	0.7703	-0.523235	0.0174612	noncoding	-1.30217
Cluster-1895.0	383	45	+	0	0.951029	YES	0.0489707	0.951029	105	0.8928	-0.889851	0.00798375	noncoding	-1.24165
Cluster-5562.0	251	49	+	1	0.956009	YES	0.0439912	0.956009	78	0.6069	-0.466949	0.00869233	noncoding	-1.04241
Cluster-16682.0	292	38	-	2	0.974893	YES	0.0251074	0.974893	69	0.9565	-0.840977	0.00891006	noncoding	-1.26662
Cluster-2069.0	210	28	-	0	0.984229	YES	0.0157707	0.984229	54	0.8997	-0.789162	0.00832	noncoding	-1.1893
Cluster-1891.0	365	43	-	2	0.969791	YES	0.0302087	0.969791	36	0.3796	-0.886571	0.000972167	noncoding	-1.36657
Cluster-14016.0	279	41	+	1	0.965444	YES	0.0345564	0.965444	66	0.6261	-0.966728	0.00245714	noncoding	-1.21071
Cluster-830.0	317	35	+	2	0.981149	YES	0.0188507	0.981149	63	0.4709	-0.764081	0.0023094	noncoding	-1.299
Cluster-609.0	240	60	-	1	0.975266	YES	0.0247343	0.975266	93	0.8676	-0.514793	0.0194017	noncoding	-1.08495
Cluster-807.0	353	62	-	1	0.956521	YES	0.0434793	0.956521	102	0.6347	-1.0002	0.00289639	noncoding	-1.2683
Cluster-5520.0	637	76	-	2	0.972447	YES	0.027553	0.972447	102	0.6492	-0.388465	0.00872178	noncoding	-1.26272
Cluster-23045.0	319	32	+	0	0.968589	YES	0.031411	0.968589	45	0.8846	-0.299978	0.0199477	noncoding	-1.26206
Cluster-6090.0	268	60	-	1	0.970881	YES	0.029119	0.970881	72	0.4565	-0.540028	0.00434082	noncoding	-1.37389
Cluster-17396.2	354	65	-	0	0.968024	YES	0.0319762	0.968024	72	0.512	-0.747149	0.00279859	noncoding	-1.41821
Cluster-16540.0	226	22	+	0	0.981512	YES	0.0184876	0.981512	36	0.5736	-1.12544	0.00118981	noncoding	-1.27258
Cluster-5103.0	293	41	+	2	0.978842	YES	0.0211583	0.978842	117	0.6562	-0.782125	0.0063864	noncoding	-1.0143
Cluster-22554.0	254	55	-	0	0.951576	YES	0.0484242	0.951576	45	0.6139	-1.09921	0.00148867	noncoding	-1.17058
Cluster-23367.0	255	85	+	0	0.958853	YES	0.0411465	0.958853	132	0.5539	-0.654058	0.00764563	noncoding	-1.36962
Cluster-806.0	355	52	+	1	0.985451	YES	0.0145492	0.985451	78	0.7462	-0.861319	0.00452274	noncoding	-1.27344
Cluster-15996.0	420	54	+	2	0.95762	YES	0.0423796	0.95762	99	0.3468	-0.582441	0.00292878	noncoding	-1.20609
Cluster-19700.0	394	69	+	0	0.957383	YES	0.0426175	0.957383	78	1.0813	-0.493644	0.0272717	noncoding	-1.22842
Cluster-16145.0	321	50	+	1	0.983977	YES	0.0160229	0.983977	60	0.9221	-0.450146	0.0178465	noncoding	-1.30988
Cluster-18803.0	256	44	+	0	0.978912	YES	0.0210879	0.978912	75	0.8307	-0.0625517	0.0413585	noncoding	-1.07475
Cluster-20689.0	673	79	-	1	0.959195	YES	0.0408054	0.959195	111	0.7154	-0.652741	0.00588234	noncoding	-1.22448
Cluster-3815.0	243	42	-	2	0.974608	YES	0.0253924	0.974608	18	0.7446	-0.957417	0.00245848	noncoding	-1.44033
Cluster-22443.0	257	65	+	1	0.9561	YES	0.0438997	0.9561	96	0.5403	-0.318379	0.0117401	noncoding	-1.25021
Cluster-1175.0	335	91	+	1	0.962733	YES	0.0372673	0.962733	93	0.704	-0.560773	0.0094793	noncoding	-1.06618
Cluster-19180.0	284	44	+	0	0.966628	YES	0.0333723	0.966628	81	0.7913	-0.556838	0.0119381	noncoding	-1.26889
Cluster-3164.0	244	53	-	0	0.952463	YES	0.0475368	0.952463	0	0	0	0.00218019	noncoding	-1.38891
Cluster-13348.0	485	100	-	1	0.959014	YES	0.0409862	0.959014	141	0.816	-0.621666	0.014253	noncoding	-1.1802
Cluster-2998.0	489	54	+	0	0.977865	YES	0.0221347	0.977865	75	0.8441	-0.656968	0.00796271	noncoding	-1.11781
Cluster-17823.0	387	47	-	2	0.950243	YES	0.0497567	0.950243	75	0.5649	-0.856715	0.00248482	noncoding	-1.24474
Cluster-1748.0	230	42	-	0	0.964296	YES	0.0357035	0.964296	84	0.804	-0.729729	0.00912182	noncoding	-1.2598
Cluster-22968.0	286	56	+	1	0.956037	YES	0.0439634	0.956037	150	0.6362	-0.377475	0.0208828	noncoding	-1.21828
Cluster-5595.0	299	45	+	0	0.95049	YES	0.0495104	0.95049	129	0.5175	-0.727784	0.0052972	noncoding	-1.25206
Cluster-21727.0	272	69	-	2	0.950244	YES	0.0497561	0.950244	84	0.7389	-0.400832	0.0153581	noncoding	-1.37027
Cluster-13507.0	272	32	+	2	0.952859	YES	0.047141	0.952859	45	0.6016	-0.61729	0.00437041	noncoding	-1.05812
Cluster-2196.0	252	54	+	2	0.970196	YES	0.0298037	0.970196	36	1.0209	-0.376232	0.0251707	noncoding	-1.28348
Cluster-3771.0	231	59	+	2	0.967881	YES	0.0321194	0.967881	147	0.7381	-0.808048	0.0108287	noncoding	-1.29772
Cluster-411.0	246	66	-	1	0.97452	YES	0.02548	0.97452	33	0.6862	-0.0251333	0.0209461	noncoding	-1.28482
Cluster-7705.0	235	56	+	1	0.972919	YES	0.0270814	0.972919	72	0.4168	-0.926863	0.00161739	noncoding	-1.49743
Cluster-3813.0	316	52	+	1	0.964893	YES	0.0351067	0.964893	81	0.3989	-0.742582	0.00230047	noncoding	-1.15967
Cluster-22761.0	303	37	-	2	0.959404	YES	0.0405963	0.959404	27	0.8393	-0.284663	0.0158087	noncoding	-1.34954
Cluster-3560.0	342	66	-	2	0.968247	YES	0.0317532	0.968247	63	0.7001	-0.730628	0.00478422	noncoding	-1.37184
Cluster-22924.0	276	71	-	0	0.950499	YES	0.0495006	0.950499	54	0.75	-0.876124	0.00397653	noncoding	-1.20102
Cluster-9254.0	600	71	-	0	0.95085	YES	0.0491504	0.95085	129	0.879	-0.587373	0.0143689	noncoding	-1.31767
Cluster-3402.0	355	91	-	0	0.967829	YES	0.0321712	0.967829	57	0.5688	-0.31182	0.00808725	noncoding	-1.35176
Cluster-16333.0	370	48	+	1	0.961309	YES	0.0386907	0.961309	87	0.6464	-0.556017	0.00731559	noncoding	-1.18969
Cluster-3046.0	317	47	+	2	0.957938	YES	0.0420624	0.957938	27	0.5776	-0.484048	0.00447504	noncoding	-1.36929
Cluster-21227.0	356	68	-	1	0.982656	YES	0.0173444	0.982656	123	0.7157	-0.058982	0.0395731	noncoding	-1.36802
Cluster-5423.0	248	47	-	2	0.973827	YES	0.026173	0.973827	78	0.7586	-0.718541	0.00758063	noncoding	-1.20605
Cluster-18566.0	217	46	-	1	0.996421	YES	0.00357892	0.996421	0	0	0	0.00226095	noncoding	-1.24796
Cluster-10194.0	725	48	+	2	0.978627	YES	0.0213728	0.978627	87	0.5164	-1.11279	0.000827281	noncoding	-1.11394
Cluster-13525.0	398	53	+	2	0.952152	YES	0.0478478	0.952152	144	1.019	-0.568932	0.0335504	noncoding	-1.15148
Cluster-20646.0	263	59	+	2	0.973349	YES	0.0266511	0.973349	39	0.9285	-0.3823	0.0191602	noncoding	-1.176
Cluster-5404.0	582	57	-	1	0.954799	YES	0.0452011	0.954799	159	0.4304	-0.244448	0.0113378	noncoding	-1.17136
Cluster-17400.0	318	50	-	2	0.98147	YES	0.01853	0.98147	75	0.993	-0.379203	0.0295612	noncoding	-1.39129
Cluster-20217.0	359	45	+	1	0.953649	YES	0.0463508	0.953649	108	0.8306	-0.450062	0.0196813	noncoding	-1.19889
Cluster-7315.0	311	35	+	0	0.976501	YES	0.0234994	0.976501	12	0.3194	-1.78119	8.5038e-05	noncoding	-1.47203
Cluster-14922.0	439	64	+	0	0.982581	YES	0.0174186	0.982581	111	0.7961	-0.493213	0.0148469	noncoding	-1.21523
Cluster-1735.0	374	55	-	2	0.976804	YES	0.0231963	0.976804	45	0.5931	-0.516222	0.00471462	noncoding	-1.069
Cluster-23098.0	250	66	+	0	0.972818	YES	0.0271821	0.972818	12	0.6092	0.00475638	0.0148438	noncoding	-1.25304
Cluster-21853.0	308	62	+	2	0.956706	YES	0.0432943	0.956706	75	0.7176	-0.841445	0.00451577	noncoding	-1.14511
Cluster-11451.0	417	86	+	2	0.964186	YES	0.0358144	0.964186	81	0.5926	-0.620822	0.00476722	noncoding	-1.20862
Cluster-6043.0	251	69	-	2	0.953216	YES	0.0467838	0.953216	3	0.3299	0	0.00592524	noncoding	-1.29419
Cluster-1463.0	236	41	-	0	0.964979	YES	0.0350212	0.964979	63	0.6612	-0.487496	0.00870386	noncoding	-1.40611
Cluster-15711.0	474	69	+	2	0.954671	YES	0.045329	0.954671	60	0.4241	-1.0104	0.000884121	noncoding	-1.30201
Cluster-18602.0	374	52	+	1	0.962646	YES	0.0373538	0.962646	60	0.3138	-0.840412	0.0010879	noncoding	-1.40236
Cluster-18673.0	263	67	-	1	0.984683	YES	0.0153174	0.984683	135	0.6686	-0.245222	0.0282138	noncoding	-1.27428
Cluster-15766.0	236	58	-	2	0.96566	YES	0.03434	0.96566	78	0.5792	-0.642012	0.00541246	noncoding	-1.28474
Cluster-21062.1	363	62	+	2	0.978216	YES	0.0217838	0.978216	39	1.0408	-0.317364	0.0270925	noncoding	-1.15795
Cluster-11100.0	252	55	-	2	0.973619	YES	0.0263809	0.973619	42	0.5528	-0.99239	0.00155922	noncoding	-1.36139
Cluster-9650.2	202	43	+	2	0.974269	YES	0.0257309	0.974269	57	1.0531	-0.229302	0.0493012	noncoding	-1.18513
Cluster-10907.0	310	74	-	1	0.952148	YES	0.047852	0.952148	42	1.0597	-0.429567	0.0243143	noncoding	-1.35927
Cluster-15622.0	614	69	+	0	0.951314	YES	0.0486862	0.951314	147	0.7332	-0.938302	0.00470343	noncoding	-1.18523
Cluster-6804.1	237	30	+	0	0.993779	YES	0.00622104	0.993779	30	0.5187	-0.155734	0.00929375	noncoding	-1.39055
Cluster-1529.0	237	50	+	0	0.956653	YES	0.0433474	0.956653	69	0.5524	-0.941188	0.00227616	noncoding	-1.04435
Cluster-2962.0	283	50	-	1	0.955598	YES	0.0444021	0.955598	30	0.7435	-0.687985	0.0048735	noncoding	-1.35846
Cluster-8778.0	326	26	-	0	0.954586	YES	0.0454139	0.954586	69	0.6489	-0.744093	0.00428662	noncoding	-1.3996
Cluster-19674.0	355	50	+	0	0.967025	YES	0.0329751	0.967025	138	0.64	-0.423184	0.0156141	noncoding	-1.24441
Cluster-525.1	284	39	+	1	0.950164	YES	0.0498363	0.950164	15	0.623	-1.99775	0.000134446	noncoding	-1.14108
Cluster-2577.0	221	33	+	1	0.990795	YES	0.00920491	0.990795	36	0.5616	-0.924308	0.00185925	noncoding	-1.39728
Cluster-7519.0	254	48	-	2	0.972323	YES	0.0276767	0.972323	36	0.8347	-0.508517	0.0106736	noncoding	-1.44492
Cluster-18795.0	454	74	+	2	0.993752	YES	0.00624768	0.993752	18	0.4234	-0.72804	0.00121957	noncoding	-1.49178
Cluster-23179.0	255	85	+	0	0.967421	YES	0.0325791	0.967421	81	0.8047	-0.772257	0.00779233	noncoding	-1.0946
Cluster-1190.0	428	68	+	0	0.953992	YES	0.0460084	0.953992	105	1.095	-0.356142	0.046757	noncoding	-1.32433
Cluster-1577.0	254	42	-	1	0.954506	YES	0.0454938	0.954506	33	0.6411	-1.19903	0.00114698	noncoding	-1.12329
Cluster-6322.0	550	55	+	2	0.957109	YES	0.0428905	0.957109	84	0.9132	-0.926706	0.00516984	noncoding	-1.24399
Cluster-22186.0	270	49	+	2	0.954263	YES	0.0457367	0.954263	99	0.6462	-0.761389	0.00573108	noncoding	-1.22846
Cluster-8938.0	482	60	+	1	0.971802	YES	0.028198	0.971802	66	1.1514	-0.448692	0.0297962	noncoding	-1.28919
Cluster-19427.0	343	87	-	2	0.976031	YES	0.0239695	0.976031	120	0.647	-0.439923	0.0133144	noncoding	-1.20711
Cluster-7169.1	271	43	-	0	0.981433	YES	0.0185667	0.981433	69	0.8315	-0.931236	0.00511351	noncoding	-1.17988
Cluster-1617.0	300	87	-	2	0.965289	YES	0.0347108	0.965289	105	0.9086	-0.804847	0.01141	noncoding	-1.35823
Cluster-9040.0	665	65	-	0	0.979403	YES	0.0205968	0.979403	102	0.5638	-0.20881	0.00994183	noncoding	-1.19788
Cluster-18736.1	743	74	+	2	0.98674	YES	0.0132597	0.98674	99	0.3691	-0.735049	0.0014126	noncoding	-1.31204
Cluster-8673.0	501	90	+	2	0.955425	YES	0.0445747	0.955425	249	0.8013	-0.939717	0.016303	noncoding	-1.06536
Cluster-10235.0	240	49	+	0	0.961336	YES	0.038664	0.961336	54	0.4806	-0.891232	0.0018037	noncoding	-1.48099
Cluster-12109.0	257	43	-	2	0.97304	YES	0.02696	0.97304	21	0.4721	-0.27451	0.00550704	noncoding	-1.40007
Cluster-5215.0	374	49	+	1	0.965312	YES	0.034688	0.965312	60	1.0061	-0.183456	0.0392815	noncoding	-1.33329
Cluster-22265.0	446	49	+	0	0.9737	YES	0.0262997	0.9737	144	0.7394	-0.621191	0.0123073	noncoding	-1.29228
Cluster-10357.0	459	74	-	2	0.956491	YES	0.0435087	0.956491	78	0.6177	-0.802398	0.00308147	noncoding	-1.27548
Cluster-5083.0	287	74	+	2	0.959105	YES	0.0408948	0.959105	99	0.6638	-0.609562	0.0084343	noncoding	-1.03616
Cluster-16498.0	288	50	+	2	0.971506	YES	0.0284938	0.971506	42	1.0681	-0.517095	0.0209493	noncoding	-1.38257
Cluster-19730.0	460	68	-	2	0.981221	YES	0.0187794	0.981221	120	0.5739	-0.805905	0.0038782	noncoding	-1.02033
Cluster-508.0	404	54	-	0	0.981307	YES	0.0186929	0.981307	51	0.7568	0.192979	0.0402608	noncoding	-1.2617
Cluster-22679.0	287	40	+	2	0.962575	YES	0.0374255	0.962575	102	0.4847	-0.686373	0.0042446	noncoding	-1.23529
Cluster-724.0	302	69	-	1	0.95403	YES	0.0459702	0.95403	90	1.2048	-0.619965	0.0364843	noncoding	-1.19908
Cluster-19408.0	336	40	+	0	0.952923	YES	0.0470774	0.952923	102	0.7233	-0.808696	0.00605905	noncoding	-1.36159
Cluster-22716.0	206	68	-	1	0.978276	YES	0.0217242	0.978276	84	0.6273	-0.50395	0.00947689	noncoding	-1.04882
Cluster-9625.0	242	41	-	2	0.962144	YES	0.0378558	0.962144	87	0.5506	-0.61286	0.00571662	noncoding	-1.11726
Cluster-3033.0	289	59	-	0	0.969445	YES	0.0305555	0.969445	174	0.7417	-0.716452	0.0158813	noncoding	-1.03524
Cluster-272.0	248	33	+	2	0.993576	YES	0.00642409	0.993576	12	0.3194	-0.499748	0.00192002	noncoding	-1.50599
Cluster-22006.0	319	86	-	0	0.960255	YES	0.0397454	0.960255	132	0.5124	-0.687437	0.0057347	noncoding	-1.21491
Cluster-1442.0	566	52	-	2	0.98577	YES	0.0142304	0.98577	72	0.3418	-0.790084	0.00114337	noncoding	-1.1406
Cluster-5232.0	305	59	+	2	0.966401	YES	0.0335993	0.966401	57	1.0017	-0.576928	0.0167084	noncoding	-1.30178
Cluster-3397.0	293	56	-	2	0.972925	YES	0.027075	0.972925	33	1.0354	-0.622708	0.0136721	noncoding	-1.49176
Cluster-12288.0	323	44	-	1	0.965644	YES	0.0343556	0.965644	114	0.4749	-0.637549	0.0048978	noncoding	-1.37745
Cluster-22702.1	277	91	-	2	0.951447	YES	0.0485531	0.951447	54	0.7769	-0.569061	0.00885999	noncoding	-1.2189
Cluster-4105.0	707	66	+	1	0.983788	YES	0.0162116	0.983788	108	1.0325	-0.474209	0.0212183	noncoding	-1.23733
Cluster-7052.0	468	51	-	0	0.956985	YES	0.0430149	0.956985	51	0.6051	-0.921447	0.00174425	noncoding	-1.35449
Cluster-7613.0	585	84	-	0	0.959825	YES	0.040175	0.959825	153	0.3967	-0.554794	0.00467509	noncoding	-1.2947
Cluster-3157.0	291	67	-	1	0.957173	YES	0.0428273	0.957173	24	0.8155	-0.888077	0.00353561	noncoding	-1.40275
Cluster-813.0	243	80	+	2	0.98062	YES	0.0193796	0.98062	36	0.7667	-0.397086	0.011499	noncoding	-1.04311
Cluster-648.0	367	52	+	1	0.960755	YES	0.0392448	0.960755	90	0.6681	-0.382924	0.0120669	noncoding	-1.23913
Cluster-6706.0	227	69	+	2	0.956254	YES	0.0437458	0.956254	78	0.9253	-0.520123	0.0202732	noncoding	-1.11861
Cluster-5038.0	208	37	+	0	0.973257	YES	0.0267431	0.973257	57	0.8928	-0.254091	0.0291597	noncoding	-1.30315
Cluster-3415.0	309	56	-	0	0.973011	YES	0.0269895	0.973011	132	0.915	-0.622641	0.0222115	noncoding	-1.30422
Cluster-16413.0	262	49	-	1	0.962602	YES	0.037398	0.962602	75	0.4662	-0.747047	0.00283799	noncoding	-1.08672
Cluster-18677.0	371	51	-	0	0.971689	YES	0.0283114	0.971689	54	0.8255	-1.02298	0.00309911	noncoding	-1.33984
Cluster-23280.0	227	43	-	1	0.962678	YES	0.0373217	0.962678	78	0.7793	-0.696438	0.00873215	noncoding	-1.16873
Cluster-6358.0	310	58	-	1	0.987512	YES	0.0124881	0.987512	39	0.6057	-0.778847	0.00272353	noncoding	-1.16248
Cluster-9113.0	476	59	+	2	0.983353	YES	0.0166466	0.983353	123	0.6612	-0.698164	0.00651283	noncoding	-1.22424
Cluster-18689.0	746	81	+	2	0.951537	YES	0.0484631	0.951537	147	0.7507	-0.501756	0.0115768	noncoding	-1.28549
Cluster-243.0	295	49	+	2	0.955149	YES	0.044851	0.955149	57	0.5041	-1.50274	0.000434318	noncoding	-1.29303
Cluster-22599.1	294	43	-	0	0.971095	YES	0.0289052	0.971095	114	0.9584	-0.375874	0.0388059	noncoding	-1.04645
Cluster-15785.0	229	52	+	1	0.981654	YES	0.0183456	0.981654	72	0.4522	-0.836226	0.00224503	noncoding	-1.35205
Cluster-15924.0	209	45	-	0	0.979464	YES	0.0205359	0.979464	36	0.3482	-0.376487	0.00364521	noncoding	-1.0222
Cluster-8918.0	229	75	-	2	0.950127	YES	0.0498734	0.950127	81	0.8795	-0.367482	0.0258382	noncoding	-1.27751
Cluster-16623.0	246	46	-	1	0.981604	YES	0.0183957	0.981604	117	0.6206	-0.44843	0.0133848	noncoding	-1.07757
Cluster-11078.0	228	59	-	2	0.961453	YES	0.0385471	0.961453	96	0.5527	-0.27955	0.0138602	noncoding	-1.35474
Cluster-10726.0	246	35	-	1	0.988951	YES	0.011049	0.988951	51	1.227	-0.555333	0.0347715	noncoding	-1.20274
Cluster-4650.0	263	34	+	0	0.959056	YES	0.0409436	0.959056	45	0.4661	-1.26605	0.000637402	noncoding	-1.25612
Cluster-21502.1	282	42	-	1	0.969849	YES	0.0301511	0.969849	93	0.8246	-0.334483	0.0245735	noncoding	-1.05717
Cluster-18332.2	358	93	-	1	0.979409	YES	0.0205913	0.979409	75	0.6998	-0.536281	0.00821201	noncoding	-1.4275
Cluster-20195.0	247	82	-	0	0.967042	YES	0.0329576	0.967042	144	0.4256	-0.608011	0.00653731	noncoding	-1.11517
Cluster-10786.4	359	76	-	1	0.950913	YES	0.0490867	0.950913	69	1.062	-0.76533	0.0132881	noncoding	-1.32761
Cluster-22658.0	313	56	+	2	0.95516	YES	0.0448403	0.95516	108	0.8078	-0.576733	0.0145691	noncoding	-1.48348
Cluster-18651.0	435	51	+	1	0.957295	YES	0.0427052	0.957295	117	0.4267	-0.831456	0.00237132	noncoding	-1.29358
Cluster-20377.0	246	46	+	1	0.959754	YES	0.0402458	0.959754	105	0.7559	-0.518165	0.0152653	noncoding	-1.53326
Cluster-6389.0	345	88	-	2	0.977517	YES	0.0224835	0.977517	69	0.7051	-0.938695	0.00312163	noncoding	-1.46926
Cluster-12366.0	312	49	-	0	0.967754	YES	0.0322459	0.967754	45	0.9614	-0.53276	0.0146798	noncoding	-1.36298
Cluster-17247.0	265	53	-	0	0.953906	YES	0.046094	0.953906	123	0.771	-0.837281	0.00863192	noncoding	-1.17535
Cluster-16497.3	284	63	-	2	0.982747	YES	0.0172527	0.982747	84	0.8893	-0.524781	0.0176269	noncoding	-1.43543
Cluster-18788.0	299	46	-	2	0.974408	YES	0.0255917	0.974408	66	0.7085	-0.939687	0.00325961	noncoding	-1.29382
Cluster-7910.0	333	76	-	1	0.975292	YES	0.0247084	0.975292	39	0.8181	-0.615687	0.00729868	noncoding	-1.14169
Cluster-16459.0	266	76	-	0	0.952641	YES	0.0473585	0.952641	51	0.8854	-0.812058	0.00682827	noncoding	-1.31995
Cluster-6652.0	264	68	+	2	0.966491	YES	0.0335095	0.966491	120	0.7163	-0.111633	0.038627	noncoding	-1.02454
Cluster-8383.0	298	55	-	1	0.959741	YES	0.0402585	0.959741	39	0.7874	-0.621422	0.00688935	noncoding	-1.3771
Cluster-16883.0	535	49	+	2	0.951955	YES	0.0480446	0.951955	66	0.7044	-0.959853	0.00223453	noncoding	-1.37883
Cluster-869.0	330	76	-	0	0.993587	YES	0.00641338	0.993587	171	0.4558	-0.421358	0.0125579	noncoding	-1.00325
Cluster-1697.0	377	72	-	2	0.957033	YES	0.0429675	0.957033	102	0.7997	-0.254487	0.0262128	noncoding	-1.2975
Cluster-19241.0	250	73	-	2	0.953835	YES	0.0461653	0.953835	9	0.3314	-2.15788	3.82076e-05	noncoding	-1.5291
Cluster-5602.0	268	57	+	0	0.95642	YES	0.0435797	0.95642	36	0.7442	-0.57717	0.00681828	noncoding	-1.02302
Cluster-3101.0	231	60	+	2	0.96896	YES	0.03104	0.96896	36	0.3482	-0.911561	0.000999592	noncoding	-1.29639
Cluster-3457.0	250	38	+	1	0.978423	YES	0.0215771	0.978423	102	0.7348	-0.41822	0.0175466	noncoding	-1.04289
Cluster-17142.0	249	47	-	2	0.954428	YES	0.045572	0.954428	42	0.6996	-0.949379	0.0026856	noncoding	-1.04724
Cluster-13216.0	400	55	-	1	0.95754	YES	0.0424602	0.95754	48	0.9004	-0.550881	0.0107283	noncoding	-1.33875
Cluster-7441.1	251	43	-	1	0.984191	YES	0.0158091	0.984191	0	0	0	0.00215973	noncoding	-1.11398
Cluster-10409.0	268	33	-	1	0.950361	YES	0.0496394	0.950361	48	0.7179	-0.408052	0.010421	noncoding	-1.20174
Cluster-17519.0	336	71	-	1	0.97869	YES	0.0213095	0.97869	45	0.5132	-1.03908	0.00113745	noncoding	-1.12065
Cluster-389.0	211	64	-	1	0.975849	YES	0.0241508	0.975849	96	0.4003	-0.779423	0.00278427	noncoding	-1.1175
Cluster-5181.0	338	33	+	0	0.957263	YES	0.0427367	0.957263	87	0.4636	-0.9509	0.00174596	noncoding	-1.16657
Cluster-22185.0	382	49	+	2	0.955146	YES	0.0448535	0.955146	30	0.6509	-0.243769	0.00921251	noncoding	-1.21239
Cluster-1761.0	335	66	+	0	0.953248	YES	0.0467524	0.953248	144	0.9423	-0.415716	0.0414018	noncoding	-1.17386
Cluster-18717.0	317	58	+	1	0.985594	YES	0.0144062	0.985594	48	0.636	-0.531912	0.00572173	noncoding	-1.45897
Cluster-117.0	284	48	-	2	0.952021	YES	0.0479792	0.952021	18	0.5772	-1.17862	0.000836576	noncoding	-1.10736
Cluster-2151.0	352	38	+	1	0.959269	YES	0.0407315	0.959269	30	0.7659	-0.605692	0.00576368	noncoding	-1.46226
Cluster-6385.0	318	65	-	0	0.964254	YES	0.0357461	0.964254	36	0.9169	-0.317613	0.0194953	noncoding	-1.19164
Cluster-556.0	268	72	-	0	0.98662	YES	0.0133803	0.98662	69	0.6733	-0.722815	0.00523926	noncoding	-1.06537
Cluster-744.0	489	49	-	1	0.972474	YES	0.0275262	0.972474	33	0.6411	-0.974247	0.00142159	noncoding	-1.38861
Cluster-6536.0	384	59	+	0	0.980702	YES	0.0192982	0.980702	162	0.6296	-0.517693	0.0144058	noncoding	-1.03612
Cluster-14836.0	287	48	-	2	0.975789	YES	0.024211	0.975789	45	0.4134	-0.974584	0.00105052	noncoding	-1.27876
Cluster-1489.0	233	57	+	1	0.964524	YES	0.0354764	0.964524	12	0.3812	-0.491532	0.00240212	noncoding	-1.12364
Cluster-15359.0	251	77	-	1	0.97804	YES	0.0219596	0.97804	84	0.656	-0.726342	0.0057613	noncoding	-1.11065
Cluster-4086.0	303	59	-	1	0.967048	YES	0.0329525	0.967048	54	0.9555	-0.974968	0.00560027	noncoding	-1.27354
Cluster-5204.0	233	55	+	1	0.958351	YES	0.0416492	0.958351	48	0.8721	-0.449442	0.0156256	noncoding	-1.33442
Cluster-23140.0	252	81	-	0	0.964321	YES	0.0356793	0.964321	120	0.7833	-0.384723	0.0254715	noncoding	-1.19979
Cluster-18667.0	850	84	-	2	0.953061	YES	0.0469392	0.953061	174	0.8153	-0.301836	0.0245477	noncoding	-1.31386
Cluster-17260.0	287	63	+	1	0.960971	YES	0.0390287	0.960971	30	0.8713	-0.897107	0.00433196	noncoding	-1.45647
Cluster-4195.0	286	54	-	0	0.952832	YES	0.047168	0.952832	84	0.6212	-0.648255	0.00595674	noncoding	-1.35771
Cluster-21538.0	287	48	-	1	0.961149	YES	0.0388509	0.961149	93	0.6217	-0.564551	0.00784999	noncoding	-1.295
Cluster-15006.0	887	58	-	1	0.975314	YES	0.0246865	0.975314	138	0.6025	-0.684089	0.00371419	noncoding	-1.19008
Cluster-3251.0	288	47	+	1	0.984926	YES	0.0150743	0.984926	135	0.8335	-0.361966	0.0336872	noncoding	-1.26995
Cluster-15682.0	323	53	-	0	0.955052	YES	0.0449484	0.955052	96	0.9468	-1.15012	0.0050888	noncoding	-1.15691
Cluster-8418.0	308	64	-	0	0.958842	YES	0.041158	0.958842	75	0.5372	-0.367092	0.00806538	noncoding	-1.27116
Cluster-19545.0	323	48	-	1	0.954338	YES	0.0456616	0.954338	75	0.9185	-0.722241	0.0106347	noncoding	-1.1066
Cluster-5321.0	289	38	+	0	0.976181	YES	0.0238189	0.976181	24	0.9404	-0.251573	0.0227933	noncoding	-1.36277
Cluster-4891.0	393	67	+	0	0.970678	YES	0.0293216	0.970678	174	0.681	-0.589096	0.0155657	noncoding	-1.26022
Cluster-16927.0	272	57	+	2	0.968912	YES	0.0310879	0.968912	18	0.6735	0.1909	0.0282255	noncoding	-1.20331
Cluster-2142.0	272	76	-	0	0.964482	YES	0.0355179	0.964482	27	1.0786	-0.339939	0.0291787	noncoding	-1.37213
Cluster-855.0	508	59	+	0	0.970103	YES	0.0298968	0.970103	84	0.7895	-0.984651	0.00330138	noncoding	-1.19869
Cluster-9191.0	356	62	-	1	0.977648	YES	0.0223522	0.977648	69	0.9357	-0.390645	0.0220085	noncoding	-1.41022
Cluster-23156.0	253	84	+	0	0.969996	YES	0.0300045	0.969996	111	0.6757	-0.586899	0.0107109	noncoding	-1.03945
Cluster-21081.0	275	60	+	1	0.96814	YES	0.0318603	0.96814	75	0.9742	-0.179198	0.0467108	noncoding	-1.49333
Cluster-22409.0	462	53	-	1	0.980307	YES	0.0196928	0.980307	51	0.8999	-1.151	0.00246399	noncoding	-1.25467
Cluster-14811.0	292	36	+	2	0.965154	YES	0.0348456	0.965154	90	0.5076	-1.06516	0.00166043	noncoding	-1.32555
Cluster-23336.0	292	63	-	0	0.969151	YES	0.0308487	0.969151	96	0.6119	-0.538365	0.00826936	noncoding	-1.17374
Cluster-20864.1	274	51	-	2	0.956342	YES	0.0436581	0.956342	78	0.7702	-0.595203	0.0101211	noncoding	-1.21019
Cluster-2165.0	311	47	-	1	0.962036	YES	0.0379644	0.962036	84	0.7258	-0.406945	0.0138308	noncoding	-1.2238
Cluster-15121.0	330	83	-	0	0.968647	YES	0.0313527	0.968647	90	0.392	-0.708812	0.00259301	noncoding	-1.1257
Cluster-2117.0	293	31	-	0	0.954713	YES	0.0452871	0.954713	27	0.7722	-1.45153	0.000840281	noncoding	-1.42932
Cluster-3349.0	216	35	-	2	0.959359	YES	0.0406411	0.959359	0	0	0	0.00226399	noncoding	-1.31876
Cluster-1641.0	238	59	-	1	0.964006	YES	0.0359937	0.964006	51	0.8638	0.0223941	0.0460415	noncoding	-1.247
Cluster-2682.0	675	77	-	2	0.962234	YES	0.0377663	0.962234	66	0.7428	-0.481373	0.00641376	noncoding	-1.14789
Cluster-23196.0	258	50	+	2	0.950024	YES	0.0499764	0.950024	81	0.5909	-0.386332	0.0101861	noncoding	-1.18439
Cluster-22520.0	277	26	-	2	0.97088	YES	0.0291197	0.97088	42	0.8069	-1.34164	0.00140997	noncoding	-1.32708
Cluster-2657.0	364	53	+	1	0.961688	YES	0.0383117	0.961688	51	0.5636	-1.47454	0.000479252	noncoding	-1.27152
Cluster-9961.0	312	32	-	2	0.962807	YES	0.037193	0.962807	69	0.7254	-0.834671	0.00443075	noncoding	-1.26258
Cluster-20921.1	634	78	-	0	0.982619	YES	0.0173813	0.982619	111	0.7302	-0.754752	0.00509441	noncoding	-1.10947
Cluster-2309.0	312	43	+	2	0.984565	YES	0.0154346	0.984565	84	0.5843	-0.185548	0.0152584	noncoding	-1.36206
Cluster-21268.0	257	54	-	1	0.966494	YES	0.0335059	0.966494	69	0.3921	-0.864079	0.00164762	noncoding	-1.3364
Cluster-20426.0	239	49	+	1	0.950762	YES	0.0492378	0.950762	117	0.6291	-0.858732	0.00528976	noncoding	-1.24237
Cluster-9741.0	239	76	-	2	0.964172	YES	0.0358282	0.964172	69	0.9668	-0.307118	0.034047	noncoding	-1.37446
Cluster-14802.0	239	28	+	1	0.967968	YES	0.0320323	0.967968	81	0.5877	-0.716829	0.00475944	noncoding	-1.07759
Cluster-20560.0	280	48	+	2	0.964973	YES	0.0350268	0.964973	81	0.3784	-0.541813	0.00364872	noncoding	-1.16819
Cluster-2860.0	279	89	-	1	0.961582	YES	0.0384177	0.961582	99	0.9149	-0.649289	0.0163125	noncoding	-1.30177
Cluster-1754.0	299	90	-	0	0.982854	YES	0.0171462	0.982854	54	1.0682	-0.656083	0.0165942	noncoding	-1.39113
Cluster-17278.0	299	69	+	1	0.960359	YES	0.0396407	0.960359	102	0.8002	-0.874296	0.00685751	noncoding	-1.10648
Cluster-9693.0	279	57	-	0	0.97007	YES	0.0299297	0.97007	81	0.643	-0.566694	0.00756933	noncoding	-1.44368
Cluster-20440.1	317	49	-	2	0.964683	YES	0.0353175	0.964683	0	0	0	0.00197599	noncoding	-1.23766
Cluster-18649.0	279	39	+	1	0.962442	YES	0.0375584	0.962442	18	1.0058	-0.346641	0.0213046	noncoding	-1.45475
Cluster-5661.1	278	56	+	2	0.95693	YES	0.0430702	0.95693	93	0.736	-1.05758	0.00349592	noncoding	-1.07565
Cluster-20469.0	353	69	+	1	0.950568	YES	0.0494323	0.950568	75	0.4482	-0.729186	0.00248199	noncoding	-1.27695
Cluster-162.0	334	65	-	1	0.980619	YES	0.0193813	0.980619	36	0.6625	-1.01701	0.00173323	noncoding	-1.15764
Cluster-16225.0	242	37	+	2	0.976139	YES	0.023861	0.976139	0	0	0	0.00218608	noncoding	-1.24798
Cluster-6212.0	242	36	+	0	0.976133	YES	0.023867	0.976133	99	0.7747	-0.592027	0.0129568	noncoding	-1.16422
Cluster-6333.0	412	49	-	1	0.952211	YES	0.0477892	0.952211	135	0.5413	-0.922052	0.00325755	noncoding	-1.13282
Cluster-11063.0	282	55	+	2	0.962344	YES	0.0376564	0.962344	45	0.5416	-0.85626	0.00205138	noncoding	-1.00315
Cluster-18630.0	410	58	-	0	0.961232	YES	0.0387678	0.961232	132	0.7488	-0.811433	0.00765299	noncoding	-1.00731
Cluster-3454.0	282	41	+	1	0.965726	YES	0.0342737	0.965726	63	0.7106	-0.705773	0.00567274	noncoding	-1.19135
Cluster-352.0	318	34	+	2	0.98456	YES	0.0154404	0.98456	78	0.6312	-0.333929	0.0116647	noncoding	-1.32057
Cluster-23071.0	301	36	+	1	0.970063	YES	0.0299367	0.970063	45	0.7353	-0.693247	0.0052321	noncoding	-1.37393
Cluster-10284.0	301	94	-	0	0.957514	YES	0.0424863	0.957514	129	0.71	-0.205732	0.0314808	noncoding	-1.13877
Cluster-18645.0	357	68	-	1	0.979688	YES	0.0203119	0.979688	84	0.983	-0.936761	0.00804791	noncoding	-1.43454
Cluster-8516.0	516	61	+	2	0.967349	YES	0.0326509	0.967349	102	0.8829	-0.501866	0.0156815	noncoding	-1.11358
Cluster-9453.0	593	82	+	2	0.964501	YES	0.0354986	0.964501	141	0.4481	-0.603283	0.00432577	noncoding	-1.0824
Cluster-4777.0	221	51	-	0	0.969233	YES	0.0307666	0.969233	75	0.8686	-0.199261	0.0353552	noncoding	-1.25235
Cluster-1743.0	221	39	-	2	0.970639	YES	0.029361	0.970639	0	0	0	0.0022488	noncoding	-1.30462
Cluster-18407.0	395	48	+	0	0.953334	YES	0.0466655	0.953334	120	0.6502	-0.74209	0.00617219	noncoding	-1.21295
Cluster-7120.0	264	55	+	0	0.952157	YES	0.0478428	0.952157	45	0.7386	-0.583047	0.00719619	noncoding	-1.11736
Cluster-930.0	321	74	-	2	0.972704	YES	0.0272958	0.972704	171	0.7966	-0.661307	0.019809	noncoding	-1.27554
Cluster-2236.1	583	75	-	2	0.973607	YES	0.0263934	0.973607	60	0.812	-0.532435	0.00749727	noncoding	-1.28463
Cluster-4793.0	461	75	-	0	0.958674	YES	0.0413265	0.958674	129	0.6301	-0.84568	0.00451251	noncoding	-1.17973
Cluster-2939.0	338	56	+	2	0.95898	YES	0.0410196	0.95898	105	0.8369	-0.804062	0.00878721	noncoding	-1.09802
Cluster-2791.0	343	40	-	2	0.963262	YES	0.036738	0.963262	60	0.4143	-0.935199	0.00122395	noncoding	-1.2754
Cluster-7132.0	413	64	-	2	0.965616	YES	0.0343843	0.965616	105	0.8798	-0.405755	0.0228515	noncoding	-1.20789
Cluster-19471.0	222	50	-	0	0.956793	YES	0.0432069	0.956793	66	0.3194	-1.35852	0.000420342	noncoding	-1.16196
Cluster-1655.0	223	33	+	1	0.957212	YES	0.0427884	0.957212	45	0.618	-0.592159	0.00520027	noncoding	-1.36085
Cluster-1265.0	222	61	-	0	0.954522	YES	0.0454775	0.954522	84	1.0394	-0.504195	0.0310905	noncoding	-1.15039
Cluster-5650.0	363	54	-	0	0.986458	YES	0.0135423	0.986458	60	0.5246	-0.440505	0.00532264	noncoding	-1.16144
Cluster-5714.0	308	67	-	0	0.956366	YES	0.0436343	0.956366	63	1.0073	-0.805932	0.0104422	noncoding	-1.28043
Cluster-21275.0	346	63	+	0	0.958855	YES	0.0411455	0.958855	33	0.9611	-1.35602	0.00181754	noncoding	-1.09212
Cluster-18318.0	287	43	+	1	0.977059	YES	0.0229411	0.977059	60	0.7545	-0.313755	0.0156686	noncoding	-1.50709
Cluster-5178.0	478	54	+	1	0.957327	YES	0.0426731	0.957327	111	0.7308	-0.674539	0.00759829	noncoding	-1.4208
Cluster-22783.0	307	64	+	0	0.950163	YES	0.0498369	0.950163	69	0.6874	-0.761971	0.00472802	noncoding	-1.06231
Cluster-18749.0	382	64	-	1	0.979582	YES	0.0204179	0.979582	39	0.797	-1.32361	0.00120753	noncoding	-1.38906
Cluster-12740.0	384	55	+	0	0.957881	YES	0.0421185	0.957881	147	0.7396	-0.447854	0.020553	noncoding	-1.22548
Cluster-3632.0	365	89	-	1	0.971219	YES	0.0287811	0.971219	45	1.0473	-0.766789	0.0101987	noncoding	-1.3914
Cluster-3123.0	288	48	-	2	0.980325	YES	0.0196752	0.980325	93	0.8108	-0.67934	0.0104877	noncoding	-1.2142
Cluster-10466.0	326	35	-	1	0.959806	YES	0.0401935	0.959806	36	0.8531	-1.17051	0.0021531	noncoding	-1.18334
Cluster-22905.0	457	56	+	0	0.953208	YES	0.0467921	0.953208	141	0.3086	-1.04752	0.00120016	noncoding	-1.39703
Cluster-3488.0	345	85	+	2	0.960074	YES	0.039926	0.960074	132	0.9783	-1.06399	0.00911315	noncoding	-1.15359
Cluster-21936.0	311	46	+	0	0.952109	YES	0.047891	0.952109	102	0.8501	-0.479683	0.0196799	noncoding	-1.381
Cluster-21195.3	224	74	+	0	0.976545	YES	0.0234547	0.976545	30	0.5622	-0.53674	0.00439242	noncoding	-1.01138
Cluster-14403.0	462	49	-	0	0.966172	YES	0.0338282	0.966172	78	0.5274	-0.385971	0.00625902	noncoding	-1.2452
Cluster-7743.0	444	61	-	0	0.989089	YES	0.0109108	0.989089	72	1.0443	-0.154242	0.047339	noncoding	-1.27175
Cluster-4176.0	653	65	+	1	0.975047	YES	0.024953	0.975047	174	0.8353	-0.139542	0.0486931	noncoding	-1.06467
Cluster-18587.1	331	70	-	1	0.980839	YES	0.019161	0.980839	51	0.3802	-1.03846	0.000812758	noncoding	-1.35286
Cluster-9497.0	728	71	-	0	0.964049	YES	0.0359506	0.964049	180	0.6172	-0.473084	0.011404	noncoding	-1.22481
Cluster-7915.0	371	66	+	0	0.973094	YES	0.0269063	0.973094	129	0.4488	-0.635247	0.00487466	noncoding	-1.30478
Cluster-18671.0	330	69	+	1	0.974522	YES	0.0254784	0.974522	81	0.9965	-0.407206	0.0290217	noncoding	-1.26136
Cluster-4129.0	268	35	-	0	0.978235	YES	0.0217653	0.978235	39	0.6636	-1.05667	0.00177711	noncoding	-1.48889
Cluster-16515.0	370	59	-	2	0.981541	YES	0.0184586	0.981541	63	0.9023	-1.19976	0.0027829	noncoding	-1.29336
Cluster-3487.0	331	47	+	2	0.951527	YES	0.0484731	0.951527	114	0.8957	-1.06249	0.00622715	noncoding	-1.26798
Cluster-8620.0	446	47	-	1	0.961967	YES	0.0380328	0.961967	30	0.5534	-1.28176	0.000545472	noncoding	-1.40433
Cluster-2175.0	556	49	+	2	0.983365	YES	0.0166352	0.983365	57	0.9479	-1.12062	0.00283773	noncoding	-1.10086
Cluster-20921.0	620	78	-	0	0.975736	YES	0.0242636	0.975736	111	0.7302	-0.754752	0.00519111	noncoding	-1.17037
Cluster-19278.1	249	52	-	2	0.962779	YES	0.0372206	0.962779	66	0.9942	-0.467923	0.0245025	noncoding	-1.41653
Cluster-23113.0	372	32	+	0	0.993138	YES	0.00686185	0.993138	30	0.3557	-1.1337	0.000473893	noncoding	-1.41678
Cluster-19831.0	272	42	+	0	0.969924	YES	0.0300763	0.969924	90	0.7272	-0.516891	0.0119225	noncoding	-1.00672
Cluster-4113.1	706	64	+	2	0.954121	YES	0.045879	0.954121	195	0.7437	-0.46992	0.0195655	noncoding	-1.3418
Cluster-21914.1	567	48	-	2	0.955656	YES	0.0443441	0.955656	72	0.7937	-0.634377	0.00634296	noncoding	-1.384
Cluster-13335.1	304	70	-	0	0.969558	YES	0.0304415	0.969558	39	0.4605	-0.259641	0.00605995	noncoding	-1.37498
Cluster-12146.0	315	76	-	2	0.950626	YES	0.0493741	0.950626	90	0.8263	-0.616175	0.0119607	noncoding	-1.18959
Cluster-502.0	294	64	+	0	0.979782	YES	0.0202185	0.979782	66	0.9872	-0.353359	0.0294655	noncoding	-1.16608
Cluster-17036.0	332	73	-	2	0.955021	YES	0.0449792	0.955021	96	0.8635	-0.683971	0.0117363	noncoding	-1.1891
Cluster-6903.0	272	48	-	1	0.962237	YES	0.0377628	0.962237	90	1.158	-0.567516	0.0373636	noncoding	-1.09199
Cluster-5561.0	352	85	-	1	0.963599	YES	0.0364014	0.963599	39	0.9505	-0.776865	0.00721709	noncoding	-1.11133
Cluster-6377.0	274	60	-	1	0.964719	YES	0.0352811	0.964719	57	0.8595	-0.786991	0.00699403	noncoding	-1.20505
Cluster-8816.0	274	32	-	0	0.956152	YES	0.0438479	0.956152	51	0.6824	-1.1064	0.00184303	noncoding	-1.34688
Cluster-4811.0	380	42	+	2	0.981763	YES	0.0182371	0.981763	60	0.7129	0.0675319	0.0296681	noncoding	-1.21369
Cluster-1402.0	1254	72	+	2	0.980713	YES	0.0192868	0.980713	192	0.3576	-0.803232	0.00132606	noncoding	-1.14885
Cluster-22513.0	356	80	-	0	0.950597	YES	0.0494032	0.950597	66	0.4019	-0.690612	0.00217843	noncoding	-1.3295
Cluster-14571.0	296	41	+	0	0.95259	YES	0.0474098	0.95259	87	0.5791	-0.666339	0.00510238	noncoding	-1.19839
Cluster-21902.0	274	56	+	0	0.983568	YES	0.0164322	0.983568	36	0.7641	-0.930663	0.00312004	noncoding	-1.40823
Cluster-14254.0	913	66	+	2	0.963052	YES	0.0369482	0.963052	102	0.8455	-1.21044	0.00155489	noncoding	-1.06164
Cluster-18824.1	617	76	+	1	0.978788	YES	0.0212125	0.978788	48	0.6525	-0.168706	0.00943798	noncoding	-1.11008
Cluster-1433.0	201	67	-	0	0.961026	YES	0.0389741	0.961026	33	0.9317	-0.42104	0.018216	noncoding	-1.40736
Cluster-19409.0	318	82	-	2	0.970726	YES	0.0292744	0.970726	90	0.8976	-0.352061	0.0271287	noncoding	-1.16624
Cluster-11517.0	202	47	-	2	0.974746	YES	0.0252541	0.974746	57	0.7661	-0.690819	0.00731792	noncoding	-1.50938
Cluster-15831.1	850	90	+	2	0.977965	YES	0.0220346	0.977965	261	0.5165	-0.398697	0.0173649	noncoding	-1.29591
Cluster-4324.0	230	76	-	2	0.952196	YES	0.0478039	0.952196	57	0.7597	0.00568987	0.034957	noncoding	-1.14349
Cluster-12749.0	508	60	-	0	0.972241	YES	0.0277588	0.972241	54	0.7763	-0.542271	0.00691218	noncoding	-1.41118
Cluster-22404.0	298	56	-	0	0.986343	YES	0.0136569	0.986343	108	0.7215	-0.792	0.00695286	noncoding	-1.13963
Cluster-13705.0	446	93	-	2	0.95056	YES	0.0494403	0.95056	141	0.6296	-0.613331	0.00882387	noncoding	-1.03948
Cluster-15217.0	529	63	+	2	0.980051	YES	0.019949	0.980051	126	0.5811	-0.654762	0.00543613	noncoding	-1.07453
Cluster-22753.0	278	55	+	0	0.975769	YES	0.0242306	0.975769	45	0.6364	-0.741587	0.00358707	noncoding	-1.39437
Cluster-539.0	300	47	+	1	0.951225	YES	0.0487753	0.951225	39	0.3314	-1.12248	0.000540023	noncoding	-1.54833
Cluster-15754.1	298	42	-	0	0.967988	YES	0.0320121	0.967988	33	0.7015	-0.844511	0.00299163	noncoding	-1.42104
Cluster-22727.0	484	65	-	1	0.965412	YES	0.0345879	0.965412	135	0.6363	-0.33181	0.0156847	noncoding	-1.17661
Cluster-13663.0	575	59	+	1	0.986152	YES	0.0138477	0.986152	141	0.467	-0.87281	0.00248223	noncoding	-1.15665
Cluster-12483.0	281	93	-	0	0.971723	YES	0.0282774	0.971723	69	1.1118	-0.36929	0.0424652	noncoding	-1.46962
Cluster-1252.0	204	34	-	2	0.966786	YES	0.0332144	0.966786	42	0.5926	-1.04352	0.00166003	noncoding	-1.28188
Cluster-6593.0	257	50	-	0	0.975498	YES	0.0245023	0.975498	84	0.7996	-0.121709	0.0356379	noncoding	-1.08402
Cluster-14548.0	476	55	-	0	0.995221	YES	0.00477865	0.995221	153	0.9458	-0.896499	0.0123619	noncoding	-1.22435
Cluster-1012.0	204	67	+	2	0.974929	YES	0.025071	0.974929	42	0.9779	-0.33075	0.0276624	noncoding	-1.41881
Cluster-11688.0	410	54	-	2	0.95877	YES	0.0412297	0.95877	66	0.7348	-0.611673	0.00657735	noncoding	-1.04725
Cluster-8792.0	323	91	+	1	0.975645	YES	0.0243546	0.975645	60	0.7583	0.081169	0.0375948	noncoding	-1.32967
Cluster-16988.0	301	55	+	0	0.950334	YES	0.0496656	0.950334	132	0.7602	-0.720047	0.0113471	noncoding	-1.39972
Cluster-8815.0	563	58	+	2	0.958658	YES	0.041342	0.958658	60	0.8886	-0.462105	0.0113949	noncoding	-1.29187
Cluster-21182.0	279	66	-	1	0.993396	YES	0.00660359	0.993396	87	0.7762	-0.477149	0.0145903	noncoding	-1.28277
Cluster-3863.0	302	47	+	0	0.969444	YES	0.0305558	0.969444	9	0.3194	-2.11658	3.78921e-05	noncoding	-1.51908
Cluster-22760.0	436	46	+	1	0.96479	YES	0.0352096	0.96479	87	0.7659	-0.759391	0.00591899	noncoding	-1.14682
Cluster-17396.3	232	54	-	1	0.952256	YES	0.0477438	0.952256	39	0.3468	-1.62174	0.000190152	noncoding	-1.33075
Cluster-5177.0	233	47	+	2	0.966356	YES	0.0336436	0.966356	87	0.6392	-0.059918	0.0273188	noncoding	-1.46814
Cluster-21033.0	287	46	-	0	0.963587	YES	0.036413	0.963587	48	0.8405	-0.505408	0.011624	noncoding	-1.145
Cluster-3347.0	503	75	-	1	0.96882	YES	0.0311801	0.96882	75	0.7996	-0.474963	0.0104975	noncoding	-1.3587
Cluster-22288.0	330	71	+	0	0.981775	YES	0.0182246	0.981775	78	0.8061	-0.566392	0.0111732	noncoding	-1.00474
Cluster-3766.0	307	63	+	0	0.967153	YES	0.0328472	0.967153	189	0.7889	-0.547717	0.029955	noncoding	-1.05757
Cluster-21375.0	396	43	+	2	0.994768	YES	0.0052318	0.994768	57	0.9255	-0.452509	0.0158105	noncoding	-1.37886
Cluster-13862.0	374	79	+	2	0.965686	YES	0.0343141	0.965686	81	0.5861	-0.35365	0.00928456	noncoding	-1.08936
Cluster-15455.0	708	53	+	0	0.971794	YES	0.0282062	0.971794	93	0.349	-0.672966	0.00153171	noncoding	-1.20608
Cluster-7570.0	349	56	+	2	0.95272	YES	0.0472798	0.95272	96	0.9079	-0.606257	0.0156816	noncoding	-1.22452
Cluster-11413.0	335	73	-	0	0.955293	YES	0.0447069	0.955293	60	0.8992	-0.140441	0.0335012	noncoding	-1.22692
Cluster-20866.0	285	49	+	1	0.951357	YES	0.0486432	0.951357	114	0.5352	-0.613317	0.00652819	noncoding	-1.12202
Cluster-3215.0	285	59	+	2	0.955943	YES	0.0440566	0.955943	135	0.8114	-1.05566	0.00630114	noncoding	-1.07062
Cluster-9262.0	423	54	+	2	0.952108	YES	0.0478918	0.952108	135	0.6963	-0.747306	0.00768196	noncoding	-1.18871
Cluster-20552.0	621	64	-	1	0.983113	YES	0.0168866	0.983113	90	0.5151	-0.390945	0.00535396	noncoding	-1.41859
Cluster-1266.0	287	77	+	1	0.961735	YES	0.0382647	0.961735	111	0.9428	-0.816232	0.0131789	noncoding	-1.18902
Cluster-6630.0	400	53	+	1	0.954847	YES	0.045153	0.954847	54	0.7902	-0.674357	0.00610285	noncoding	-1.43937
Cluster-719.0	398	22	+	0	0.964897	YES	0.0351025	0.964897	21	0.9129	-0.905936	0.0038213	noncoding	-1.46361
Cluster-21660.0	264	64	-	1	0.967578	YES	0.0324216	0.967578	63	0.5988	-0.680596	0.0044217	noncoding	-1.31086
Cluster-3753.0	209	60	-	2	0.953327	YES	0.0466727	0.953327	111	0.4841	-1.02407	0.00229608	noncoding	-1.25443
Cluster-16444.0	315	64	-	1	0.98002	YES	0.0199796	0.98002	93	0.6018	-0.536998	0.00760407	noncoding	-1.3207
Cluster-3008.0	209	50	+	2	0.961269	YES	0.038731	0.961269	0	0	0	0.00228544	noncoding	-1.13701
Cluster-1581.0	288	49	+	2	0.98981	YES	0.0101902	0.98981	147	0.6092	-0.320007	0.0214229	noncoding	-1.03357
Cluster-985.0	238	76	+	0	0.952896	YES	0.0471039	0.952896	0	0	0	0.00219789	noncoding	-1.14681
Cluster-3444.0	698	85	+	1	0.962536	YES	0.0374643	0.962536	165	0.8494	-0.518761	0.0185555	noncoding	-1.15102
Cluster-17414.0	289	62	-	0	0.973614	YES	0.0263865	0.973614	36	0.9424	-0.782289	0.0073725	noncoding	-1.22764
Cluster-603.0	314	61	-	2	0.966508	YES	0.033492	0.966508	60	0.9463	-0.326071	0.0257714	noncoding	-1.2171
Cluster-21604.1	336	51	+	0	0.972168	YES	0.0278315	0.972168	111	0.7838	-0.500987	0.0161249	noncoding	-1.20075
Cluster-5005.0	314	54	+	2	0.970136	YES	0.0298644	0.970136	138	0.8126	-0.75685	0.0125883	noncoding	-1.11473
Cluster-13703.0	290	49	-	0	0.952887	YES	0.0471133	0.952887	33	0.8159	-1.26339	0.00158159	noncoding	-1.45826
Cluster-1730.0	550	54	+	0	0.960701	YES	0.0392989	0.960701	114	0.6438	-0.580912	0.00681783	noncoding	-1.16601
Cluster-469.0	313	38	+	0	0.95112	YES	0.0488797	0.95112	114	0.7319	-0.295291	0.0236196	noncoding	-1.15446
Cluster-4410.1	313	46	+	1	0.955571	YES	0.0444286	0.955571	9	0.3706	-1.47668	0.0001979	noncoding	-1.02594
Cluster-634.0	289	60	-	1	0.967536	YES	0.0324638	0.967536	0	0	0	0.00205195	noncoding	-1.29707
Cluster-3209.0	318	31	+	0	0.979108	YES	0.0208917	0.979108	63	0.5509	-0.662558	0.00372028	noncoding	-1.43191
Cluster-781.0	560	72	-	2	0.960957	YES	0.0390425	0.960957	81	0.8186	-0.256972	0.0180382	noncoding	-1.20091
Cluster-22164.0	557	73	-	1	0.954622	YES	0.0453783	0.954622	66	0.5121	-1.1085	0.000859634	noncoding	-1.09382
Cluster-22650.1	241	42	+	2	0.978201	YES	0.021799	0.978201	126	0.6994	-0.596164	0.0130227	noncoding	-1.40958
Cluster-5946.0	365	49	-	2	0.978593	YES	0.0214072	0.978593	81	0.8086	-0.752731	0.0071221	noncoding	-1.26214
Cluster-22756.0	294	40	+	0	0.964788	YES	0.0352118	0.964788	33	0.7971	-0.789878	0.00454881	noncoding	-1.37667
Cluster-20502.1	213	41	-	1	0.964078	YES	0.0359221	0.964078	0	0	0	0.00227316	noncoding	-1.24369
Cluster-19171.0	577	99	-	2	0.965599	YES	0.034401	0.965599	60	0.8303	-0.633167	0.0062971	noncoding	-1.22655
Cluster-4814.0	330	88	-	0	0.976466	YES	0.0235338	0.976466	174	0.9167	-0.467244	0.0444186	noncoding	-1.05095
Cluster-9841.0	213	41	-	2	0.967944	YES	0.0320564	0.967944	30	0.6011	-0.573692	0.00458767	noncoding	-1.39629
Cluster-10943.0	297	54	-	2	0.965158	YES	0.0348416	0.965158	96	0.8685	-0.653799	0.0133918	noncoding	-1.29912
Cluster-1495.0	350	66	-	1	0.978526	YES	0.0214744	0.978526	147	0.5275	-0.549574	0.00907479	noncoding	-1.09165
Cluster-10199.0	478	57	-	0	0.996368	YES	0.00363249	0.996368	54	0.5079	-0.849989	0.00156526	noncoding	-1.30825
Cluster-298.0	243	45	+	0	0.957543	YES	0.042457	0.957543	126	0.6611	-0.694475	0.00921258	noncoding	-1.08803
Cluster-10516.0	275	77	-	1	0.967404	YES	0.0325958	0.967404	63	1.1291	-1.28786	0.00504851	noncoding	-1.02594
Cluster-12349.0	216	47	-	0	0.964678	YES	0.0353217	0.964678	84	0.6995	-0.484718	0.0121111	noncoding	-1.44
Cluster-2006.0	246	49	+	0	0.989593	YES	0.0104068	0.989593	93	0.8895	-0.689611	0.0136632	noncoding	-1.08563
Cluster-8019.0	273	60	+	0	0.992142	YES	0.00785754	0.992142	36	0.974	-0.892539	0.00638421	noncoding	-1.39412
Cluster-1399.0	303	59	-	2	0.968995	YES	0.0310055	0.968995	81	0.5375	-0.580321	0.00518809	noncoding	-1.20743
Cluster-20178.0	352	65	-	0	0.954086	YES	0.0459137	0.954086	18	0.5744	-0.0979751	0.00968794	noncoding	-1.12345
Cluster-6884.0	302	66	+	2	0.965919	YES	0.0340807	0.965919	138	0.4812	-0.459869	0.00962236	noncoding	-1.07983
Cluster-7998.0	302	59	+	1	0.950848	YES	0.0491521	0.950848	75	0.7334	-0.696887	0.00670571	noncoding	-1.04146
Cluster-19586.0	407	51	+	1	0.95191	YES	0.0480895	0.95191	135	0.6267	-0.512653	0.0110725	noncoding	-1.23763
Cluster-1672.0	245	47	-	2	0.979828	YES	0.0201724	0.979828	105	0.5373	-0.530884	0.00777356	noncoding	-1.02557
Cluster-2926.0	301	63	-	0	0.958803	YES	0.0411972	0.958803	24	0.5736	-1.25521	0.000711545	noncoding	-1.41594
Cluster-4952.0	300	44	+	1	0.957052	YES	0.0429482	0.957052	3	0.3299	0	0.00554806	noncoding	-1.28088
Cluster-16968.0	402	59	-	2	0.962094	YES	0.0379056	0.962094	135	0.6825	-0.466787	0.0146297	noncoding	-1.1436
Cluster-802.0	353	44	+	2	0.976246	YES	0.0237544	0.976246	132	0.9853	-0.568597	0.0291443	noncoding	-1.10245
Cluster-393.0	406	63	-	1	0.963701	YES	0.0362985	0.963701	51	0.4168	-1.42408	0.000329034	noncoding	-1.21228
Cluster-13397.0	250	83	+	1	0.970888	YES	0.0291121	0.970888	156	0.9756	-0.541139	0.0423447	noncoding	-1.00504
Cluster-3409.0	281	68	-	2	0.966218	YES	0.033782	0.966218	117	0.7007	-0.741336	0.00815171	noncoding	-1.31084
Cluster-19018.0	331	60	+	1	0.958731	YES	0.0412692	0.958731	150	0.4042	-0.684895	0.00482057	noncoding	-1.11895
Cluster-1386.0	277	41	-	0	0.962872	YES	0.0371276	0.962872	69	0.6866	-0.535838	0.00835887	noncoding	-1.28059
Cluster-5684.0	642	82	-	2	0.951564	YES	0.0484364	0.951564	135	0.3968	-0.910485	0.00159588	noncoding	-1.21784
Cluster-13566.0	278	38	-	2	0.978687	YES	0.0213133	0.978687	69	0.6326	-0.67948	0.00507202	noncoding	-1.2489
Cluster-15465.0	334	37	-	0	0.992083	YES	0.00791741	0.992083	45	0.8074	-0.278119	0.0164015	noncoding	-1.35274
Cluster-2320.0	337	71	-	2	0.965821	YES	0.0341794	0.965821	108	0.3796	-0.867382	0.001995	noncoding	-1.16571
Cluster-9932.1	502	92	-	0	0.981423	YES	0.018577	0.981423	132	0.7934	-0.0486034	0.0452247	noncoding	-1.27077
Cluster-20512.1	440	40	-	1	0.994446	YES	0.00555403	0.994446	54	0.6704	-0.613001	0.0046796	noncoding	-1.30426
Cluster-15258.0	364	54	+	2	0.960708	YES	0.0392924	0.960708	126	0.7883	-0.588148	0.0146408	noncoding	-1.08847
Cluster-5807.7	412	38	+	2	0.980334	YES	0.0196663	0.980334	81	0.4798	-0.904351	0.00175591	noncoding	-1.25776
Cluster-3282.0	362	52	+	0	0.957002	YES	0.042998	0.957002	72	0.8333	-0.563606	0.0110815	noncoding	-1.22978
Cluster-3633.0	395	34	-	0	0.983245	YES	0.0167553	0.983245	27	1.098	-1.2131	0.00340217	noncoding	-1.25231
Cluster-1951.0	280	39	+	2	0.962583	YES	0.0374173	0.962583	0	0	0	0.00207698	noncoding	-1.05563
Cluster-21614.0	255	55	-	1	0.976869	YES	0.0231313	0.976869	27	0.4088	-2.1313	5.9729e-05	noncoding	-1.02246
Cluster-11655.0	615	58	-	1	0.977476	YES	0.0225237	0.977476	135	0.4361	-0.233185	0.00918213	noncoding	-1.36718
Cluster-7392.0	254	53	-	2	0.965446	YES	0.0345542	0.965446	93	0.7987	-0.3451	0.0230676	noncoding	-1.03915
Cluster-15840.0	287	44	-	0	0.96439	YES	0.0356104	0.96439	51	0.4635	-0.897798	0.00154257	noncoding	-1.32179
Cluster-20332.0	459	58	+	1	0.956015	YES	0.0439852	0.956015	36	0.9776	-0.427708	0.0149588	noncoding	-1.18255
Cluster-15186.0	285	68	-	1	0.960944	YES	0.039056	0.960944	78	1.2163	-0.543089	0.0414682	noncoding	-1.07426
Cluster-5264.0	351	47	-	2	0.972051	YES	0.0279492	0.972051	60	0.4543	-1.00105	0.00116772	noncoding	-1.28434
Cluster-21450.0	351	48	-	2	0.979046	YES	0.0209536	0.979046	60	0.4612	-0.89065	0.00154754	noncoding	-1.39489
Cluster-5496.0	318	72	+	0	0.970544	YES	0.0294559	0.970544	69	0.4417	-0.669453	0.0027869	noncoding	-1.24779
Cluster-5162.0	404	50	+	0	0.981558	YES	0.0184421	0.981558	105	0.7552	-0.353213	0.018134	noncoding	-1.11486
Cluster-13951.0	464	88	-	1	0.972693	YES	0.0273075	0.972693	99	1.0318	-0.215259	0.0487065	noncoding	-1.45032
Cluster-20893.0	258	29	+	0	0.962241	YES	0.0377586	0.962241	15	0.3194	-1.75902	9.88543e-05	noncoding	-1.44612
Cluster-17496.0	258	62	-	2	0.959207	YES	0.0407932	0.959207	48	0.6891	0.0614625	0.0289022	noncoding	-1.40249
Cluster-6708.0	318	87	-	1	0.961743	YES	0.0382571	0.961743	75	0.7825	-0.222391	0.0229889	noncoding	-1.3217
Cluster-19239.0	573	83	+	2	0.963127	YES	0.0368726	0.963127	174	0.8565	-0.614681	0.019345	noncoding	-1.22669
Cluster-499.0	464	60	+	1	0.981423	YES	0.018577	0.981423	126	0.6214	-0.742379	0.0054406	noncoding	-1.05465
Cluster-22353.0	262	61	+	2	0.982438	YES	0.0175617	0.982438	96	0.6739	-0.427746	0.0133987	noncoding	-1.03228
Cluster-14461.0	809	100	+	0	0.954421	YES	0.045579	0.954421	201	0.8558	-0.631602	0.0171612	noncoding	-1.22423
Cluster-2084.0	389	46	+	1	0.95986	YES	0.0401395	0.95986	96	0.8294	-0.46876	0.0162597	noncoding	-1.48505
Cluster-17481.0	480	60	+	0	0.971758	YES	0.028242	0.971758	129	0.7597	-0.707467	0.00894856	noncoding	-1.1108
Cluster-6930.0	296	67	+	1	0.967253	YES	0.0327471	0.967253	141	0.4146	-0.132838	0.0175623	noncoding	-1.1073
Cluster-4217.0	226	60	+	0	0.968821	YES	0.0311786	0.968821	12	0.9328	-0.323345	0.0184886	noncoding	-1.46595
Cluster-9681.0	324	43	+	1	0.981262	YES	0.0187378	0.981262	87	0.6854	-0.40592	0.0124153	noncoding	-1.35154
Cluster-19370.0	228	76	+	0	0.966597	YES	0.0334031	0.966597	24	0.8072	-0.876909	0.00385449	noncoding	-1.15692
Cluster-7777.0	297	52	-	2	0.973163	YES	0.026837	0.973163	63	1.1304	-0.611474	0.0239375	noncoding	-1.25863
Cluster-6589.0	230	76	+	1	0.980554	YES	0.0194455	0.980554	228	0.3799	-0.662903	0.0107233	noncoding	-1.17832
Cluster-3363.0	366	52	+	0	0.969108	YES	0.0308915	0.969108	75	0.6232	-0.445345	0.00801435	noncoding	-1.31975
Cluster-12946.0	363	74	-	2	0.981087	YES	0.018913	0.981087	108	0.8156	-0.0792523	0.0439156	noncoding	-1.12097
Cluster-8742.0	333	48	+	2	0.959794	YES	0.0402062	0.959794	48	0.6048	-1.49628	0.000522819	noncoding	-1.14031
Cluster-8182.0	266	40	+	2	0.974018	YES	0.0259818	0.974018	0	0	0	0.00211653	noncoding	-1.31906
Cluster-716.0	304	40	+	0	0.956272	YES	0.0437276	0.956272	81	0.5536	-1.24401	0.00113424	noncoding	-1.01168
Cluster-1855.0	271	47	+	0	0.979867	YES	0.020133	0.979867	84	0.6381	-0.610944	0.00697697	noncoding	-1.34847
Cluster-5440.0	305	47	+	0	0.95042	YES	0.0495798	0.95042	84	0.7824	-0.662524	0.00906114	noncoding	-1.2199
Cluster-23317.0	373	59	-	1	0.989165	YES	0.0108353	0.989165	129	0.5127	-0.561304	0.00699609	noncoding	-1.38556
Cluster-7968.1	667	77	-	0	0.96741	YES	0.0325896	0.96741	153	0.7768	-0.517544	0.014109	noncoding	-1.17167
Cluster-5125.0	307	61	-	0	0.961381	YES	0.0386188	0.961381	69	0.82	-0.98318	0.00416565	noncoding	-1.09211
Cluster-15153.0	668	48	+	2	0.968098	YES	0.0319015	0.968098	75	0.6639	-0.783991	0.00271508	noncoding	-1.33268
Cluster-5890.1	269	40	-	0	0.979199	YES	0.0208005	0.979199	96	0.4143	-0.807768	0.00251109	noncoding	-1.13132
Cluster-163.0	368	85	+	2	0.950926	YES	0.0490742	0.950926	75	0.8018	-0.45708	0.0131916	noncoding	-1.00365
Cluster-11113.0	451	69	+	1	0.959238	YES	0.0407615	0.959238	21	0.8115	-0.89025	0.00272934	noncoding	-1.24819
Cluster-1916.0	235	72	-	2	0.985542	YES	0.0144577	0.985542	0	0	0	0.00220679	noncoding	-1.23451
Cluster-2598.0	375	70	-	1	0.984852	YES	0.0151477	0.984852	129	0.5424	-0.120289	0.0213489	noncoding	-1.16913
Cluster-10051.0	311	67	+	1	0.989468	YES	0.0105324	0.989468	198	0.7454	-0.623569	0.0238201	noncoding	-1.1123
Cluster-19758.0	377	55	-	2	0.964962	YES	0.0350378	0.964962	111	1.0176	-0.886396	0.0123727	noncoding	-1.24169
Cluster-7399.0	272	37	-	1	0.977376	YES	0.0226239	0.977376	93	1.0742	-0.541009	0.0319757	noncoding	-1.07437
Cluster-13563.0	308	83	-	0	0.974531	YES	0.0254685	0.974531	57	1.144	-1.10516	0.00736143	noncoding	-1.28718
Cluster-1496.0	344	95	-	2	0.952235	YES	0.0477646	0.952235	108	0.6839	-0.718256	0.00695323	noncoding	-1.1517
Cluster-2989.0	482	61	-	2	0.970173	YES	0.0298273	0.970173	123	0.6924	-0.638196	0.00816031	noncoding	-1.25514
Cluster-23120.0	392	79	+	1	0.958037	YES	0.0419635	0.958037	165	0.6001	-0.770065	0.00742399	noncoding	-1.02974
Cluster-7231.0	378	69	-	1	0.95882	YES	0.0411803	0.95882	141	0.7457	-0.559669	0.0154372	noncoding	-1.27491
Cluster-16463.0	514	48	+	0	0.976224	YES	0.0237763	0.976224	105	0.8552	-0.891024	0.00597372	noncoding	-1.24307
Cluster-17503.0	416	39	+	1	0.971893	YES	0.0281069	0.971893	36	0.757	-0.164129	0.0152927	noncoding	-1.26142
Cluster-5287.0	281	63	+	1	0.983653	YES	0.0163471	0.983653	57	0.7147	-0.770274	0.00468569	noncoding	-1.23415
Cluster-8038.0	599	73	-	2	0.970507	YES	0.0294934	0.970507	75	0.6003	-1.24309	0.000832582	noncoding	-1.38801
Cluster-1989.0	281	43	+	1	0.970194	YES	0.0298061	0.970194	102	0.586	-1.05896	0.00240226	noncoding	-1.22856
Cluster-3615.0	313	52	+	0	0.962603	YES	0.037397	0.962603	105	0.8193	-0.371316	0.0236607	noncoding	-1.12837
Cluster-20064.0	313	37	+	2	0.964786	YES	0.0352139	0.964786	69	0.5477	-0.830096	0.00263394	noncoding	-1.22116
Cluster-7117.0	391	56	-	0	0.957998	YES	0.0420021	0.957998	30	0.5736	-1.86597	0.000156585	noncoding	-1.13849
Cluster-18533.0	317	50	+	0	0.953259	YES	0.0467413	0.953259	102	0.5834	-0.402032	0.0106652	noncoding	-1.18423
Cluster-20832.0	392	37	-	2	0.980143	YES	0.0198568	0.980143	15	0.5856	-1.63038	0.000247929	noncoding	-1.45712
Cluster-5419.0	282	75	-	2	0.980427	YES	0.0195729	0.980427	69	0.3322	-0.929416	0.00114144	noncoding	-1.40494
Cluster-18616.0	395	88	+	2	0.982373	YES	0.0176275	0.982373	57	0.5606	-0.334783	0.00708805	noncoding	-1.09712
Cluster-22966.0	242	57	+	2	0.956198	YES	0.0438015	0.956198	156	0.675	-0.470923	0.0210314	noncoding	-1.00528
Cluster-4819.0	272	69	-	1	0.964557	YES	0.0354433	0.964557	108	0.8911	-0.399141	0.0296185	noncoding	-1.11958
Cluster-9659.0	248	82	-	1	0.953495	YES	0.046505	0.953495	69	0.8024	-0.726854	0.00782295	noncoding	-1.11614
Cluster-11739.1	290	72	-	0	0.951746	YES	0.0482538	0.951746	21	0.6502	-1.15221	0.00112806	noncoding	-1.49567
Cluster-11135.0	778	76	-	0	0.954121	YES	0.0458787	0.954121	165	0.7519	-0.222109	0.0249529	noncoding	-1.23141
Cluster-16825.0	443	44	+	2	0.973839	YES	0.0261608	0.973839	63	0.9199	-0.35307	0.0194005	noncoding	-1.35678
Cluster-22652.0	526	41	-	1	0.991572	YES	0.00842845	0.991572	30	0.5181	-1.01189	0.000834401	noncoding	-1.23858
Cluster-1531.0	371	65	+	0	0.968606	YES	0.0313944	0.968606	24	0.4818	-1.54064	0.000250423	noncoding	-1.21483
Cluster-9928.0	201	66	-	1	0.969256	YES	0.0307443	0.969256	75	0.8824	-0.543838	0.0170598	noncoding	-1.13756
Cluster-1781.0	251	48	+	2	0.963235	YES	0.0367648	0.963235	63	0.3866	-0.954542	0.00125127	noncoding	-1.30529
Cluster-2761.0	298	37	+	2	0.951378	YES	0.0486222	0.951378	99	0.484	-0.685138	0.00407662	noncoding	-1.04473
Cluster-19597.0	203	46	-	0	0.965994	YES	0.0340056	0.965994	42	0.4843	-0.187407	0.00905883	noncoding	-1.45123
Cluster-8006.0	339	39	+	1	0.968871	YES	0.0311291	0.968871	90	0.5062	-0.954887	0.00201408	noncoding	-1.22727
Cluster-15840.1	257	72	+	2	0.970647	YES	0.0293534	0.970647	90	0.466	-0.442461	0.00668005	noncoding	-1.12887
Cluster-21348.0	259	63	+	0	0.972122	YES	0.0278775	0.972122	177	0.5328	-0.426606	0.0180209	noncoding	-1.27776
Cluster-3664.0	255	85	-	0	0.964672	YES	0.0353279	0.964672	99	0.9539	-0.472515	0.0284196	noncoding	-1.11132
Cluster-9233.0	344	46	+	0	0.96068	YES	0.0393198	0.96068	108	0.607	-0.882675	0.00375546	noncoding	-1.26409
Cluster-2256.0	306	56	-	1	0.961564	YES	0.0384355	0.961564	114	0.6439	-0.321564	0.0173328	noncoding	-1.12008
Cluster-4367.1	257	49	-	2	0.952547	YES	0.0474533	0.952547	81	0.5833	-0.66268	0.00520915	noncoding	-1.14195
Cluster-5026.0	390	39	+	1	0.96396	YES	0.0360396	0.96396	102	0.5264	-0.523105	0.00614666	noncoding	-1.18843
Cluster-4153.0	347	40	+	1	0.964457	YES	0.0355433	0.964457	30	0.4374	-1.29402	0.00042817	noncoding	-1.39189
Cluster-3537.0	302	60	-	1	0.973923	YES	0.0260766	0.973923	12	0.6219	-1.67812	0.000271407	noncoding	-1.29477
Cluster-21203.0	438	80	-	1	0.976134	YES	0.0238661	0.976134	51	0.8303	-0.635277	0.00697603	noncoding	-1.22207
Cluster-20617.0	485	69	+	0	0.967539	YES	0.0324611	0.967539	174	0.7276	-0.489842	0.0199012	noncoding	-1.19475
Cluster-18267.0	663	60	-	2	0.983075	YES	0.0169247	0.983075	75	0.7051	-0.346143	0.00866578	noncoding	-1.28369
Cluster-5273.0	877	63	-	2	0.977544	YES	0.022456	0.977544	111	0.7737	-0.83917	0.00342802	noncoding	-1.14812
Cluster-11899.1	578	58	+	1	0.967398	YES	0.0326018	0.967398	93	0.7774	-0.340036	0.0142718	noncoding	-1.13262
Cluster-22302.0	312	83	+	1	0.956753	YES	0.0432472	0.956753	153	0.5961	-0.440353	0.0159053	noncoding	-1.01252
Cluster-8561.0	309	68	-	2	0.964833	YES	0.035167	0.964833	165	0.5204	-0.41134	0.0151784	noncoding	-1.04744
Cluster-14888.0	442	65	-	2	0.971018	YES	0.0289817	0.971018	108	0.8843	-0.600245	0.0145539	noncoding	-1.07797
Cluster-13255.0	360	60	+	2	0.971633	YES	0.028367	0.971633	108	0.5823	-0.536603	0.00771438	noncoding	-1.29905
Cluster-1558.0	405	81	-	0	0.96932	YES	0.0306804	0.96932	66	0.5054	-0.377282	0.00581302	noncoding	-1.28832
Cluster-8495.2	207	68	+	1	0.954946	YES	0.0450537	0.954946	36	0.6252	-0.550568	0.00553112	noncoding	-1.03259
Cluster-5114.0	212	65	+	2	0.97697	YES	0.0230298	0.97697	108	0.844	-0.650131	0.0156218	noncoding	-1.15579
Cluster-17824.1	213	35	+	2	0.971624	YES	0.028376	0.971624	36	0.6053	-0.636388	0.00422459	noncoding	-1.1204
Cluster-1556.0	332	62	-	2	0.96639	YES	0.0336101	0.96639	99	0.7822	-0.36584	0.0199051	noncoding	-1.01185
Cluster-3949.1	217	50	+	1	0.956211	YES	0.0437892	0.956211	36	0.6216	-0.565021	0.00521857	noncoding	-1.3213
Cluster-4960.0	272	54	-	1	0.977336	YES	0.0226637	0.977336	72	0.8296	-1.08423	0.00363519	noncoding	-1.25144
Cluster-2152.0	471	62	+	2	0.969461	YES	0.0305387	0.969461	105	0.6353	-0.599219	0.00654126	noncoding	-1.16578
Cluster-20054.2	383	49	+	0	0.955651	YES	0.0443492	0.955651	114	0.5417	-0.806641	0.0037003	noncoding	-1.159
Cluster-6135.0	534	54	-	2	0.988139	YES	0.0118608	0.988139	84	1.0066	-0.162901	0.0410697	noncoding	-1.43892
Cluster-16823.5	344	55	+	0	0.983317	YES	0.0166834	0.983317	144	0.8655	-0.675856	0.0179893	noncoding	-1.30496
Cluster-15608.0	286	60	+	1	0.953181	YES	0.0468194	0.953181	177	0.5443	-0.842917	0.00678855	noncoding	-1.12903
Cluster-23042.0	287	55	-	1	0.962509	YES	0.0374906	0.962509	93	0.5264	-0.778817	0.00357003	noncoding	-1.09913
Cluster-19451.0	223	39	-	1	0.954228	YES	0.0457719	0.954228	69	0.4468	-0.216641	0.00933586	noncoding	-1.33338
Cluster-22527.0	232	44	-	1	0.973651	YES	0.0263491	0.973651	72	0.9315	-0.877884	0.00844056	noncoding	-1.32273
Cluster-22486.0	295	33	-	2	0.980492	YES	0.0195079	0.980492	36	0.635	-0.582117	0.00469755	noncoding	-1.41205
Cluster-22378.2	229	58	-	1	0.973744	YES	0.0262562	0.973744	114	0.7641	-0.26695	0.0309187	noncoding	-1.16066
Cluster-498.0	233	57	-	0	0.962227	YES	0.0377732	0.962227	75	0.4574	-0.855906	0.00222293	noncoding	-1.22792
Cluster-5277.0	378	58	-	0	0.977881	YES	0.0221186	0.977881	102	0.8736	-0.764378	0.00992751	noncoding	-1.1313
Cluster-1752.0	312	62	-	0	0.956501	YES	0.0434993	0.956501	33	0.852	-1.06016	0.0027639	noncoding	-1.46133
Cluster-3436.0	243	38	-	2	0.986961	YES	0.013039	0.986961	54	0.8126	-0.523197	0.0114746	noncoding	-1.33165
Cluster-4080.0	388	87	-	0	0.957823	YES	0.0421772	0.957823	99	1.1492	-0.552121	0.0350309	noncoding	-1.20182
Cluster-22505.0	261	71	-	1	0.977739	YES	0.0222614	0.977739	117	0.9294	-0.750045	0.0161256	noncoding	-1.10746
Cluster-11907.0	352	50	-	2	0.958525	YES	0.0414748	0.958525	18	0.8975	-0.894765	0.00388258	noncoding	-1.26535
Cluster-6169.0	352	91	-	2	0.992607	YES	0.00739277	0.992607	87	0.5368	-0.219632	0.0119211	noncoding	-1.15489
Cluster-20180.0	356	46	+	2	0.966654	YES	0.0333463	0.966654	33	0.8655	-0.476393	0.0107151	noncoding	-1.38004
Cluster-5067.1	264	51	-	2	0.985099	YES	0.0149008	0.985099	117	0.7506	-0.739648	0.00970672	noncoding	-1.00771
Cluster-1164.0	270	77	+	1	0.95209	YES	0.0479103	0.95209	81	0.8314	-0.517466	0.0150089	noncoding	-1.05262
Cluster-19226.0	280	53	-	0	0.957952	YES	0.0420483	0.957952	21	0.6512	-0.855204	0.00231396	noncoding	-1.24747
Cluster-18531.0	279	92	+	1	0.977201	YES	0.0227985	0.977201	261	0.4191	-0.575685	0.0184296	noncoding	-1.19186
Cluster-7441.3	388	57	-	1	0.960546	YES	0.0394538	0.960546	69	0.9838	-0.18708	0.0387351	noncoding	-1.20457
Cluster-19366.1	316	47	+	2	0.990552	YES	0.00944815	0.990552	96	0.5801	-0.57003	0.00676402	noncoding	-1.30614
Cluster-16248.0	438	77	-	1	0.956657	YES	0.0433425	0.956657	84	0.49	-0.854973	0.00201688	noncoding	-1.43971
Cluster-20269.0	201	66	+	2	0.967481	YES	0.0325191	0.967481	159	0.9275	-0.523827	0.0419343	noncoding	-1.13013
Cluster-15905.0	205	67	+	2	0.958598	YES	0.0414022	0.958598	48	0.9765	-0.658224	0.0135544	noncoding	-1.05593
Cluster-21886.0	215	71	-	0	0.96875	YES	0.0312497	0.96875	24	0.5212	0.198507	0.020912	noncoding	-1.22887
Cluster-22483.0	367	55	+	1	0.994663	YES	0.00533685	0.994663	108	0.9955	-0.544042	0.025372	noncoding	-1.14159
Cluster-6864.0	221	48	+	0	0.952967	YES	0.0470327	0.952967	135	0.6072	-0.588054	0.01123	noncoding	-1.39107
Cluster-12376.0	229	47	-	0	0.980143	YES	0.0198573	0.980143	63	0.9113	-0.913397	0.00678494	noncoding	-1.13339
Cluster-13345.0	390	76	-	2	0.966387	YES	0.033613	0.966387	123	0.3892	-0.31547	0.00801273	noncoding	-1.16665
Cluster-181.0	312	44	+	2	0.98986	YES	0.0101396	0.98986	18	0.5736	-1.28415	0.000620863	noncoding	-1.14342
Cluster-20976.0	270	58	+	0	0.951766	YES	0.0482336	0.951766	93	0.8994	-0.603672	0.0166487	noncoding	-1.1947
Cluster-1571.0	209	37	+	2	0.962705	YES	0.0372947	0.962705	54	1.079	-1.39786	0.00338736	noncoding	-1.30043
Cluster-15102.0	261	45	-	0	0.966922	YES	0.0330784	0.966922	45	0.9461	-1.1707	0.00335577	noncoding	-1.31547
Cluster-18456.0	276	68	-	2	0.957795	YES	0.0422049	0.957795	123	0.8146	-0.465514	0.0230236	noncoding	-1.06582
Cluster-9279.0	263	62	-	0	0.969844	YES	0.0301559	0.969844	69	0.6324	-0.239991	0.0145029	noncoding	-1.0433
Cluster-19042.0	309	49	+	2	0.958996	YES	0.0410044	0.958996	63	0.7196	-0.680973	0.00595697	noncoding	-1.3934
Cluster-8668.0	201	49	-	1	0.952587	YES	0.0474135	0.952587	54	0.6506	-0.864381	0.00336303	noncoding	-1.21291
Cluster-2679.1	201	40	+	2	0.963429	YES	0.036571	0.963429	51	1.1464	-0.788699	0.017018	noncoding	-1.30826
Cluster-5439.0	417	93	+	1	0.967048	YES	0.0329522	0.967048	120	0.6499	-0.477789	0.0111359	noncoding	-1.005
Cluster-22424.0	228	52	-	1	0.976139	YES	0.0238608	0.976139	21	0.6394	-1.4057	0.000651974	noncoding	-1.3711
Cluster-16683.0	245	33	-	2	0.954613	YES	0.0453874	0.954613	30	0.4679	-1.73809	0.000188169	noncoding	-1.35726
Cluster-23300.0	206	65	-	2	0.969995	YES	0.0300049	0.969995	51	0.5756	-0.535124	0.00565478	noncoding	-1.01374
Cluster-7315.2	311	39	-	1	0.974842	YES	0.0251583	0.974842	45	0.4781	-1.2086	0.000709408	noncoding	-1.40831

## Sheet: put_novel_protein
corset_cluster	length	aver_ORF_lenght	Portrait		CPAT			CPC
			LongOrfLength	cod_prob	ORF_size	Fickett_score	Hexamer_score	cod_prob	result_CPC	score_CPC
Cluster-6514.0	5052	1643.5	1684	0.978918	4809	1.085	0.011391	1	coding	12.6037
Cluster-12931.0	3917	1232	1234	0.999638	3690	1.1063	0.189612	1	coding	7.4577
Cluster-10242.0	3901	1202.5	1204	0.978718	3603	1.0611	0.496917	1	coding	3.48561
Cluster-20388.1	3487	1122	1122	0.995034	3366	1.0963	0.392128	1	coding	6.23683
Cluster-1417.0	3538	1058	1080	0.997825	3108	1.1052	0.238491	1	coding	6.01461
Cluster-21977.0	3170	1012.5	1016	0.933136	3027	1.2037	0.512994	1	coding	9.38207
Cluster-14235.0	3046	984	986	0.996944	2946	0.8681	-0.335951	1	coding	4.7673
Cluster-7869.0	3399	968	1014	0.993422	2766	0.7421	-0.409137	1	coding	5.16293
Cluster-17038.0	2892	876	878	0.997906	2622	1.2087	0.301064	1	coding	4.47132
Cluster-21384.0	2684	868	868	0.996537	2604	0.8825	-0.0974136	1	coding	4.05503
Cluster-11672.0	2775	850.5	860	0.996995	2523	1.0511	0.236736	1	coding	3.65717
Cluster-3322.0	3029	843	850	0.99252	2508	0.7393	-0.461196	0.999999	coding	3.58174
Cluster-2916.0	3130	842	858	0.970729	2478	0.766	-0.59168	0.999997	coding	3.93133
Cluster-18511.0	2574	814	820	0.986749	2424	1.2119	0.314476	1	coding	6.00849
Cluster-21995.0	2648	786	807	0.978605	2295	1.1228	0.0364432	0.999999	coding	3.26119
Cluster-10513.0	2591	758.5	767	0.975407	2250	1.0743	0.222453	0.999999	coding	4.32706
Cluster-14685.0	2546	757.5	765	0.988708	2250	0.7113	-0.469752	0.999992	coding	3.34258
Cluster-10309.0	2392	754.5	758	0.998517	2253	1.1023	0.220704	1	coding	3.4683
Cluster-13180.0	2292	731	736	0.984883	2178	1.143	0.377821	1	coding	3.63099
Cluster-15689.0	2799	750.5	801	0.993653	2100	0.8063	-0.44462	0.999968	coding	3.3666
Cluster-3726.0	3085	724.5	730	0.987956	2157	1.2167	0.436003	0.999999	coding	4.23632
Cluster-4096.3	2179	718	723	0.9969	2139	0.6809	-0.533942	0.999982	coding	0.841354
Cluster-14604.0	2820	708.5	710	0.946921	2121	0.8117	0.346721	0.999996	coding	1.91178
Cluster-4695.1	2178	712	725	0.964469	2097	1.1985	0.223057	0.999999	coding	3.47468
Cluster-7291.0	2222	702.5	708	0.98347	2091	0.8342	-0.443382	0.999985	coding	3.38974
Cluster-21617.0	2521	667.5	669	0.935029	1998	1.1884	0.0178381	0.999994	coding	0.632008
Cluster-4096.1	2135	676.5	710	0.989964	1929	0.896	-0.494888	0.999949	coding	1.1099
Cluster-4695.0	1959	650.5	650	0.995079	1953	1.0392	0.213741	0.999996	coding	1.86987
Cluster-18329.1	2579	649.5	652	0.984284	1941	0.7569	-0.37879	0.999904	coding	2.62793
Cluster-15689.1	1943	620.5	647	0.993986	1782	0.7535	-0.423693	0.999814	coding	2.85602
Cluster-12680.0	2128	606	608	0.989368	1812	1.2221	0.233752	0.99999	coding	0.548303
Cluster-3962.0	1772	585.5	590	0.982416	1743	0.8807	-0.294102	0.999895	coding	2.19308
Cluster-19889.2	3086	600.5	670	0.986682	1593	0.8066	0.0751245	0.998787	coding	0.627006
Cluster-7931.0	1866	576	601	0.992502	1653	0.8846	0.0826139	0.999893	coding	0.25822
Cluster-13741.0	3456	553	553	0.991311	1659	0.9158	0.460067	0.999676	coding	0.609374
Cluster-17063.1	2856	572.5	615	0.997854	1590	0.8812	0.198695	0.999454	coding	0.68308
Cluster-3839.0	1802	546	554	0.99686	1614	1.1552	0.405218	0.999971	coding	2.84254
Cluster-20110.2	2114	534	535	0.996357	1599	1.1911	0.467931	0.999961	coding	2.00263
Cluster-12147.0	2249	530.5	530	0.993726	1593	1.1995	0.726119	0.999974	coding	1.32092
Cluster-11474.1	4251	536	553	0.972932	1557	1.0228	0.262641	0.997302	coding	0.891268
Cluster-7561.0	1757	513.5	516	0.997759	1533	0.9198	-0.037764	0.99968	coding	1.61055
Cluster-11269.0	1744	508.5	512	0.985194	1515	0.9536	-0.0991535	0.999615	coding	1.34665
Cluster-5754.0	1788	501.5	503	0.992109	1500	1.0226	0.102427	0.999765	coding	1.02355
Cluster-6605.0	1799	489.5	490	0.968061	1467	0.8383	0.190751	0.99955	coding	1.65808
Cluster-2925.0	1904	484.5	484	0.939956	1455	1.055	0.41791	0.999824	coding	2.05501
Cluster-17921.0	1590	492	508	0.993698	1428	1.1395	0.068326	0.99974	coding	0.0962395
Cluster-12335.0	1841	505.5	554	0.973792	1371	1.2679	0.308261	0.999767	coding	1.82838
Cluster-15654.0	1947	482.5	487	0.996371	1434	1.0822	0.0599522	0.999516	coding	2.01641
Cluster-17084.2	1762	480	481	0.981744	1437	1.0973	0.153141	0.999718	coding	1.93294
Cluster-16629.0	2812	485.5	507	0.988632	1392	1.0916	0.401785	0.999024	coding	2.40254
Cluster-12871.0	1589	472.5	474	0.9961	1413	1.0998	0.419024	0.999854	coding	1.7929
Cluster-7537.0	1581	486.5	526	0.967452	1341	0.9879	-0.12673	0.998615	coding	1.44041
Cluster-11767.0	1711	470	481	0.940443	1377	1.2427	0.733716	0.999927	coding	4.2012
Cluster-22003.0	1476	461	463	0.993794	1377	0.8596	-0.33809	0.997886	coding	2.54185
Cluster-19498.1	1711	465	479	0.878282	1353	1.1389	0.681276	0.99986	coding	2.67024
Cluster-1492.0	1581	453.5	456	0.982957	1353	0.7854	-0.213377	0.997203	coding	0.430201
Cluster-4192.0	1504	455	462	0.993536	1344	0.8052	-0.219618	0.997388	coding	0.332075
Cluster-19279.3	1720	452	454	0.988586	1350	1.005	0.227082	0.999365	coding	0.660475
Cluster-5843.0	1748	455.5	465	0.954963	1338	1.2198	0.201484	0.99959	coding	1.55539
Cluster-23195.0	1368	448.5	452	0.994087	1335	0.8078	0.0720714	0.998827	coding	1.43955
Cluster-21558.3	1390	450	463	0.973416	1311	1.0836	-0.177969	0.998817	coding	1.89136
Cluster-18329.2	2195	441.5	444	0.99719	1317	0.8137	-0.362155	0.988586	coding	2.6148
Cluster-14114.0	1498	431.5	432	0.997856	1293	0.958	0.313499	0.99927	coding	0.807417
Cluster-17282.0	1345	434	447	0.901832	1263	0.9341	0.142058	0.998752	coding	0.0543081
Cluster-10569.0	1556	444	478	0.920214	1230	1.1773	0.676604	0.999697	coding	0.333134
Cluster-16813.0	1548	425.5	429	0.997405	1266	0.9937	-0.0748435	0.997767	coding	1.17906
Cluster-14934.0	1666	427.5	435	0.989145	1260	1.1218	0.183939	0.998979	coding	0.333385
Cluster-22126.1	1546	431	448	0.994743	1242	0.9115	0.282121	0.998487	coding	0.849254
Cluster-14741.0	2165	461	539	0.882933	1149	1.2734	0.28342	0.99732	coding	1.7913
Cluster-17059.0	2525	493.5	638	0.956334	1047	1.042	-0.209297	0.935414	coding	2.27257
Cluster-20729.0	1990	425	434	0.994116	1248	1.2652	0.32835	0.999186	coding	0.685745
Cluster-21558.0	1311	424	437	0.978202	1233	1.1408	-0.199085	0.998123	coding	1.56862
Cluster-13585.0	2055	417	420	0.970407	1242	0.7927	-0.382712	0.979683	coding	2.32875
Cluster-4488.0	1459	405	409	0.996882	1203	0.9748	-0.0949318	0.996171	coding	0.308044
Cluster-17055.3	1514	408.5	420	0.983669	1191	0.8427	-0.520203	0.981642	coding	2.02312
Cluster-16735.0	1625	401.5	402	0.999128	1203	0.9359	0.450372	0.998517	coding	0.426413
Cluster-17581.0	1387	400.5	401	0.998777	1200	0.8796	0.0600956	0.996713	coding	2.2061
Cluster-12774.0	1335	404	412	0.977796	1188	1.1673	0.328234	0.999234	coding	0.750796
Cluster-15127.0	1414	400.5	404	0.997775	1191	1.0794	0.0415861	0.997875	coding	1.12507
Cluster-13949.0	1400	401.5	409	0.997335	1182	1.0902	0.199448	0.998495	coding	0.810211
Cluster-7386.0	1589	420	465	0.983751	1125	1.08	0.24063	0.996997	coding	1.07786
Cluster-8085.0	1420	393.5	400	0.923691	1161	1.0796	0.227141	0.998201	coding	2.59838
Cluster-13841.4	1402	392	396	0.997219	1164	0.953	-0.119392	0.99435	coding	1.67365
Cluster-12179.0	1308	392	396	0.989413	1164	0.8493	-0.0335497	0.994461	coding	0.289423
Cluster-8977.2	2017	395	405	0.977898	1155	1.1398	0.534714	0.998287	coding	1.49745
Cluster-18426.0	1217	393	405	0.966787	1143	0.7985	0.0131601	0.993857	coding	1.55249
Cluster-15049.1	1280	386	387	0.81484	1155	1.1734	1.01576	0.999816	coding	3.74622
Cluster-13871.0	2592	389	398	0.995051	1140	1.1679	0.370233	0.994253	coding	1.00288
Cluster-14774.0	1301	386.5	399	0.985037	1122	1.0834	0.393262	0.998556	coding	2.47869
Cluster-13841.2	1380	382	386	0.993223	1134	0.8656	-0.317163	0.985302	coding	1.50871
Cluster-15651.0	1273	382	387	0.994755	1131	0.6847	0.179794	0.993027	coding	0.496791
Cluster-8442.0	1379	393	422	0.997556	1092	1.2599	0.195647	0.998031	coding	0.527615
Cluster-21812.0	1386	382	391	0.808431	1119	1.2952	0.369737	0.999066	coding	0.834041
Cluster-13708.0	1410	375	380	0.998297	1110	1.2636	0.471459	0.999098	coding	0.141494
Cluster-9473.0	1393	402.5	463	0.974207	1026	1.0101	0.197174	0.992478	coding	0.518137
Cluster-3493.0	1931	372	376	0.99787	1104	0.7087	-0.0569292	0.965875	coding	0.0391597
Cluster-7853.0	1425	364.5	368	0.990502	1083	1.01	0.0766192	0.993679	coding	0.848452
Cluster-11335.0	2385	365	371	0.968405	1077	1.123	0.442513	0.992701	coding	0.681722
Cluster-18229.0	2104	360.5	360	0.977347	1083	0.631	-0.306641	0.890925	coding	0.140675
Cluster-18408.2	1552	362.5	369	0.99882	1068	1.0144	0.397482	0.996035	coding	0.775245
Cluster-12773.0	1168	367	385	0.997118	1047	0.7957	-0.205393	0.977636	coding	0.928807
Cluster-14320.7	1360	357.5	359	0.997962	1068	0.877	-0.19172	0.981651	coding	0.908176
Cluster-12880.0	1393	358.5	367	0.987307	1050	1.0203	0.206514	0.994218	coding	1.13496
Cluster-12231.1	1341	360.5	376	0.992946	1035	1.3351	0.375669	0.998385	coding	1.12232
Cluster-12123.0	2246	355	362	0.999115	1044	1.1612	0.280181	0.989422	coding	0.747706
Cluster-20768.0	1800	353	358	0.992509	1044	0.7721	-0.165109	0.948961	coding	0.151524
Cluster-5159.0	1170	348	352	0.99502	1032	1.0344	0.0413919	0.992899	coding	1.04429
Cluster-12513.0	1137	355.5	375	0.946807	1008	1.0477	-0.211307	0.985432	coding	1.60939
Cluster-9597.0	1321	355	380	0.951848	990	1.1697	0.560116	0.997522	coding	1.53504
Cluster-21528.0	1729	349	364	0.992633	1002	1.0177	0.280297	0.988297	coding	1.12731
Cluster-17120.1	3415	346.5	357	0.981544	1008	1.1941	0.379744	0.951477	coding	0.610859
Cluster-10418.0	1421	341	341	0.989613	1023	0.7787	0.0048686	0.975178	coding	0.0144977
Cluster-18329.0	1245	345	353	0.987373	1011	0.9376	-0.304441	0.971948	coding	0.598427
Cluster-17083.0	1101	349	367	0.925577	993	1.08	0.258095	0.995218	coding	0.303582
Cluster-15228.0	1349	343.5	352	0.997835	1005	1.1196	0.284573	0.994986	coding	1.29886
Cluster-11641.0	1044	342	348	0.95304	1008	1.2413	0.330321	0.997977	coding	2.44626
Cluster-9384.0	1197	348	368	0.924957	984	1.078	0.0394138	0.990099	coding	1.61128
Cluster-17649.0	1755	342	353	0.987367	993	1.2944	0.664982	0.99767	coding	0.352463
Cluster-10244.0	1232	340	353	0.957348	981	0.9431	0.0916268	0.985959	coding	0.41567
Cluster-14283.0	1291	333	334	0.969894	996	1.0538	-0.0347131	0.987087	coding	0.663255
Cluster-4190.0	1154	347.5	384	0.982963	933	1.1651	0.322868	0.994198	coding	0.572833
Cluster-19039.0	1110	329	329	0.993053	987	1.1424	0.0986066	0.99383	coding	0.637811
Cluster-8922.0	1302	330.5	335	0.968066	978	1.279	0.482238	0.997671	coding	0.920122
Cluster-14693.0	1644	334	351	0.996618	951	1.2304	0.321802	0.99211	coding	0.547222
Cluster-18367.0	1040	322.5	323	0.985212	966	0.9267	0.127288	0.988033	coding	0.527619
Cluster-11494.0	1354	320	320	0.908093	960	0.9101	0.51624	0.991901	coding	0.430057
Cluster-13755.0	1090	321.5	335	0.955145	924	0.6824	0.484116	0.98352	coding	0.036304
Cluster-20011.0	1417	313.5	315	0.96984	936	1.0817	0.359427	0.990552	coding	1.62924
Cluster-6332.0	1189	313	314	0.978686	936	1.0675	0.203546	0.98953	coding	1.12386
Cluster-1583.5	1053	325	350	0.931777	900	0.8409	-0.499572	0.888131	coding	1.68983
Cluster-2675.0	1141	317	330	0.998199	912	1.0377	0.123054	0.984041	coding	1.19183
Cluster-10076.0	1078	311	312	0.975323	930	1.1574	0.302519	0.994226	coding	1.33334
Cluster-8428.0	1290	324.5	354	0.983259	885	1.0161	0.255449	0.980746	coding	0.0577966
Cluster-6188.0	1111	310.5	312	0.976195	927	0.8302	-0.314913	0.933232	coding	1.30635
Cluster-17613.0	2138	327	362	0.910864	876	1.0065	0.590149	0.969819	coding	0.0530711
Cluster-16078.0	1445	311.5	316	0.98442	921	1.0351	-0.147048	0.958655	coding	0.785316
Cluster-6288.0	1014	317.5	337	0.959439	894	0.9346	-0.693823	0.868949	coding	0.602372
Cluster-15070.2	1055	311	318	0.999654	912	1.1153	0.182786	0.990158	coding	0.182477
Cluster-10764.0	1319	315	332	0.949816	894	1.192	0.859977	0.997344	coding	0.211073
Cluster-17198.0	1193	308	312	0.997242	912	1.2607	0.702018	0.997737	coding	1.13454
Cluster-14320.3	1289	305.5	307	0.998293	912	0.8345	-0.0321895	0.950106	coding	0.412142
Cluster-10245.0	1022	305	306	0.99973	912	0.9073	-0.124216	0.964667	coding	0.299174
Cluster-14070.2	1115	305.5	309	0.996717	906	0.7278	0.09583	0.957408	coding	0.78593
Cluster-8593.0	1239	306.5	315	0.970869	894	0.9603	0.281426	0.981543	coding	0.378557
Cluster-9482.0	1346	314	339	0.99785	867	0.9161	0.255167	0.967583	coding	0.00684
Cluster-1518.0	1038	303	306	0.983568	900	0.9436	0.247316	0.984744	coding	0.782055
Cluster-18376.0	945	302.5	305	0.998881	900	0.895	0.198381	0.982566	coding	0.109751
Cluster-14104.1	1257	305	313	0.994173	891	1.0355	0.290404	0.984767	coding	0.345725
Cluster-13920.0	990	310	330	0.975424	870	1.2549	0.629258	0.996988	coding	1.2956
Cluster-20602.0	2524	304	315	0.995837	879	1.1324	0.50385	0.958809	coding	0.30801
Cluster-7536.1	1323	299	301	0.99941	891	0.9184	-0.00512217	0.953913	coding	0.0232135
Cluster-15890.0	1194	308	332	0.954439	852	0.9796	0.646524	0.9899	coding	1.24428
Cluster-22912.0	1598	297	301	0.993538	879	0.9984	-0.221832	0.90711	coding	0.775839
Cluster-9115.0	1203	299.5	309	0.985502	870	1.1904	0.0749396	0.982177	coding	0.661272
Cluster-15070.0	980	296	301	0.994062	873	1.0325	0.252092	0.986401	coding	0.447467
Cluster-12685.0	1128	293	293	0.977168	879	0.886	0.111458	0.966635	coding	0.643891
Cluster-20407.0	1052	295	302	0.935107	864	1.2078	0.829822	0.997526	coding	2.77417
Cluster-14162.0	2435	295.5	304	0.9744	861	1.2608	0.371976	0.960082	coding	0.0210614
Cluster-4288.0	1300	288	290	0.990687	858	1.0356	0.0575109	0.963316	coding	0.574878
Cluster-19405.0	1089	290.5	301	0.994832	840	1.341	0.447035	0.99467	coding	0.931308
Cluster-12927.0	909	284.5	286	0.994067	849	1.075	-0.171498	0.964152	coding	0.591686
Cluster-6923.0	1132	284.5	288	0.992112	843	1.0207	0.404494	0.984313	coding	0.938787
Cluster-19430.1	1306	286.5	298	0.893841	825	1.2777	0.533151	0.991983	coding	1.68398
Cluster-20126.0	2142	284.5	294	0.944538	825	1.1547	0.691186	0.975776	coding	1.92989
Cluster-11012.0	1653	280	282	0.987963	834	1.0904	0.296292	0.964717	coding	0.113004
Cluster-20778.0	1181	293.5	326	0.995718	783	1.2637	0.552246	0.990232	coding	1.11933
Cluster-11008.0	1028	277	278	0.986881	828	0.9115	0.108494	0.957693	coding	0.998614
Cluster-15260.0	883	279	284	0.981261	822	1.0738	-0.0241925	0.968734	coding	0.0191362
Cluster-10476.0	953	280	288	0.995361	816	1.2036	0.556298	0.993621	coding	1.34993
Cluster-16544.0	960	284	310	0.978745	774	1.2063	0.410118	0.986997	coding	0.372341
Cluster-21824.0	910	271.5	273	0.979177	810	1.0411	0.296272	0.981143	coding	1.10161
Cluster-4848.0	1079	270.5	273	0.999371	804	1.1374	0.00712205	0.963526	coding	0.490542
Cluster-20993.1	934	274.5	285	0.996814	792	0.9226	-0.0330551	0.93253	coding	0.832468
Cluster-12004.0	969	268.5	269	0.991708	804	0.9146	0.103508	0.951868	coding	0.682611
Cluster-8777.0	1000	268.5	272	0.972781	795	1.0406	0.139349	0.965265	coding	0.645987
Cluster-7720.0	861	269	277	0.993778	783	0.9201	0.0807587	0.948199	coding	0.0701279
Cluster-14137.0	867	268.5	279	0.996965	774	0.8985	0.118893	0.945069	coding	0.20299
Cluster-16430.0	871	263	264	0.996773	786	0.9052	-0.0409655	0.93005	coding	0.753885
Cluster-13033.0	1012	264	267	0.970387	783	0.9647	0.613801	0.983676	coding	0.372702
Cluster-13792.0	937	262	263	0.986189	783	0.9155	0.164257	0.952051	coding	0.285377
Cluster-7268.0	999	263.5	270	0.998524	771	0.8426	0.227944	0.938858	coding	0.181845
Cluster-22233.0	1240	272	296	0.87105	744	1.1784	0.932925	0.992159	coding	1.01946
Cluster-20964.0	893	257.5	257	0.987959	774	0.9028	-0.119593	0.905366	coding	0.442762
Cluster-504.0	936	262.5	273	0.982738	756	1.1893	0.377356	0.983281	coding	0.207305
Cluster-6619.0	2163	270	299	0.992546	723	1.194	0.451321	0.910129	coding	0.940391
Cluster-13298.0	1387	254	255	0.984799	759	0.9412	0.0113682	0.86803	coding	2.09358
Cluster-4629.0	925	271.5	308	0.999537	705	1.0154	0.0869537	0.919137	coding	0.00612462
Cluster-3117.0	867	260.5	279	0.991356	726	1.1392	0.180968	0.963996	coding	0.701582
Cluster-19273.1	1107	250	250	0.983342	750	1.0909	0.59996	0.982419	coding	0.822018
Cluster-10084.0	1568	249.5	251	0.993505	744	1.2109	0.668857	0.979562	coding	0.103068
Cluster-14320.0	868	248	250	0.999863	738	1.0966	0.0609223	0.951691	coding	0.0611414
Cluster-16305.0	825	246.5	251	0.987183	726	0.9242	0.337365	0.955702	coding	0.413163
Cluster-4497.0	1606	243	245	0.996534	723	1.1494	0.0948404	0.889913	coding	0.57882
Cluster-15134.0	1256	243.5	252	0.99293	705	0.926	0.29728	0.901539	coding	0.369551
Cluster-19102.1	756	243.5	252	0.852354	705	1.1104	-0.0425217	0.933167	coding	1.50119
Cluster-22724.1	902	241	247	0.993857	705	0.9666	-0.11583	0.862442	coding	0.45052
Cluster-22724.0	861	241	247	0.989872	705	0.9579	-0.065864	0.879038	coding	0.580354
Cluster-6342.4	1663	240	245	0.993987	705	1.1109	0.329055	0.908305	coding	0.203354
Cluster-8119.0	913	241	249	0.952345	699	1.2085	0.258926	0.967022	coding	0.0500204
Cluster-17711.0	759	240.5	253	0.853205	684	1.3126	0.730758	0.992475	coding	0.0389914
Cluster-22816.1	834	237	243	0.992924	693	1.1391	0.404241	0.972575	coding	0.228123
Cluster-5110.0	832	240.5	254	0.99993	681	0.8499	-0.0210818	0.831087	coding	0.16887
Cluster-15725.0	954	232	235	0.995947	687	1.1561	0.172885	0.945655	coding	0.426736
Cluster-19521.0	941	229.5	230	0.962958	687	1.3069	0.679845	0.989284	coding	0.615786
Cluster-12332.0	944	227	232	0.990565	666	1.119	0.500243	0.966053	coding	0.683991
Cluster-12834.0	938	233	252	0.949904	642	1.197	0.54005	0.969874	coding	0.00839106
Cluster-5891.1	705	225.5	234	0.85142	651	1.1438	0.0915854	0.933708	coding	1.42349
Cluster-1440.1	1085	223	230	0.981482	648	0.9373	0.340649	0.888719	coding	0.63485
Cluster-5484.1	660	219	219	0.979152	657	1.1162	-0.00996253	0.919529	coding	0.206644
Cluster-14962.5	1006	219.5	221	0.994937	654	1.12	0.490646	0.958468	coding	0.946057
Cluster-21558.4	714	225	238	0.963072	636	1.2058	-0.187607	0.883369	coding	0.318666
Cluster-17592.0	1042	216.5	217	0.994258	648	0.9879	0.00697087	0.817143	coding	0.175358
Cluster-8050.0	777	223	237	0.958641	627	0.9824	0.452737	0.937501	coding	0.701211
Cluster-3905.0	717	217.5	224	0.993969	633	0.9508	-0.0748907	0.817348	coding	0.199627
Cluster-11035.1	1133	214	215	0.983098	639	1.1737	0.548662	0.958222	coding	0.757009
Cluster-11252.0	1050	213.5	217	0.980743	630	1.1258	0.151316	0.889066	coding	0.358112
Cluster-7420.0	725	219.5	241	0.977456	594	1.1102	0.301862	0.924939	coding	0.855869
Cluster-22740.1	628	208	209	0.974824	621	1.0562	0.107728	0.905513	coding	0.0614011
Cluster-9389.0	958	204	205	0.994191	609	0.9998	0.440166	0.911074	coding	0.354118
Cluster-15125.0	773	206.5	215	0.946218	594	1.2856	0.51181	0.969768	coding	0.882653
Cluster-12062.0	1120	206.5	215	0.919235	594	0.9406	0.655822	0.909621	coding	0.00350397
Cluster-3218.0	670	209	223	0.998854	585	1.1178	0.114309	0.889416	coding	0.443782
Cluster-1206.0	706	200	200	0.955626	600	1.0227	0.55856	0.949608	coding	1.01082
Cluster-11359.0	986	199.5	200	0.99142	597	1.0841	0.404651	0.913006	coding	0.859194
Cluster-17459.1	689	199.5	200	0.895655	597	1.2973	0.684128	0.982893	coding	1.2354
Cluster-11680.0	1058	200.5	223	0.863516	534	1.0427	0.732232	0.912804	coding	0.240159
Cluster-14060.1	697	198	221	0.995408	525	1.1415	0.19578	0.855886	coding	0.194294
Cluster-6380.0	756	195.5	214	0.978703	531	1.0776	0.557533	0.918363	coding	0.631171
Cluster-17603.0	660	194.5	212	0.98866	531	1.2153	0.622429	0.95752	coding	0.204487
Cluster-19161.0	667	181.5	182	0.966433	543	1.1484	0.0365401	0.835461	coding	0.0195845
Cluster-8025.0	686	184	190	0.928299	534	0.9217	0.550822	0.88688	coding	0.19018
Cluster-11595.0	849	182	187	0.982559	531	1.2046	0.652837	0.947854	coding	0.352344
Cluster-19217.0	839	200.5	246	0.898227	465	1.1454	0.380116	0.818668	coding	1.42764
Cluster-22069.0	666	188	222	0.862697	462	1.1352	0.311214	0.820649	coding	1.01054
Cluster-11463.0	541	168.5	170	0.967326	501	1.2164	0.426708	0.927614	coding	0.518621
Cluster-2100.0	558	172	186	0.989584	474	1.2772	0.480651	0.93076	coding	0.0662874
Cluster-21107.0	678	160	165	0.97857	465	1.1585	0.261165	0.814914	coding	0.0310683
Cluster-3910.2	756	150.5	162	0.957008	417	1.18	0.589175	0.857339	coding	0.53582
Cluster-22538.2	585	150.5	163	0.994903	414	1.1152	0.485994	0.826302	coding	0.195793
Cluster-5182.0	1195	165	207	0.997587	369	1.2303	1.08948	0.891981	coding	0.111164
Cluster-7272.0	457	137	145	0.887045	387	1.1443	0.657926	0.879505	coding	0.833585
Cluster-10171.0	670	129.5	134	0.955905	375	1.2163	0.672935	0.86353	coding	0.104456
Cluster-10306.0	613	121.5	130	0.941328	339	1.2288	0.604908	0.814553	coding	0.13518
Cluster-2981.0	384	117	128	0.869977	318	1.0828	1.08043	0.908257	coding	0.776737
