# Supplementary material for: De novo assembly and sex-specific transcriptome profiling in the sand fly Phlebotomus perniciosus (Diptera, Phlebotominae), a major Old World vector of Leishmania infantum
Source: BMC Genomics. 2015 Oct 23;16:847. doi: 10.1186/s12864-015-2088-x (PMC4619268; doi:10.1186/s12864-015-2088-x)
Supplement: Additional file 8: Table S6. — FPKM values of the PERNI data set. (XLS 2310 kb) [file 12864_2015_2088_MOESM8_ESM.xls]

## Sheet: fpkm_values
ID	FPKM_M	FPKM_F		Males				Females
Cluster-0.0	0	1.61			#	%			#	%
Cluster-1.0	0.04	1.63		FPKM>10^2	1053	3.59484		FPKM>10^2	1005	3.43097
Cluster-10.0	0	1.94		10<FPKM<10^2	6807	23.2384		10<FPKM<10^2	6730	22.9756
Cluster-100.0	0	1.89		1<FPKM<10	9292	31.722		1<FPKM<10	8444	28.827
Cluster-1000.0	0.63	0.79		0<FPKM<1	12140	41.4448		0<FPKM<1	13113	44.7665
Cluster-10000.0	0.16	0.56			29292				29292
Cluster-10000.1	9.84	10.11
Cluster-10001.0	7.62	7.15
Cluster-10001.1	4.15	6.06
Cluster-10002.0	0.4	0.07
Cluster-10003.0	2.31	1.15
Cluster-10004.0	27.78	21.73
Cluster-10005.0	9.67	37.67
Cluster-10006.0	38.68	63.13
Cluster-10007.0	41.92	40.37
Cluster-10007.1	6.77	7.07
Cluster-10008.0	4.51	11.08
Cluster-10009.0	12.56	11.65
Cluster-1001.0	69.96	71.25
Cluster-10010.0	4.73	13.47
Cluster-10011.0	16.25	28.77
Cluster-10012.0	1.99	1.5
Cluster-10013.0	45.02	33.39
Cluster-10013.1	59.67	26.31
Cluster-10014.0	0.58	0.73
Cluster-10015.0	0.5	0.14
Cluster-10016.0	1.22	0.67
Cluster-10017.0	4.17	0.91
Cluster-10017.1	29.35	18.97
Cluster-10017.2	647.68	534.86
Cluster-10018.0	9.87	7.54
Cluster-10019.0	0.21	0.56
Cluster-1002.0	0.45	0.39
Cluster-10020.0	2.39	1.05
Cluster-10021.0	38.75	17.64
Cluster-10022.0	73.79	73.07
Cluster-10023.0	0.57	0.61
Cluster-10024.0	3.55	1.51
Cluster-10025.0	86.7	63.11
Cluster-10026.0	0.72	0.54
Cluster-10027.0	6.7	6.31
Cluster-10027.1	4.05	4.41
Cluster-10028.0	1.93	0.93
Cluster-10029.0	12.78	7.13
Cluster-10029.1	0.68	0.02
Cluster-1003.0	0.62	0.16
Cluster-10030.0	1.14	0.52
Cluster-10031.0	13.47	14.23
Cluster-10032.0	0.7	0.32
Cluster-10033.0	0.66	0.47
Cluster-10034.0	34.88	22.65
Cluster-10035.0	62.97	58.18
Cluster-10036.0	0.6	0.21
Cluster-10037.0	11.73	11.46
Cluster-10038.0	6.7	8.45
Cluster-10039.0	2.62	1.13
Cluster-1004.0	0.83	0.85
Cluster-10040.0	1.26	0.95
Cluster-10040.1	85.35	45.63
Cluster-10041.0	31.5	29.68
Cluster-10042.0	2.13	2.63
Cluster-10043.0	17.18	26.87
Cluster-10044.0	1.73	2.29
Cluster-10045.0	93.72	109.19
Cluster-10046.0	26.75	73.2
Cluster-10047.0	1.3	0.59
Cluster-10048.0	9.98	11.03
Cluster-10049.0	0.1	19.11
Cluster-1005.0	32.5	62.71
Cluster-1005.1	1.32	0.18
Cluster-1005.2	1.73	0
Cluster-10050.0	26.4	24.9
Cluster-10051.0	0.75	0.24
Cluster-10052.0	0.42	0.15
Cluster-10053.0	0.77	1.17
Cluster-10054.0	16.37	20.6
Cluster-10054.1	24.47	29.85
Cluster-10055.0	23.4	32.39
Cluster-10055.1	2.91	5.38
Cluster-10055.2	31.22	25.4
Cluster-10055.3	7.1	9.51
Cluster-10055.4	7.61	13.01
Cluster-10056.0	0.88	0.79
Cluster-10056.1	2.14	1.58
Cluster-10056.2	3.08	3.55
Cluster-10056.3	245.77	140.06
Cluster-10057.0	0.58	0.5
Cluster-10058.0	7.43	10.27
Cluster-10059.0	0.64	3.34
Cluster-1006.0	0.47	0.71
Cluster-10060.0	1.54	1.3
Cluster-10061.0	12.11	20.21
Cluster-10062.0	0.46	0.25
Cluster-10063.0	13.43	24.83
Cluster-10064.0	0.35	0.48
Cluster-10065.0	1.04	0.31
Cluster-10066.0	76.04	48.13
Cluster-10067.0	1.59	0.67
Cluster-10068.0	24.84	23.07
Cluster-10069.0	12.48	52.62
Cluster-10069.1	10.78	33.84
Cluster-1007.0	0.79	0.86
Cluster-10070.0	2.06	3.08
Cluster-10071.0	32.6	18.33
Cluster-10072.0	13.52	10.27
Cluster-10073.0	21.51	22.92
Cluster-10073.1	0.96	0.69
Cluster-10074.0	1.55	0.88
Cluster-10074.1	1.82	12.55
Cluster-10075.0	0.96	0.76
Cluster-10076.0	4.02	0.11
Cluster-10077.0	7.3	13.75
Cluster-10078.0	50.47	58.6
Cluster-10079.0	1.26	0.92
Cluster-1008.0	0.69	0.78
Cluster-10080.0	0.53	0.05
Cluster-10081.0	7.53	5.65
Cluster-10082.0	0.58	0.88
Cluster-10082.1	0.55	0.83
Cluster-10082.2	3.01	3.55
Cluster-10082.3	0.28	0.83
Cluster-10082.4	0.16	0.55
Cluster-10082.5	0.84	3.53
Cluster-10083.0	3.88	3.85
Cluster-10084.0	47.03	28.68
Cluster-10085.0	9.29	10.4
Cluster-10086.0	0.87	0.91
Cluster-10087.0	12.83	13.12
Cluster-10088.0	8.99	4.45
Cluster-10089.0	1.85	3.4
Cluster-10089.1	1.64	1.05
Cluster-10089.2	7.7	0.06
Cluster-1009.0	15.27	0.09
Cluster-10090.0	5.68	9.24
Cluster-10091.0	1.7	1.16
Cluster-10092.0	3.4	1.68
Cluster-10093.0	0.22	0.53
Cluster-10094.0	0.45	0.42
Cluster-10095.0	17.15	7.62
Cluster-10096.0	0.75	0.33
Cluster-10097.0	0.46	0.27
Cluster-10098.0	0.1	75.18
Cluster-10099.0	0.24	1.17
Cluster-101.0	0	0.99
Cluster-1010.0	0.29	0.25
Cluster-10100.0	0.76	0.44
Cluster-10101.0	7.34	5.9
Cluster-10102.0	0.45	114.59
Cluster-10103.0	6.15	8.65
Cluster-10104.0	7.42	4.76
Cluster-10105.0	2.56	3.49
Cluster-10105.1	22.24	23.61
Cluster-10105.2	0.42	0.76
Cluster-10105.3	11.06	13.27
Cluster-10106.0	66.56	77.07
Cluster-10107.0	0.82	0.48
Cluster-10108.0	1.65	0.86
Cluster-10109.0	50.64	26.44
Cluster-1011.0	1.07	0.93
Cluster-10110.0	6.9	4.9
Cluster-10111.0	1.43	0.41
Cluster-10112.0	6.55	6.76
Cluster-10113.0	209.65	184.43
Cluster-10114.0	0.46	0.46
Cluster-10115.0	9.22	13.09
Cluster-10116.0	238.94	189.06
Cluster-10117.0	12.66	10.3
Cluster-10118.0	0.28	0.77
Cluster-10119.0	5.31	2.47
Cluster-1012.0	0.64	0.38
Cluster-10120.0	5.35	6.32
Cluster-10121.0	72.54	72.75
Cluster-10122.0	0.26	0.66
Cluster-10123.0	1.4	1.29
Cluster-10123.1	57	58.72
Cluster-10124.0	0.42	0.73
Cluster-10125.0	3.37	0.67
Cluster-10126.0	13.97	16.98
Cluster-10127.0	26.01	120.2
Cluster-10127.1	60.08	40.59
Cluster-10128.0	3.03	6.15
Cluster-10129.0	1.14	0.72
Cluster-1013.0	0.81	0.48
Cluster-10130.0	27.72	28.83
Cluster-10131.0	5.98	3.33
Cluster-10132.0	15.69	19.27
Cluster-10132.1	10.44	11.95
Cluster-10133.0	0.64	0.04
Cluster-10134.0	10.54	22.37
Cluster-10135.0	0.56	0.21
Cluster-10136.0	0.26	0.81
Cluster-10137.0	57.46	44.8
Cluster-10138.0	1.19	0.13
Cluster-10139.0	30.86	21.83
Cluster-1014.0	9.77	5.11
Cluster-10140.0	1.17	0.78
Cluster-10141.0	0.4	0.28
Cluster-10142.0	31.23	29.64
Cluster-10143.0	23.36	48.56
Cluster-10143.1	41.42	75.42
Cluster-10144.0	72.03	93.61
Cluster-10145.0	404.89	571.26
Cluster-10146.0	1.21	0.56
Cluster-10147.0	0.07	0.72
Cluster-10148.0	0	1.04
Cluster-10148.1	0.78	1.8
Cluster-10148.2	1.19	1.7
Cluster-10149.0	1.24	5.28
Cluster-10149.1	2.31	5.96
Cluster-1015.0	6.06	4.88
Cluster-10150.0	4.79	3.46
Cluster-10151.0	0.74	0.91
Cluster-10152.0	0.76	0.99
Cluster-10153.0	4.21	2.29
Cluster-10154.0	2.84	2.39
Cluster-10155.0	1.38	3.41
Cluster-10156.0	0.26	1.23
Cluster-10157.0	0.5	0.2
Cluster-10158.0	627.33	396.65
Cluster-10158.1	424.5	620.36
Cluster-10159.0	10.9	32.83
Cluster-1016.0	0.38	0.43
Cluster-10160.0	0.32	0.33
Cluster-10161.0	0.48	0.42
Cluster-10162.0	1.78	0.27
Cluster-10163.0	0.72	0.65
Cluster-10164.0	57.03	42.97
Cluster-10165.0	94.51	81.01
Cluster-10165.1	0.24	0.53
Cluster-10166.0	371.06	179.07
Cluster-10166.1	76.32	52.3
Cluster-10166.2	7.99	4.07
Cluster-10167.0	3.05	1.11
Cluster-10168.0	1.31	0.23
Cluster-10169.0	7.85	6.9
Cluster-1017.0	1.55	1.42
Cluster-10170.0	8.46	4.99
Cluster-10171.0	74.01	83.31
Cluster-10172.0	0.6	0.31
Cluster-10173.0	0.86	0.75
Cluster-10174.0	0.94	0.53
Cluster-10175.0	6.93	5.97
Cluster-10176.0	20.6	13.98
Cluster-10177.0	47.66	24.04
Cluster-10178.0	0.56	0.2
Cluster-10179.0	17.86	1.15
Cluster-1018.0	0.71	0.36
Cluster-10180.0	2.88	0.03
Cluster-10181.0	6.12	5.27
Cluster-10182.0	40.66	49.03
Cluster-10183.0	239.3	217.82
Cluster-10183.1	1.07	1.17
Cluster-10183.2	0	2.04
Cluster-10184.0	0.57	0.33
Cluster-10185.0	0.16	0.62
Cluster-10186.0	0.14	0.39
Cluster-10187.0	49.32	50.48
Cluster-10188.0	48.51	89.69
Cluster-10189.0	8.5	9.62
Cluster-1019.0	2.89	4.57
Cluster-10190.0	12.78	16.45
Cluster-10191.0	25.63	94.99
Cluster-10191.1	1.65	5.61
Cluster-10192.0	11.79	18.04
Cluster-10193.0	624.55	399.29
Cluster-10194.0	0.57	0.62
Cluster-10195.0	0.73	0.36
Cluster-10196.0	78.65	110.69
Cluster-10197.0	22.72	11.82
Cluster-10198.0	5.47	2.75
Cluster-10199.0	0.41	0.33
Cluster-10199.1	0.73	0.57
Cluster-10199.2	3.02	1.65
Cluster-102.0	0	1.31
Cluster-1020.0	0.18	0.69
Cluster-10200.0	0.64	0.34
Cluster-10201.0	0.45	0.83
Cluster-10202.0	0.66	0.39
Cluster-10203.0	0.99	0.39
Cluster-10204.0	24.98	18.11
Cluster-10205.0	0.3	0.47
Cluster-10206.0	9.57	7.34
Cluster-10207.0	0.97	1.1
Cluster-10208.0	2.74	0.97
Cluster-10209.0	1.87	0.81
Cluster-1021.0	0.49	0.82
Cluster-10210.0	5.39	5
Cluster-10211.0	5.39	0.04
Cluster-10211.1	6.93	3.8
Cluster-10212.0	0.44	0.9
Cluster-10213.0	8.49	17.55
Cluster-10214.0	10.06	10.48
Cluster-10215.0	9.97	9.31
Cluster-10216.0	0.85	0.25
Cluster-10217.0	82.34	75.2
Cluster-10217.1	27.51	22.97
Cluster-10218.0	12.81	22.33
Cluster-10219.0	0.64	0.67
Cluster-10219.1	0	0
Cluster-10219.2	3.73	4.51
Cluster-10219.3	21.31	26.61
Cluster-1022.0	0.05	0.53
Cluster-10220.0	532.66	306.89
Cluster-10221.0	5.31	4.05
Cluster-10222.0	33.34	39.37
Cluster-10223.0	27.81	34.7
Cluster-10224.0	0.58	1.07
Cluster-10224.1	190.99	127.95
Cluster-10224.2	0.97	0.96
Cluster-10224.3	0.26	0.69
Cluster-10225.0	698.6	2350.09
Cluster-10226.0	1.21	1.31
Cluster-10227.0	23.5	13.41
Cluster-10228.0	23.54	9.49
Cluster-10229.0	1.05	0.4
Cluster-1023.0	6.43	6.13
Cluster-10230.0	20.67	24.97
Cluster-10231.0	0.89	0.47
Cluster-10232.0	0.34	0.45
Cluster-10232.1	1.01	0.93
Cluster-10232.2	52.62	25.63
Cluster-10233.0	30.99	59.45
Cluster-10234.0	1.63	0.49
Cluster-10235.0	1.02	0.57
Cluster-10236.0	0.5	0.71
Cluster-10237.0	7.03	17.2
Cluster-10238.0	10.87	12.23
Cluster-10239.0	2.21	2.05
Cluster-1024.0	0.55	1.16
Cluster-10240.0	0.82	0.79
Cluster-10241.0	9.1	8.03
Cluster-10241.1	3.17	3.43
Cluster-10241.2	8.37	7.79
Cluster-10242.0	15.42	20.01
Cluster-10243.0	3.49	0.15
Cluster-10244.0	4.47	5.4
Cluster-10245.0	2.96	0.01
Cluster-10246.0	7.35	7.1
Cluster-10246.1	1.82	1.62
Cluster-10247.0	24.05	21.77
Cluster-10248.0	7.18	8.22
Cluster-10249.0	40.3	39.27
Cluster-10249.1	1.83	1.77
Cluster-10249.2	17.3	21.84
Cluster-10249.3	0.66	0.59
Cluster-1025.0	1.14	0.39
Cluster-10250.0	2.96	3.14
Cluster-10250.1	16.36	11.34
Cluster-10251.0	1.08	0.73
Cluster-10252.0	42.29	35.45
Cluster-10253.0	1.21	0.48
Cluster-10254.0	2.92	0.99
Cluster-10255.0	6.42	13.3
Cluster-10256.0	6.31	6.05
Cluster-10256.1	6.55	4.16
Cluster-10256.2	0.58	0.63
Cluster-10257.0	5.2	4.77
Cluster-10258.0	0.97	0.76
Cluster-10259.0	1.1	1.59
Cluster-1026.0	4.63	0.27
Cluster-10260.0	13.55	17.15
Cluster-10261.0	0.79	0.44
Cluster-10261.1	0.56	0.48
Cluster-10261.2	0.76	0.79
Cluster-10262.0	27.48	47.41
Cluster-10263.0	11.62	8.91
Cluster-10264.0	26.49	27.78
Cluster-10265.0	2.39	2.04
Cluster-10266.0	3.15	2.3
Cluster-10266.1	4.09	3.2
Cluster-10267.0	3.91	4.64
Cluster-10268.0	6.46	7.83
Cluster-10269.0	24.51	29.99
Cluster-10269.1	0	0
Cluster-1027.0	22.28	9.5
Cluster-10270.0	10.19	12.02
Cluster-10271.0	20.08	17.98
Cluster-10272.0	4.31	4.87
Cluster-10273.0	189.9	170.95
Cluster-10274.0	49.22	54.57
Cluster-10275.0	4.44	2.02
Cluster-10276.0	0.3	0.42
Cluster-10277.0	21.94	13.73
Cluster-10277.1	0.86	0.83
Cluster-10277.2	57.19	81.52
Cluster-10277.3	41.47	38.91
Cluster-10278.0	73.25	108.06
Cluster-10279.0	6.04	6.83
Cluster-1028.0	29.7	36.26
Cluster-10280.0	66.45	30.01
Cluster-10281.0	0.62	1.16
Cluster-10282.0	24.83	27.49
Cluster-10283.0	8.57	5.88
Cluster-10284.0	0.36	0.45
Cluster-10285.0	1.13	0.61
Cluster-10286.0	1.47	0.8
Cluster-10287.0	15.07	14.74
Cluster-10288.0	42.32	64
Cluster-10289.0	0.45	0.36
Cluster-10289.1	0.63	0.61
Cluster-1029.0	0.4	0.72
Cluster-10290.0	1.03	0.64
Cluster-10291.0	4.91	11.51
Cluster-10292.0	0.93	0.75
Cluster-10293.0	0.49	0.54
Cluster-10294.0	0.32	0.64
Cluster-10294.1	29.41	12.82
Cluster-10294.2	0.57	1.41
Cluster-10295.0	3.7	8.15
Cluster-10296.0	0.18	0.62
Cluster-10296.1	0.39	0.9
Cluster-10296.2	1.84	3.65
Cluster-10297.0	18.24	17.47
Cluster-10298.0	263.8	176.93
Cluster-10299.0	0.67	0.12
Cluster-103.0	0.3	0.63
Cluster-1030.0	1.85	0.3
Cluster-10300.0	73.25	52.16
Cluster-10301.0	0.82	1.27
Cluster-10302.0	23.26	20.98
Cluster-10302.1	21.32	22.85
Cluster-10303.0	0.36	0.31
Cluster-10304.0	35.82	32.93
Cluster-10305.0	35.98	28.98
Cluster-10305.1	19.9	19.73
Cluster-10306.0	115.06	55.37
Cluster-10307.0	3.4	2.51
Cluster-10308.0	0.64	0.32
Cluster-10309.0	1.24	3.27
Cluster-1031.0	0.53	0.23
Cluster-10310.0	2.95	8.29
Cluster-10311.0	0.54	1.13
Cluster-10312.0	39.72	35.77
Cluster-10313.0	74.79	79.15
Cluster-10314.0	12.77	14.46
Cluster-10315.0	1.81	2.17
Cluster-10316.0	4.5	8.28
Cluster-10317.0	0.76	0.56
Cluster-10318.0	4.17	5.18
Cluster-10319.0	5.47	7.23
Cluster-1032.0	0.2	0.63
Cluster-10320.0	0.75	0.34
Cluster-10321.0	39.04	37.12
Cluster-10322.0	0.57	0.32
Cluster-10323.0	0.73	0.35
Cluster-10324.0	2.12	2.88
Cluster-10325.0	0.48	0.84
Cluster-10326.0	36.21	58.17
Cluster-10327.0	37.91	39.34
Cluster-10328.0	3.01	1.85
Cluster-10329.0	0.49	0.31
Cluster-1033.0	0.64	0.38
Cluster-10330.0	0.78	0.22
Cluster-10331.0	6.84	8.18
Cluster-10332.0	1.25	1.49
Cluster-10333.0	6.84	11.69
Cluster-10334.0	1303.48	1306.52
Cluster-10335.0	4.29	10.09
Cluster-10335.1	1.27	1.47
Cluster-10336.0	0.37	0.52
Cluster-10337.0	70.53	45.37
Cluster-10337.1	6.25	3.78
Cluster-10338.0	0.63	0.36
Cluster-10339.0	16.37	19.4
Cluster-1034.0	0.69	0.23
Cluster-10340.0	31.84	35.24
Cluster-10341.0	11.68	16.37
Cluster-10342.0	53.18	35.87
Cluster-10343.0	12.29	7.26
Cluster-10343.1	2.93	1.61
Cluster-10344.0	50.25	44.85
Cluster-10345.0	0.21	0.52
Cluster-10346.0	60.71	56.02
Cluster-10347.0	1.92	0.62
Cluster-10348.0	28.44	28.72
Cluster-10349.0	0.89	0.17
Cluster-1035.0	0.46	0.99
Cluster-10350.0	3	6.12
Cluster-10351.0	11.8	16.55
Cluster-10352.0	0.39	0.44
Cluster-10353.0	33.18	55.27
Cluster-10354.0	5.76	6.13
Cluster-10355.0	27.09	31.42
Cluster-10355.1	1.04	0.86
Cluster-10355.2	2.14	2.61
Cluster-10355.3	32.27	20.73
Cluster-10356.0	0.62	0.65
Cluster-10356.1	155.96	272.59
Cluster-10357.0	0.6	0.57
Cluster-10358.0	34.43	52.47
Cluster-10359.0	27.96	21.12
Cluster-1036.0	0.76	0.73
Cluster-10360.0	0.81	0.56
Cluster-10361.0	15.15	28.61
Cluster-10362.0	86.41	53.58
Cluster-10363.0	0.22	0
Cluster-10363.1	13.47	17.49
Cluster-10364.0	12.47	13.78
Cluster-10365.0	0.7	1.67
Cluster-10366.0	0.46	0.25
Cluster-10367.0	2.76	1.63
Cluster-10368.0	1.96	2.7
Cluster-10368.1	0.55	0.57
Cluster-10368.2	1.51	3.08
Cluster-10368.3	2.1	3.21
Cluster-10368.4	0.18	0.58
Cluster-10368.5	0.68	0.61
Cluster-10368.6	0.52	0.73
Cluster-10369.0	957.87	0.25
Cluster-10369.1	222.47	0.06
Cluster-1037.0	5.73	5.28
Cluster-10370.0	0.9	0.6
Cluster-10371.0	138.42	77.27
Cluster-10372.0	0.83	0.18
Cluster-10373.0	33.94	30.77
Cluster-10374.0	29.51	27.86
Cluster-10375.0	25.65	60.08
Cluster-10376.0	1.45	0.55
Cluster-10376.1	17.54	19.55
Cluster-10377.0	9.53	6.58
Cluster-10378.0	1.37	1.58
Cluster-10379.0	69.57	84.43
Cluster-1038.0	0.07	0.95
Cluster-10380.0	0.9	0.33
Cluster-10381.0	4.18	2.4
Cluster-10382.0	0.37	0.47
Cluster-10383.0	5.55	2.29
Cluster-10384.0	7.89	12.01
Cluster-10385.0	4.02	4.74
Cluster-10385.1	5.12	6.8
Cluster-10386.0	45.98	37.35
Cluster-10387.0	0.55	0.52
Cluster-10388.0	0.85	0.99
Cluster-10389.0	7.76	6.67
Cluster-1039.0	0.57	0.41
Cluster-10390.0	21	27.34
Cluster-10391.0	51.37	33.89
Cluster-10392.0	1	0.24
Cluster-10393.0	37.65	35.44
Cluster-10394.0	16.39	43.7
Cluster-10395.0	1.58	1.37
Cluster-10396.0	12.7	20.09
Cluster-10396.1	16.98	30.08
Cluster-10397.0	0.22	1.53
Cluster-10398.0	7.09	6.23
Cluster-10398.1	13.19	10.89
Cluster-10399.0	10.1	23.92
Cluster-104.0	0.11	4.8
Cluster-1040.0	32	23.04
Cluster-10400.0	8.83	5.95
Cluster-10401.0	1.53	3.11
Cluster-10401.1	35.83	23.45
Cluster-10401.2	25.73	12.9
Cluster-10402.0	1.17	0.87
Cluster-10402.1	2.25	1.65
Cluster-10403.0	0.77	0.52
Cluster-10403.1	2.45	1.36
Cluster-10404.0	19.63	7.61
Cluster-10405.0	82.38	42.97
Cluster-10406.0	0.67	0.83
Cluster-10407.0	11.92	10.99
Cluster-10407.1	0.01	0.79
Cluster-10408.0	32.1	39.59
Cluster-10409.0	0.67	0.51
Cluster-1041.0	0.67	0.46
Cluster-10410.0	0.25	0.56
Cluster-10411.0	8.68	10.85
Cluster-10412.0	0.38	0.29
Cluster-10412.1	0.26	302.72
Cluster-10412.2	2.13	91.21
Cluster-10412.3	40.33	32.32
Cluster-10412.4	0.53	0.25
Cluster-10412.5	0.25	0.24
Cluster-10413.0	2.16	1.04
Cluster-10413.1	12.25	5.5
Cluster-10414.0	0.74	0.67
Cluster-10415.0	15.6	26.07
Cluster-10416.0	691.41	2356.43
Cluster-10417.0	8.75	8.31
Cluster-10417.1	6.62	4.88
Cluster-10418.0	27.3	39.84
Cluster-10418.1	2.99	3
Cluster-10419.0	0.36	0.28
Cluster-1042.0	0.22	0.27
Cluster-10420.0	9.98	10.92
Cluster-10421.0	0.38	0.52
Cluster-10422.0	1.6	1.22
Cluster-10422.1	8.3	10.21
Cluster-10423.0	0.91	0.72
Cluster-10424.0	769.3	2577.5
Cluster-10425.0	0.78	0.5
Cluster-10426.0	11319.1	9473.99
Cluster-10427.0	2.9	0.02
Cluster-10428.0	2.65	1.21
Cluster-10429.0	60.48	58.24
Cluster-10429.1	2.44	2.15
Cluster-10429.2	19.55	17.41
Cluster-10429.3	92.24	60.56
Cluster-10429.4	1.61	1.63
Cluster-1043.0	1.06	0.59
Cluster-10430.0	1.34	0.33
Cluster-10430.1	2.4	1.25
Cluster-10431.0	98.93	652.07
Cluster-10432.0	2583.42	2159.58
Cluster-10433.0	0.33	0.29
Cluster-10434.0	0.77	0.49
Cluster-10435.0	41.7	0.02
Cluster-10436.0	117.45	75.13
Cluster-10437.0	67.92	47.84
Cluster-10438.0	0.99	0.62
Cluster-10439.0	0.8	0.48
Cluster-10439.1	13	17.99
Cluster-1044.0	0.42	0.31
Cluster-10440.0	28.02	32.87
Cluster-10441.0	0.27	0.56
Cluster-10442.0	37.25	31.21
Cluster-10443.0	2.89	3.31
Cluster-10443.1	17.58	12.51
Cluster-10444.0	1.24	0.25
Cluster-10445.0	8.57	4.01
Cluster-10446.0	10.09	15.81
Cluster-10447.0	49.73	112.63
Cluster-10448.0	1.42	1.99
Cluster-10449.0	185.9	106.51
Cluster-1045.0	3.33	1.13
Cluster-10450.0	0.63	0.36
Cluster-10451.0	25.32	10.26
Cluster-10452.0	0.43	0.19
Cluster-10453.0	1.45	1.64
Cluster-10454.0	0.58	0.44
Cluster-10455.0	958.75	3296.84
Cluster-10456.0	17.41	13.74
Cluster-10457.0	9.49	8.9
Cluster-10458.0	2.6	1.4
Cluster-10459.0	0.7	0.77
Cluster-1046.0	95.54	56.11
Cluster-10460.0	21.63	16.5
Cluster-10461.0	16.92	22.12
Cluster-10462.0	3.16	4.02
Cluster-10462.1	11.15	10.46
Cluster-10463.0	30.22	50.82
Cluster-10464.0	3.86	0.35
Cluster-10465.0	2.17	2.97
Cluster-10465.1	1.03	1.71
Cluster-10466.0	0.31	0.43
Cluster-10467.0	2.85	4.07
Cluster-10468.0	6.91	3.04
Cluster-10469.0	1.37	2.42
Cluster-10469.1	5.98	7.1
Cluster-1047.0	0.12	6.87
Cluster-10470.0	90.05	146.14
Cluster-10470.1	304.17	293.04
Cluster-10470.10	5.58	8.21
Cluster-10470.11	37.38	48.79
Cluster-10470.12	2.63	2.9
Cluster-10470.13	0.42	0.56
Cluster-10470.14	3.61	1.94
Cluster-10470.15	0.87	0.55
Cluster-10470.16	13	7.41
Cluster-10470.17	0.44	1.2
Cluster-10470.18	13.91	12.43
Cluster-10470.19	38.93	32.46
Cluster-10470.2	0	0
Cluster-10470.20	9.67	7.42
Cluster-10470.21	12.9	13.36
Cluster-10470.3	337.78	491.77
Cluster-10470.4	0.34	0.89
Cluster-10470.5	237.92	361.7
Cluster-10470.6	1.11	0.94
Cluster-10470.7	0.46	0.45
Cluster-10470.8	1.4	1.11
Cluster-10470.9	8.94	5.98
Cluster-10471.0	12.98	18.15
Cluster-10471.1	7.26	20.7
Cluster-10472.0	972.81	990.88
Cluster-10473.0	246.04	153.05
Cluster-10474.0	2.49	2.77
Cluster-10475.0	0.34	0.52
Cluster-10476.0	18.62	31.5
Cluster-10476.1	39.5	35.51
Cluster-10477.0	0.56	0.6
Cluster-10478.0	33.52	35.07
Cluster-10479.0	24.88	31.43
Cluster-1048.0	0.62	0.55
Cluster-10480.0	39.19	17.93
Cluster-10481.0	0.97	0.63
Cluster-10482.0	15.24	16.52
Cluster-10483.0	1	1.28
Cluster-10484.0	45.57	42.94
Cluster-10485.0	0.32	0.77
Cluster-10486.0	7.41	8.23
Cluster-10487.0	3.95	7.33
Cluster-10488.0	29.64	21.22
Cluster-10489.0	12.46	17.25
Cluster-1049.0	1.78	1.51
Cluster-1049.1	14.68	21.84
Cluster-1049.2	3.21	1.95
Cluster-1049.3	3.29	6.41
Cluster-10490.0	1.74	0.18
Cluster-10491.0	0.91	0.57
Cluster-10492.0	3.77	0
Cluster-10493.0	1.57	1.27
Cluster-10494.0	13.35	20.52
Cluster-10495.0	20.61	20.47
Cluster-10496.0	14.95	23.52
Cluster-10497.0	9.53	7.31
Cluster-10498.0	1.76	1.33
Cluster-10499.0	66.37	59.27
Cluster-105.0	0.21	0.68
Cluster-1050.0	0.48	0.46
Cluster-10500.0	0.8	0.59
Cluster-10501.0	1.68	2.09
Cluster-10502.0	55.58	60.02
Cluster-10503.0	0.89	0.61
Cluster-10504.0	267.23	332.81
Cluster-10505.0	2.49	1.69
Cluster-10506.0	0.43	0.52
Cluster-10507.0	7.55	5.94
Cluster-10508.0	0.62	0.66
Cluster-10509.0	4.29	3.62
Cluster-1051.0	21.76	25.42
Cluster-10510.0	0.61	0.08
Cluster-10511.0	38.84	39.32
Cluster-10512.0	0.8	0.33
Cluster-10513.0	6.46	10.73
Cluster-10513.1	6.44	15.51
Cluster-10514.0	0.3	0.62
Cluster-10515.0	1.3	1.16
Cluster-10516.0	1.53	0.32
Cluster-10517.0	0.66	0.6
Cluster-10518.0	8.58	6.36
Cluster-10519.0	0.51	0.28
Cluster-1052.0	45.01	50.75
Cluster-10520.0	25.67	16.43
Cluster-10521.0	1.47	0
Cluster-10522.0	0.05	1.36
Cluster-10523.0	3.39	7.15
Cluster-10524.0	19.51	22.23
Cluster-10524.1	63.98	21.21
Cluster-10525.0	3.72	2.18
Cluster-10526.0	4.94	4.11
Cluster-10527.0	0.88	0.46
Cluster-10528.0	0.65	0.29
Cluster-10529.0	28.68	28.44
Cluster-1053.0	0.59	0.93
Cluster-10530.0	1.97	1.15
Cluster-10531.0	38.82	34.21
Cluster-10532.0	0.58	0.37
Cluster-10533.0	1.76	0.98
Cluster-10534.0	14.77	7.78
Cluster-10535.0	27.89	48.61
Cluster-10535.1	17.65	15.3
Cluster-10536.0	0.64	0.5
Cluster-10537.0	43.45	165.94
Cluster-10537.1	6.33	6.29
Cluster-10538.0	9.22	12.38
Cluster-10539.0	84.76	175.73
Cluster-1054.0	0.44	0.27
Cluster-10540.0	32.78	21
Cluster-10541.0	21.49	27.19
Cluster-10542.0	29.34	23.43
Cluster-10542.1	17.3	16.12
Cluster-10543.0	58.67	43.54
Cluster-10544.0	11.19	11.83
Cluster-10545.0	22.31	72.62
Cluster-10546.0	0.64	0.43
Cluster-10547.0	95.23	49.38
Cluster-10548.0	8.06	6.87
Cluster-10549.0	19.93	15.56
Cluster-1055.0	0.94	0.08
Cluster-10550.0	0.46	0.64
Cluster-10551.0	60.33	27.63
Cluster-10552.0	244.69	221.22
Cluster-10552.1	1.01	2.02
Cluster-10553.0	5.21	4.83
Cluster-10554.0	0.62	0.83
Cluster-10554.1	0.88	7.68
Cluster-10554.2	0.69	0.66
Cluster-10554.3	3.2	7.07
Cluster-10555.0	0.55	0.53
Cluster-10556.0	11.36	14.2
Cluster-10557.0	1.66	0.53
Cluster-10558.0	0.68	0.59
Cluster-10559.0	0.15	0.07
Cluster-10559.1	102.56	49.59
Cluster-10559.2	234.33	136.14
Cluster-1056.0	28.03	24.14
Cluster-10560.0	0.63	0.86
Cluster-10561.0	9.28	11.44
Cluster-10561.1	68.88	85
Cluster-10562.0	12.13	8.03
Cluster-10563.0	0.85	1.02
Cluster-10564.0	30.42	26.34
Cluster-10565.0	84.56	41.82
Cluster-10566.0	1.38	1.41
Cluster-10567.0	4.78	8.44
Cluster-10568.0	18.02	21.63
Cluster-10569.0	14.67	8.25
Cluster-1057.0	2.82	1.42
Cluster-10570.0	1.17	0.54
Cluster-10571.0	27.21	42.28
Cluster-10572.0	1.09	0.49
Cluster-10573.0	1.56	0.27
Cluster-10574.0	1.16	0.12
Cluster-10574.1	13.1	6.59
Cluster-10575.0	2.3	1.39
Cluster-10576.0	0.71	0.72
Cluster-10577.0	0.28	0.51
Cluster-10578.0	0.37	0.39
Cluster-10579.0	6.06	11.33
Cluster-1058.0	0.32	0.37
Cluster-10580.0	1.83	5.38
Cluster-10581.0	18.53	22.7
Cluster-10582.0	37.32	39.35
Cluster-10583.0	1.94	1.1
Cluster-10583.1	1.28	0.64
Cluster-10583.2	11.41	7.23
Cluster-10583.3	2.31	1.3
Cluster-10583.4	0.97	1.47
Cluster-10583.5	2.15	1.23
Cluster-10584.0	0.27	0.41
Cluster-10585.0	6.69	3.61
Cluster-10586.0	0.19	0.21
Cluster-10587.0	1.22	1.67
Cluster-10588.0	1.28	1.36
Cluster-10588.1	1.46	2.25
Cluster-10588.2	2.15	1.19
Cluster-10588.3	1.77	1.18
Cluster-10588.4	3.1	4.73
Cluster-10588.5	1.72	2.2
Cluster-10588.6	3.84	5.03
Cluster-10588.7	0.5	0.55
Cluster-10589.0	3.97	2.1
Cluster-10589.1	13.57	12.51
Cluster-10589.2	55.76	45.17
Cluster-1059.0	0.43	0.43
Cluster-10590.0	0.34	1.39
Cluster-10591.0	1.6	1.01
Cluster-10592.0	22.06	28.56
Cluster-10593.0	39.74	18.82
Cluster-10594.0	4.44	0.22
Cluster-10595.0	5.74	2.76
Cluster-10596.0	12.16	8.61
Cluster-10597.0	77.27	58.28
Cluster-10597.1	4.68	3.02
Cluster-10598.0	0.43	0.32
Cluster-10599.0	2.18	1.18
Cluster-106.0	0.05	0.56
Cluster-1060.0	0.51	0.4
Cluster-10600.0	79.95	95.78
Cluster-10601.0	26.68	22.04
Cluster-10602.0	6.39	2.8
Cluster-10602.1	8.85	21.44
Cluster-10603.0	4.45	0.46
Cluster-10604.0	0.59	0.97
Cluster-10605.0	49.8	47.62
Cluster-10606.0	1.14	0.79
Cluster-10607.0	14.71	13.09
Cluster-10608.0	1.71	0.44
Cluster-10609.0	0.82	0.62
Cluster-1061.0	0.47	0.23
Cluster-10610.0	2.63	2.24
Cluster-10611.0	4.34	2.52
Cluster-10612.0	2.64	1.44
Cluster-10613.0	0.6	0.64
Cluster-10614.0	0.16	0.46
Cluster-10615.0	0.32	0.51
Cluster-10616.0	0.32	0.32
Cluster-10617.0	4.6	12.19
Cluster-10617.1	9.24	10.9
Cluster-10618.0	0.41	0.39
Cluster-10619.0	10.11	11.15
Cluster-1062.0	0.6	0.47
Cluster-10620.0	6.63	3.92
Cluster-10620.1	1.06	0.82
Cluster-10621.0	10.9	12.76
Cluster-10622.0	3.83	2.09
Cluster-10623.0	0.69	1.44
Cluster-10624.0	0.64	0.61
Cluster-10625.0	8.04	14.23
Cluster-10626.0	20.73	14.08
Cluster-10627.0	0.79	0.51
Cluster-10628.0	0.93	0.4
Cluster-10629.0	142.52	84.32
Cluster-1063.0	0.3	0.67
Cluster-10630.0	1.18	0.4
Cluster-10631.0	0.48	1.41
Cluster-10632.0	4.1	2.63
Cluster-10633.0	7.78	7.49
Cluster-10634.0	10.39	7.71
Cluster-10634.1	0.61	0.29
Cluster-10634.2	0.49	0.97
Cluster-10634.3	3.19	1.76
Cluster-10635.0	0.96	0.96
Cluster-10636.0	0.69	0.45
Cluster-10637.0	0.81	1.1
Cluster-10637.1	87.76	118.47
Cluster-10638.0	468.9	1935.07
Cluster-10639.0	0.85	0.88
Cluster-1064.0	0.36	0.94
Cluster-10640.0	52.65	53.42
Cluster-10641.0	12.33	5.41
Cluster-10642.0	62.54	71.79
Cluster-10643.0	2.6	3.7
Cluster-10644.0	17.41	10.02
Cluster-10645.0	0.67	0.87
Cluster-10646.0	2	1.06
Cluster-10647.0	16.66	19.17
Cluster-10648.0	0.58	0.52
Cluster-10649.0	0.61	1.09
Cluster-1065.0	0.62	0.5
Cluster-10650.0	8.04	6.47
Cluster-10651.0	0.98	0.53
Cluster-10652.0	1.13	0.66
Cluster-10653.0	11.46	14.51
Cluster-10653.1	10.07	28.09
Cluster-10653.2	54.12	102.91
Cluster-10654.0	6.77	18.76
Cluster-10655.0	0.71	0.35
Cluster-10656.0	19.42	18.86
Cluster-10657.0	0.57	0.69
Cluster-10658.0	5.67	5.18
Cluster-10659.0	6.85	6.08
Cluster-1066.0	0.46	0.42
Cluster-10660.0	129.67	98.62
Cluster-10661.0	25.42	30.54
Cluster-10662.0	0.56	0.34
Cluster-10663.0	72.18	49.18
Cluster-10664.0	0.8	1.91
Cluster-10664.1	10.99	12.08
Cluster-10665.0	5.12	6.58
Cluster-10665.1	21.03	18.13
Cluster-10665.2	15.4	27.83
Cluster-10666.0	53.43	42.32
Cluster-10667.0	2.26	1.19
Cluster-10667.1	1.12	0.68
Cluster-10668.0	4.32	7.47
Cluster-10669.0	19.74	11.27
Cluster-1067.0	0.54	0.2
Cluster-10670.0	0	0.43
Cluster-10670.1	2.48	0.19
Cluster-10670.2	6.51	0.15
Cluster-10671.0	0.41	0.19
Cluster-10671.1	0.36	0.43
Cluster-10671.2	2.61	2.03
Cluster-10671.3	1.69	1.81
Cluster-10671.4	5.65	2.98
Cluster-10672.0	8.35	7.33
Cluster-10673.0	3.37	1.38
Cluster-10674.0	0.45	0.6
Cluster-10675.0	24.38	20.28
Cluster-10675.1	0.37	0.67
Cluster-10675.2	0.72	1.51
Cluster-10675.3	0.9	1.21
Cluster-10676.0	104.78	69.62
Cluster-10677.0	3.14	3.91
Cluster-10678.0	0.57	0.44
Cluster-10679.0	37.22	16.83
Cluster-1068.0	0.26	1.42
Cluster-10680.0	16.42	14.23
Cluster-10681.0	1.79	1
Cluster-10682.0	1.54	0.5
Cluster-10683.0	1.03	0.47
Cluster-10684.0	0.68	0.4
Cluster-10685.0	4.32	6.74
Cluster-10686.0	5.82	5.84
Cluster-10687.0	3.37	0.35
Cluster-10688.0	1.43	1.33
Cluster-10689.0	15.27	6.46
Cluster-1069.0	0.48	0.11
Cluster-10690.0	8.95	10.43
Cluster-10691.0	3.32	0
Cluster-10692.0	10.46	8.67
Cluster-10693.0	0.42	0.49
Cluster-10694.0	0.69	0.33
Cluster-10695.0	0.72	0.26
Cluster-10696.0	0.54	0.38
Cluster-10696.1	117.52	88.64
Cluster-10696.2	2.54	0
Cluster-10697.0	20.43	29.36
Cluster-10698.0	5.86	12.58
Cluster-10699.0	2.04	1.9
Cluster-107.0	0.55	0.57
Cluster-107.1	35.33	32.97
Cluster-107.2	0.91	1.85
Cluster-1070.0	0.55	0.29
Cluster-10700.0	5.92	1.4
Cluster-10701.0	7.81	6.95
Cluster-10702.0	0.74	0.56
Cluster-10703.0	165.85	115.36
Cluster-10704.0	2.74	7.98
Cluster-10705.0	16.67	8.63
Cluster-10706.0	0.59	0.29
Cluster-10707.0	1.01	0.61
Cluster-10708.0	895.27	927.48
Cluster-10709.0	24.23	15.43
Cluster-1071.0	12.68	14.89
Cluster-10710.0	0.82	0.23
Cluster-10711.0	25.32	44.11
Cluster-10712.0	56.48	47.68
Cluster-10713.0	17.61	8.05
Cluster-10714.0	4.2	14.28
Cluster-10714.1	35.38	42.14
Cluster-10715.0	0.33	0.89
Cluster-10716.0	15.42	10.15
Cluster-10717.0	50.04	84.44
Cluster-10718.0	0.77	0.38
Cluster-10719.0	1.35	0.89
Cluster-10719.1	9.33	15.75
Cluster-1072.0	0.16	0.28
Cluster-1072.1	2.17	4.76
Cluster-10720.0	15.87	13.03
Cluster-10721.0	0.29	0.67
Cluster-10722.0	4.04	5.37
Cluster-10723.0	9.53	7.18
Cluster-10724.0	3.16	1.41
Cluster-10725.0	15.71	6.21
Cluster-10726.0	0.84	0.53
Cluster-10727.0	0.88	0.54
Cluster-10728.0	1.41	0.13
Cluster-10729.0	20.48	27.18
Cluster-1073.0	27	11.58
Cluster-10730.0	42.52	37.41
Cluster-10731.0	0.3	0.35
Cluster-10732.0	0.56	0.49
Cluster-10733.0	0.68	0.46
Cluster-10734.0	14.3	10.45
Cluster-10735.0	3.39	3.04
Cluster-10736.0	20.57	11.57
Cluster-10737.0	3.33	0
Cluster-10738.0	56.14	34.98
Cluster-10739.0	0.5	0.31
Cluster-1074.0	4.87	3.11
Cluster-10740.0	10.66	9.15
Cluster-10741.0	3.55	3.1
Cluster-10742.0	13.74	12.74
Cluster-10743.0	0.78	1.36
Cluster-10744.0	26.9	32.06
Cluster-10745.0	21.04	11.69
Cluster-10746.0	16.87	41.57
Cluster-10747.0	0.46	0.55
Cluster-10748.0	14.84	9.83
Cluster-10748.1	19.14	16.33
Cluster-10749.0	0.29	0.97
Cluster-1075.0	0.79	0.07
Cluster-10750.0	4.95	6.98
Cluster-10751.0	8.32	9.47
Cluster-10752.0	0.75	0.24
Cluster-10753.0	37.09	62.49
Cluster-10753.1	3.12	1.82
Cluster-10753.2	1.85	1.06
Cluster-10754.0	5.33	6.5
Cluster-10755.0	20.96	21.8
Cluster-10756.0	205.85	142.68
Cluster-10757.0	0.85	0.71
Cluster-10758.0	15.9	20.85
Cluster-10759.0	0.67	0.3
Cluster-1076.0	0.22	0.46
Cluster-10760.0	4.93	6.44
Cluster-10761.0	0.93	2.72
Cluster-10761.1	1.45	1.1
Cluster-10761.2	2.45	1.78
Cluster-10762.0	0.66	0.36
Cluster-10763.0	0.36	0.47
Cluster-10764.0	103.35	81.12
Cluster-10765.0	1.41	0.66
Cluster-10766.0	9.11	4.33
Cluster-10767.0	69.4	56.88
Cluster-10767.1	0.41	0.26
Cluster-10767.2	0.99	0.68
Cluster-10768.0	0.84	0.56
Cluster-10769.0	0.62	0.59
Cluster-1077.0	0.1	0.72
Cluster-10770.0	2.77	16.55
Cluster-10770.1	6.73	41.77
Cluster-10770.2	0.97	6.59
Cluster-10771.0	1.05	0.7
Cluster-10772.0	152.1	59.28
Cluster-10773.0	10.14	19.16
Cluster-10773.1	0.17	0.2
Cluster-10773.2	155.05	105.09
Cluster-10773.3	57.03	27.05
Cluster-10773.4	3.13	2.48
Cluster-10773.5	2.61	4.05
Cluster-10773.6	16.72	14.52
Cluster-10774.0	0.54	0.18
Cluster-10775.0	0.64	0.76
Cluster-10776.0	44.34	32.68
Cluster-10776.1	8.25	4.42
Cluster-10777.0	25.48	22.74
Cluster-10778.0	23.07	25.36
Cluster-10779.0	5.97	3.25
Cluster-1078.0	0.37	0.59
Cluster-10780.0	11.53	11.46
Cluster-10781.0	0.42	0.16
Cluster-10782.0	10.63	11.2
Cluster-10783.0	14.84	14.71
Cluster-10783.1	0.79	0.28
Cluster-10784.0	5.6	3.08
Cluster-10785.0	9.99	4.76
Cluster-10786.0	11.55	9.78
Cluster-10786.1	48.06	49.63
Cluster-10786.2	0.26	0.74
Cluster-10786.3	16.44	1.25
Cluster-10786.4	0.56	0.53
Cluster-10786.5	11.06	5.24
Cluster-10787.0	34.03	30.82
Cluster-10788.0	483.35	2064.59
Cluster-10788.1	16.72	31.99
Cluster-10789.0	1.6	2.37
Cluster-1079.0	0.58	0.91
Cluster-10790.0	14.91	28.95
Cluster-10791.0	5.24	2.51
Cluster-10792.0	23.34	21.3
Cluster-10793.0	1.27	0.77
Cluster-10794.0	0.5	0.78
Cluster-10795.0	17.61	31.27
Cluster-10796.0	6.23	21.53
Cluster-10797.0	15.64	15.39
Cluster-10798.0	1.18	2.2
Cluster-10799.0	3.46	1.15
Cluster-108.0	0.11	0.55
Cluster-1080.0	24.75	48.4
Cluster-10800.0	59.32	65.99
Cluster-10801.0	9.95	0.96
Cluster-10802.0	55.97	57.46
Cluster-10803.0	0.22	0.59
Cluster-10803.1	0.97	0.39
Cluster-10804.0	2.92	6.8
Cluster-10804.1	3.25	6.6
Cluster-10805.0	39.81	29.61
Cluster-10806.0	12.75	22.95
Cluster-10807.0	0.09	4.29
Cluster-10808.0	14.12	7.41
Cluster-10808.1	47.79	27.19
Cluster-10809.0	0.91	0.37
Cluster-1081.0	0.38	0.22
Cluster-10810.0	32.27	34.84
Cluster-10810.1	3.75	3.88
Cluster-10811.0	12.45	11.21
Cluster-10812.0	396.03	242.75
Cluster-10813.0	1.07	1.34
Cluster-10814.0	1.06	0.82
Cluster-10815.0	0.47	0.74
Cluster-10816.0	22.06	20.04
Cluster-10817.0	8.96	4.33
Cluster-10818.0	1.01	1.46
Cluster-10819.0	69.41	66.79
Cluster-1082.0	1.16	0.6
Cluster-10820.0	14.14	6.46
Cluster-10821.0	16.3	46.84
Cluster-10822.0	1.13	3.4
Cluster-10823.0	3.5	4.17
Cluster-10824.0	6.6	8.79
Cluster-10825.0	44.49	36.3
Cluster-10826.0	19.36	23.21
Cluster-10827.0	36.12	33.62
Cluster-10828.0	28.08	19.68
Cluster-10828.1	7.64	3.69
Cluster-10829.0	20.03	10.59
Cluster-1083.0	0.33	0.41
Cluster-10830.0	0.46	0.51
Cluster-10830.1	19.12	34.11
Cluster-10831.0	0.56	0.24
Cluster-10832.0	1.21	2.01
Cluster-10832.1	12.39	15.38
Cluster-10833.0	18.65	10.18
Cluster-10834.0	0.58	0.67
Cluster-10835.0	0.83	0.54
Cluster-10836.0	8.94	13.87
Cluster-10837.0	10.86	7.16
Cluster-10838.0	7.23	7.95
Cluster-10839.0	0.5	0.18
Cluster-1084.0	0.34	0.55
Cluster-10840.0	12.7	9.99
Cluster-10841.0	9.35	8.9
Cluster-10842.0	0.45	0.64
Cluster-10843.0	0.7	0.27
Cluster-10844.0	0.73	0.36
Cluster-10845.0	1.09	0.3
Cluster-10846.0	10.92	10.09
Cluster-10846.1	1	1.41
Cluster-10846.2	166.27	105.89
Cluster-10847.0	8.09	11.02
Cluster-10848.0	11.3	15.11
Cluster-10849.0	88.17	61.81
Cluster-1085.0	34.43	38.54
Cluster-10850.0	2.53	3.99
Cluster-10851.0	26.73	27.35
Cluster-10851.1	74.88	115.39
Cluster-10852.0	2.09	1.68
Cluster-10853.0	1.71	0.73
Cluster-10854.0	0.52	0.59
Cluster-10855.0	130.39	139.03
Cluster-10856.0	218.76	216.42
Cluster-10857.0	89.65	32.05
Cluster-10858.0	0.28	0.32
Cluster-10859.0	3.38	3.65
Cluster-1086.0	0.26	0.27
Cluster-1086.1	0.6	0.59
Cluster-10860.0	1.14	0.51
Cluster-10861.0	34.92	26.77
Cluster-10862.0	23.96	19.21
Cluster-10863.0	8.93	4.1
Cluster-10864.0	29.4	31.07
Cluster-10865.0	3.95	2.05
Cluster-10865.1	10.24	12.79
Cluster-10866.0	0.26	0
Cluster-10866.1	9.73	4.13
Cluster-10867.0	1.72	0.97
Cluster-10868.0	8.76	8.23
Cluster-10869.0	3.96	1.54
Cluster-1087.0	0.18	0.4
Cluster-10870.0	3.65	1.84
Cluster-10871.0	10.24	3.61
Cluster-10871.1	99.63	45.02
Cluster-10872.0	1.8	1.48
Cluster-10873.0	13.88	7.41
Cluster-10874.0	22.1	22.86
Cluster-10875.0	9.43	4.7
Cluster-10876.0	19.34	8.03
Cluster-10876.1	1.09	0.46
Cluster-10877.0	15.45	13.12
Cluster-10878.0	22.06	19.04
Cluster-10879.0	1.13	0.16
Cluster-1088.0	0.46	0.74
Cluster-10880.0	0.86	0.71
Cluster-10881.0	117.04	58.21
Cluster-10882.0	22.23	10.04
Cluster-10883.0	0.68	0.28
Cluster-10884.0	75.75	53.43
Cluster-10885.0	1.22	0.79
Cluster-10885.1	3.97	7.37
Cluster-10885.2	4.06	2.44
Cluster-10886.0	0.5	0.25
Cluster-10887.0	1.02	2.52
Cluster-10888.0	23.15	21.32
Cluster-10889.0	15.17	26.75
Cluster-1089.0	0.05	9.93
Cluster-10890.0	2.58	3.12
Cluster-10891.0	2.35	0.16
Cluster-10892.0	4.43	6.39
Cluster-10893.0	21.47	20.19
Cluster-10894.0	0.78	1.02
Cluster-10894.1	7.09	6.16
Cluster-10894.2	1.99	3.42
Cluster-10895.0	0.36	0.56
Cluster-10896.0	116.45	145.63
Cluster-10897.0	22.85	14.13
Cluster-10898.0	35.84	28.61
Cluster-10899.0	3.83	5.11
Cluster-109.0	1.15	0.87
Cluster-1090.0	6.21	9.99
Cluster-10900.0	12.02	10.39
Cluster-10901.0	0.68	0.85
Cluster-10902.0	0.18	0.26
Cluster-10902.1	15.35	12.16
Cluster-10903.0	0.76	0.55
Cluster-10904.0	4.46	2.57
Cluster-10905.0	9.44	15.29
Cluster-10905.1	17.21	17.15
Cluster-10906.0	0.66	0.57
Cluster-10907.0	0.27	0.6
Cluster-10908.0	24.53	19.28
Cluster-10909.0	0.45	0.57
Cluster-1091.0	41.92	46.31
Cluster-10910.0	25.93	38.15
Cluster-10911.0	29.08	36
Cluster-10912.0	23.1	72.74
Cluster-10913.0	0.63	0.26
Cluster-10914.0	2.79	10.21
Cluster-10915.0	3.18	1.66
Cluster-10916.0	31.14	40.99
Cluster-10917.0	8.27	11.4
Cluster-10918.0	1.47	7.93
Cluster-10919.0	3.17	1.55
Cluster-1092.0	0.59	0.61
Cluster-10920.0	7.27	5.99
Cluster-10921.0	0.59	1.04
Cluster-10922.0	0.94	0.36
Cluster-10923.0	0.95	0.84
Cluster-10924.0	0.44	0.55
Cluster-10925.0	0.26	0.41
Cluster-10926.0	40.15	41.21
Cluster-10927.0	1.52	1.34
Cluster-10928.0	0.72	0.5
Cluster-10929.0	21.44	18.55
Cluster-1093.0	0.88	0.41
Cluster-10930.0	10.53	8.16
Cluster-10931.0	11.03	14.73
Cluster-10932.0	12.94	13.24
Cluster-10933.0	22.86	20.81
Cluster-10934.0	32.11	35.51
Cluster-10935.0	1.17	135.9
Cluster-10936.0	10.82	10.31
Cluster-10937.0	86.34	125.22
Cluster-10938.0	2.13	1.72
Cluster-10939.0	26.28	21.37
Cluster-1094.0	0	0.31
Cluster-10940.0	1423.53	0.35
Cluster-10941.0	10.13	9.47
Cluster-10942.0	0.48	0.51
Cluster-10943.0	0.53	0.33
Cluster-10944.0	1.52	0.96
Cluster-10945.0	6.61	3.27
Cluster-10946.0	51.33	58.67
Cluster-10947.0	0.57	0.4
Cluster-10948.0	0.63	0.29
Cluster-10949.0	109.1	481.95
Cluster-1095.0	0.51	0.5
Cluster-10950.0	20.26	18.23
Cluster-10951.0	0.71	0.66
Cluster-10952.0	1.18	0.03
Cluster-10953.0	35.34	27.87
Cluster-10954.0	1.98	1.13
Cluster-10955.0	18.96	78.79
Cluster-10956.0	7.68	12.34
Cluster-10957.0	31.64	0.15
Cluster-10958.0	215.05	476.49
Cluster-10959.0	10.4	13.78
Cluster-1096.0	60.29	18.87
Cluster-10960.0	1.07	0.39
Cluster-10961.0	10.43	11.06
Cluster-10961.1	41.58	30.07
Cluster-10962.0	8.33	10.19
Cluster-10963.0	0	0.61
Cluster-10964.0	470.05	535.8
Cluster-10965.0	1.05	0.88
Cluster-10966.0	2.46	0.37
Cluster-10967.0	10.94	8.56
Cluster-10968.0	11.72	11.28
Cluster-10969.0	82.48	129.23
Cluster-1097.0	1.48	1.1
Cluster-10970.0	38.83	111.51
Cluster-10971.0	8.62	9.84
Cluster-10972.0	77.04	172.56
Cluster-10973.0	5.73	3.68
Cluster-10974.0	0.96	0.74
Cluster-10975.0	7.74	19.13
Cluster-10976.0	4.57	8.22
Cluster-10976.1	83.95	73.06
Cluster-10977.0	15.96	21.32
Cluster-10978.0	12.55	13.07
Cluster-10979.0	551.87	2001.15
Cluster-1098.0	0.84	0
Cluster-10980.0	10.09	10.9
Cluster-10981.0	8.58	8.94
Cluster-10982.0	40.59	37.19
Cluster-10983.0	27.81	74.09
Cluster-10984.0	0.84	0.84
Cluster-10985.0	38.27	33.71
Cluster-10986.0	0.75	1.48
Cluster-10987.0	4.97	2.22
Cluster-10988.0	1.97	0
Cluster-10989.0	10.74	0.06
Cluster-1099.0	0.37	0.53
Cluster-10990.0	0.92	0.65
Cluster-10991.0	5.45	6.1
Cluster-10992.0	0.84	0.87
Cluster-10993.0	210.82	148.2
Cluster-10994.0	2.1	1.58
Cluster-10995.0	3.34	5.22
Cluster-10996.0	0.62	0.68
Cluster-10997.0	34.16	29
Cluster-10998.0	28.44	20.41
Cluster-10999.0	1.63	1.76
Cluster-10999.1	8.2	2.85
Cluster-11.0	0.06	1.21
Cluster-110.0	0.19	1.51
Cluster-1100.0	0.45	0.33
Cluster-11000.0	0.57	0.63
Cluster-11001.0	1.28	0.91
Cluster-11002.0	8.69	15
Cluster-11003.0	0.98	0.56
Cluster-11004.0	70.13	39.12
Cluster-11005.0	0.28	0.48
Cluster-11005.1	1.74	1.57
Cluster-11006.0	15.05	3.7
Cluster-11007.0	41.44	45.18
Cluster-11007.1	7.45	8.9
Cluster-11008.0	10.74	7.96
Cluster-11008.1	0.62	1.12
Cluster-11008.10	7.3	8.25
Cluster-11008.2	249.04	205.2
Cluster-11008.3	20.07	15.35
Cluster-11008.4	0.82	0.42
Cluster-11008.5	14.16	17.78
Cluster-11008.6	2.61	1.96
Cluster-11008.7	0.68	0.58
Cluster-11008.8	35.02	10.58
Cluster-11008.9	1.56	0.93
Cluster-11009.0	1.29	1.48
Cluster-1101.0	3.38	1.8
Cluster-11010.0	23.46	23.43
Cluster-11011.0	25.88	20.17
Cluster-11012.0	3.04	2.04
Cluster-11013.0	2.3	1.12
Cluster-11014.0	19.84	17.53
Cluster-11015.0	0.75	0.49
Cluster-11016.0	0.77	0.97
Cluster-11017.0	25.8	0.15
Cluster-11017.1	31.28	0.17
Cluster-11018.0	309.4	310.9
Cluster-11019.0	0.38	0.9
Cluster-1102.0	0.43	0.25
Cluster-11020.0	0.96	0.6
Cluster-11021.0	0.61	0.27
Cluster-11022.0	91.01	161.52
Cluster-11023.0	1.19	1.33
Cluster-11023.1	43.69	42.38
Cluster-11024.0	29.54	23.56
Cluster-11025.0	0.47	0.05
Cluster-11026.0	214.59	149.92
Cluster-11027.0	2.6	1.5
Cluster-11028.0	41	44.58
Cluster-11029.0	67.24	98.28
Cluster-1103.0	13.56	9.11
Cluster-11030.0	3.15	1.89
Cluster-11031.0	1.14	1.06
Cluster-11032.0	26.14	20.76
Cluster-11033.0	0.48	0.35
Cluster-11033.1	0	0.74
Cluster-11034.0	5.67	2.9
Cluster-11035.0	4.49	6.03
Cluster-11035.1	6.78	25.9
Cluster-11036.0	24	11.55
Cluster-11037.0	27.64	29.92
Cluster-11037.1	2.49	2.52
Cluster-11037.2	94.54	97.06
Cluster-11038.0	1.87	1.33
Cluster-11039.0	22.56	17.32
Cluster-11039.1	8.53	14.41
Cluster-1104.0	1.95	0.34
Cluster-11040.0	19.44	7.08
Cluster-11041.0	6	7.44
Cluster-11042.0	1.18	1.17
Cluster-11042.1	0.96	0.94
Cluster-11042.2	10.16	4.01
Cluster-11043.0	1.69	0.9
Cluster-11044.0	0.27	0.09
Cluster-11045.0	1.49	1.77
Cluster-11046.0	25.29	34.9
Cluster-11047.0	27.58	41.15
Cluster-11048.0	4.83	5.46
Cluster-11049.0	0.96	0.77
Cluster-1105.0	0.5	0.73
Cluster-11050.0	503.26	2117.22
Cluster-11051.0	15.27	11.88
Cluster-11052.0	8.75	6.12
Cluster-11053.0	11.72	18.51
Cluster-11054.0	8.34	4.31
Cluster-11055.0	0.8	0.65
Cluster-11056.0	0.75	0.69
Cluster-11057.0	9.36	2.58
Cluster-11058.0	5.58	2.57
Cluster-11059.0	34.9	36.52
Cluster-1106.0	0.65	0.14
Cluster-11060.0	0.66	0.32
Cluster-11061.0	0.65	0.34
Cluster-11062.0	120.14	96.46
Cluster-11063.0	0.93	0.45
Cluster-11063.1	0.5	0.87
Cluster-11064.0	44.04	41.37
Cluster-11065.0	0.66	0.85
Cluster-11066.0	1.64	1.29
Cluster-11066.1	1.52	1.27
Cluster-11066.2	0.62	2.24
Cluster-11067.0	9.82	14.06
Cluster-11068.0	171.62	99.09
Cluster-11069.0	22.94	49
Cluster-1107.0	0.38	43.43
Cluster-11070.0	28.28	32.43
Cluster-11071.0	8.09	7.33
Cluster-11072.0	1.77	0.67
Cluster-11073.0	14.74	6.87
Cluster-11074.0	0.31	0.15
Cluster-11074.1	0.8	0.73
Cluster-11075.0	2.64	3.91
Cluster-11075.1	5.97	5.07
Cluster-11076.0	19.01	16.87
Cluster-11077.0	27.74	3.2
Cluster-11078.0	1.04	0.53
Cluster-11079.0	1.01	0.99
Cluster-1108.0	0.65	1.05
Cluster-11080.0	15.11	22.02
Cluster-11081.0	16.45	8.85
Cluster-11082.0	1.29	0.54
Cluster-11083.0	24.65	17.47
Cluster-11084.0	1.63	0.12
Cluster-11085.0	58	37.12
Cluster-11086.0	1.79	1.93
Cluster-11086.1	2.02	3.07
Cluster-11087.0	14.76	11.65
Cluster-11088.0	8.21	5.96
Cluster-11089.0	2.58	5.74
Cluster-11089.1	41.64	75.72
Cluster-1109.0	7.65	7.34
Cluster-11090.0	7.38	4.46
Cluster-11090.1	1.33	1.19
Cluster-11091.0	1.86	0.61
Cluster-11092.0	13.11	11.67
Cluster-11093.0	18.22	37.97
Cluster-11094.0	20.52	24.26
Cluster-11095.0	13.52	20.14
Cluster-11096.0	11.27	4.87
Cluster-11097.0	21.77	27.32
Cluster-11098.0	98.55	69.45
Cluster-11099.0	63.96	17.59
Cluster-111.0	0.08	0.67
Cluster-1110.0	1.77	0.63
Cluster-11100.0	0.45	0.6
Cluster-11101.0	15.64	14.69
Cluster-11102.0	29.48	29.84
Cluster-11103.0	1.4	0.63
Cluster-11103.1	1.51	0.83
Cluster-11103.2	0.26	0
Cluster-11104.0	19.01	20.24
Cluster-11105.0	0.73	0.34
Cluster-11106.0	5.27	1.95
Cluster-11106.1	1.67	0.58
Cluster-11106.2	9.4	5.03
Cluster-11107.0	85.01	81.37
Cluster-11108.0	8.62	12.29
Cluster-11109.0	478.52	0.16
Cluster-1111.0	0.2	0.46
Cluster-11110.0	12.9	55.33
Cluster-11111.0	5.62	9.47
Cluster-11112.0	25.02	21.96
Cluster-11113.0	1.54	0.24
Cluster-11114.0	0.51	0.7
Cluster-11115.0	37.78	0.09
Cluster-11116.0	47.95	36.23
Cluster-11117.0	57.39	0.09
Cluster-11118.0	79.2	98.49
Cluster-11119.0	5.83	7.5
Cluster-11119.1	57.37	56.71
Cluster-1112.0	0.43	0.58
Cluster-11120.0	1.43	1.57
Cluster-11120.1	10.36	10.96
Cluster-11121.0	23	18.41
Cluster-11122.0	0.77	0.5
Cluster-11123.0	27.71	30.59
Cluster-11124.0	54.97	45.58
Cluster-11125.0	1.11	0.58
Cluster-11126.0	12.28	13.58
Cluster-11127.0	1.3	1.33
Cluster-11127.1	0.35	0.3
Cluster-11128.0	4.97	7.99
Cluster-11129.0	8.78	8.77
Cluster-1113.0	2804.46	1.02
Cluster-11130.0	0.97	0
Cluster-11131.0	37.34	34.69
Cluster-11132.0	0.64	0.39
Cluster-11132.1	0.9	0.58
Cluster-11133.0	336.38	238.92
Cluster-11134.0	7.91	3.56
Cluster-11135.0	0.47	0.21
Cluster-11136.0	1.42	6.14
Cluster-11137.0	44.56	47.23
Cluster-11138.0	1.39	1.28
Cluster-11139.0	0.73	0.32
Cluster-1114.0	0.41	0.64
Cluster-11140.0	0.38	0.67
Cluster-11141.0	2.54	2.08
Cluster-11141.1	742.59	391.51
Cluster-11142.0	43.17	50.5
Cluster-11143.0	27.59	29.72
Cluster-11144.0	50.88	33.14
Cluster-11145.0	1.28	0.08
Cluster-11146.0	54.78	50.57
Cluster-11146.1	5.53	3.34
Cluster-11146.2	71.47	75.26
Cluster-11147.0	6.87	9.41
Cluster-11148.0	3.67	1.89
Cluster-11149.0	4.77	4.59
Cluster-1115.0	0.53	0.54
Cluster-11150.0	14.47	31.74
Cluster-11151.0	0.75	0.62
Cluster-11152.0	158.77	81.78
Cluster-11153.0	11.92	11.53
Cluster-11154.0	55.15	73.77
Cluster-11155.0	32.01	26.37
Cluster-11156.0	0.49	0.25
Cluster-11156.1	27.1	53.32
Cluster-11157.0	27.29	47.49
Cluster-11158.0	0.71	1.01
Cluster-11159.0	2.21	1.84
Cluster-1116.0	14	14.68
Cluster-11160.0	2.6	2.24
Cluster-11161.0	47.79	38.03
Cluster-11162.0	33.08	15.93
Cluster-11163.0	1.07	0.43
Cluster-11164.0	12.49	6.13
Cluster-11165.0	21.04	18.62
Cluster-11166.0	320.25	423.83
Cluster-11167.0	554.87	1891.66
Cluster-11168.0	0.63	0.93
Cluster-11168.1	158.48	181.91
Cluster-11169.0	6.53	5.81
Cluster-1117.0	0.38	0.84
Cluster-11170.0	15.49	12.92
Cluster-11171.0	0.84	0.21
Cluster-11172.0	0.8	0.25
Cluster-11173.0	1.44	2.53
Cluster-11173.1	36.84	78.92
Cluster-11174.0	22.3	12.24
Cluster-11175.0	29.89	38.11
Cluster-11176.0	0.41	0.27
Cluster-11177.0	0.94	0.61
Cluster-11178.0	36.01	31.63
Cluster-11179.0	1.87	1.46
Cluster-1118.0	0.76	0.05
Cluster-11180.0	7.01	10.3
Cluster-11181.0	13.1	18.04
Cluster-11182.0	19.51	14.24
Cluster-11183.0	0.99	0.69
Cluster-11184.0	19.16	78.31
Cluster-11185.0	6.65	9.13
Cluster-11186.0	6.27	2.88
Cluster-11187.0	7.18	5.3
Cluster-11188.0	9.89	0.02
Cluster-11189.0	1.41	1.01
Cluster-1119.0	148.9	138.05
Cluster-11190.0	205.23	439.38
Cluster-11191.0	1.07	1.92
Cluster-11192.0	234.84	193.78
Cluster-11193.0	844.68	3289.78
Cluster-11193.1	6.25	22.72
Cluster-11194.0	73.01	51.71
Cluster-11195.0	1.51	0.8
Cluster-11196.0	30.09	29.74
Cluster-11197.0	15.61	19.38
Cluster-11198.0	0.53	0.11
Cluster-11199.0	1.21	0
Cluster-112.0	0.22	1.94
Cluster-1120.0	0.3	0.39
Cluster-11200.0	1.1	1.35
Cluster-11201.0	0.75	1.17
Cluster-11202.0	14.61	83.22
Cluster-11203.0	1.1	0.15
Cluster-11204.0	1.5	0.4
Cluster-11205.0	18.23	0.18
Cluster-11205.1	71.71	61.97
Cluster-11206.0	74.16	34.36
Cluster-11207.0	24.46	11.21
Cluster-11208.0	13.25	8.43
Cluster-11209.0	7.09	4
Cluster-1121.0	0.51	0.35
Cluster-11210.0	0.8	0.49
Cluster-11211.0	46.7	104.56
Cluster-11212.0	7.1	6.92
Cluster-11213.0	705.53	2571.57
Cluster-11214.0	56.34	35.54
Cluster-11215.0	1.6	1.35
Cluster-11216.0	2.41	2.57
Cluster-11217.0	86.53	54.16
Cluster-11218.0	6.69	5.41
Cluster-11219.0	0.16	0.52
Cluster-1122.0	15.76	12.28
Cluster-11220.0	0.57	0.32
Cluster-11221.0	0.2	0.9
Cluster-11222.0	17.36	8.25
Cluster-11223.0	809.31	2507.99
Cluster-11224.0	29.54	21.61
Cluster-11225.0	4.49	12.91
Cluster-11226.0	11.53	5.6
Cluster-11227.0	46.44	37.93
Cluster-11228.0	18.65	13.45
Cluster-11229.0	5.42	7.58
Cluster-1123.0	38.27	0.79
Cluster-11230.0	8.98	9.08
Cluster-11231.0	3.35	3.92
Cluster-11232.0	25.6	11.99
Cluster-11232.1	27.98	12.66
Cluster-11233.0	12.33	15.46
Cluster-11234.0	17.76	17.05
Cluster-11235.0	5.04	3.05
Cluster-11236.0	0.53	0.46
Cluster-11237.0	10.59	5.06
Cluster-11238.0	0.79	0.94
Cluster-11239.0	0.37	1.07
Cluster-1124.0	34.8	14.75
Cluster-1124.1	1.31	0.04
Cluster-1124.2	2.79	0.2
Cluster-11240.0	28.45	4.61
Cluster-11241.0	36.12	20.65
Cluster-11242.0	0.72	0.45
Cluster-11243.0	8.47	7.23
Cluster-11244.0	46.1	49.07
Cluster-11245.0	1.34	0.78
Cluster-11246.0	23.86	32.29
Cluster-11246.1	7.41	1
Cluster-11247.0	25.27	19.23
Cluster-11248.0	40.93	28.52
Cluster-11249.0	22.22	18.64
Cluster-1125.0	0.44	0.73
Cluster-11250.0	1.25	0.42
Cluster-11251.0	30.41	30.92
Cluster-11252.0	5.01	1.44
Cluster-11253.0	5.37	3.38
Cluster-11254.0	6.12	5.99
Cluster-11255.0	22.62	27.01
Cluster-11255.1	37.27	35.48
Cluster-11256.0	4.81	7.77
Cluster-11257.0	0.43	0.83
Cluster-11258.0	5.64	10.72
Cluster-11259.0	13.58	6.75
Cluster-11259.1	146.35	71.08
Cluster-11259.2	3.16	2.26
Cluster-1126.0	1.04	0.41
Cluster-11260.0	5.96	14.7
Cluster-11260.1	4.65	17.02
Cluster-11261.0	0.57	0.26
Cluster-11262.0	9.66	0.05
Cluster-11263.0	14.08	0.18
Cluster-11264.0	143.93	91.71
Cluster-11265.0	21.78	21.03
Cluster-11266.0	8.21	7.21
Cluster-11267.0	1.46	0.36
Cluster-11267.1	19.82	9.09
Cluster-11268.0	867.62	623.03
Cluster-11269.0	20.85	0.12
Cluster-1127.0	0.47	0.55
Cluster-11270.0	2.21	3.86
Cluster-11271.0	13.19	0.62
Cluster-11272.0	4.38	11.73
Cluster-11273.0	82.88	16.37
Cluster-11274.0	61.85	42.99
Cluster-11275.0	1030	3235.27
Cluster-11276.0	0.57	1.96
Cluster-11276.1	605.27	766.81
Cluster-11277.0	8.81	6.94
Cluster-11278.0	0.78	0.24
Cluster-11279.0	350.79	204.85
Cluster-1128.0	6.89	7.43
Cluster-11280.0	32.38	39.97
Cluster-11281.0	1.65	0.97
Cluster-11282.0	42.03	26.16
Cluster-11282.1	0.6	0.22
Cluster-11282.2	0.69	0.27
Cluster-11282.3	7.6	11.55
Cluster-11283.0	23.49	16.44
Cluster-11284.0	49.91	44.83
Cluster-11285.0	51.26	38.26
Cluster-11286.0	21.19	18.93
Cluster-11286.1	10.7	20.1
Cluster-11287.0	20.67	16.69
Cluster-11288.0	23.55	27.75
Cluster-11288.1	10.39	9.82
Cluster-11289.0	2.76	5.85
Cluster-1129.0	1.9	0.71
Cluster-11290.0	1.12	2.29
Cluster-11290.1	0	1.47
Cluster-11290.2	0.21	0.5
Cluster-11291.0	78.53	49.93
Cluster-11292.0	6.43	2.39
Cluster-11293.0	4.65	3.26
Cluster-11294.0	2.71	4.08
Cluster-11294.1	30.17	31.26
Cluster-11294.2	2.84	4.22
Cluster-11295.0	7.49	9.61
Cluster-11296.0	8.45	10.06
Cluster-11296.1	0.81	1.19
Cluster-11297.0	105.93	100.14
Cluster-11298.0	1014.06	3101.73
Cluster-11299.0	37	39.14
Cluster-11299.1	52.35	46.25
Cluster-113.0	0.11	0.43
Cluster-1130.0	0.53	0.2
Cluster-11300.0	14.52	16.45
Cluster-11301.0	1.31	1.86
Cluster-11301.1	18.34	7.74
Cluster-11302.0	7648.84	9294.8
Cluster-11303.0	8.73	9.85
Cluster-11304.0	1.01	0.43
Cluster-11305.0	28.63	14.42
Cluster-11306.0	0.59	0.89
Cluster-11306.1	96.64	128.21
Cluster-11307.0	7.07	8.31
Cluster-11308.0	0.48	0.68
Cluster-11309.0	4.04	4.61
Cluster-1131.0	0.47	0.39
Cluster-11310.0	25.21	22.36
Cluster-11311.0	0.74	0.36
Cluster-11312.0	4.49	6.24
Cluster-11312.1	15.66	16.54
Cluster-11313.0	1.74	1.9
Cluster-11314.0	426.71	200.6
Cluster-11315.0	0.45	0.44
Cluster-11316.0	13.67	15.84
Cluster-11317.0	13.03	15.15
Cluster-11318.0	0.3	0.36
Cluster-11319.0	0.99	2.52
Cluster-1132.0	52.67	48.81
Cluster-11320.0	4.24	6.78
Cluster-11321.0	22.3	18.02
Cluster-11322.0	2.94	6.82
Cluster-11323.0	7.03	5.76
Cluster-11324.0	1.55	5.45
Cluster-11325.0	1.01	0.5
Cluster-11326.0	9.93	9.56
Cluster-11327.0	49.11	43.13
Cluster-11328.0	11.7	4.68
Cluster-11329.0	11.44	21.18
Cluster-1133.0	23.33	13.01
Cluster-11330.0	113.33	60.89
Cluster-11331.0	227.92	237.2
Cluster-11332.0	18.29	19.96
Cluster-11333.0	4.21	5.67
Cluster-11334.0	12.34	13.77
Cluster-11335.0	48.59	39.46
Cluster-11336.0	49.98	48.25
Cluster-11337.0	1.06	1.24
Cluster-11338.0	13.38	16.27
Cluster-11339.0	48.47	53.21
Cluster-1134.0	4.21	6.12
Cluster-11340.0	1.96	0.85
Cluster-11340.1	412.06	129.53
Cluster-11341.0	224.18	260.53
Cluster-11342.0	20.75	32.46
Cluster-11343.0	2.22	0.9
Cluster-11344.0	24.2	0.02
Cluster-11345.0	10.66	11.25
Cluster-11346.0	12.03	6.08
Cluster-11347.0	91.55	62.8
Cluster-11348.0	4.02	12.31
Cluster-11349.0	121.27	80.78
Cluster-1135.0	0.53	0.4
Cluster-11350.0	4.06	8.09
Cluster-11351.0	7.19	3.79
Cluster-11351.1	6.56	7.77
Cluster-11351.2	1.36	1.42
Cluster-11351.3	242.4	104.31
Cluster-11351.4	10.71	10.5
Cluster-11351.5	3.47	3.82
Cluster-11351.6	7.9	4.65
Cluster-11351.7	1.54	0.97
Cluster-11351.8	1.19	1.07
Cluster-11352.0	111.86	91.7
Cluster-11353.0	32.48	22.82
Cluster-11354.0	36.58	40.78
Cluster-11355.0	1.46	0.79
Cluster-11356.0	35.92	17.32
Cluster-11356.1	4.93	7.21
Cluster-11357.0	29.73	40.65
Cluster-11358.0	1.65	0.85
Cluster-11359.0	7.05	6.43
Cluster-1136.0	0.53	0.07
Cluster-11360.0	41.66	17.93
Cluster-11361.0	113.58	73.94
Cluster-11362.0	12.44	1.18
Cluster-11363.0	11.72	13.03
Cluster-11363.1	6.15	8.91
Cluster-11364.0	8.86	18.26
Cluster-11365.0	0.18	0.4
Cluster-11366.0	32.19	23.85
Cluster-11367.0	28	25.17
Cluster-11368.0	0.23	0.52
Cluster-11369.0	32.02	26.64
Cluster-1137.0	0.9	1.05
Cluster-11370.0	53.07	46
Cluster-11371.0	0.46	1.44
Cluster-11372.0	28.93	22.75
Cluster-11372.1	30.78	21.88
Cluster-11372.2	11.29	5.8
Cluster-11373.0	2.16	2.72
Cluster-11373.1	42.09	28.92
Cluster-11374.0	1.44	0.67
Cluster-11375.0	7.03	9.37
Cluster-11376.0	9.2	4.71
Cluster-11377.0	8.28	17.31
Cluster-11378.0	11.42	33.7
Cluster-11379.0	5.96	11.17
Cluster-1138.0	2.08	3.09
Cluster-11380.0	0.67	0.58
Cluster-11380.1	0.64	2.17
Cluster-11380.2	47.89	47.95
Cluster-11381.0	44.13	27.03
Cluster-11382.0	53.79	44.19
Cluster-11383.0	1227.99	1261.46
Cluster-11384.0	2.83	1.89
Cluster-11385.0	8.94	7.22
Cluster-11385.1	4.63	3.42
Cluster-11386.0	2.97	3.72
Cluster-11387.0	0.85	0.48
Cluster-11388.0	2.76	1.41
Cluster-11389.0	57.5	91.41
Cluster-1139.0	15.27	27.69
Cluster-11390.0	9.13	8.81
Cluster-11391.0	6.78	5.4
Cluster-11392.0	28.35	15.04
Cluster-11393.0	15.9	11.34
Cluster-11394.0	3.89	10.11
Cluster-11395.0	25.18	16.61
Cluster-11395.1	0.86	1.57
Cluster-11396.0	0.94	1.04
Cluster-11397.0	0.38	0.66
Cluster-11398.0	38.19	29.72
Cluster-11399.0	0.24	0.48
Cluster-114.0	0.17	1.23
Cluster-1140.0	1.1	1.39
Cluster-11400.0	1.55	0.3
Cluster-11400.1	10.87	10.89
Cluster-11400.2	11.38	9.46
Cluster-11401.0	16.26	9.36
Cluster-11401.1	13.97	9.14
Cluster-11402.0	74.45	73.96
Cluster-11403.0	22.67	19.59
Cluster-11404.0	28.7	45.89
Cluster-11405.0	0.18	0.87
Cluster-11406.0	0.4	0.47
Cluster-11407.0	137.05	140.53
Cluster-11408.0	10.77	13.42
Cluster-11409.0	1.19	0.41
Cluster-11409.1	7.09	3.53
Cluster-1141.0	61.86	52.77
Cluster-11410.0	22.19	18.35
Cluster-11411.0	0.48	0.35
Cluster-11412.0	14.48	0.04
Cluster-11413.0	0.76	0.36
Cluster-11414.0	85.01	51.63
Cluster-11415.0	16.85	21.36
Cluster-11416.0	13.35	10.64
Cluster-11416.1	3.44	3.33
Cluster-11417.0	0.83	0.45
Cluster-11418.0	18.97	25.32
Cluster-11419.0	0.4	0.17
Cluster-11419.1	0.2	0.2
Cluster-1142.0	67.98	38.15
Cluster-11420.0	0.85	0.38
Cluster-11421.0	0.77	0.4
Cluster-11421.1	85.24	72.77
Cluster-11422.0	2.21	2.62
Cluster-11423.0	106.15	86.73
Cluster-11424.0	5.83	3.87
Cluster-11425.0	9.17	4.37
Cluster-11426.0	3.04	2.37
Cluster-11427.0	23.19	25.29
Cluster-11428.0	4.21	4.8
Cluster-11428.1	0.61	0.8
Cluster-11429.0	0.21	0.35
Cluster-1143.0	1.93	7.11
Cluster-11430.0	0.81	0.51
Cluster-11431.0	15.25	12.02
Cluster-11432.0	22.24	19.46
Cluster-11433.0	29.24	37.67
Cluster-11434.0	17.32	7.77
Cluster-11435.0	0.66	0.33
Cluster-11436.0	0.76	1.24
Cluster-11437.0	570.03	366.9
Cluster-11438.0	0.28	0.5
Cluster-11439.0	713.96	748.46
Cluster-1144.0	0.88	0.82
Cluster-11440.0	14.58	0.08
Cluster-11441.0	0.37	1.25
Cluster-11442.0	699.11	2091.05
Cluster-11443.0	237.03	188.03
Cluster-11444.0	60.18	49.03
Cluster-11445.0	56.08	37.93
Cluster-11446.0	42.62	42.14
Cluster-11447.0	0.56	0.31
Cluster-11448.0	1.62	0.78
Cluster-11449.0	120.56	87.66
Cluster-1145.0	0.55	0.41
Cluster-11450.0	83.98	62.25
Cluster-11451.0	0.19	0.61
Cluster-11452.0	5.1	3.48
Cluster-11453.0	0.28	0.34
Cluster-11454.0	0.3	0.59
Cluster-11455.0	1.37	0.42
Cluster-11455.1	29.14	14.99
Cluster-11456.0	19.09	20.35
Cluster-11457.0	57.34	60.25
Cluster-11458.0	0.7	0.3
Cluster-11459.0	547.88	2060.48
Cluster-1146.0	2.39	4.6
Cluster-11460.0	1.98	1.32
Cluster-11460.1	3.85	3.84
Cluster-11460.2	3.65	3.33
Cluster-11460.3	0.86	0.5
Cluster-11460.4	27.15	11.48
Cluster-11461.0	11.23	10.15
Cluster-11461.1	11.61	11.3
Cluster-11462.0	379.19	344.59
Cluster-11463.0	3.64	4.78
Cluster-11464.0	6.35	5.54
Cluster-11464.1	12.63	16.04
Cluster-11465.0	20.03	9.21
Cluster-11465.1	5.08	2.21
Cluster-11466.0	30.15	22.58
Cluster-11467.0	2.61	3.47
Cluster-11467.1	23.5	29.17
Cluster-11468.0	10.87	8.3
Cluster-11469.0	1.69	3.21
Cluster-1147.0	36.78	20.8
Cluster-11470.0	32.45	54.58
Cluster-11471.0	0.02	0.83
Cluster-11472.0	4.03	4.49
Cluster-11473.0	18.9	23.89
[truncated: 27,293 more rows]
