# Supplementary material for: De novo assembly and sex-specific transcriptome profiling in the sand fly Phlebotomus perniciosus (Diptera, Phlebotominae), a major Old World vector of Leishmania infantum
Source: BMC Genomics. 2015 Oct 23;16:847. doi: 10.1186/s12864-015-2088-x (PMC4619268; doi:10.1186/s12864-015-2088-x)
Supplement: Additional file 9: Table S7. — GO term enrichment analysis of the transcripts of the PERNI data set with FPKM values > 100. (XLS 44 kb) [file 12864_2015_2088_MOESM9_ESM.xls]

## Sheet: GO_enrichment_FPKM>100_Females
GO_id	count_females	count_all	pval	definition	GO_category	padj
GO:0000398	6	45	0,00142733313365118	nuclear mRNA splicing, via spliceosome	BP	0,00856399880190707
GO:0006909	6	46	0,00170300342032759	phagocytosis	BP	0,00856399880190707
GO:0006810	6	44	0,00118759280902537	transport	BP	0,00831314966317757
GO:0048477	8	70	0,000925429928004688	oogenesis	BP	0,00740343942403751
GO:0044281	5	27	0,000338573284982477	small molecule metabolic process	BP	0,00304715956484229
GO:0022008	11	101	0,00016521326079506	neurogenesis	BP	0,0016521326079506
GO:0045454	6	33	8,27927576795349e-05	cell redox homeostasis	BP	0,000910720334474884
GO:0006457	9	67	6,20377079539954e-05	protein folding	BP	0,000744452495447944
GO:0007017	5	19	1,18746929446814e-05	microtubule-based process	BP	0,000154371008280859
GO:0006950	7	35	5,25277209020691e-06	response to stress	BP	7,35388092628968e-05
GO:0008340	7	27	1,29519771252033e-07	determination of adult lifespan	BP	2,07231634003253e-06
GO:0046716	5	13	1,36203201139784e-07	muscle cell homeostasis	BP	2,07231634003253e-06
GO:0045214	6	19	8,85991211989187e-08	sarcomere organization	BP	1,50618506038162e-06
GO:0007626	5	12	4,76431752209872e-08	locomotory behavior	BP	8,57577153977769e-07
GO:0006446	6	18	3,99868166122207e-08	regulation of translational initiation	BP	7,59749515632194e-07
GO:0030239	5	10	3,83618717665762e-09	myofibril assembly	BP	8,055993070981e-08
GO:0051258	5	10	3,83618717665762e-09	protein polymerization	BP	8,055993070981e-08
GO:0007052	10	44	2,21718323186023e-09	mitotic spindle organization	BP	4,87780311009251e-08
GO:0006094	5	8	1,42804183392293e-10	gluconeogenesis	BP	3,28449621802273e-09
GO:0000022	7	18	1,15193595832432e-10	mitotic spindle elongation	BP	2,76464629997837e-09
GO:0042773	5	6	1,61645740111321e-12	ATP synthesis coupled electron transport	BP	4,04114350278302e-11
GO:0001731	7	13	1,50065151721301e-13	formation of translation preinitiation complex	BP	3,90169394475383e-12
GO:0006414	7	11	3,74409020013043e-15	translational elongation	BP	1,01090435403522e-13
GO:0015991	13	23	3,00149766427679e-26	ATP hydrolysis coupled proton transport	BP	8,40419345997501e-25
GO:0006099	13	22	4,33431202472062e-27	tricarboxylic acid cycle	BP	1,25695048716898e-25
GO:0015986	12	16	2,95882885385901e-29	ATP synthesis coupled proton transport	BP	8,87648656157702e-28
GO:0006096	14	18	5,02114941358392e-35	glycolysis	BP	1,55655631821102e-33
GO:0006412	65	146	1,92257160600607e-109	translation	BP	6,15222913921943e-108
GO:0005509	18	233	0,00057422990241533	calcium ion binding	MF	0,00918767843864529
GO:0004252	16	186	0,000257323189923278	serine-type endopeptidase activity	MF	0,00437449422869572
GO:0042302	7	48	0,000210399880668018	structural constituent of cuticle	MF	0,00378719785202432
GO:0051539	5	25	0,000173349447761495	4 iron, 4 sulfur cluster binding	MF	0,00329363950746841
GO:0008233	5	24	0,000119792017860886	peptidase activity	MF	0,00239584035721773
GO:0005549	6	31	4,28834062768743e-05	odorant binding	MF	0,000900551531814361
GO:0000287	9	58	8,90319860599494e-06	magnesium ion binding	MF	0,000195870369331889
GO:0005524	54	863	7,45951439572219e-06	ATP binding	MF	0,00017156883110161
GO:0005200	6	20	1,8463665799829e-07	structural constituent of cytoskeleton	MF	4,43127979195896e-06
GO:0046872	49	680	1,71293272898064e-07	metal ion binding	MF	4,2823318224516e-06
GO:0003924	12	75	1,17957606382344e-07	GTPase activity	MF	3,06689776594095e-06
GO:0003729	6	19	8,85991211989187e-08	mRNA binding	MF	2,3921762723708e-06
GO:0005525	21	177	1,41102129092147e-08	GTP binding	MF	3,9508596145801e-07
GO:0030170	10	46	5,58081432067975e-09	pyridoxal phosphate binding	MF	1,61843615299713e-07
GO:0051537	9	36	2,58991198759855e-09	2 iron, 2 sulfur cluster binding	MF	7,76973596279565e-08
GO:0009055	10	41	4,83536916065862e-10	electron carrier activity	MF	1,49896443980417e-08
GO:0003746	9	32	2,25995433173962e-10	translation elongation factor activity	MF	7,23185386156678e-09
GO:0046933	7	11	3,74409020013043e-15	hydrogen ion transporting ATP synthase activity, rotational mechanism	MF	1,23554976604304e-13
GO:0051287	10	25	1,63324301508231e-15	NAD binding	MF	5,55302625127984e-14
GO:0015078	10	17	1,06051276717577e-20	hydrogen ion transmembrane transporter activity	MF	3,71179468511521e-19
GO:0003743	16	46	6,52566481250778e-22	translation initiation factor activity	MF	2,3492393325028e-20
GO:0004129	10	15	1,61526030920847e-22	cytochrome-c oxidase activity	MF	5,97646314407134e-21
GO:0046961	10	10	1,18217243440929e-28	proton-transporting ATPase activity, rotational mechanism	MF	4,49225525075529e-27
GO:0008137	14	17	2,85101184157646e-36	NADH dehydrogenase (ubiquinone) activity	MF	1,11189461821482e-34
GO:0003735	69	147	2,08302919654009e-121	structural constituent of ribosome	MF	8,33211678616038e-120
GO:0016021	60	1165	0,00103312603038471	integral to membrane	CC	0,0088245373365133
GO:0071013	6	43	0,000980504148501478	catalytic step 2 spliceosome	CC	0,0088245373365133
GO:0005777	5	27	0,000338573284982477	peroxisome	CC	0,00338573284982477
GO:0005576	18	195	3,02281710975786e-05	extracellular region	CC	0,000332509882073365
GO:0005741	5	20	2,0303013769143e-05	mitochondrial outer membrane	CC	0,000243636165229716
GO:0005759	5	19	1,18746929446814e-05	mitochondrial matrix	CC	0,000154371008280859
GO:0005783	12	92	4,94716872444119e-06	endoplasmic reticulum	CC	6,92603621421766e-05
GO:0070062	11	77	3,04821568601381e-06	extracellular vesicular exosome	CC	4,57232352902072e-05
GO:0030018	5	16	1,74885697975697e-06	Z disc	CC	2,79817116761115e-05
GO:0071011	6	22	6,84840553665531e-07	precatalytic spliceosome	CC	1,1642289412314e-05
GO:0015934	5	13	1,36203201139784e-07	large ribosomal subunit	CC	2,45165762051611e-06
GO:0015935	5	12	4,76431752209872e-08	small ribosomal subunit	CC	9,05220329198756e-07
GO:0005615	10	45	3,54781655815613e-09	extracellular space	CC	7,09563311631226e-08
GO:0005852	7	13	1,50065151721301e-13	eukaryotic translation initiation factor 3 complex	CC	3,45149848958993e-12
GO:0016282	7	13	1,50065151721301e-13	eukaryotic 43S preinitiation complex	CC	3,45149848958993e-12
GO:0033290	7	13	1,50065151721301e-13	eukaryotic 48S preinitiation complex	CC	3,45149848958993e-12
GO:0000276	5	5	8,81077117129244e-14	mitochondrial proton-transporting ATP synthase complex, coupling factor F(o)	CC	2,11458508111019e-12
GO:0005737	65	640	9,93781545223454e-19	cytoplasm	CC	2,48445386305863e-17
GO:0070469	8	10	4,81149327272768e-20	respiratory chain	CC	1,2509882509092e-18
GO:0005875	22	88	8,02309428003964e-22	microtubule associated complex	CC	2,1662354556107e-20
GO:0005743	26	62	1,18890094262927e-41	mitochondrial inner membrane	CC	3,32892263936195e-40
GO:0005811	27	60	7,46405530664071e-46	lipid particle	CC	2,16457603892581e-44
GO:0005739	44	157	2,34807346362636e-48	mitochondrion	CC	7,04422039087908e-47
GO:0005840	59	130	6,46394891589518e-101	ribosome	CC	2,00382416392751e-99

## Sheet: GO_enrichment_FPKM>100_Males
GO_id	count_males	count_all	pval	definition	GO_category	padj
GO:0007517	5	27	0,000522416578714958	muscle organ development	BP	0,00679141552329446
GO:0045454	6	33	0,000140016771106471	cell redox homeostasis	BP	0,0019602347954906
GO:0008340	6	27	1,68246503523429e-05	determination of adult lifespan	BP	0,000269194405637486
GO:0044281	6	27	1,68246503523429e-05	small molecule metabolic process	BP	0,000269194405637486
GO:0006633	6	23	2,50260933154623e-06	fatty acid biosynthetic process	BP	4,25443586362859e-05
GO:0007052	9	44	2,76342739835237e-07	mitotic spindle organization	BP	4,97416931703426e-06
GO:0007017	6	19	2,01500037777583e-07	microtubule-based process	BP	3,82850071777407e-06
GO:0006635	5	12	1,07358039783084e-07	fatty acid beta-oxidation	BP	2,14716079566167e-06
GO:0051258	5	10	9,61698933116582e-09	protein polymerization	BP	2,01956775954482e-07
GO:0045214	7	19	9,59455907816061e-10	sarcomere organization	BP	2,11080299719533e-08
GO:0000022	7	18	3,60852030541416e-10	mitotic spindle elongation	BP	8,29959670245257e-09
GO:0006950	10	35	4,74489083631638e-11	response to stress	BP	1,13877380071593e-09
GO:0006414	6	11	3,70093657365004e-11	translational elongation	BP	9,25234143412509e-10
GO:0030239	6	10	6,90040097460554e-12	myofibril assembly	BP	1,79410425339744e-10
GO:0015991	12	23	9,52083552537874e-22	ATP hydrolysis coupled proton transport	BP	2,57062559185226e-20
GO:0006099	12	22	1,80979270666015e-22	tricarboxylic acid cycle	BP	5,06741957864843e-21
GO:0015986	12	16	7,00419078132563e-28	ATP synthesis coupled proton transport	BP	2,03121532658443e-26
GO:0006096	13	18	1,57356571056166e-29	glycolysis	BP	4,72069713168499e-28
GO:0006412	62	146	5,11959559153759e-95	translation	BP	1,58707463337665e-93
GO:0003779	6	37	0,000412088021543433	actin binding	MF	0,00989011251704238
GO:0051539	5	25	0,000275352797328713	4 iron, 4 sulfur cluster binding	MF	0,00688381993321784
GO:0000287	8	58	0,00022345320122002	magnesium ion binding	MF	0,00580978323172053
GO:0009055	7	41	6,71129392186834e-05	electron carrier activity	MF	0,00181204935890445
GO:0005524	54	863	3,45350439031464e-05	ATP binding	MF	0,000966981229288099
GO:0042302	8	48	2,4104322889819e-05	structural constituent of cuticle	MF	0,00069902536380475
GO:0046872	46	680	1,49052242579921e-05	metal ion binding	MF	0,000447156727739762
GO:0003743	8	46	1,39347972129318e-05	translation initiation factor activity	MF	0,000445913510813819
GO:0030170	8	46	1,39347972129318e-05	pyridoxal phosphate binding	MF	0,000445913510813819
GO:0003746	8	32	6,20916226976355e-08	translation elongation factor activity	MF	2,04902354902197e-06
GO:0005525	21	177	5,34661649131806e-08	GTP binding	MF	1,81784960704814e-06
GO:0003924	13	75	1,75185345271149e-08	GTPase activity	MF	6,13148708449021e-07
GO:0005200	8	20	7,48674635201188e-12	structural constituent of cytoskeleton	MF	2,69522868672428e-10
GO:0051287	9	25	3,27039433962758e-12	NAD binding	MF	1,2100459056622e-10
GO:0046933	7	11	1,8230180704763e-14	hydrogen ion transporting ATP synthase activity, rotational mechanism	MF	6,92746866780995e-13
GO:0015078	9	17	1,82679810776862e-16	hydrogen ion transmembrane transporter activity	MF	7,12451262029763e-15
GO:0004129	10	15	1,82139304373462e-21	cytochrome-c oxidase activity	MF	7,28557217493848e-20
GO:0046961	10	10	2,43690014457189e-27	proton-transporting ATPase activity, rotational mechanism	MF	9,99129059274473e-26
GO:0008137	13	17	1,27662230484905e-30	NADH dehydrogenase (ubiquinone) activity	MF	5,36181368036601e-29
GO:0003735	66	147	4,43913747368872e-106	structural constituent of ribosome	MF	1,90882911368615e-104
GO:0005777	5	27	0,000522416578714958	peroxisome	CC	0,00522416578714958
GO:0070062	9	77	0,000561913721190703	extracellular vesicular exosome	CC	0,00522416578714958
GO:0005783	12	92	1,1231246097826e-05	endoplasmic reticulum	CC	0,000123543707076086
GO:0005576	20	195	3,28894001974699e-06	extracellular region	CC	3,94672802369638e-05
GO:0005741	6	20	4,06902011030843e-07	mitochondrial outer membrane	CC	5,28972614340096e-06
GO:0015935	5	12	1,07358039783084e-07	small ribosomal subunit	CC	1,50301255696317e-06
GO:0030018	6	16	1,66633053477372e-08	Z disc	CC	2,49949580216058e-07
GO:0005615	10	45	1,05984535806191e-08	extracellular space	CC	1,69575257289906e-07
GO:0005737	58	640	1,57442134913608e-12	cytoplasm	CC	2,67651629353133e-11
GO:0000276	5	5	3,46879981793497e-13	mitochondrial proton-transporting ATP synthase complex, coupling factor F(o)	CC	6,24383967228294e-12
GO:0070469	7	10	2,28097126966806e-15	respiratory chain	CC	4,33384541236932e-14
GO:0005875	21	88	8,88046986038301e-19	microtubule associated complex	CC	1,7760939720766e-17
GO:0005743	22	62	6,15361375658724e-29	mitochondrial inner membrane	CC	1,29225888888332e-27
GO:0005739	41	157	1,45189073900916e-39	mitochondrion	CC	3,19415962582016e-38
GO:0005811	26	60	1,28034878426914e-40	lipid particle	CC	2,94480220381903e-39
GO:0005840	58	130	1,05453627134735e-92	ribosome	CC	2,53088705123365e-91
