# Supplementary material for: De novo assembly and sex-specific transcriptome profiling in the sand fly Phlebotomus perniciosus (Diptera, Phlebotominae), a major Old World vector of Leishmania infantum
Source: BMC Genomics. 2015 Oct 23;16:847. doi: 10.1186/s12864-015-2088-x (PMC4619268; doi:10.1186/s12864-015-2088-x)
Supplement: Additional file 10: Table S8. — Selected PERNI transcripts for qPCR validation of the in silico expression levels. (XLS 26 kb) [file 12864_2015_2088_MOESM10_ESM.xls]

## Sheet: Foglio1
corset_cluster	ID_name	FPKM_M	FPKM_F
Cluster-9634.0	Unbiased1	1059.51	1028.72
Cluster-7857.0	Unbiased2	482.87	484.03
Cluster-12735.0	Unbiased3	101.67	100.88
Cluster-9298.0	Unbiased4	10.07	9.94
Cluster-14748.2	MaleBiased1	1684.73	478.55
Cluster-14050.0	MaleBiased2	246.66	161.51
Cluster-4208.0	MaleBiased3	359.84	0.06
Cluster-5195.0	FemaleBiased1	0.3	161.04
Cluster-22195.0	FemaleBiased2	165.18	232.08
Cluster-6143.0	FemaleBiased3	0.28	132.06
