# Supplementary material for: De novo assembly and sex-specific transcriptome profiling in the sand fly Phlebotomus perniciosus (Diptera, Phlebotominae), a major Old World vector of Leishmania infantum
Source: BMC Genomics. 2015 Oct 23;16:847. doi: 10.1186/s12864-015-2088-x (PMC4619268; doi:10.1186/s12864-015-2088-x)
Supplement: Additional file 12: Table S9. — Annotation table of the sex-biased PERNI transcripts. (XLS 8646 kb) [file 12864_2015_2088_MOESM12_ESM.xls]

## Sheet: Sheet1
corset_cluster	PERNI_transcript	Length	edgeR					reads_counts						FPKM_M	FPKM_F	Annocript_annotation																												CPAT				CPC
			logFC	FC	logCPM	PValue	FDR	M1	M2	M3	F4	F5	F6			HITLengthSP	QCoverageSP	HCoverageSP	DescriptionSP	EnzymeIds	EnzymeDescs	Pathways	HITLengthTR	QCoverageTR	HCoverageTR	DescriptionTR	OSName	BPId	BPDesc	MFId	MFDesc	CCId	CCDesc	CDName	CDStartEnd	CDEvalue	LongOrfLength	LongOrfStrand	LongOrfFrame	ProbToBeNonCoding	lncRNA4Annocript	cod_prob_portrait	non_cod_prob_portrait	ORF_size_CPAT	Fickett_score_CPAT	Hexamer_score_CPAT	coding_prob_CPAT	result_CPC	score_CPC
Cluster-9406.0	Cluster-9406.0_c20052_g2_i2	551	-9.94	981.99	6.12	0	0	5	1	6	3784	3081	5738	0.35	327.92	-	-	-	-	-	-	-	-	-	-	-	-	-	-	-	-	-	-	-	-	-	104	+	2	0.892939	0	0.107061	0.892939	276	0.4484	-0.272944	0.0321267	noncoding	-1.05044
Cluster-7890.0	Cluster-7890.0_c24385_g4_i1	394	-9.77	871.91	6.27	0	0	4	6	5	4085	3225	6879	1.03	684.23	-	-	-	-	-	-	-	-	-	-	-	-	-	-	-	-	-	-	-	-	-	104	+	1	0.0649438	0	0.935056	0.0649438	288	0.4678	-0.0898505	0.0694048	noncoding	-0.754403
Cluster-5195.0	Cluster-5195.0_c20327_g2_i1	1193	-9.18	579.07	6.4	0	0	9	6	10	4248	3466	8009	0.3	161.04	4289	51.0478	6.22523	Tenascin-X	-	-	-	342	79.715	96.4912	Neurogenic_locus_Notch_protein	_tr_Anopheles_darlingi	-	-	-	-	-	-	pfam01683___pfam01683___pfam01683	394-573___667-828___538-699	2.00e-09___3.00e-07___6.00e-07	342	+	0	0.00801884	0	0.991981	0.00801884	987	0.996	0.0981658	0.989345	coding	1.74233
Cluster-8905.0	Cluster-8905.0_c25612_g1_i1	2141	-9.12	557.12	6.34	0	0	7	6	12	4021	4135	6300	0.18	109.05	685	91.6394	97.9562	Phenoloxidase_subunit_1	1.14.18.1	Tyrosinase.	-	716	93.8814	95.5307	Putative_prophenoloxidase_(Fragment)	_tr_Triatoma_infestans	-	-	-	-	-	-	pfam03723___pfam00372___pfam03722	1323-2018___513-1298___180-482	8.00e-58___2.00e-52___1.00e-15	688	+	2	0.00497778	0	0.995022	0.00497778	2034	1.1546	0.336019	0.999999	coding	7.12609
Cluster-10102.0	Cluster-10102.0_c25973_g1_i1	2363	-8.18	290.29	7.01	0	0	37	19	21	6577	6606	9640	0.45	114.59	684	85.9501	99.269	Phenoloxidase_2	1.14.18.1	Tyrosinase.	-	684	85.6961	98.6842	Prophenoloxidase	_sp_Drosophila_melanogaster	GO:0050832___GO:0050830___GO:0042417___GO:0042438___GO:0035006___GO:0035011	defense_response_to_fungus___defense_response_to_Gram-positive_bacterium___dopamine_metabolic_process___melanin_biosynthetic_process___melanization_defense_response___melanotic_encapsulation_of_foreign_target	GO:0046872___GO:0004503	metal_ion_binding___monophenol_monooxygenase_activity	GO:0005576___GO:0005615	extracellular_region___extracellular_space	pfam03723___pfam00372___pfam03722	1290-2057___483-1268___39-458	3.00e-83___2.00e-61___1.00e-13	701	+	2	0.00884054	0	0.991159	0.00884054	2088	1.0805	0.309271	0.999999	coding	7.65633
Cluster-13708.0	Cluster-13708.0_c22685_g1_i1	1410	-7.83	228.23	7.56	0	0	50	37	57	11262	7592	15333	1.51	323.53	-	-	-	-	-	-	-	-	-	-	-	-	-	-	-	-	-	-	-	-	-	380	+	2	0.00170273	0	0.998297	0.00170273	1110	1.2636	0.471459	0.999098	coding	0.141494
Cluster-6447.0	Cluster-6447.0_c21617_g2_i2	639	-7.71	209.79	5.64	0	0	17	12	12	2465	2392	4181	1.42	323.99	-	-	-	-	-	-	-	177	45.5399	54.8023	AGAP001040-PA-like_protein	_tr_Anopheles_sinensis	-	-	-	-	-	-	-	-	-	191	-	2	0.00358487	0	0.996415	0.00358487	399	1.2932	0.593138	0.894733	coding	0.41011
Cluster-13921.0	Cluster-13921.0_c27155_g1_i2	5890	-7.08	135.75	9.25	0	0	327	163	298	29742	28774	51605	1.96	242.8	1984	87.7589	88.6593	Putative_vitellogenin_receptor	-	-	-	1832	88.6757	94.7598	Putative_yolkless	_sp_Drosophila_melanogaster	GO:0048477___GO:0006898	oogenesis___receptor-mediated_endocytosis	GO:0005509___GO:0008196	calcium_ion_binding___vitellogenin_receptor_activity	GO:0030135___GO:0031410___GO:0016021___GO:0005886	coated_vesicle___cytoplasmic_vesicle___integral_to_membrane___plasma_membrane	cd00112___cd00112___cd00112___cd00112___cd00112___cd00112___cd00112___cd00112___cd00112___cd00112___cd00112___cd00112___pfam00057___pfam00057___pfam00057___pfam00057___pfam00057___pfam00057___pfam00057___pfam00057___pfam00057___pfam00057___pfam00057___pfam00057___smart00192___smart00192___smart00192___smart00192___smart00192___smart00192___smart00192___smart00192___smart00192___smart00192___smart…	3766-3870___3103-3210___247-351___3496-3600___640-732___3235-3339___2956-3069___3385-3465___505-612___3916-4023___373-471___760-846___3766-3870___2950-3069___3493-3600___241-351___3097-3210___625-732___3385-3465___3229-3339___382-471___3916-4017___499-612___760-846___3766-3861___247-342___3493-3591___3379-3465___2953-3060___3100-3201___3916-4011___3232-3330___505-600___640-723___373-462___757-846…	3.00e-15___1.00e-12___2.00e-12___2.00e-12___2.00e-12___4.00e-12___8.00e-12___2.00e-11___9.00e-11___2.00e-10___5.00e-10___4.00e-07___7.00e-14___1.00e-12___4.00e-12___9.00e-11___9.00e-11___1.00e-10___4.00e-10___5.00e-10___2.00e-09___8.00e-09___6.00e-08___2.00e-07___1.00e-12___1.00e-10___2.00e-10___2.00e-10___2.00e-10___3.00e-10___1.00e-09___1.00e-09___1.00e-09___3.00e-09___2.00e-08___3.00e-07___4.0…	1849	+	0	0.0018573	0	0.998143	0.0018573	5433	0.9392	0.219757	1	coding	7.60101
Cluster-22809.1	Cluster-22809.1_c24812_g3_i2	1868	-7.02	129.4	6.82	0	0	47	41	63	5919	5304	8958	2.04	230.69	-	-	-	-	-	-	-	-	-	-	-	-	-	-	-	-	-	-	smart01017	735-1145	7e-07	442	+	2	0.0045504	0	0.99545	0.0045504	1287	0.8675	0.075788	0.997086	coding	0.635179
Cluster-10935.0	Cluster-10935.0_c26566_g2_i1	2745	-6.98	125.87	7.49	0	0	82	79	84	9538	8089	14609	1.17	135.9	809	81.7486	92.8307	Chorion_peroxidase	1.11.1.7	Peroxidase.	-	804	81.7486	93.408	GK22657	_sp_Drosophila_melanogaster	GO:0007304___GO:0007306___GO:0042744___GO:0042743___GO:0030707___GO:0001516	chorion-containing_eggshell_formation___eggshell_chorion_assembly___hydrogen_peroxide_catabolic_process___hydrogen_peroxide_metabolic_process___ovarian_follicle_cell_development___prostaglandin_biosynthetic_process	GO:0020037___GO:0046872___GO:0004601___GO:0004666	heme_binding___metal_ion_binding___peroxidase_activity___prostaglandin-endoperoxide_synthase_activity	GO:0005615___GO:0005875	extracellular_space___microtubule_associated_complex	pfam03098___cd09823___cd09825___cd09822___cd09826___cd05396___cd09824___cd09820___cd09821___cd09816___cd09818___cd09819___PLN02283___cd09817	912-2522___1383-2480___969-2606___1371-2525___1317-2564___1383-2480___1383-2522___924-2459___1116-2387___1398-2489___1386-2474___1578-2471___1398-1790___1404-2381	0.00e+00___1.00e-170___3.00e-107___8.00e-101___8.00e-101___3.00e-94___2.00e-73___5.00e-72___7.00e-37___2.00e-29___1.00e-27___2.00e-13___3.00e-10___7.00e-09	813	+	2	0.00366164	0	0.996338	0.00366164	2418	0.9499	0.389691	1	coding	6.01741
Cluster-22809.0	Cluster-22809.0_c24812_g3_i1	2279	-6.24	75.53	6.79	0	0	99	56	100	5832	5135	8808	0	0.14	-	-	-	-	-	-	-	282	15.0066	39.7163	Uncharacterized_protein	_tr_Megaselia_scalaris	-	-	-	-	-	-	pfam00339___smart01017	1938-2279___735-1145	3.00e-21___1.00e-06	442	+	2	0.00657156	0	0.993428	0.00657156	1287	0.8675	0.075788	0.994936	coding	1.64823
Cluster-5919.0	Cluster-5919.0_c22666_g1_i1	2495	-6.09	67.94	7.39	0	0	147	120	157	8204	7251	15181	2.16	140.93	568	33.7876	51.5845	Cytoplasmic_polyadenylation_element-binding_protein_1-A	-	-	-	617	35.1102	47.9741	AT14906p	_tr_Drosophila_melanogaster	GO:0000578___GO:0007281___GO:0048134___GO:0007294___GO:0008298___GO:0006378___GO:0007314___GO:0007309___GO:0007310___GO:0048477___GO:0007315___GO:0045451___GO:0046012___GO:0045727___GO:0046011	embryonic_axis_specification___germ_cell_development___germ-line_cyst_formation___germarium-derived_oocyte_fate_determination___intracellular_mRNA_localization___mRNA_polyadenylation___oocyte_anterior/posterior_axis_specification___oocyte_axis_specification___oocyte_dorsal/ventral_axis_specification___oogenesis___pole_plasm_assembly___pole_plasm_oskar_mRNA_localization___positive_regulation_of_os…	GO:0003729___GO:0000166	mRNA_binding___nucleotide_binding	GO:0005737	cytoplasm	cd12725___cd12723___cd12445___cd12726___cd12444___cd12724___smart00360___cd00590___pfam00076___cd12323___cd12676___cd12223___pfam14259	1387-1644___1069-1356___1399-1635___1399-1635___1078-1344___1078-1341___1078-1254___1081-1287___1081-1254___1078-1332___1072-1272___1072-1254___1081-1272	1.00e-49___4.00e-32___7.00e-29___2.00e-20___4.00e-16___1.00e-15___2.00e-08___2.00e-07___2.00e-06___4.00e-06___4.00e-06___5.00e-06___8.00e-06	553	+	0	0.00103583	0	0.998964	0.00103583	1650	1.0813	0.527824	0.99995	coding	5.25512
Cluster-14206.1	Cluster-14206.1_c26283_g2_i2	677	8.81	448.08	6.02	0	0	4092	3068	4182	3	12	11	424.44	0.19	-	-	-	-	-	-	-	-	-	-	-	-	-	-	-	-	-	-	-	-	-	138	+	2	0.0200398	0	0.97996	0.0200398	405	1.1022	-0.315255	0.358943	noncoding	-0.316414
Cluster-13701.0	Cluster-13701.0_c25057_g1_i1	441	8.93	486.74	5.77	0	0	3363	2612	3522	6	6	8	451.07	0.98	-	-	-	-	-	-	-	-	-	-	-	-	-	-	-	-	-	-	-	-	-	95	+	2	0.567911	0	0.432089	0.567911	279	0.6835	-0.035505	0.122901	noncoding	-0.751984
Cluster-974.0	Cluster-974.0_c22189_g5_i1	801	9.5	724.62	6.76	0	0	7215	5309	6316	6	7	14	502.1	0.46	-	-	-	-	-	-	-	-	-	-	-	-	-	-	-	-	-	-	-	-	-	146	+	2	0.00867216	0	0.991328	0.00867216	429	0.9076	-0.332583	0.239019	noncoding	-0.34206
Cluster-19095.0	Cluster-19094.0_c24597_g1_i3	2028	10.08	1079.53	6.41	0	0	5115	4490	5104	5	3	6	540.03	0.41	559	79.8817	96.4222	Glycerol_kinase	2.7.1.30	Glycerol_kinase.	Polyol_metabolism;_glycerol_degradation_via_glycerol_kinase_pathway;_sn-glycerol_3-phosphate_from_glycerol:_step_1/1	557	81.3609	99.1023	AAEL006239-PA	_sp_Homo_sapiens	GO:0044255___GO:0042593___GO:0019563___GO:0006071___GO:0046167___GO:0044281___GO:0019432___GO:0006641	cellular_lipid_metabolic_process___glucose_homeostasis___glycerol_catabolic_process___glycerol_metabolic_process___glycerol-3-phosphate_biosynthetic_process___small_molecule_metabolic_process___triglyceride_biosynthetic_process___triglyceride_metabolic_process	GO:0005524___GO:0004370	ATP_binding___glycerol_kinase_activity	GO:0005829___GO:0070062___GO:0005741___GO:0005634	cytosol___extracellular_vesicular_exosome___mitochondrial_outer_membrane___nucleus	cd07792___TIGR01311___cd07769___PTZ00294___PRK00047___COG0554___cd07786___PLN02295___cd07789___cd07795___cd07796___cd10427___cd07791___cd00366___cd07793___cd07794___pfam00370___COG1070___cd07804___cd07808	313-1833___313-1833___316-1806___313-1833___313-1836___310-1839___316-1818___316-1836___319-1833___310-1803___316-1635___328-1824___316-1638___319-1635___319-1824___319-1620___316-1086___325-1641___316-1629___388-1641	0.00e+00___0.00e+00___0.00e+00___0.00e+00___0.00e+00___0.00e+00___0.00e+00___0.00e+00___0.00e+00___0.00e+00___8.00e-166___1.00e-154___2.00e-119___4.00e-100___2.00e-97___1.00e-84___8.00e-72___2.00e-71___5.00e-70___2.00e-52	562	+	0	0.00177778	0	0.998222	0.00177778	1665	1.1293	0.494869	0.999978	coding	7.84083
Cluster-16764.0	Cluster-16764.0_c23847_g5_i1	556	10.17	1148.94	5.54	0	0	2747	2398	2894	0	3	4	256.06	0.21	-	-	-	-	-	-	-	-	-	-	-	-	-	-	-	-	-	-	-	-	-	106	+	2	0.112141	0	0.887859	0.112141	279	1.185	-0.360793	0.199251	noncoding	-0.97915
Cluster-14958.5	Cluster-14958.5_c24390_g1_i8	907	10.57	1515.64	5.72	0	0	3121	2716	3320	2	0	4	130.15	0.07	-	-	-	-	-	-	-	-	-	-	-	-	-	-	-	-	-	-	-	-	-	139	-	0	0.0211484	0	0.978852	0.0211484	300	1.1192	-0.000793713	0.264323	noncoding	-0.843413
Cluster-22111.0	Cluster-22111.0_c19456_g1_i1	893	10.92	1930.96	5.16	0	0	2422	1717	2078	1	0	2	103.28	0.04	254	82.6428	97.2441	Trypsin_3A1	3.4.21.4	Trypsin.	-	262	80.2912	95.0382	Trypsin-1	_tr_Culex_quinquefasciatus	-	-	GO:0004252	serine-type_endopeptidase_activity	-	-	smart00020___cd00190___pfam00089	153-806___159-815___159-806	3.00e-33___4.00e-32___2.00e-26	260	+	2	0.00830557	0	0.991694	0.00830557	759	0.6368	-0.326101	0.698753	coding	0.271161
Cluster-18862.0	Cluster-18862.0_c3474_g1_i1	447	10.99	2031.83	6.85	0	0	6661	5848	7489	2	2	6	790.97	0.3	-	-	-	-	-	-	-	-	-	-	-	-	-	-	-	-	-	-	-	-	-	144	-	2	0.0341821	0	0.965818	0.0341821	276	1.1377	-0.102477	0.309973	noncoding	-0.90832
Cluster-1113.0	Cluster-1113.0_c19344_g1_i1	439	11.14	2258.42	8.39	0	0	21297	12430	25958	3	8	16	2804.46	1.02	-	-	-	-	-	-	-	-	-	-	-	-	-	-	-	-	-	-	-	-	-	112	+	2	0.0486753	0	0.951325	0.0486753	327	1.1545	0.13718	0.569337	noncoding	-0.0979942
Cluster-14619.0	Cluster-14619.0_c18223_g1_i1	443	11.15	2269.41	6.86	0	0	7097	5837	7333	2	3	4	1063.61	0.42	-	-	-	-	-	-	-	-	-	-	-	-	-	-	-	-	-	-	-	-	-	115	+	1	0.0143932	0	0.985607	0.0143932	312	0.993	-0.370072	0.176139	noncoding	-0.621844
Cluster-19669.0	Cluster-19669.0_c22663_g1_i6	875	11.22	2388.5	6.13	0	0	4473	3600	4109	0	2	3	270.71	0.05	-	-	-	-	-	-	-	-	-	-	-	-	-	-	-	-	-	-	-	-	-	117	+	1	0.832564	0	0.167436	0.832564	318	1.22	-0.146713	0.296235	noncoding	-1.21754
Cluster-16783.0	Cluster-16783.0_c27581_g1_i1	538	11.28	2495.07	8.13	0	0	18461	12604	18091	7	7	6	1406.79	0.54	-	-	-	-	-	-	-	-	-	-	-	-	-	-	-	-	-	-	-	-	-	141	+	2	0.00766379	0	0.992336	0.00766379	411	1.1821	-0.172055	0.559393	noncoding	-1.23744
Cluster-18041.1	Cluster-18041.1_c24390_g4_i1	489	11.35	2616.66	5.6	0	0	3015	2394	3007	1	0	2	299.62	0.05	-	-	-	-	-	-	-	-	-	-	-	-	-	-	-	-	-	-	-	-	-	98	+	1	0.0024526	0	0.997547	0.0024526	285	0.9821	-0.159172	0.201512	noncoding	-1.00216
Cluster-10940.0	Cluster-10940.0_c19832_g1_i1	655	11.44	2778.49	8.4	0	0	21094	15087	23336	7	3	12	1423.53	0.35	-	-	-	-	-	-	-	-	-	-	-	-	-	-	-	-	-	-	-	-	-	217	+	1	0.125637	0	0.874363	0.125637	636	1.1638	0.00344521	0.919168	noncoding	-1.31708
Cluster-18041.0	Cluster-18041.0_c24390_g2_i1	537	11.54	2978.11	5.28	0	0	2465	1805	2506	0	0	2	224.2	0.04	-	-	-	-	-	-	-	-	-	-	-	-	-	-	-	-	-	-	-	-	-	112	+	0	0.00288342	0	0.997117	0.00288342	312	1.1285	-0.228198	0.283216	noncoding	-0.724838
Cluster-10369.1	Cluster-10369.1_c19338_g1_i2	588	11.55	2994.48	5.79	0	0	3142	2471	4114	1	0	2	222.47	0.06	-	-	-	-	-	-	-	-	-	-	-	-	-	-	-	-	-	-	-	-	-	89	+	0	0.219948	0	0.780052	0.219948	249	1.1124	-0.0937564	0.21681	noncoding	-0.833391
Cluster-10369.0	Cluster-10369.0_c19338_g1_i1	467	11.66	3245.82	7.21	0	0	10112	5925	10228	0	3	5	957.87	0.25	-	-	-	-	-	-	-	-	-	-	-	-	-	-	-	-	-	-	-	-	-	88	+	0	0.244042	0	0.755958	0.244042	246	1.088	-0.115399	0.218961	noncoding	-0.859299
Cluster-4208.0	Cluster-4208.0_c2521_g1_i1	463	12.06	4255.23	5.79	0	0	3395	2579	3714	0	0	2	359.84	0.06	-	-	-	-	-	-	-	-	-	-	-	-	-	-	-	-	-	-	-	-	-	77	+	1	0.55281	0	0.44719	0.55281	222	0.9595	-0.366914	0.0788368	noncoding	-0.814475
Cluster-4667.0	Cluster-4667.0_c18936_g1_i2	501	12.08	4334.4	5.82	0	0	3921	2648	3294	1	0	1	345.81	0.07	-	-	-	-	-	-	-	-	-	-	-	-	-	-	-	-	-	-	-	-	-	79	-	0	0.0315932	0	0.968407	0.0315932	192	0.8499	-0.229044	0.0586258	noncoding	-0.806159
Cluster-20826.0	Cluster-20826.0_c22095_g1_i4	731	12.62	6288.96	5.57	0	0	2568	2295	3469	0	1	0	258.98	0.05	-	-	-	-	-	-	-	-	-	-	-	-	-	-	-	-	-	-	-	-	-	138	+	2	0.0852537	0	0.914746	0.0852537	417	1.094	-0.176054	0.439865	coding	0.492183
Cluster-10098.0	Cluster-10098.0_c20454_g4_i1	989	-9.78	881.98	5.01	1.68478e-305	1.49543e-302	3	2	1	1798	1380	2677	0.1	75.18	263	76.1375	100	Chymotrypsinogen_2	3.4.21.1	Chymotrypsin.	-	254	74.0142	98.4252	Serine-type_enodpeptidase_SP	_tr_Chironomus_riparius	-	-	GO:0004252	serine-type_endopeptidase_activity	-	-	cd00190___smart00020___pfam00089___COG5640	131-781___128-772___131-772___116-772	6.00e-64___3.00e-63___2.00e-58___1.00e-18	253	+	1	0.00219115	0	0.997809	0.00219115	756	0.9721	-0.178198	0.884733	coding	1.31985
Cluster-11921.2	Cluster-11921.2_c23847_g4_i1	510	8.19	291.18	5.02	5.38881e-303	4.64246e-300	2008	1640	1960	4	4	12	235.21	0.17	-	-	-	-	-	-	-	-	-	-	-	-	-	-	-	-	-	-	-	-	-	106	+	2	0.606784	0	0.393216	0.606784	282	1.0456	-0.225318	0.198059	noncoding	-0.877195
Cluster-14206.0	Cluster-14206.0_c26283_g2_i1	762	6.29	77.98	5.72	2.40784e-301	2.01509e-298	3106	2443	3555	39	29	53	35.79	0.04	-	-	-	-	-	-	-	-	-	-	-	-	-	-	-	-	-	-	-	-	-	138	+	2	0.0214412	0	0.978559	0.0214412	405	1.1022	-0.315255	0.332987	noncoding	-0.350776
Cluster-17240.0	Cluster-17240.0_c17427_g1_i1	953	-8.75	431.19	5.15	2.31981e-300	1.88749e-297	3	4	7	2000	1494	2973	0.1	86.47	253	56.3484	71.1462	Trypsin_delta/gamma	3.4.21.4	Trypsin.	-	252	65.4774	81.3492	Chymotrypsin_2	_tr_Locusta_migratoria	-	-	GO:0004252	serine-type_endopeptidase_activity	-	-	smart00020___cd00190___pfam00089___COG5640	85-705___85-705___109-723___109-756	2.00e-32___2.00e-31___8.00e-26___5.00e-06	283	+	0	0.00102594	0	0.998974	0.00102594	840	0.8682	-0.229387	0.916639	noncoding	-0.11448
Cluster-17059.0	Cluster-17059.0_c21405_g2_i3	2525	-7.18	144.99	5.11	1.58453e-293	1.25439e-290	16	11	14	1864	1538	2830	0.24	39.61	-	-	-	-	-	-	-	-	-	-	-	-	-	-	-	-	-	-	-	-	-	638	+	1	0.0436656	0	0.956334	0.0436656	1047	1.042	-0.209297	0.935414	coding	2.27257
Cluster-22289.0	Cluster-22289.0_c18961_g1_i1	368	11.02	2081.61	4.76	4.75207e-291	3.66297e-288	1578	1285	1870	0	0	2	295.2	0.08	-	-	-	-	-	-	-	-	-	-	-	-	-	-	-	-	-	-	-	-	-	92	+	1	0.169069	0	0.830931	0.169069	261	0.8578	-0.360905	0.0932122	noncoding	-0.765787
Cluster-14958.2	Cluster-14958.2_c24390_g1_i3	901	11.81	3601.51	4.77	2.12974e-289	1.59955e-286	1678	1415	1624	0	0	1	80.26	0.02	-	-	-	-	-	-	-	-	-	-	-	-	-	-	-	-	-	-	-	-	-	146	+	1	0.0458498	0	0.95415	0.0458498	327	1.2256	-0.350342	0.216505	noncoding	-0.785216
Cluster-144.0	Cluster-144.0_c21837_g1_i2	1570	-9.56	756.91	4.79	3.10724e-288	2.27535e-285	1	0	5	1512	1199	2305	0.13	51.66	606	35.5414	31.1881	Maternal_effect_protein_oskar	-	-	-	394	66.1146	93.9086	Oskar	_tr_Aedes_aegypti	-	-	GO:0016787	hydrolase_activity	-	-	cd09972	105-335	7e-07	358	+	2	0.00215462	0	0.997845	0.00215462	1062	1.1739	0.342792	0.996971	coding	2.68135
Cluster-9831.0	Cluster-9831.0_c22796_g11_i3	844	10.1	1099.95	5.02	3.18608e-287	2.27618e-284	2182	1613	1834	3	0	2	94.91	0.06	-	-	-	-	-	-	-	-	-	-	-	-	-	-	-	-	-	-	-	-	-	84	-	1	0.249271	0	0.750729	0.249271	198	1.0311	-0.188181	0.0725887	noncoding	-0.888112
Cluster-15944.0	Cluster-15944.0_c24253_g4_i4	1238	-7.1	137.02	5.19	1.87365e-286	1.30669e-283	20	7	19	1963	1628	2978	0.44	65.55	-	-	-	-	-	-	-	-	-	-	-	-	-	-	-	-	-	-	-	-	-	170	-	2	0.0494692	0	0.950531	0.0494692	465	1.0491	0.0903846	0.4987	noncoding	-0.672447
Cluster-21761.0	Cluster-21761.0_c20236_g1_i1	820	-8.93	489.43	4.72	4.46141e-285	3.03905e-282	1	5	3	1300	1225	2292	0.12	77.13	-	-	-	-	-	-	-	188	62.1951	94.1489	GH19735	_tr_Drosophila_grimshawi	-	-	-	-	-	-	-	-	-	192	+	0	0.00390038	0	0.9961	0.00390038	516	1.1775	0.313207	0.872312	noncoding	-0.115591
Cluster-22981.0	Cluster-2298.3_c29902_g1_i1	238	-8.43	345.56	4.84	5.66261e-285	3.76962e-282	3	6	5	1474	1212	2582	0.15	64.95	-	-	-	-	-	-	-	-	-	-	-	-	-	-	-	-	-	-	cd00009___pfam13207___PRK10416___pfam00004___COG0552___smart00382	2-163___38-127___59-202___2-127___44-208___17-127	4.00e-08___6.00e-08___1.00e-07___5.00e-07___6.00e-07___7.00e-07	79	-	0	0.831619	0	0.168381	0.831619	117	1.1118	0.0413751	0.159636	noncoding	-0.984106
Cluster-7967.0	Cluster-7967.0_c19423_g1_i1	707	-7.64	200.15	4.93	3.83353e-281	2.49529e-278	7	8	11	1678	1315	2502	0.6	110.51	211	88.6846	99.5261	Protein_G12	-	-	-	210	89.1089	100	Putative_microvillar-like_protein_5	_tr_Phlebotomus_perniciosus	-	-	-	-	-	-	pfam06757	80-619	3e-57	215	+	1	0.0019077	0	0.998092	0.0019077	633	1.1309	0.242183	0.94274	coding	2.24668
Cluster-8471.0	Cluster-8471.0_c20019_g1_i1	385	8.94	492.59	4.67	2.17898e-275	1.38749e-272	1651	1144	1639	2	3	4	191.35	0.23	-	-	-	-	-	-	-	-	-	-	-	-	-	-	-	-	-	-	-	-	-	87	+	1	0.0659602	0	0.93404	0.0659602	258	0.7016	-0.144871	0.092782	noncoding	-1.1402
Cluster-21279.0	Cluster-21279.0_c19897_g1_i1	1010	-5.63	49.47	5.76	1.62007e-270	1.00965e-267	53	59	74	2741	2410	4516	2.44	115.02	327	81.6832	84.0979	Delta(3_5)-Delta(2_4)-dienoyl-CoA_isomerase__mitochondrial	-	-	Lipid_metabolism;_fatty_acid_beta-oxidation	313	84.3564	91.3738	Putative_enoyl-coa_isomerase_(Fragment)	_tr_Corethrella_appendiculata	-	-	GO:0016853	isomerase_activity	-	-	PRK06142___PLN02664___cd06558___COG1024___PRK06127___pfam00378___PRK07509___PRK07657___PRK06144___PRK07658___PRK06688___PRK06210___PRK07938___PRK07854___PRK06495___PRK05995___PRK11154___PRK03580___PRK09674___PRK05809	157-846___76-849___109-720___160-852___160-849___160-765___160-813___97-765___160-861___160-846___160-849___190-849___202-765___109-756___208-765___160-846___208-801___196-813___160-846___202-765	2.00e-65___3.00e-57___1.00e-51___1.00e-44___2.00e-34___9.00e-32___1.00e-31___2.00e-31___2.00e-31___2.00e-30___4.00e-28___2.00e-27___2.00e-26___5.00e-26___2.00e-25___3.00e-25___1.00e-24___7.00e-24___1.00e-23___3.00e-23	302	+	0	0.00450762	0	0.995492	0.00450762	834	1.1209	0.660807	0.994122	coding	2.43524
Cluster-3529.2	Cluster-3529.2_c25673_g3_i1	999	8.17	289.01	5.34	3.02203e-270	1.84413e-267	2179	2173	2629	4	11	10	119.44	0.25	-	-	-	-	-	-	-	194	15.9159	27.3196	Putative_uncharacterized_protein	_tr_Tribolium_castaneum	-	-	-	-	-	-	-	-	-	264	+	2	0.0198427	0	0.980157	0.0198427	717	0.6417	-0.0214604	0.743218	coding	0.0692374
Cluster-1543.0	Cluster-1543.0_c15630_g1_i1	543	-8.49	360.57	4.68	2.61446e-265	1.56286e-262	6	2	4	1401	1167	2029	0.6	237.76	-	-	-	-	-	-	-	-	-	-	-	-	-	-	-	-	-	-	-	-	-	59	-	0	0.210959	0	0.789041	0.210959	132	0.9432	-0.193431	0.0474206	noncoding	-1.03302
Cluster-11109.0	Cluster-11109.0_c19830_g1_i1	376	10.6	1550.09	5.21	2.47537e-257	1.45012e-254	2632	1852	1940	1	0	3	478.52	0.16	-	-	-	-	-	-	-	-	-	-	-	-	-	-	-	-	-	-	-	-	-	90	-	2	0.817347	0	0.182653	0.817347	180	1.0564	-0.0371504	0.16223	noncoding	-0.75026
Cluster-13310.0	Cluster-13310.0_c23308_g1_i2	2709	-6.68	102.66	4.82	7.06121e-252	4.05549e-249	10	17	20	1481	1212	2428	0.25	27.43	680	48.062	59.8529	Anosmin-1	-	-	-	501	51.8272	91.4172	KAL-1	_tr_Culex_quinquefasciatus	-	-	GO:0030414	peptidase_inhibitor_activity	GO:0005576	extracellular_region	cd00063___pfam00041___pfam00095___smart00060	1871-2134___1871-2131___1331-1471___1871-2131	2.00e-08___7.00e-08___1.00e-07___3.00e-07	503	+	1	0.00326055	0	0.996739	0.00326055	1509	0.9299	0.445585	0.999559	coding	2.47948
Cluster-4163.0	Cluster-4163.0_c20304_g1_i1	2010	-8.09	272.88	4.39	1.08172e-250	6.0932e-248	3	1	9	1027	946	1862	0.09	20.6	483	50.4478	69.5652	Protein_cortex	-	-	-	499	67.7612	91.1824	AGAP011622-PA-like_protein	_tr_Anopheles_sinensis	-	-	-	-	-	-	COG2319___COG2319___cd00200	595-1515___742-1548___628-1515	3.00e-15___2.00e-13___2.00e-06	504	+	0	0.000660975	0	0.999339	0.000660975	1509	1.1068	0.298351	0.999857	coding	3.1924
Cluster-19643.0	Cluster-19643.0_c20768_g1_i1	766	9.81	899.4	5.55	3.15745e-248	1.745e-245	3415	2301	2393	3	5	1	144.76	0.05	-	-	-	-	-	-	-	-	-	-	-	-	-	-	-	-	-	-	-	-	-	129	-	2	0.0625716	0	0.937428	0.0625716	294	0.7948	-0.512258	0.0444788	noncoding	-0.853313
Cluster-22099.0	Cluster-22099.0_c19084_g2_i1	607	11.2	2358	4.16	1.11936e-247	6.07168e-245	1078	891	1139	1	0	0	86.37	0.02	-	-	-	-	-	-	-	-	-	-	-	-	-	-	-	-	-	-	-	-	-	136	+	2	0.0150684	0	0.984932	0.0150684	384	0.7361	-0.352485	0.135401	noncoding	-0.837743
Cluster-22269.0	Cluster-22269.0_c26043_g1_i1	1214	-7.85	230.81	4.44	5.09703e-246	2.7145e-243	8	2	6	1072	930	2010	0.14	38.63	525	33.855	25.7143	BTB/POZ_domain-containing_protein_2	-	-	-	436	44.2339	37.6147	Predicted_protein	_sp_Homo_sapiens	-	-	-	-	GO:0000932	cytoplasmic_mRNA_processing_body	pfam00651___smart00225___PHA03098	108-428___123-428___120-458	6.00e-13___1.00e-10___6.00e-06	357	+	2	0.000781281	0	0.999219	0.000781281	1041	1.0665	0.100451	0.994494	coding	1.16307
Cluster-14907.2	Cluster-14907.2_c24295_g1_i4	858	-9.13	558.68	6.56	1.0601e-245	5.54487e-243	8	8	13	3756	4014	10351	0.5	290.38	149	43.7063	93.9597	General_odorant-binding_protein_99b	-	-	-	253	87.0629	98.419	24.5_kDa_D7-related_salivary_protein_SP04	_tr_Phlebotomus_perniciosus	-	-	GO:0005549	odorant_binding	-	-	pfam01395___smart00708	130-405___124-402	3.00e-13___6.00e-10	260	+	0	0.00192675	0	0.998073	0.00192675	759	0.8995	-0.114598	0.897972	coding	4.73746
Cluster-12872.1	Cluster-12872.1_c27135_g5_i4	720	11.23	2400.57	4.19	1.33357e-240	6.85293e-238	1165	808	1211	0	0	1	120.05	0.05	-	-	-	-	-	-	-	-	-	-	-	-	-	-	-	-	-	-	-	-	-	86	+	2	0.0133505	0	0.98665	0.0133505	237	1.0406	-0.25532	0.102858	noncoding	-1.09809
Cluster-21973.0	Cluster-21973.0_c25609_g1_i1	7457	-5.26	38.32	5.48	6.79841e-240	3.43331e-237	64	58	76	2330	2018	3527	0.35	11.15	-	-	-	-	-	-	-	2183	72.737	83.4631	Putative_uncharacterized_protein	_tr_Culex_quinquefasciatus	-	-	-	-	-	-	-	-	-	2343	+	2	0.00610466	0	0.993895	0.00610466	6987	1.0659	-0.00185998	1	coding	22.2943
Cluster-14729.0	Cluster-14729.0_c21620_g1_i1	3758	-5.48	44.59	5.47	3.8195e-239	1.89622e-236	49	52	68	2099	1947	3984	0.55	22.71	905	62.347	96.2431	Protein_bicaudal_C	-	-	-	899	60.9899	95.5506	Protein_bicaudal_C	_sp_Drosophila_melanogaster	GO:0030036___GO:0000226___GO:0007067___GO:0007275___GO:0007319___GO:0048477___GO:0007297	actin_cytoskeleton_organization___microtubule_cytoskeleton_organization___mitosis___multicellular_organismal_development___negative_regulation_of_oskar_mRNA_translation___oogenesis___ovarian_follicle_cell_migration	GO:0003729	mRNA_binding	-	-	cd09520___cd09487___pfam00536___cd09519___smart00454___pfam07647___cd09521___cd09497___cd02394___cd02394___cd09518___cd09517	2385-2573___2409-2555___2385-2564___2391-2555___2385-2564___2391-2555___2394-2555___2385-2573___717-917___1179-1376___2379-2564___2397-2555	6.00e-22___2.00e-11___2.00e-11___5.00e-08___7.00e-08___1.00e-07___3.00e-07___9.00e-07___1.00e-06___4.00e-06___3.00e-06___4.00e-06	804	+	2	0.000158529	0	0.999841	0.000158529	2343	0.9946	0.317441	0.999999	coding	9.05935
Cluster-16821.0	Cluster-16821.0_c11183_g1_i1	429	9.72	843.25	4.35	4.07461e-238	1.98916e-235	1296	1047	1171	0	3	1	151.8	0.19	-	-	-	-	-	-	-	-	-	-	-	-	-	-	-	-	-	-	smart00280	82-237	6e-06	88	+	0	0.0133299	0	0.98667	0.0133299	261	0.759	-0.335042	0.0696818	noncoding	-1.31962
Cluster-19915.0	Cluster-19915.0_c25598_g1_i1	3391	-5.72	52.66	4.87	1.56981e-236	7.5379e-234	36	21	38	1435	1259	2604	0.41	19.65	-	-	-	-	-	-	-	1196	61.6632	62.2074	Putative_uncharacterized_protein	_tr_Culex_quinquefasciatus	-	-	-	-	-	-	pfam12530	1323-1946	8e-06	1071	+	2	0.0111846	0	0.988815	0.0111846	3204	1.1392	0.222719	1	coding	7.08947
Cluster-2368.0	Cluster-2368.0_c20043_g1_i1	757	-10.61	1564.06	6.67	3.88055e-235	1.83331e-232	4	2	5	3599	5195	10368	0.21	318.21	-	-	-	-	-	-	-	139	55.0859	100	14.4_kDa_salivary_PpSP15-like_protein	_tr_Phlebotomus_tobbi	-	-	-	-	-	-	-	-	-	164	+	1	0.00424784	0	0.995752	0.00424784	420	0.8849	-0.102506	0.331497	coding	1.10184
Cluster-975.0	Cluster-975.0_c27198_g1_i1	5781	-6.09	68.34	4.83	7.62403e-234	3.54469e-231	16	26	29	1451	1278	2388	0.14	11.33	-	-	-	-	-	-	-	1819	43.4354	46.619	GF22068	_tr_Drosophila_ananassae	-	-	-	-	-	-	-	-	-	1887	+	0	0.00284612	0	0.997154	0.00284612	5658	1.101	0.105743	1	coding	10.06
Cluster-15222.0	Cluster-15222.0_c24284_g1_i2	3611	-4.7	25.99	8.23	3.07323e-233	1.40653e-230	618	609	698	15127	13449	23828	6.55	152.42	1364	29.3271	26.0264	Poly(A)_RNA_polymerase_gld-2_homolog_A	2.7.7.19	Polynucleotide_adenylyltransferase.	-	550	29.9086	65.8182	Poly(A)_RNA_polymerase_gld-2-like_protein_A	_tr_Bactrocera_dorsalis	-	-	-	-	-	-	COG5260___cd05402___pfam03828	1473-2318___1470-1790___2052-2237	4.00e-30___1.00e-21___2.00e-11	659	+	2	0.0016393	0	0.998361	0.0016393	1950	0.9033	0.45963	0.999968	coding	3.89826
Cluster-5517.0	Cluster-5517.0_c19844_g1_i1	868	8.32	320.56	4.67	5.32422e-232	2.39926e-229	1337	1328	1718	3	5	6	75.84	0.19	-	-	-	-	-	-	-	-	-	-	-	-	-	-	-	-	-	-	-	-	-	113	+	2	0.0386294	0	0.961371	0.0386294	252	0.4183	-0.167597	0.0201106	noncoding	-0.640009
Cluster-12872.0	Cluster-12872.0_c27135_g5_i1	338	10.43	1376.85	4.17	1.06673e-231	4.73417e-229	1209	843	1073	0	0	2	96.66	0	-	-	-	-	-	-	-	-	-	-	-	-	-	-	-	-	-	-	smart00280	86-235	6e-06	91	+	1	0.00364014	0	0.99636	0.00364014	264	0.7887	-0.31021	0.0915704	noncoding	-0.960189
Cluster-12928.2	Cluster-12928.2_c22541_g1_i3	2094	10.51	1455.72	4.25	1.06123e-230	4.63947e-228	1301	901	1119	0	2	0	25.16	0.01	437	29.3696	47.1396	Vitellogenin-1	-	-	-	380	29.3696	53.6842	Putative_vitellogenin	_tr_Corethrella_appendiculata	GO:0006629	lipid_metabolic_process	GO:0016787	hydrolase_activity	GO:0005576	extracellular_region	cd00707___pfam00151___TIGR03230___cd00741	600-1244___639-1256___684-1256___699-1073	1.00e-58___6.00e-45___8.00e-21___5.00e-16	217	+	2	0.0030613	0	0.996939	0.0030613	513	0.6683	-0.37285	0.0487179	coding	1.66626
Cluster-1432.0	Cluster-1432.0_c21680_g1_i1	1252	-10.03	1043.29	5.01	1.70319e-229	7.33647e-227	2	2	1	2002	1374	2328	0.03	57.01	258	53.9137	87.2093	Chymotrypsin-2	3.4.21.1	Chymotrypsin.	-	258	55.5911	94.5736	Chymotrypsin-like_serine_protease	_tr_Ctenocephalides_felis	-	-	GO:0004252	serine-type_endopeptidase_activity	-	-	smart00020___cd00190___pfam00089___COG5640	108-761___108-770___108-761___99-779	5.00e-45___4.00e-44___4.00e-41___2.00e-12	256	+	2	0.000519782	0	0.99948	0.000519782	756	0.9239	-0.056289	0.861459	coding	1.3848
Cluster-22910.0	Cluster-22910.0_c23998_g7_i1	938	-7.2	147.13	5.23	2.50578e-228	1.06372e-225	14	11	19	2284	1564	2844	0.48	112.44	259	47.9744	57.1429	Chymotrypsin-1	3.4.21.1	Chymotrypsin.	-	216	51.4925	72.2222	Chymotrypsin_2_(Fragment)	_tr_Phlebotomus_perniciosus	-	-	GO:0004252	serine-type_endopeptidase_activity	-	-	smart00020___smart00020___cd00190___cd00190___pfam00089___pfam00089___COG5640___COG5640	376-861___132-365___376-870___132-365___397-861___132-365___120-317___457-870	7.00e-36___2.00e-25___1.00e-35___7.00e-26___2.00e-26___1.00e-18___9.00e-10___2.00e-06	193	+	0	0.294695	0	0.705305	0.294695	573	1.0603	0.0732642	0.793764	coding	0.918778
Cluster-10412.2	Cluster-10412.2_c24272_g4_i1	1470	-6.54	93.28	6.69	5.18547e-228	2.16982e-225	61	56	73	4042	4944	10173	2.13	91.21	-	-	-	-	-	-	-	310	63.2653	100	36.2_kDa_salivary_protein_SP06	_tr_Phlebotomus_perniciosus	-	-	-	-	-	-	-	-	-	315	+	0	0.00559255	0	0.994407	0.00559255	933	0.8708	0.0975598	0.964557	coding	6.6454
Cluster-4310.1	Cluster-4310.0_c20891_g1_i1	1597	-6.6	96.97	4.36	4.23988e-227	1.74916e-224	15	13	8	1055	908	1741	0.42	70.45	568	80.7765	71.3028	Protein_yellow	-	-	-	434	79.6493	98.6175	Protein_yellow	_tr_Ceratitis_capitata	-	-	-	-	-	-	pfam03022	538-1404	2e-128	431	+	0	0.0207124	0	0.979288	0.0207124	1287	1.1203	0.555751	0.999695	coding	6.33066
Cluster-11864.0	Cluster-11864.0_c23900_g1_i1	1386	8.83	456.47	4.56	4.99115e-227	2.0305e-224	1288	1302	1455	1	4	4	54.28	0.12	-	-	-	-	-	-	-	-	-	-	-	-	-	-	-	-	-	-	PTZ00449___PTZ00449	711-932___714-932	7.00e-06___7.00e-06	387	+	2	0.0274977	0	0.972502	0.0274977	1104	1.0581	0.0826772	0.995739	coding	1.83259
Cluster-4872.0	Cluster-4872.0_c26434_g6_i2	2012	-6.94	122.6	6.19	7.11114e-227	2.85332e-224	37	24	42	3176	2930	7779	1.19	142.83	394	53.5288	91.6244	Lipase_3	-	-	-	415	53.2306	86.2651	Lipase	_tr_Phlebotomus_argentipes	GO:0016042	lipid_catabolic_process	GO:0016788	hydrolase_activity,_acting_on_ester_bonds	-	-	PLN02872___pfam04083	863-1960___863-1036	2.00e-52___1.00e-21	377	+	1	0.00130413	0	0.998696	0.00130413	762	0.9824	0.0347606	0.776432	coding	4.02583
Cluster-1107.0	Cluster-1107.0_c24668_g3_i1	1222	-6.71	104.35	4.25	5.64311e-225	2.23368e-222	10	9	12	946	876	1596	0.38	43.43	353	24.7954	26.3456	Protein_zerknuellt_1	-	-	-	341	25.0409	31.085	Zerknuellt_protein	_tr_Clogmia_albipunctata	GO:0006355	regulation_of_transcription,_DNA-dependent	GO:0043565	sequence-specific_DNA_binding	GO:0005634	nucleus	pfam00046___smart00389___cd00086___COG5576	508-678___505-672___508-678___493-699	3.00e-23___4.00e-21___4.00e-20___3.00e-10	319	+	0	0.00758643	0	0.992414	0.00758643	954	1.1448	0.688624	0.997631	coding	1.74422
Cluster-9329.0	Cluster-9329.0_c22924_g1_i2	1310	-10.58	1525.58	8.18	4.06973e-224	1.58942e-221	8	8	17	9562	15198	30228	0.51	751.39	541	90	75.2311	Protein_yellow	-	-	-	393	90	100	43_kDa_yellow-related_salivary_protein_SP03B	_tr_Phlebotomus_perniciosus	-	-	-	-	-	-	pfam03022	321-1184	1e-65	401	+	2	0.000301334	0	0.999699	0.000301334	1182	1.0948	0.0571526	0.998159	coding	5.7087
Cluster-14958.1	Cluster-14958.1_c24390_g1_i2	602	9.54	743.03	4.44	8.34298e-224	3.21545e-221	1546	1021	1220	0	0	5	219.85	0.07	-	-	-	-	-	-	-	-	-	-	-	-	-	-	-	-	-	-	-	-	-	93	+	0	0.0717778	0	0.928222	0.0717778	270	1.1288	-0.309135	0.171019	noncoding	-1.0616
Cluster-19101.0	Cluster-19100.0_c24351_g1_i2	3614	8.57	379.77	4.59	2.55943e-222	9.73614e-220	1633	1014	1562	0	9	2	105.36	0.22	415	29.0537	83.6145	Decaprenyl-diphosphate_synthase_subunit_1	2.5.1.91	All-trans-decaprenyl-diphosphate_synthase.	Cofactor_biosynthesis;_ubiquinone_biosynthesis	436	32.4571	92.6606	GG11874	_tr_Drosophila_erecta	GO:0008299	isoprenoid_biosynthetic_process	GO:0016740	transferase_activity	-	-	TIGR02749___PLN02890___CHL00151___PLN02857___cd00685___COG0142___cd00867___TIGR02748___pfam00348___PRK10888___cd00385___PRK10581	559-1518___406-1521___541-1521___529-1518___628-1515___547-1521___679-1305___547-1485___646-1407___652-1515___679-1470___1156-1521	1.00e-76___6.00e-70___9.00e-69___4.00e-66___9.00e-66___1.00e-65___1.00e-44___9.00e-42___2.00e-40___2.00e-37___5.00e-31___3.00e-08	437	+	0	0.002156	0	0.997844	0.002156	1314	0.9338	0.0987893	0.981469	coding	2.63261
Cluster-9329.1	Cluster-9329.1_c22924_g1_i1	1248	-8.01	258.02	7.29	3.8517e-222	1.44641e-219	27	26	53	5924	7976	15325	1.81	408.01	541	93.9904	75.2311	Protein_yellow	-	-	-	388	93.2692	100	42_kDa_yellow-related_salivary_protein_SP03	_tr_Phlebotomus_perniciosus	-	-	-	-	-	-	pfam03022	318-1178	1e-64	396	+	2	0.00131164	0	0.998688	0.00131164	1167	1.1065	0.0294769	0.998007	coding	6.43297
Cluster-5754.0	Cluster-5754.0_c22710_g1_i1	1788	-6.52	91.8	4.6	7.37089e-219	2.73292e-216	9	19	17	1255	1008	2173	0.25	31.72	-	-	-	-	-	-	-	-	-	-	-	-	-	-	-	-	-	-	-	-	-	503	+	0	0.00789132	0	0.992109	0.00789132	1500	1.0226	0.102427	0.999765	coding	1.02355
Cluster-11921.3	Cluster-11921.3_c23847_g4_i2	463	9.66	807.71	5.04	1.51093e-215	5.53208e-213	1582	1874	2186	2	3	2	210.1	0.14	-	-	-	-	-	-	-	-	-	-	-	-	-	-	-	-	-	-	-	-	-	97	-	1	0.172549	0	0.827451	0.172549	222	1.2098	0.185191	0.400664	noncoding	-0.782828
Cluster-13875.1	Cluster-13875.1_c22189_g7_i1	1033	5.61	48.97	5.07	7.66072e-215	2.77025e-212	2236	1449	2113	34	22	69	93.63	0.72	397	22.3621	19.3955	3-ketoacyl-CoA_thiolase__mitochondrial	2.3.1.16	Acetyl-CoA_C-acyltransferase.	Lipid_metabolism;_fatty_acid_metabolism	398	16.5537	14.3216	Putative_3-oxoacyl_coa_thiolase	_tr_Corethrella_appendiculata	-	-	GO:0016747	transferase_activity,_transferring_acyl_groups_other_than_amino-acyl_groups	-	-	PRK05790___pfam00108___cd00751___PRK09051___TIGR01930___PRK06366___PRK06954___PRK08235___PLN02644___PRK06205___PRK05656	802-969___802-963___802-960___778-969___802-957___802-963___802-963___802-957___799-957___808-957___802-963	2.00e-15___7.00e-14___2.00e-13___2.00e-12___9.00e-09___1.00e-08___3.00e-08___8.00e-08___2.00e-07___4.00e-07___1.00e-06	188	+	1	0.102612	0	0.897388	0.102612	534	1.2395	0.11558	0.819163	coding	0.258191
Cluster-14958.4	Cluster-14958.4_c24390_g1_i6	722	10.18	1157.06	3.92	7.21834e-214	2.57844e-211	1010	706	918	1	0	1	112.15	0.03	-	-	-	-	-	-	-	-	-	-	-	-	-	-	-	-	-	-	-	-	-	97	-	0	0.206643	0	0.793357	0.206643	186	1.228	0.180828	0.263745	noncoding	-1.06138
Cluster-19998.0	Cluster-19998.0_c26844_g4_i1	2039	5.77	54.61	5.1	4.61844e-213	1.62986e-210	1817	1827	2171	29	31	52	56.96	1.68	-	-	-	-	-	-	-	-	-	-	-	-	-	-	-	-	-	-	PRK09280	1933-2037	6e-07	494	+	0	0.00211523	0	0.997885	0.00211523	1467	1.2664	0.0758001	0.999773	coding	1.34573
Cluster-14958.3	Cluster-14958.3_c24390_g1_i4	738	10.09	1091.17	3.84	5.53584e-212	1.93036e-209	933	675	875	0	1	1	17.39	0.02	-	-	-	-	-	-	-	-	-	-	-	-	-	-	-	-	-	-	-	-	-	124	+	1	0.0537873	0	0.946213	0.0537873	363	1.1642	-0.365806	0.275284	noncoding	-1.03499
Cluster-14907.1	Cluster-14907.1_c24295_g1_i2	870	-10.41	1363.23	6.2	8.47277e-212	2.91972e-209	4	3	2	2926	2889	8532	0.16	225.1	142	31.0345	61.2676	General_odorant-binding_protein_99a	-	-	-	252	86.8966	100	26.7_kDa_salivary_D7-related_protein	_tr_Phlebotomus_tobbi	-	-	GO:0005549	odorant_binding	-	-	pfam01395___smart00708	130-306___130-390	1.00e-08___1.00e-06	264	+	0	0.0023702	0	0.99763	0.0023702	759	0.729	-0.255123	0.788542	coding	4.88633
Cluster-22845.0	Cluster-22845.0_c19912_g1_i1	767	-8.66	404.17	3.89	1.84052e-211	6.26869e-209	1	4	1	747	701	1235	0.13	50.61	-	-	-	-	-	-	-	221	86.4407	100	Putative_microvillar-like_protein_4_(Fragment)	_tr_Phlebotomus_perniciosus	-	-	-	-	-	-	pfam06757	132-683	4e-64	234	+	2	0.0707825	0	0.929217	0.0707825	675	1.2546	0.360074	0.97681	coding	2.94212
Cluster-9329.2	Cluster-9329.2_c22924_g1_i3	1254	-8.63	396.32	7.19	4.14564e-210	1.39575e-207	16	15	33	5225	7172	15179	0.39	74.57	541	94.0191	75.2311	Protein_yellow	-	-	-	388	93.3014	100	42_kDa_yellow-related_salivary_protein_SP03	_tr_Phlebotomus_perniciosus	-	-	-	-	-	-	pfam03022	321-1184	2e-62	398	+	2	0.000522712	0	0.999477	0.000522712	1173	1.0996	-0.00905877	0.99787	coding	6.70589
Cluster-8805.0	Cluster-8805.0_c25803_g1_i1	752	7.5	181.53	4.12	1.71691e-208	5.71478e-206	1128	864	1014	6	4	7	52.24	0.42	-	-	-	-	-	-	-	-	-	-	-	-	-	-	-	-	-	-	-	-	-	71	-	2	0.676116	0	0.323884	0.676116	138	1.0856	0.13518	0.116559	noncoding	-1.35616
Cluster-12928.0	Cluster-12928.0_c22541_g1_i2	1928	10.09	1093.23	4.33	2.30465e-207	7.58487e-205	1396	1022	1071	0	0	3	32.36	0.02	437	31.2759	46.2243	Vitellogenin-1	-	-	-	380	60.8402	97.8947	Putative_vitellogenin	_tr_Corethrella_appendiculata	GO:0006629	lipid_metabolic_process	GO:0016787	hydrolase_activity	GO:0005576	extracellular_region	cd00707___pfam00151___TIGR03230___cd00741	377-1240___347-1252___461-1276___674-1069	1.00e-67___2.00e-44___3.00e-22___8.00e-17	219	+	1	0.00464439	0	0.995356	0.00464439	528	0.7444	-0.473392	0.0675157	coding	1.35795
Cluster-19305.1	Cluster-19305.1_c20617_g2_i1	525	8.32	319.48	4.02	8.90571e-204	2.89841e-201	905	836	1069	0	0	9	113.91	0.4	-	-	-	-	-	-	-	-	-	-	-	-	-	-	-	-	-	-	-	-	-	92	+	1	0.0990842	0	0.900916	0.0990842	276	0.9457	0.0724872	0.256269	noncoding	-0.655845
Cluster-7653.0	Cluster-7653.0_c24249_g3_i1	10689	6.7	103.72	4.03	4.87e-203	1.56755e-200	962	798	1053	7	9	12	3.35	0.03	4466	98.8774	77.7877	Dynein_beta_chain__ciliary	-	-	-	4555	98.709	77.9144	AGAP001672-PA-like_protein	_sp_Tripneustes_gratilla	GO:0030030___GO:0007018	cell_projection_organization___microtubule-based_movement	GO:0005524___GO:0016887___GO:0003777	ATP_binding___ATPase_activity___microtubule_motor_activity	GO:0005737___GO:0030286___GO:0005874___GO:0031514	cytoplasm___dynein_complex___microtubule___motile_cilium	pfam12774___pfam08393___pfam12777___pfam12780___pfam12775___pfam08385___COG5245___COG5245___COG5245___pfam12781___pfam07728	5668-6360___4066-5280___9379-10404___8539-9342___7492-8310___643-2340___7525-10380___4477-7032___5827-7074___10465-10686___6610-7017	2.00e-125___5.00e-110___1.00e-102___7.00e-98___1.00e-90___5.00e-69___6.00e-59___1.00e-20___1.00e-12___1.00e-18___1.00e-09	3563	+	0	0.00900342	0	0.990997	0.00900342	10620	1.1216	0.223942	1	coding	29.2751
Cluster-12928.1	Cluster-12928.1_c22541_g1_i5	1879	10.84	1839.18	3.8	2.13837e-202	6.80817e-200	915	688	814	0	0	1	3.54	0	437	37.3603	55.1487	Vitellogenin-1	-	-	-	380	58.595	97.6316	Putative_vitellogenin	_tr_Corethrella_appendiculata	GO:0006629	lipid_metabolic_process	GO:0016787	hydrolase_activity	GO:0005576	extracellular_region	cd00707___pfam00151___TIGR03230___cd00741	388-1191___358-1203___418-1227___625-1020	3.00e-74___4.00e-50___2.00e-24___2.00e-18	396	+	0	0.000702821	0	0.999297	0.000702821	1155	0.788	-0.170725	0.978791	coding	2.29054
Cluster-11850.0	Cluster-11850.0_c23016_g2_i1	526	-4.06	16.71	7.94	1.0832e-201	3.41162e-199	823	734	842	12238	10229	19813	103.29	1498.06	264	27.9468	18.5606	Ribonuclease_H	3.1.26.4	Ribonuclease_H.	-	108	28.5171	42.5926	Putative_uncharacterized_protein_(Fragment)	_tr_Solenopsis_invicta	-	-	-	-	-	-	pfam01693___COG3341	149-277___131-286	3.00e-14___2.00e-10	86	+	2	0.254737	0	0.745263	0.254737	225	1.0478	0.68631	0.559897	noncoding	-0.725352
Cluster-19858.0	Cluster-19858.0_c21025_g2_i1	1370	-4.44	21.74	7.55	4.33776e-201	1.35168e-198	483	378	585	8331	7889	17376	8.86	342.55	-	-	-	-	-	-	-	407	71.3869	81.5725	Enolase_binding_protein	_tr_Anopheles_stephensi	-	-	-	-	-	-	-	-	-	435	+	1	0.00519417	0	0.994806	0.00519417	1224	1.0997	0.193423	0.999016	coding	1.5769
Cluster-3124.0	Cluster-3124.0_c25289_g11_i2	1812	-4.71	26.25	5.37	3.90167e-200	1.20299e-197	91	73	100	2233	1765	3174	1.87	42.97	-	-	-	-	-	-	-	-	-	-	-	-	-	-	-	-	-	-	-	-	-	111	+	0	0.0101169	0	0.989883	0.0101169	303	0.7534	-0.381871	0.0145589	noncoding	-1.33245
Cluster-19305.0	Cluster-19305.0_c20617_g1_i2	456	7.66	201.92	4	1.15347e-199	3.5194e-197	913	833	999	1	5	8	114.51	0.43	-	-	-	-	-	-	-	-	-	-	-	-	-	-	-	-	-	-	-	-	-	102	+	1	0.400973	0	0.599027	0.400973	270	0.9703	0.115602	0.299491	noncoding	-0.819208
Cluster-6712.1	Cluster-6712.1_c25557_g2_i1	2582	-5.3	39.31	6.44	2.47452e-199	7.47229e-197	158	96	122	3679	4391	7346	1.8	70.73	438	27.4206	61.4155	Apoptosis_1_inhibitor	-	-	-	805	30.2091	38.3851	Uncharacterized_protein	_tr_Anopheles_sinensis	-	-	-	-	-	-	pfam00653___pfam00653___cd00022___cd00022___smart00238___smart00238	614-811___167-343___608-811___161-343___605-811___155-304	6.00e-17___7.00e-10___7.00e-17___2.00e-11___9.00e-17___5.00e-07	275	+	1	0.0038431	0	0.996157	0.0038431	792	0.8863	-0.343222	0.391391	coding	1.84064
Cluster-4240.0	Cluster-4240.0_c20186_g1_i1	2016	8.2	293.52	4.07	3.15437e-196	9.42803e-194	921	905	1063	2	4	4	19.02	0.06	-	-	-	-	-	-	-	864	13.8393	10.7639	Uncharacterized_protein	_tr_Anopheles_darlingi	-	-	-	-	-	-	-	-	-	630	+	1	0.00142497	0	0.998575	0.00142497	1878	0.8785	0.15497	0.999985	coding	2.56761
Cluster-20964.0	Cluster-20964.0_c18939_g1_i1	893	8.05	265.07	4.37	4.34772e-191	1.28636e-188	1081	1174	1297	1	3	10	57.82	0.21	-	-	-	-	-	-	-	-	-	-	-	-	-	-	-	-	-	-	-	-	-	257	+	2	0.0120412	0	0.987959	0.0120412	774	0.9028	-0.119593	0.905366	coding	0.442762
Cluster-20330.1	Cluster-20330.1_c24422_g1_i3	1391	-10.47	1415.23	8.7	2.75608e-189	8.07282e-187	15	7	30	21407	25395	23681	0.53	583.96	-	-	-	-	-	-	-	-	-	-	-	-	-	-	-	-	-	-	-	-	-	106	-	1	0.0922894	0	0.907711	0.0922894	159	0.9175	0.484766	0.0849112	noncoding	-0.970182
Cluster-3037.0	Cluster-3037.0_c25705_g1_i1	2625	7.54	186.64	4.32	9.21852e-189	2.67346e-186	1068	1118	1236	3	8	8	20.62	0.08	990	91.3143	80.303	Membrane_alanyl_aminopeptidase_(Fragment)	-	-	-	934	95.8857	88.0086	Peptidase_family_M1	_tr_Musca_domestica	-	-	GO:0008237___GO:0008270	metallopeptidase_activity___zinc_ion_binding	-	-	cd09601___pfam01433___COG0308___cd09602___TIGR02412___cd09603___cd09595___pfam11838___cd09599___TIGR02411___cd09604___TIGR02414___cd09600___pfam13485___cd09594___PRK14015	25-1233___40-1032___64-2367___25-1188___175-1173___85-1233___184-1158___1474-2403___85-1200___85-1071___472-1203___640-1158___637-1128___664-1095___622-852___640-858	1.00e-148___1.00e-117___6.00e-83___6.00e-70___7.00e-51___7.00e-47___1.00e-41___4.00e-34___3.00e-28___2.00e-23___4.00e-21___6.00e-13___1.00e-12___2.00e-12___9.00e-08___3.00e-06	861	+	0	0.000606762	0	0.999393	0.000606762	2418	0.9521	0.170787	1	coding	7.8332
Cluster-4321.0	Cluster-4321.0_c25057_g2_i1	316	8.23	300.24	3.97	1.31318e-183	3.77101e-181	1056	775	875	2	6	1	211.38	0.63	-	-	-	-	-	-	-	-	-	-	-	-	-	-	-	-	-	-	-	-	-	70	+	2	0.385665	0	0.614335	0.385665	204	0.9644	-0.166945	0.126651	noncoding	-0.869143
Cluster-22290.2	Cluster-22290.1_c24091_g3_i1	3546	-3.77	13.65	7.5	2.93014e-181	8.3327e-179	694	645	804	8809	7503	14513	7.58	98.35	866	65.1438	89.8383	Protein_aubergine	-	-	-	823	65.2284	94.5322	Piwi-like_protein	_sp_Drosophila_melanogaster	GO:0006342___GO:0050829___GO:0046843___GO:0030717___GO:0046594___GO:0007076___GO:0000398___GO:0010529___GO:0001556___GO:0048477___GO:0007279___GO:0007318___GO:0045089___GO:0060213___GO:0046012___GO:0046011___GO:0007317___GO:0006446___GO:0016246___GO:0035282___GO:0030423	chromatin_silencing___defense_response_to_Gram-negative_bacterium___dorsal_appendage_formation___karyosome_formation___maintenance_of_pole_plasm_mRNA_location___mitotic_chromosome_condensation___nuclear_mRNA_splicing,_via_spliceosome___negative_regulation_of_transposition___oocyte_maturation___oogenesis___pole_cell_formation___pole_plasm_protein_localization___positive_regulation_of_innate_immune…	GO:0034584___GO:0003723	piRNA_binding___RNA_binding	GO:0071013___GO:0005737___GO:0005875___GO:0043186___GO:0071011	catalytic_step_2_spliceosome___cytoplasm___microtubule_associated_complex___P_granule___precatalytic_spliceosome	cd04658___smart00950___pfam02171___cd04657___cd02826___smart00949___cd02845___PLN03202___pfam02170___cd02825___cd04659___cd02844	1618-2955___2083-2964___2080-2964___1723-2943___1765-2946___1267-1662___1246-1596___1540-2970___1249-1608___1300-1587___2002-2952___1315-1584	3.00e-174___6.00e-95___5.00e-94___9.00e-71___8.00e-59___4.00e-49___8.00e-44___2.00e-38___3.00e-26___1.00e-11___7.00e-08___5.00e-07	991	+	0	0.000181695	0	0.999818	0.000181695	2916	0.9259	0.425418	1	coding	7.28661
Cluster-22462.1	Cluster-22462.1_c22295_g1_i1	2238	-5.51	45.7	4.15	8.72371e-181	2.45698e-178	30	17	19	904	758	1530	0.38	15.57	522	35.7909	52.8736	Neuropeptide_FF_receptor_2	-	-	-	501	43.4316	71.2575	AGAP001379-PA	_tr_Anopheles_gambiae	-	-	GO:0004983	neuropeptide_Y_receptor_activity	GO:0016021	integral_to_membrane	pfam00001___PHA03087___PHA02638___PHA02834	994-1740___985-1806___994-1767___1015-1800	3.00e-50___2.00e-24___7.00e-12___3.00e-11	411	+	0	0.000605404	0	0.999395	0.000605404	1227	1.0797	0.299484	0.997451	coding	2.50748
Cluster-20779.0	Cluster-20779.0_c23420_g2_i2	3962	-4.52	22.95	4.9	3.3205e-180	9.26294e-178	64	62	91	1487	1224	2562	0.8	17.75	1362	67.5416	69.0896	Insulin_receptor	2.7.10.1	Receptor_protein-tyrosine_kinase.	-	1063	45.053	57.9492	AGAP009262-PA-like_protein	_tr_Anopheles_sinensis	-	-	-	-	-	-	pfam01030___pfam01030___pfam00757	1639-1998___850-1188___1237-1596	2.00e-29___2.00e-29___1.00e-25	1017	+	0	0.00341433	0	0.996586	0.00341433	3033	0.9713	0.196651	1	coding	7.28576
Cluster-3089.0	Cluster-3089.0_c19776_g1_i1	544	-9.77	870.17	6.73	3.00377e-179	8.30032e-177	6	4	11	3391	6009	10302	0.59	501.41	-	-	-	-	-	-	-	141	77.7574	100	17_1_kDa_salivary_protein_SP02	_tr_Phlebotomus_perniciosus	-	-	-	-	-	-	-	-	-	164	+	1	0.0796031	0	0.920397	0.0796031	489	0.7734	-0.201298	0.408291	coding	2.73771
Cluster-14907.0	Cluster-14907.0_c24295_g1_i3	870	-9.02	520.59	5.1	1.34383e-178	3.6787e-176	2	6	3	1273	1568	3690	0.24	122.52	142	45.8621	96.4789	General_odorant-binding_protein_99a	-	-	-	252	86.8966	100	26.7_kDa_salivary_D7-related_protein	_tr_Phlebotomus_tobbi	-	-	GO:0005549	odorant_binding	-	-	pfam01395	130-306	2e-10	264	+	0	0.00404791	0	0.995952	0.00404791	759	0.8951	-0.196055	0.875739	coding	5.14061
Cluster-16705.1	Cluster-16705.1_c24675_g6_i2	513	10.74	1706.53	3.7	1.5258e-176	4.13817e-174	872	660	710	1	0	0	81.84	0	-	-	-	-	-	-	-	-	-	-	-	-	-	-	-	-	-	-	-	-	-	67	+	0	0.3056	0	0.6944	0.3056	90	1.1265	-0.329672	0.0428836	noncoding	-1.23368
Cluster-3017.0	Cluster-3017.0_c19886_g1_i1	1178	-6.79	110.71	3.64	2.76619e-176	7.43343e-174	4	7	8	645	530	1087	0.23	24.58	343	67.2326	77.2595	Alpha-tocopherol_transfer_protein-like	-	-	-	301	76.91	99.3355	Alpha-tocopherol_transfer-like_protein	_tr_Bactrocera_dorsalis	-	-	-	-	-	-	cd00170___pfam00650___smart00516___smart01100	473-910___467-910___527-910___242-382	2.00e-28___4.00e-28___9.00e-17___3.00e-07	330	+	1	0.00685864	0	0.993141	0.00685864	969	1.194	0.244333	0.99518	coding	3.47368
Cluster-20330.2	Cluster-20330.2_c24422_g3_i1	508	-11.26	2450.17	4.26	6.08518e-171	1.62037e-168	0	0	1	1236	807	1347	0.04	114.85	-	-	-	-	-	-	-	-	-	-	-	-	-	-	-	-	-	-	-	-	-	64	-	1	0.164768	0	0.835232	0.164768	90	1.011	0.094118	0.0801177	noncoding	-1.05821
Cluster-17931.0	Cluster-17931.0_c14395_g1_i1	550	7.87	234.59	4.12	6.36369e-171	1.67927e-168	920	997	1044	4	4	5	82.06	0.26	-	-	-	-	-	-	-	-	-	-	-	-	-	-	-	-	-	-	-	-	-	114	-	0	0.313337	0	0.686663	0.313337	252	0.8223	-0.00330934	0.134718	noncoding	-0.717969
Cluster-18761.0	Cluster-18761.0_c20288_g1_i2	826	8.79	442.9	3.42	2.56837e-170	6.71698e-168	615	547	688	0	3	1	39.95	0	503	44.6731	24.2545	Zinc_metalloproteinase_nas-14	3.4.24.21	Astacin.	-	263	42.4939	44.1065	Metalloendopeptidase	_tr_Phlebotomus_papatasi	-	-	GO:0004222___GO:0008270	metalloendopeptidase_activity___zinc_ion_binding	-	-	cd04280___cd04280___pfam01400___pfam01400___cd04283___cd04281___cd04281___cd04282___smart00235___smart00235	412-744___189-380___382-756___180-374___388-750___382-750___180-374___388-750___180-341___364-537	2.00e-38___2.00e-11___7.00e-38___5.00e-09___6.00e-28___5.00e-27___1.00e-06___4.00e-22___1.00e-09___3.00e-06	140	+	2	0.0112305	0	0.988769	0.0112305	390	0.8234	-0.0977456	0.225747	coding	1.76265
Cluster-11898.0	Cluster-11898.0_c21862_g1_i1	1855	5.29	39.04	4.47	1.47411e-167	3.82109e-165	1186	1138	1433	22	22	59	27.44	0.66	-	-	-	-	-	-	-	677	42.0485	37.8139	GJ17597	_tr_Drosophila_virilis	-	-	-	-	-	-	COG0419___COG0419___pfam10174___COG1340___COG1340___COG1340___PRK03918___PRK03918___pfam01576___COG1196___COG1196___COG1196___COG1196___TIGR02169___TIGR02169___TIGR02169___TIGR02169___pfam13868___pfam13868___PTZ00121___PTZ00121___TIGR00606___TIGR02168___TIGR02168___TIGR02168___TIGR00618___TIGR00618___pfam05483___PRK02224___pfam14992___COG5185___pfam00769___PTZ00440___pfam05911	251-1564___332-1573___368-1714___620-1501___380-970___1085-1720___992-1714___410-1717___353-1699___425-1561___641-1756___281-1366___788-1717___431-1576___452-1567___812-1720___923-1702___938-1678___668-1573___575-1552___410-1552___425-1729___452-1360___704-1720___785-1735___461-1669___413-1714___332-1552___998-1693___1046-1558___413-1468___992-1600___341-1660___428-1306	3.00e-13___8.00e-08___5.00e-11___3.00e-10___4.00e-06___7.00e-06___3.00e-10___4.00e-10___3.00e-10___4.00e-10___2.00e-09___5.00e-09___1.00e-07___9.00e-10___1.00e-09___3.00e-09___3.00e-08___3.00e-09___9.00e-08___3.00e-09___5.00e-06___4.00e-09___8.00e-09___2.00e-08___2.00e-06___4.00e-08___5.00e-06___9.00e-08___8.00e-07___1.00e-06___2.00e-06___3.00e-06___4.00e-06___4.00e-06	579	+	1	0.00878773	0	0.991212	0.00878773	1584	1.2457	0.269775	0.999958	coding	4.94992
Cluster-8593.0	Cluster-8593.0_c21640_g1_i1	1239	-4.04	16.4	4.92	2.8384e-165	7.29295e-163	96	82	126	1497	1257	2475	3.56	55.42	-	-	-	-	-	-	-	-	-	-	-	-	-	-	-	-	-	-	-	-	-	315	+	2	0.0291308	0	0.970869	0.0291308	894	0.9603	0.281426	0.981543	coding	0.378557
Cluster-11676.0	Cluster-11676.0_c27000_g2_i1	2833	-3.84	14.34	6.09	1.62848e-164	4.1478e-162	250	197	332	3233	2898	5514	4.19	49.06	-	-	-	-	-	-	-	-	-	-	-	-	-	-	-	-	-	-	COG1196___COG1196___COG1196___COG1196___COG1196___COG1196___COG1196___COG0419___COG0419___COG0419___pfam01576___pfam01576___TIGR02168___TIGR02168___TIGR02168___PRK03918___PRK03918___PRK03918___PRK03918___PRK03918___pfam10174___pfam10174___pfam10174___pfam10174___pfam10174___pfam02463___pfam02463___pfam02463___pfam05557___pfam05557___pfam05557___pfam05557___TIGR00606___TIGR00606___TIGR00606___TIGR…	231-2831___1455-2678___273-1949___1419-2753___1794-2831___267-854___258-866___510-2672___1059-2795___234-2174___516-2828___1176-2765___258-2786___645-2831___1689-2831___1083-2708___1074-2783___1659-2783___267-1712___2193-2828___513-2789___216-2747___1251-2747___267-1946___1095-2831___597-2798___1089-2762___585-1958___1134-2825___603-2624___129-1655___1437-2831___1095-2804___528-2765___129-2708___…	9.00e-33___3.00e-23___1.00e-19___2.00e-19___4.00e-16___2.00e-08___1.00e-06___4.00e-30___1.00e-29___1.00e-19___5.00e-28___2.00e-17___1.00e-27___5.00e-25___2.00e-14___9.00e-27___3.00e-26___6.00e-16___9.00e-14___3.00e-10___2.00e-24___2.00e-21___5.00e-20___5.00e-16___6.00e-15___1.00e-20___2.00e-14___1.00e-09___1.00e-20___2.00e-17___4.00e-10___7.00e-10___1.00e-19___6.00e-17___1.00e-16___2.00e-12___4.0…	901	+	2	0.0575985	0	0.942402	0.0575985	2697	1.1791	0.421222	1	coding	6.95942
Cluster-16606.0	Cluster-16606.0_c19417_g1_i1	997	-6.06	66.6	9.06	9.11634e-164	2.30195e-161	522	263	629	27071	27389	38600	22.06	1268.56	274	77.9338	94.5255	Lectizyme	-	-	-	260	79.4383	99.6154	Chymotrypsin	_tr_Phlebotomus_papatasi	-	-	GO:0004252	serine-type_endopeptidase_activity	-	-	cd00190___smart00020___pfam00089___COG5640	205-924___202-915___205-915___142-930	1.00e-81___8.00e-80___3.00e-58___1.00e-23	277	+	0	0.00782962	0	0.99217	0.00782962	798	0.9872	-0.0535487	0.939282	coding	2.01952
Cluster-12680.0	Cluster-12680.0_c22505_g1_i1	2128	-5.79	55.51	3.95	4.49628e-163	1.12565e-160	19	17	11	797	729	1192	0.31	15.13	-	-	-	-	-	-	-	-	-	-	-	-	-	-	-	-	-	-	-	-	-	608	+	2	0.0106322	0	0.989368	0.0106322	1812	1.2221	0.233752	0.99999	coding	0.548303
Cluster-5159.0	Cluster-5159.0_c29329_g1_i1	1170	-6.29	78.49	4.13	7.09618e-163	1.76148e-160	9	11	18	867	900	1299	0.4	30.6	-	-	-	-	-	-	-	-	-	-	-	-	-	-	-	-	-	-	-	-	-	352	+	1	0.00497981	0	0.99502	0.00497981	1032	1.0344	0.0413919	0.992899	coding	1.04429
Cluster-13180.0	Cluster-13180.0_c21671_g2_i1	2292	5.29	39.17	4.36	1.10077e-162	2.70946e-160	1078	1078	1303	25	19	50	20.2	0.42	-	-	-	-	-	-	-	-	-	-	-	-	-	-	-	-	-	-	-	-	-	736	+	1	0.0151172	0	0.984883	0.0151172	2178	1.143	0.377821	1	coding	3.63099
Cluster-11269.0	Cluster-11269.0_c21601_g2_i1	1744	7.16	142.62	4.01	1.57966e-162	3.85582e-160	857	908	987	4	8	8	20.85	0.12	-	-	-	-	-	-	-	-	-	-	-	-	-	-	-	-	-	-	-	-	-	512	+	0	0.0148058	0	0.985194	0.0148058	1515	0.9536	-0.0991535	0.999615	coding	1.34665
Cluster-20656.0	Cluster-20656.0_c23780_g1_i1	2452	6.52	91.59	3.94	8.21764e-161	1.98928e-158	796	802	1030	5	9	16	14.73	0.12	-	-	-	-	-	-	-	-	-	-	-	-	-	-	-	-	-	-	COG0419___COG1196___COG1196___COG1196___COG1196___TIGR02168	418-1662___412-1032___418-990___469-1029___466-978___469-993	4.00e-09___2.00e-07___5.00e-07___1.00e-06___6.00e-06___5.00e-06	806	+	0	0.0175911	0	0.982409	0.0175911	2337	0.9435	0.0264138	0.999999	coding	3.93055
Cluster-13702.0	Cluster-13702.0_c26426_g2_i1	3602	-4.97	31.29	3.99	1.53258e-158	3.67958e-156	35	17	34	799	701	1308	0.25	10.44	1730	48.3065	34.6243	Meiosis_arrest_female_protein_1	-	-	-	1244	61.5491	60.0482	Putative_uncharacterized_protein	_tr_Culex_quinquefasciatus	GO:0010468	regulation_of_gene_expression	-	-	GO:0005777	peroxisome	cd09979___cd09979___cd09981___cd09981___cd12256___cd09980___cd08824___cd08824	1559-1774___2054-2227___1565-1771___2048-2230___701-946___1787-2011___2048-2230___1565-1771	8.00e-31___8.00e-12___3.00e-22___2.00e-15___2.00e-17___3.00e-13___2.00e-10___5.00e-10	1023	+	1	0.000543398	0	0.999457	0.000543398	3027	0.9876	0.205028	1	coding	9.01441
Cluster-8439.0	Cluster-8439.0_c20952_g1_i1	1679	-4.28	19.38	4.38	2.23022e-158	5.31101e-156	71	48	59	1039	896	1673	1.39	24.72	518	86.48	93.6293	Retinal_dehydrogenase_2	1.2.1.36	Retinal_dehydrogenase.	Cofactor_metabolism;_retinol_metabolism	489	86.8374	99.3865	Aldehyde_dehydrogenase	_sp_Homo_sapiens	GO:0042904___GO:0009952___GO:0001568___GO:0048738___GO:0071300___GO:0009855___GO:0031076___GO:0048566___GO:0035115___GO:0060324___GO:0003007___GO:0030902___GO:0001822___GO:0001889___GO:0030324___GO:0007494___GO:0016331___GO:0008285___GO:0014032___GO:0021915___GO:0030182___GO:0031016___GO:0021983___GO:0043065___GO:0008284___GO:0010628___GO:0009954___GO:0001936___GO:0034097___GO:0032355___GO:003318…	9-cis-retinoic_acid_biosynthetic_process___anterior/posterior_pattern_specification___blood_vessel_development___cardiac_muscle_tissue_development___cellular_response_to_retinoic_acid___determination_of_bilateral_symmetry___embryonic_camera-type_eye_development___embryonic_digestive_tract_development___embryonic_forelimb_morphogenesis___face_development___heart_morphogenesis___hindbrain_developme…	GO:0004028___GO:0016918___GO:0001758	3-chloroallyl_aldehyde_dehydrogenase_activity___retinal_binding___retinal_dehydrogenase_activity	GO:0005737___GO:0005829___GO:0048471	cytoplasm___cytosol___perinuclear_region_of_cytoplasm	cd07141___cd07091___cd07142___cd07143___pfam00171___PLN02466___PLN02766___cd07144___cd07078___cd07112___cd07114___COG1012___cd07119___cd07115___cd07140___cd07103___cd07093___PRK13252___cd07559___cd07117	105-1544___114-1541___114-1535___123-1547___162-1535___99-1535___120-1550___123-1547___276-1541___165-1541___279-1541___123-1556___132-1556___291-1547___123-1544___288-1541___291-1541___126-1547___126-1547___126-1547	0.00e+00___0.00e+00___0.00e+00___0.00e+00___0.00e+00___0.00e+00___0.00e+00___0.00e+00___0.00e+00___0.00e+00___0.00e+00___0.00e+00___0.00e+00___0.00e+00___0.00e+00___1.00e-176___8.00e-173___2.00e-171___9.00e-171___8.00e-166	500	+	2	0.00177125	0	0.998229	0.00177125	1470	1.2132	0.297716	0.999906	coding	11.5316
Cluster-19024.1	Cluster-19024.0_c23696_g4_i1	248	-4.95	30.97	4.12	1.26858e-157	2.9966e-155	28	22	45	839	797	1433	2.02	39.24	-	-	-	-	-	-	-	-	-	-	-	-	-	-	-	-	-	-	-	-	-	82	+	1	0.145222	0	0.854778	0.145222	183	0.7637	-0.438543	0.0366876	noncoding	-0.896696
Cluster-19704.3	Cluster-19704.1_c29311_g1_i1	244	-6.03	65.4	3.86	9.95257e-157	2.33217e-154	18	4	16	776	580	1282	0.51	24.32	-	-	-	-	-	-	-	-	-	-	-	-	-	-	-	-	-	-	-	-	-	65	+	2	0.658991	0	0.341009	0.658991	78	0.7327	-0.693482	0.00748553	noncoding	-1.13486
Cluster-167.0	Cluster-167.0_c20165_g1_i1	2132	-10.33	1285.06	3.33	3.68484e-156	8.56607e-154	0	0	1	560	481	749	0.01	10.25	685	92.3077	98.2482	Phenoloxidase_subunit_1	1.14.18.1	Tyrosinase.	-	716	93.5741	95.5307	Putative_prophenoloxidase_(Fragment)	_tr_Triatoma_infestans	-	-	-	-	-	-	pfam03723___pfam00372___pfam03722	1320-2015___507-1292___288-485	3.00e-59___6.00e-57___2.00e-10	688	+	2	0.00818242	0	0.991818	0.00818242	2046	1.0428	0.30636	0.999998	coding	6.96012
Cluster-20269.0	Cluster-20269.0_c22663_g3_i1	201	11.96	3996.5	3.08	6.09058e-156	1.40472e-153	554	404	504	0	0	0	316.35	0	-	-	-	-	-	-	-	-	-	-	-	-	-	-	-	-	-	-	-	-	-	66	+	2	0.967481	1	0.0325191	0.967481	159	0.9275	-0.523827	0.0419343	noncoding	-1.13013
Cluster-7365.0	Cluster-7365.0_c21892_g1_i1	860	-9.01	516.62	7.74	5.83542e-155	1.33535e-152	27	13	33	6416	11208	23357	1.27	640.88	246	93.4884	100	Anionic_trypsin-2	3.4.21.4	Trypsin.	-	248	86.5116	100	Putative_chymotrypsin_4_(Fragment)	_tr_Phlebotomus_perniciosus	-	-	GO:0004252	serine-type_endopeptidase_activity	-	-	cd00190___smart00020___pfam00089___COG5640	88-816___85-807___88-807___1-807	2.00e-66___4.00e-66___9.00e-57___1.00e-25	283	+	0	0.00259277	0	0.997407	0.00259277	828	0.8428	-0.0085262	0.946033	coding	2.04621
Cluster-5115.0	Cluster-5115.0_c22571_g1_i1	1422	7.73	212.6	3.87	3.9136e-153	8.8863e-151	737	820	940	3	5	4	27.29	0.11	-	-	-	-	-	-	-	488	56.3291	53.2787	GH20678	_tr_Drosophila_grimshawi	-	-	-	-	-	-	-	-	-	375	+	0	0.000939197	0	0.999061	0.000939197	1119	0.9706	0.466221	0.997943	coding	5.50003
Cluster-6726.0	Cluster-6726.0_c19590_g1_i5	734	10.27	1234.26	3.23	5.24674e-153	1.18217e-150	537	510	563	0	0	1	37.62	0.02	-	-	-	-	-	-	-	-	-	-	-	-	-	-	-	-	-	-	-	-	-	100	+	2	0.0466336	0	0.953366	0.0466336	231	0.9993	-0.325772	0.0739107	noncoding	-0.887188
Cluster-17775.0	Cluster-17775.0_c19084_g3_i1	713	11.86	3708.43	2.97	4.23392e-152	9.46685e-150	468	397	487	0	0	0	29.38	0.02	-	-	-	-	-	-	-	-	-	-	-	-	-	-	-	-	-	-	-	-	-	179	+	2	0.00256153	0	0.997438	0.00256153	504	0.7362	-0.320652	0.297265	noncoding	-0.722637
Cluster-8237.0	Cluster-8237.0_c19540_g1_i1	543	10	1025.91	2.96	2.56888e-151	5.70039e-149	466	397	483	0	0	1	49.4	0.04	-	-	-	-	-	-	-	-	-	-	-	-	-	-	-	-	-	-	-	-	-	138	+	1	0.134753	0	0.865247	0.134753	372	1.0541	-0.314036	0.303264	noncoding	-0.606592
Cluster-13430.0	Cluster-13430.0_c24390_g3_i1	221	12.19	4676.06	3.3	5.04079e-151	1.11015e-148	522	534	641	0	0	0	286.54	0	-	-	-	-	-	-	-	-	-	-	-	-	-	-	-	-	-	-	-	-	-	73	+	0	0.239023	0	0.760977	0.239023	183	1.1289	-0.143857	0.19127	noncoding	-1.14376
Cluster-16380.0	Cluster-16380.0_c2278_g1_i1	299	8.84	458.75	3.09	8.55035e-151	1.86902e-148	559	412	500	0	0	3	123.69	0.13	-	-	-	-	-	-	-	-	-	-	-	-	-	-	-	-	-	-	-	-	-	73	+	1	0.0614765	0	0.938524	0.0614765	174	0.6647	-0.213387	0.0399499	noncoding	-0.806566
Cluster-9422.0	Cluster-9422.0_c21184_g1_i1	4565	7.67	204.02	3.4	1.60401e-149	3.48023e-147	584	575	650	3	2	4	4.97	0.03	1857	34.0416	29.133	Fer-1-like_protein_6	-	-	-	1731	94.3045	91.2767	GI12402	_tr_Drosophila_mojavensis	-	-	-	-	-	-	cd08374___cd04037___cd04017___cd04011___smart00239___smart00239___cd00030___cd00030___pfam00168___pfam00168___cd04018___cd04038	3735-4097___3039-3410___1794-2195___96-401___3039-3314___105-293___3039-3308___108-314___3039-3290___108-263___615-872___3039-3308	7.00e-45___1.00e-44___4.00e-19___1.00e-11___3.00e-10___1.00e-06___3.00e-10___6.00e-07___2.00e-09___1.00e-07___2.00e-09___1.00e-06	1491	+	2	0.00394109	0	0.996059	0.00394109	4434	0.8741	0.05824	1	coding	12.7881
Cluster-11205.0	Cluster-11205.0_c24672_g2_i1	1754	6.46	88.14	3.45	4.9858e-149	1.07382e-146	608	559	705	3	8	11	18.23	0.18	-	-	-	-	-	-	-	481	77.8221	92.7235	Protein_FAM154B	_tr_Acromyrmex_echinatior	-	-	-	-	-	-	-	-	-	531	+	0	0.00313426	0	0.996866	0.00313426	1542	0.7876	-0.0227872	0.999579	coding	2.08095
Cluster-21742.0	Cluster-21742.0_c22772_g1_i3	2482	-6.3	78.95	4.43	1.51513e-148	3.23938e-146	17	11	19	1263	1049	1415	0.29	20.7	574	45.9307	75.0871	Cytochrome_P450_306a1	-	-	Steroid_biosynthesis;_ecdysteroid_biosynthesis.	499	45.9307	79.1583	AAEL004888-PA	_tr_Aedes_aegypti	-	-	GO:0020037___GO:0005506___GO:0004497___GO:0016705	heme_binding___iron_ion_binding___monooxygenase_activity___oxidoreductase_activity,_acting_on_paired_donors,_with_incorporation_or_reduction_of_molecular_oxygen	-	-	pfam00067___pfam00067___PTZ00404___PTZ00404___PLN02687___PLN02687___COG2124___PLN00110___PLN00110___PLN02655___PLN00168___PLN02394___PLN02394___PLN03112___PLN03112___PLN02183___PLN02183___PLN02971___PLN02966___PLN02936___PLN03195___PLN02302___PLN02169___PLN02987___PLN03234___PLN03234___PLN02290___PLN02738	787-1917___137-388___1306-1926___140-382___1060-1809___128-340___1207-1863___1159-1839___128-340___1294-1896___1039-1866___1363-1842___137-334___1300-1833___137-334___748-1830___137-355___961-1860___1243-1857___1321-1890___1219-1866___1321-1842___1312-1890___1120-1932___1291-1866___137-397___943-1797___1321-1791	7.00e-73___1.00e-10___9.00e-37___7.00e-14___2.00e-31___7.00e-07___7.00e-31___3.00e-28___7.00e-06___1.00e-25___4.00e-25___3.00e-24___3.00e-07___5.00e-24___3.00e-10___7.00e-23___3.00e-07___9.00e-23___8.00e-22___1.00e-20___2.00e-20___8.00e-20___4.00e-19___8.00e-19___2.00e-18___3.00e-07___1.00e-17___1.00e-16	408	+	0	0.00111651	0	0.998883	0.00111651	1104	0.974	0.0868387	0.976634	coding	3.31544
Cluster-20330.0	Cluster-20330.0_c24422_g1_i1	871	-10.27	1232.19	8.03	6.72216e-147	1.4268e-144	10	7	20	14571	16078	12440	0.6	565.27	-	-	-	-	-	-	-	-	-	-	-	-	-	-	-	-	-	-	-	-	-	103	-	0	0.232612	0	0.767388	0.232612	159	0.9175	0.49583	0.161215	noncoding	-0.709287
Cluster-18424.3	Cluster-18424.3_c20450_g1_i2	919	-4.36	20.47	4.18	2.72685e-144	5.74619e-142	58	42	46	909	799	1403	2.1	43.07	1325	19.9129	4.67925	Tyrosine-protein_kinase_Fps85D	2.7.10.2	Non-specific_protein-tyrosine_kinase.	-	811	20.5658	7.89149	Putative_catalytic_domain_of_fes-like_protein_tyrosine_kinase	_sp_Drosophila_melanogaster	GO:0051017___GO:0007411___GO:0007391___GO:0046664___GO:0007394___GO:0018108___GO:0006468	actin_filament_bundle_assembly___axon_guidance___dorsal_closure___dorsal_closure,_amnioserosa_morphology_change___dorsal_closure,_elongation_of_leading_edge_cells___peptidyl-tyrosine_phosphorylation___protein_phosphorylation	GO:0005524___GO:0004715___GO:0005543___GO:0004713	ATP_binding___non-membrane_spanning_protein_tyrosine_kinase_activity___phospholipid_binding___protein_tyrosine_kinase_activity	GO:0005912___GO:0019898___GO:0005886	adherens_junction___extrinsic_to_membrane___plasma_membrane	smart00595___pfam10545	94-342___97-333	7.00e-16___8.00e-12	131	+	0	0.0787923	0	0.921208	0.0787923	372	1.0503	-0.0562965	0.322877	noncoding	-0.302685
Cluster-12342.0	Cluster-12342.0_c19105_g1_i1	1622	6.74	107.18	3.77	1.75228e-143	3.66614e-141	695	749	880	5	2	16	18.39	0.16	479	82.3058	93.3194	Growth_arrest-specific_protein_8_homolog	-	-	-	462	83.0456	96.3203	AAEL004231-PA	_tr_Aedes_aegypti	GO:0048870	cell_motility	-	-	GO:0031514	motile_cilium	pfam13851___TIGR02169___TIGR02169___TIGR02169___TIGR02169___COG1196___COG1196___COG1196___COG1196___COG1196___COG1196___COG1196___COG0419___COG0419___COG0419___COG0419___pfam10174___TIGR02168___TIGR02168___TIGR02168___TIGR02168___TIGR02168___PRK03918___PRK03918___PRK03918___pfam00038	866-1459___827-1372___833-1501___812-1471___1067-1501___854-1501___395-1312___776-1534___950-1501___773-1513___815-1510___827-1510___827-1540___413-1507___407-1516___815-1327___785-1447___827-1579___929-1507___767-1573___971-1507___845-1462___809-1507___773-1354___827-1315___818-1291	2.00e-69___4.00e-10___8.00e-09___1.00e-08___7.00e-06___7.00e-10___1.00e-09___1.00e-09___2.00e-09___1.00e-08___3.00e-08___3.00e-08___6.00e-09___2.00e-08___8.00e-07___2.00e-06___2.00e-08___2.00e-08___1.00e-07___4.00e-07___2.00e-06___3.00e-06___9.00e-07___9.00e-07___3.00e-06___2.00e-06	491	+	1	0.0312181	0	0.968782	0.0312181	1407	1.2688	0.442575	0.999908	coding	6.99305
Cluster-628.0	Cluster-628.0_c19437_g1_i1	378	-8.74	428.95	3.44	1.9019e-143	3.95097e-141	0	3	1	638	408	932	0.18	94.62	-	-	-	-	-	-	-	-	-	-	-	-	-	-	-	-	-	-	-	-	-	109	-	0	0.0581454	0	0.941855	0.0581454	228	1.0703	-0.1132	0.204489	noncoding	-0.732317
Cluster-19988.0	Cluster-19988.0_c20874_g1_i2	440	-9.35	654.41	5.29	1.57286e-142	3.24442e-140	3	5	2	1239	2189	3871	0.37	227.08	-	-	-	-	-	-	-	137	81.8182	87.5912	13.8_kDa_salivary_PpSP15-like_protein	_tr_Phlebotomus_tobbi	-	-	-	-	-	-	-	-	-	146	-	0	0.0182512	0	0.981749	0.0182512	327	1.1262	-0.0787205	0.421171	coding	1.22801
Cluster-11188.0	Cluster-11188.0_c21832_g3_i1	1862	9.23	601.99	2.99	1.8843e-142	3.85965e-140	484	415	464	1	1	0	9.89	0.02	966	85.2309	55.5901	Aminopeptidase_N	3.4.11.2	Membrane_alanyl_aminopeptidase.	-	955	91.6756	58.8482	Aminopeptidase_N	_tr_Aedes_aegypti	-	-	GO:0004177___GO:0008237___GO:0008270	aminopeptidase_activity___metallopeptidase_activity___zinc_ion_binding	-	-	cd09601___pfam01433___COG0308___cd09602___TIGR02412___cd09603___cd09595___cd09599___TIGR02411___TIGR02414___cd09604___pfam13485	231-1607___201-1385___252-1730___255-1520___567-1520___606-1505___588-1517___597-1499___243-1205___795-1661___801-1505___1095-1466	3.00e-163___2.00e-112___5.00e-82___1.00e-62___1.00e-45___1.00e-38___3.00e-37___5.00e-22___3.00e-15___3.00e-10___5.00e-10___7.00e-09	617	+	2	0.00186004	0	0.99814	0.00186004	1794	0.9572	0.138602	0.999978	coding	5.18237
Cluster-16824.0	Cluster-16824.0_c21081_g2_i2	642	7.92	241.88	3.28	4.11638e-142	8.37312e-140	668	472	537	0	0	7	46.87	0.15	-	-	-	-	-	-	-	-	-	-	-	-	-	-	-	-	-	-	-	-	-	198	+	1	0.00111277	0	0.998887	0.00111277	519	1.136	-0.0799151	0.756499	noncoding	-0.0122914
Cluster-20478.0	Cluster-20478.0_c23913_g2_i1	955	-5.14	35.33	9.94	1.72277e-141	3.48011e-139	2042	916	1882	46195	41664	90675	81.23	2409.48	461	74.7644	50.3254	Coagulation_factor_IX	3.4.21.22	Coagulation_factor_IXa.	-	232	72.8796	100	Putative_chymotrypsin_3_(Fragment)	_tr_Phlebotomus_perniciosus	-	-	GO:0004252	serine-type_endopeptidase_activity	-	-	cd00190___smart00020___pfam00089___COG5640	174-884___171-875___174-875___99-893	2.00e-77___2.00e-75___3.00e-60___2.00e-29	277	+	2	0.00416714	0	0.995833	0.00416714	798	0.9119	-0.133345	0.915405	coding	1.54278
Cluster-12038.0	Cluster-12038.0_c19842_g1_i1	621	8.57	379.67	3.74	1.02893e-140	2.06428e-138	692	803	782	1	3	2	58.74	0.17	-	-	-	-	-	-	-	-	-	-	-	-	-	-	-	-	-	-	-	-	-	167	+	0	0.0338373	0	0.966163	0.0338373	456	0.8674	-0.190629	0.386879	noncoding	-0.681394
Cluster-12491.0	Cluster-12491.0_c22095_g2_i2	609	10.24	1209.45	3.21	2.69061e-140	5.36126e-138	644	449	501	1	0	0	35.72	0.02	-	-	-	-	-	-	-	-	-	-	-	-	-	-	-	-	-	-	-	-	-	65	+	1	0.167528	0	0.832472	0.167528	135	1.0748	-0.514519	0.031391	noncoding	-1.09303
Cluster-11412.0	Cluster-11412.0_c23222_g1_i1	1825	7.9	238.82	3.27	9.31705e-139	1.84396e-136	502	514	638	0	1	6	14.48	0.04	520	80.3836	94.4231	Cytosol_aminopeptidase	3.4.11.1___3.4.11.5	Leucyl_aminopeptidase.___Prolyl_aminopeptidase.	-	552	88.1096	97.6449	AAEL006975-PA_(Fragment)	_tr_Aedes_aegypti	-	-	GO:0004177___GO:0030145___GO:0008235	aminopeptidase_activity___manganese_ion_binding___metalloexopeptidase_activity	GO:0005737	cytoplasm	cd00433___PRK00913___COG0260___pfam00883___PRK05015___PTZ00412___pfam02789	171-1604___180-1604___234-1616___660-1598___654-1505___567-1628___183-569	3.00e-145___5.00e-99___1.00e-97___5.00e-77___2.00e-34___5.00e-34___2.00e-15	539	+	2	0.0448361	0	0.955164	0.0448361	1590	0.8913	0.372348	0.999913	coding	4.56298
Cluster-11917.0	Cluster-11917.0_c25311_g2_i1	1345	-5.07	33.55	5.24	1.43803e-138	2.82694e-136	56	58	76	1530	1573	3925	2.1	71.75	-	-	-	-	-	-	-	249	55.539	100	27_kDa_D7-related_salivary_protein_SP10	_tr_Phlebotomus_perniciosus	-	-	GO:0005549	odorant_binding	-	-	pfam01395	121-300	8e-08	256	+	0	0.0228883	0	0.977112	0.0228883	750	0.6457	-0.0779566	0.682583	coding	3.0484
Cluster-12031.2	Cluster-12031.2_c27226_g1_i1	6735	-3.1	8.56	5.83	2.37913e-138	4.6458e-136	344	301	392	2574	2333	4432	1.66	18.21	195	8.19599	94.359	Anaphase-promoting_complex_subunit_10	-	-	-	2335	84.9889	85.439	AAEL000961-PA	_tr_Aedes_aegypti	-	-	GO:0008270	zinc_ion_binding	-	-	cd08366___pfam03256___COG5156___cd08159___cd08666___cd08365___cd08667___cd08665	160-561___91-576___166-564___166-555___175-555___205-555___205-552___211-555	2.00e-81___9.00e-74___5.00e-37___9.00e-16___1.00e-08___2.00e-07___4.00e-06___4.00e-06	2022	+	1	0.001891	0	0.998109	0.001891	6057	1.076	0.147742	1	coding	14.4025
Cluster-23370.0	Cluster-23370.0_c25202_g5_i1	1193	-10.2	1173.74	4	2.70997e-138	5.2568e-136	1	0	1	578	776	1660	0.03	25.28	-	-	-	-	-	-	-	82	18.3571	89.0244	7_kDa_salivary_protein_SP12	_tr_Phlebotomus_perniciosus	-	-	-	-	-	-	-	-	-	132	+	1	0.194632	0	0.805368	0.194632	207	0.8171	-0.415199	0.0160394	coding	0.309307
Cluster-15368.0	Cluster-15368.0_c21189_g2_i1	1420	-3.38	10.39	5.34	3.97455e-138	7.65911e-136	236	158	228	1852	1659	3276	5.98	56.26	367	60.8451	81.4714	Epoxide_hydrolase_3	-	-	-	342	67.6056	94.4444	Abhydrolase_domain-containing_protein_7	_tr_Culex_quinquefasciatus	-	-	GO:0016787	hydrolase_activity	-	-	COG0596___pfam12697___PRK05855___PRK03592___pfam00561___COG2267___PLN03084___PRK03204___PRK00870___TIGR03056___PLN02578	420-1244___492-1220___432-1235___411-1244___567-1223___417-1241___456-788___447-1205___357-770___423-1238___414-671	5.00e-34___6.00e-32___3.00e-27___2.00e-21___3.00e-17___2.00e-14___1.00e-12___1.00e-12___2.00e-11___2.00e-09___3.00e-07	367	+	2	0.000169652	0	0.99983	0.000169652	1011	1.1099	0.330103	0.995162	coding	2.86616
Cluster-197.1	Cluster-19709.0_c23108_g1_i1	933	-9.55	749.03	3.35	5.75726e-138	1.1022e-135	1	0	1	628	398	811	0.04	37.07	-	-	-	-	-	-	-	-	-	-	-	-	-	-	-	-	-	-	-	-	-	54	+	1	0.0510462	0	0.948954	0.0510462	99	0.7985	-0.341462	0.00993625	noncoding	-1.36052
Cluster-16212.0	Cluster-16212.0_c21940_g1_i1	1330	8.21	295.76	3.38	1.27301e-137	2.42128e-135	543	587	653	3	1	2	19.66	0.07	-	-	-	-	-	-	-	410	30.4511	34.878	AGAP001044-PA-like_protein	_tr_Anopheles_sinensis	-	-	-	-	-	-	-	-	-	362	+	2	0.00198251	0	0.998017	0.00198251	888	0.8633	-0.0195241	0.942417	coding	2.01884
Cluster-13852.0	Cluster-13852.0_c21505_g2_i1	2903	-3.97	15.7	5.29	6.06496e-136	1.14612e-133	112	131	162	1807	1784	3065	1.65	25.57	-	-	-	-	-	-	-	1029	45.9869	47.1331	Eukaryotic_translation_initiation_factor_4E_nuclear_import_factor_1	_tr_Danaus_plexippus	-	-	GO:0003743	translation_initiation_factor_activity	-	-	pfam10477	718-951	4e-08	697	+	0	0.00229242	0	0.997708	0.00229242	1776	1.0269	0.497808	0.999964	coding	3.53069
Cluster-18511.0	Cluster-18511.0_c23690_g1_i1	2574	6.24	75.53	3.85	1.73886e-134	3.26493e-132	728	689	1055	4	12	18	14.61	0.17	-	-	-	-	-	-	-	-	-	-	-	-	-	-	-	-	-	-	-	-	-	820	+	2	0.0132505	0	0.986749	0.0132505	2424	1.2119	0.314476	1	coding	6.00849
Cluster-4848.0	Cluster-4848.0_c21726_g1_i1	1079	9.7	834.15	2.67	3.83644e-134	7.15753e-132	382	313	402	0	0	1	17.03	0	-	-	-	-	-	-	-	-	-	-	-	-	-	-	-	-	-	-	-	-	-	273	+	1	0.000628502	0	0.999371	0.000628502	804	1.1374	0.00712205	0.963526	coding	0.490542
Cluster-1710.1	Cluster-171.3_c24621_g2_i6	2924	8.46	352.39	3.38	9.3655e-134	1.73623e-131	599	606	569	1	1	3	22.18	0.04	91	5.84815	62.6374	Uncharacterized_protein_ORF91	-	-	-	234	24.0082	100	Putative_membrane_protein	_tr_Burkholderia_sp._RPE67	-	-	-	-	-	-	-	-	-	122	-	0	0.906868	0	0.0931318	0.906868	264	0.8026	-0.148271	0.00467516	noncoding	-0.0360178
Cluster-12456.0	Cluster-12456.0_c19753_g2_i2	969	10.32	1279.27	3.28	1.67602e-133	3.08757e-131	730	406	562	0	0	1	26.08	0.01	-	-	-	-	-	-	-	-	-	-	-	-	-	-	-	-	-	-	-	-	-	173	-	0	0.932612	0	0.0673878	0.932612	198	0.5959	-0.0164049	0.026313	noncoding	-1.19098
Cluster-11543.0	Cluster-11543.0_c19875_g1_i1	616	7.97	250.93	3.16	1.90432e-133	3.48621e-131	477	419	647	2	3	1	40.18	0.2	-	-	-	-	-	-	-	-	-	-	-	-	-	-	-	-	-	-	-	-	-	129	+	0	0.00680324	0	0.993197	0.00680324	342	1.1005	0.188766	0.533322	noncoding	-0.465851
Cluster-7246.0	Cluster-7246.0_c20764_g1_i1	764	-9.63	791.91	4.61	6.44785e-133	1.17307e-130	3	1	1	795	1228	2621	0.1	77.27	-	-	-	-	-	-	-	141	55.3665	100	16.7_kDa_salivary_protein_SP09	_tr_Phlebotomus_perniciosus	-	-	-	-	-	-	-	-	-	147	+	0	0.00926467	0	0.990735	0.00926467	426	0.9555	-0.0263124	0.433811	coding	1.23392
Cluster-11344.0	Cluster-11344.0_c20620_g4_i1	840	9.28	623.35	3.03	6.91793e-133	1.25082e-130	497	449	455	0	1	1	24.2	0.02	-	-	-	-	-	-	-	-	-	-	-	-	-	-	-	-	-	-	-	-	-	273	+	1	0.00481803	0	0.995182	0.00481803	816	0.8389	-0.600129	0.797788	noncoding	-0.363291
Cluster-3434.0	Cluster-3434.0_c21626_g1_i1	985	-8.89	472.94	2.69	1.15508e-132	2.07567e-130	1	0	1	343	286	537	0.04	16.9	-	-	-	-	-	-	-	-	-	-	-	-	-	-	-	-	-	-	-	-	-	138	+	0	0.00267639	0	0.997324	0.00267639	354	0.7366	-0.526854	0.0456107	noncoding	-0.826784
Cluster-16416.0	Cluster-16416.0_c20177_g1_i3	725	7.87	234.49	3.04	1.85912e-132	3.32046e-130	517	437	455	1	1	4	31.07	0.09	836	60.8276	18.7799	Probable_ribonuclease_ZC3H12B	-	-	-	415	60.4138	36.3855	Uncharacterized_protein	_tr_Bombyx_mori	-	-	-	-	-	-	pfam11977	189-617	2e-40	157	+	2	0.00218815	0	0.997812	0.00218815	180	0.7102	-0.611377	0.0109048	coding	0.9668
Cluster-2127.0	Cluster-2127.0_c23032_g1_i1	1219	-6.17	72.25	3.11	2.0926e-131	3.7148e-129	4	8	8	411	369	789	0.32	21.96	-	-	-	-	-	-	-	-	-	-	-	-	-	-	-	-	-	-	-	-	-	270	+	0	0.00660429	0	0.993396	0.00660429	768	0.9988	0.239123	0.947919	noncoding	-0.241151
Cluster-1978.0	Cluster-1978.0_c20909_g1_i1	1964	6.56	94.66	3.26	8.85078e-131	1.56174e-128	507	496	631	1	5	12	11.02	0.1	-	-	-	-	-	-	-	-	-	-	-	-	-	-	-	-	-	-	TIGR02168___COG0419	605-1339___101-1339	5.00e-06___6.00e-06	528	+	1	0.00146569	0	0.998534	0.00146569	1575	1.2631	0.353608	0.999959	coding	2.0378
Cluster-20652.0	Cluster-20652.0_c20600_g1_i1	730	-6.98	126.37	3.18	1.69251e-130	2.96858e-128	3	2	7	525	387	694	0.2	35.93	234	19.726	20.5128	Protein_spitz	-	-	-	229	19.726	20.9607	AAEL011205-PA	_tr_Aedes_aegypti	-	-	-	-	-	-	-	-	-	142	+	1	0.133505	0	0.866495	0.133505	348	0.951	0.376494	0.507509	coding	0.0254087
Cluster-4352.0	Cluster-4352.0_c21808_g1_i1	516	9.35	654.55	3.11	4.00997e-130	6.99142e-128	572	455	453	1	1	0	60.61	0.02	-	-	-	-	-	-	-	-	-	-	-	-	-	-	-	-	-	-	-	-	-	129	+	1	0.0608692	0	0.939131	0.0608692	378	0.6159	-0.458383	0.0836029	noncoding	-0.952725
Cluster-6143.0	Cluster-6143.0_c25150_g2_i1	1094	-8.77	436.12	5.99	3.19254e-129	5.5333e-127	8	8	9	1820	3594	6552	0.28	132.06	403	80.8958	73.201	Soluble_calcium-activated_nucleotidase_1	3.6.1.6	Nucleoside_diphosphate_phosphatase.	-	332	91.042	100	37.7_kDa_salivary_protein_SP01	_tr_Phlebotomus_perniciosus	-	-	GO:0005509___GO:0016462	calcium_ion_binding___pyrophosphatase_activity	-	-	pfam06079___PTZ00486	127-993___100-993	6.00e-166___2.00e-84	339	+	0	0.00351188	0	0.996488	0.00351188	999	1.0776	0.107547	0.993549	coding	4.72989
Cluster-21352.0	Cluster-21352.0_c24410_g1_i1	1401	-4.77	27.24	3.98	6.72203e-129	1.15821e-126	31	36	29	703	758	1302	1.34	32.66	-	-	-	-	-	-	-	-	-	-	-	-	-	-	-	-	-	-	-	-	-	194	+	0	0.00405655	0	0.995943	0.00405655	558	0.9269	-0.146739	0.418317	noncoding	-0.12172
Cluster-5598.0	Cluster-5598.0_c20661_g2_i1	928	-4.39	20.94	13.17	1.74645e-128	2.99153e-126	31817	16044	26774	516659	365271	715185	1315.79	23646	275	78.556	84.3636	Trypsin-3	3.4.21.4	Trypsin.	-	271	87.6078	100	Putative_trypsin_1	_tr_Phlebotomus_perniciosus	-	-	GO:0004252	serine-type_endopeptidase_activity	-	-	cd00190___smart00020___pfam00089___COG5640	162-860___159-851___162-851___150-863	9.00e-95___3.00e-94___4.00e-64___4.00e-34	274	+	2	0.0059468	0	0.994053	0.0059468	816	1.1252	0.162448	0.980454	coding	2.88697
Cluster-1455.0	Cluster-1455.0_c20627_g1_i1	1510	5.19	36.44	3.49	2.17632e-128	3.7062e-126	641	581	664	15	9	31	17.47	0.43	-	-	-	-	-	-	-	364	50.8609	87.9121	Uncharacterized_protein	_tr_Anopheles_sinensis	-	-	-	-	-	-	-	-	-	296	+	0	0.00372583	0	0.996274	0.00372583	879	0.7668	-0.134634	0.871193	coding	1.73434
Cluster-17337.0	Cluster-17337.0_c19327_g3_i1	716	-7.04	131.92	6.98	1.20991e-127	2.04852e-125	44	63	55	7794	6521	6845	3.56	424.6	211	68.2961	78.673	Protein_G12	-	-	-	181	69.5531	91.7127	Putative_microvillar-like_protein_2_(Fragment)	_tr_Phlebotomus_perniciosus	-	-	-	-	-	-	pfam06757___pfam06757	95-631___398-652	1.00e-44___5.00e-06	218	-	1	0.0135442	0	0.986456	0.0135442	630	1.1685	0.602845	0.976542	coding	2.61865
Cluster-21384.0	Cluster-21384.0_c24813_g2_i1	2684	6.76	108.4	3.23	3.15047e-127	5.30347e-125	572	501	518	5	6	4	8.62	0.07	-	-	-	-	-	-	-	-	-	-	-	-	-	-	-	-	-	-	-	-	-	868	+	0	0.00346334	0	0.996537	0.00346334	2604	0.8825	-0.0974136	1	coding	4.05503
Cluster-142.0	Cluster-142.0_c20052_g1_i1	484	-8.84	457.81	2.65	1.0669e-126	1.78575e-124	0	0	2	339	265	529	0.06	44.06	-	-	-	-	-	-	-	-	-	-	-	-	-	-	-	-	-	-	-	-	-	139	+	2	0.0416279	0	0.958372	0.0416279	384	0.413	-0.287793	0.0757901	noncoding	-0.73171
Cluster-14958.0	Cluster-14958.0_c24390_g1_i7	226	10.74	1711.2	3.7	2.19708e-126	3.65652e-124	662	524	1103	0	0	1	657.13	0.54	-	-	-	-	-	-	-	-	-	-	-	-	-	-	-	-	-	-	-	-	-	75	+	1	0.648365	0	0.351635	0.648365	180	1.211	0.144856	0.366784	noncoding	-1.07382
Cluster-7111.0	Cluster-7111.0_c22591_g1_i1	837	-3.8	13.92	5.29	6.11569e-126	1.01206e-123	131	156	165	1803	1614	3338	9.94	127.3	285	50.5376	49.4737	Ribonuclease_H1	3.1.26.4	Ribonuclease_H.	-	360	52.3297	40.5556	Ribonuclease_H1	_tr_Zootermopsis_nevadensis	-	-	-	-	-	-	cd09280___cd13934___cd09278___COG0328___PRK00203___pfam00075___cd06222___cd09279___PRK08719___cd09276___PRK06548___cd09277	177-599___177-599___177-599___171-599___174-596___162-599___183-587___177-599___168-599___177-599___183-635___306-596	8.00e-60___1.00e-34___6.00e-33___3.00e-29___3.00e-23___3.00e-21___4.00e-14___1.00e-10___5.00e-10___5.00e-10___2.00e-09___7.00e-09	170	-	1	0.00377402	0	0.996226	0.00377402	471	0.9594	0.401046	0.742015	coding	1.0285
Cluster-11017.0	Cluster-11017.0_c21081_g1_i1	776	8	255.58	2.92	6.23627e-125	1.02622e-122	531	352	427	1	1	3	25.8	0.15	-	-	-	-	-	-	-	-	-	-	-	-	-	-	-	-	-	-	-	-	-	199	+	0	0.0402555	0	0.959745	0.0402555	531	1.0837	-0.0498137	0.725849	noncoding	-0.373359
Cluster-13363.0	Cluster-13363.0_c20040_g1_i1	486	8.26	306.06	2.89	2.30687e-124	3.77489e-122	402	347	535	0	2	2	54.85	0.13	-	-	-	-	-	-	-	-	-	-	-	-	-	-	-	-	-	-	-	-	-	126	+	1	0.00418017	0	0.99582	0.00418017	285	0.9934	0.238744	0.40204	noncoding	-0.465066
Cluster-12183.0	Cluster-12183.0_c26045_g4_i1	2515	5.4	42.09	3.15	2.67663e-124	4.35562e-122	494	438	564	13	7	17	8.89	0.19	470	41.1531	72.766	Putative_serine/threonine-protein_kinase_C05D10.2	2.7.11.24	Mitogen-activated_protein_kinase.	-	865	42.9423	42.0809	Mitogen-activated_protein_kinase	_tr_Bactrocera_dorsalis	-	-	-	-	-	-	cd07852___cd07834___cd07849___cd07855___cd07851___cd07858___cd07857___cd07829___smart00220___cd07859___cd07830___pfam00069___cd05118___cd07841___cd07840___cd07832___cd07833___cd07856___cd07835___cd07838	611-1642___635-1636___623-1636___632-1588___653-1645___635-1555___632-1636___635-1522___635-1525___635-1555___635-1522___635-1525___635-1522___632-1561___635-1522___650-1522___632-1522___617-1633___650-1522___650-1525	0.00e+00___3.00e-123___5.00e-91___2.00e-88___3.00e-84___6.00e-84___1.00e-81___3.00e-79___3.00e-76___9.00e-76___6.00e-75___6.00e-74___3.00e-73___6.00e-73___8.00e-71___2.00e-70___6.00e-68___2.00e-65___8.00e-64___1.00e-63	657	+	1	0.00481256	0	0.995187	0.00481256	1932	1.1441	0.438792	0.999996	coding	6.34073
Cluster-11926.0	Cluster-11926.0_c21709_g1_i1	1731	5.56	47.18	3.33	2.12572e-123	3.44002e-121	591	522	580	13	12	12	14.35	0.24	843	65.6846	50.7711	Tubulin_polyglutamylase_TTLL6	-	-	-	888	57.1924	37.0495	AGAP002623-PA	_tr_Anopheles_gambiae	GO:0006464	cellular_protein_modification_process	-	-	-	-	pfam03133	289-1137	2e-77	546	+	0	0.00308162	0	0.996918	0.00308162	1626	1.0856	0.249779	0.999958	coding	4.65116
Cluster-8261.0	Cluster-8261.0_c19784_g2_i1	926	-4.91	30.15	7	6.25093e-123	1.00602e-120	289	194	234	5572	4501	14127	10.93	338.89	275	72.8942	81.0909	Trypsin-3	3.4.21.4	Trypsin.	-	259	83.9093	100	Putative_trypsin_2	_tr_Phlebotomus_perniciosus	-	-	GO:0004252	serine-type_endopeptidase_activity	-	-	smart00020___cd00190___pfam00089___COG5640	95-766___98-775___98-766___95-826	3.00e-79___1.00e-78___2.00e-53___8.00e-23	261	+	1	0.000773823	0	0.999226	0.000773823	777	1.0511	0.0996162	0.960937	coding	1.92842
Cluster-11362.0	Cluster-11362.0_c26463_g1_i1	6431	3.31	9.94	5.27	6.78238e-123	1.08559e-120	2082	1716	2305	190	135	328	12.44	1.18	1247	54.2995	95.1885	Nitric_oxide_synthase	1.14.13.39	Nitric-oxide_synthase_(NADPH_dependent).	-	1545	53.7863	76.1165	Nitric_oxide_synthase	_sp_Anopheles_stephensi	GO:0006809	nitric_oxide_biosynthetic_process	GO:0050660___GO:0010181___GO:0020037___GO:0005506___GO:0050661___GO:0004517	flavin_adenine_dinucleotide_binding___FMN_binding___heme_binding___iron_ion_binding___NADP_binding___nitric-oxide_synthase_activity	-	-	cd00795___pfam02898___cd00575___cd06202___cd00794___COG4362___COG0369___cd06204___cd06199___cd06207___TIGR01931___cd06203___cd06182___cd06206___PRK06214___pfam00667___PRK10953___PRK10953___cd06208___cd00322___cd06201	1227-2450___1356-2450___1377-2444___3375-4556___1377-2441___1374-2441___2586-4541___3393-4541___3387-4544___3393-4529___2526-4544___3411-4541___3780-4544___3438-4544___3399-4544___3381-4010___3003-4544___2595-2777___3882-4532___3852-4454___3882-4544	0.00e+00___0.00e+00___0.00e+00___3.00e-163___1.00e-120___3.00e-104___2.00e-92___8.00e-76___8.00e-73___5.00e-68___2.00e-67___4.00e-66___5.00e-63___5.00e-55___1.00e-54___2.00e-53___2.00e-50___8.00e-06___1.00e-29___3.00e-23___4.00e-22	1260	+	2	0.000781355	0	0.999219	0.000781355	3771	1.033	0.366068	1	coding	10.8845
Cluster-6463.0	Cluster-6463.0_c24249_g1_i1	2534	8.55	375.17	2.82	6.87931e-121	1.09512e-118	382	380	445	1	2	0	6.46	0.02	4466	99.8027	18.8536	Dynein_beta_chain__ciliary	-	-	-	1001	99.8027	84.1159	Uncharacterized_protein	_sp_Heliocidaris_crassispina	GO:0030030___GO:0007018	cell_projection_organization___microtubule-based_movement	GO:0005524___GO:0016887___GO:0003777	ATP_binding___ATPase_activity___microtubule_motor_activity	GO:0005737___GO:0030286___GO:0005874___GO:0031514	cytoplasm___dynein_complex___microtubule___motile_cilium	pfam03028___pfam12781___COG5245	838-2532___4-438___1273-2016	0.00e+00___5.00e-41___2.00e-09	844	+	0	0.00936608	0	0.990634	0.00936608	2484	1.112	0.31784	1	coding	9.38283
Cluster-10412.1	Cluster-10412.1_c24272_g4_i2	1189	-7.84	229.02	6.65	4.66866e-119	7.39188e-117	14	42	17	3841	5075	9810	0.26	302.72	-	-	-	-	-	-	-	310	78.217	100	36.2_kDa_salivary_protein_SP06	_tr_Phlebotomus_perniciosus	-	-	-	-	-	-	-	-	-	315	+	0	0.00351836	0	0.996482	0.00351836	933	0.8708	0.0950058	0.975327	coding	6.72533
Cluster-202.0	Cluster-202.0_c20454_g1_i1	883	-10.09	1087.67	3.1	6.6422e-119	1.046e-116	0	0	1	544	343	635	0.01	21.11	267	86.6365	98.5019	Trypsin-7	3.4.21.4	Trypsin.	-	254	83.9185	98.4252	Serine-type_enodpeptidase_SP	_tr_Chironomus_riparius	-	-	GO:0004252	serine-type_endopeptidase_activity	-	-	smart00020___cd00190___pfam00089___COG5640	168-821___168-830___168-821___96-821	4.00e-66___7.00e-66___6.00e-54___2.00e-18	273	+	2	0.0122022	0	0.987798	0.0122022	765	0.9245	-0.144497	0.900085	coding	1.22541
Cluster-21415.0	Cluster-21415.0_c20070_g1_i2	1938	9.05	530.73	2.8	7.82418e-119	1.22555e-116	366	379	451	0	1	1	8.2	0.01	-	-	-	-	-	-	-	883	28.1734	22.1971	AAEL006763-PA	_tr_Aedes_aegypti	-	-	GO:0005524	ATP_binding	-	-	pfam00004	1056-1388	9e-07	568	+	2	0.00289812	0	0.997102	0.00289812	1695	0.8967	0.0736061	0.99992	coding	0.980772
Cluster-17364.0	Cluster-17364.0_c24643_g2_i2	2862	-4.29	19.56	4.15	6.81213e-118	1.06135e-115	56	38	56	724	844	1525	0.98	16.33	-	-	-	-	-	-	-	626	35.0105	53.3546	GF18191	_tr_Drosophila_ananassae	-	-	GO:0005234___GO:0004970	extracellular-glutamate-gated_ion_channel_activity___ionotropic_glutamate_receptor_activity	GO:0016020	membrane	-	-	-	368	+	2	0.000219738	0	0.99978	0.000219738	909	0.9668	0.238557	0.862139	coding	0.972658
Cluster-19346.4	Cluster-19346.4_c24835_g3_i1	4793	-4.73	26.45	4.11	7.31617e-118	1.13385e-115	40	42	26	824	695	1588	0.43	6.68	906	27.6028	48.5651	Probable_RNA-directed_DNA_polymerase_from_transposon_BS	2.7.7.49	RNA-directed_DNA_polymerase.	-	1343	52.3263	62.0998	Uncharacterized_protein	_tr_Acyrthosiphon_pisum	-	-	GO:0008270	zinc_ion_binding	-	-	cd01650___pfam00078___cd01651___pfam03372___cd09076___COG3344___pfam14529	2536-3327___2569-3327___2551-3204___1090-1695___1090-1716___2209-3186___1381-1707	8.00e-52___2.00e-28___6.00e-14___1.00e-08___3.00e-08___4.00e-07___7.00e-06	964	+	0	0.00177309	0	0.998227	0.00177309	2892	0.8124	-0.30328	1	coding	4.42757
Cluster-8455.0	Cluster-8455.0_c23536_g10_i1	1894	5.29	39.01	3.26	1.33522e-117	2.05841e-115	535	504	567	11	13	19	12.75	1.14	608	88.5428	91.6118	Kelch-like_protein_10	-	-	Protein_modification;_protein_ubiquitination	607	91.3939	94.8929	AAEL007144-PA_(Fragment)	_tr_Aedes_aegypti	-	-	-	-	-	-	PHA03098___PHA03098___pfam07707___smart00875___PHA02713___PHA02790___PHA02790___pfam00651___pfam01344___pfam01344___pfam01344___pfam01344___pfam01344___smart00612___smart00612___smart00612___smart00612___smart00612___smart00225___pfam13964___PLN02193___PLN02153___cd14735___TIGR03548	96-1676___1314-1736___468-737___423-737___78-1502___264-1532___1014-1676___90-407___1278-1409___1557-1691___1416-1550___996-1133___1140-1268___1311-1451___1593-1733___1452-1592___1176-1310___1032-1172___123-407___1278-1421___993-1613___993-1613___405-599___960-1391	1.00e-68___5.00e-13___9.00e-20___8.00e-18___8.00e-18___2.00e-16___7.00e-12___3.00e-13___1.00e-12___4.00e-10___5.00e-09___3.00e-07___2.00e-06___3.00e-12___2.00e-10___2.00e-09___1.00e-08___8.00e-07___5.00e-10___2.00e-09___2.00e-08___1.00e-06___3.00e-06___4.00e-06	603	+	2	0.000550974	0	0.999449	0.000550974	1743	0.8335	-0.0262299	0.999924	coding	2.97216
Cluster-19039.0	Cluster-19038.0_c21290_g1_i1	883	-9.7	830.37	6.09	2.86772e-117	4.39782e-115	5	4	5	4739	3498	3061	0.15	132.23	-	-	-	-	-	-	-	-	-	-	-	-	-	-	-	-	-	-	-	-	-	94	+	0	0.0602232	0	0.939777	0.0602232	156	0.8414	-0.569002	0.0116531	noncoding	-1.12639
Cluster-11017.1	Cluster-11017.1_c21081_g1_i2	786	7.35	163.7	2.93	2.97985e-117	4.54598e-115	422	330	567	2	2	4	31.28	0.17	-	-	-	-	-	-	-	-	-	-	-	-	-	-	-	-	-	-	-	-	-	202	+	1	0.0205291	0	0.979471	0.0205291	567	1.2157	0.083072	0.879512	noncoding	-0.121388
Cluster-5301.0	Cluster-5301.0_c22896_g1_i2	1931	-4.72	26.41	3.56	1.74442e-115	2.64745e-113	37	16	22	578	553	920	0.56	14.68	610	81.7193	89.1803	Sodium-coupled_monocarboxylate_transporter_1	-	-	-	671	82.6515	80.3279	AAEL001813-PA	_tr_Aedes_aegypti	GO:0055085	transmembrane_transport	GO:0005215	transporter_activity	GO:0016021	integral_to_membrane	cd11492___cd11519___cd11504___cd11505___cd11520___cd11503___cd10326___TIGR00813___cd11495___cd10322___cd11494___COG0591___cd11493___cd10329___cd11478___cd11475___cd11477___pfam00474___cd11490___cd10328	67-1593___58-1608___58-1599___58-1599___58-1599___70-1608___118-1362___175-1362___58-1593___118-1362___124-1362___118-1599___118-1362___136-1359___127-1362___127-1362___67-1305___166-1356___139-1356___139-1362	3.00e-179___9.00e-93___5.00e-89___3.00e-86___5.00e-81___4.00e-73___8.00e-72___5.00e-65___1.00e-63___2.00e-52___3.00e-51___1.00e-44___1.00e-44___4.00e-35___1.00e-29___4.00e-29___9.00e-28___4.00e-23___2.00e-19___2.00e-19	571	+	0	0.000152988	0	0.999847	0.000152988	1713	0.8855	-0.12986	0.999887	coding	4.38575
Cluster-17930.0	Cluster-17930.0_c21963_g3_i1	3156	-2.87	7.29	5.72	1.9402e-114	2.9294e-112	366	330	410	2311	2228	3890	5.1	33.68	542	11.4068	22.6937	Homeotic_protein_ocelliless	-	-	-	458	12.8327	31.441	AGAP000215-PA_(Fragment)	_tr_Anopheles_gambiae	-	-	GO:0003677	DNA_binding	GO:0005634	nucleus	pfam00046___cd00086___smart00389___COG5576	856-996___856-999___856-993___796-999	4.00e-18___2.00e-16___2.00e-15___2.00e-10	478	+	0	0.000871199	0	0.999129	0.000871199	1230	0.7463	0.325436	0.978565	coding	1.10741
Cluster-9106.0	Cluster-9106.0_c20442_g1_i1	1024	6.29	78.37	3.14	9.95107e-113	1.49475e-110	499	500	487	5	3	12	20.94	0.12	257	63.8672	90.6615	Outer_dense_fiber_protein_3-B	-	-	-	229	62.1094	94.3231	GK14096	_tr_Drosophila_willistoni	-	-	-	-	-	-	-	-	-	224	+	2	0.00192298	0	0.998077	0.00192298	672	0.7724	-0.109371	0.692918	coding	0.350976
Cluster-1009.0	Cluster-1009.0_c22093_g2_i1	868	6.66	100.94	2.54	1.38215e-112	2.06553e-110	345	287	358	1	2	7	15.27	0.09	503	69.47	38.3698	Zinc_metalloproteinase_nas-14	3.4.24.21	Astacin.	-	263	91.2442	99.6198	Metalloendopeptidase	_tr_Phlebotomus_papatasi	-	-	GO:0004222___GO:0008270	metalloendopeptidase_activity___zinc_ion_binding	-	-	cd04280___pfam01400___cd04283___cd04281___cd04282___smart00235___cd04268___cd00203___cd04277	241-813___229-825___208-819___217-819___154-819___235-594___247-813___295-813___202-546	2.00e-70___4.00e-61___9.00e-51___7.00e-41___2.00e-35___6.00e-23___9.00e-12___6.00e-11___8.00e-06	277	+	0	0.0382852	0	0.961715	0.0382852	807	0.8544	-0.260223	0.891505	coding	1.76608
Cluster-5863.2	Cluster-5863.2_c25213_g4_i2	1756	4.99	31.87	3.13	1.94392e-112	2.89033e-110	471	428	568	11	14	23	12.97	0.33	-	-	-	-	-	-	-	339	47.1526	76.4012	AGAP002139-PA-like_protein	_tr_Anopheles_sinensis	-	-	-	-	-	-	COG1196___COG1196___COG1196___COG1196___COG1196___COG1196___TIGR02169___pfam13868___TIGR02168___PRK03918___COG0419___COG1579	1122-1754___1215-1742___1161-1742___1161-1751___1158-1751___1281-1745___1200-1754___1161-1754___1161-1748___903-1754___1155-1754___1263-1754	6.00e-09___3.00e-07___4.00e-07___2.00e-06___4.00e-06___7.00e-06___1.00e-08___4.00e-08___3.00e-07___3.00e-07___7.00e-06___8.00e-06	268	+	1	0.0190503	0	0.98095	0.0190503	753	0.9873	-0.126698	0.758307	coding	2.99084
Cluster-1089.0	Cluster-1089.0_c26081_g1_i2	1341	-7.36	163.82	2.6	2.11534e-110	3.12932e-108	3	1	2	341	241	511	0.05	9.93	158	29.7539	81.0127	Eukaryotic_translation_initiation_factor_5A-1	-	-	-	160	28.8591	77.5	Eukaryotic_translation_initiation_factor_5A-2	_sp_Arabidopsis_thaliana	GO:0008612___GO:0045901___GO:0045905___GO:0006452___GO:0010089	peptidyl-lysine_modification_to_hypusine___positive_regulation_of_translational_elongation___positive_regulation_of_translational_termination___translational_frameshifting___xylem_development	GO:0043022___GO:0003746___GO:0003743	ribosome_binding___translation_elongation_factor_activity___translation_initiation_factor_activity	-	-	PLN03107___pfam01287___TIGR00037___PTZ00328___cd04468	157-555___319-555___151-555___157-555___337-555	1.00e-17___3.00e-10___6.00e-10___8.00e-10___4.00e-09	155	+	0	0.00517316	0	0.994827	0.00517316	456	1.0889	0.188745	0.531967	coding	0.238131
Cluster-3026.0	Cluster-3026.0_c25837_g1_i1	5049	-2.81	7.01	5.71	3.31604e-110	4.88091e-108	397	341	400	2230	2069	4202	2.98	20.11	1280	71.836	82.2656	Zinc_finger_protein_208	-	-	-	1178	71.7172	93.6333	Uncharacterized_protein_(Fragment)	_tr_Oryzias_latipes	-	-	GO:0046872___GO:0003676	metal_ion_binding___nucleic_acid_binding	-	-	COG5048	1663-2214	1e-07	1349	+	0	0.00317937	0	0.996821	0.00317937	3930	0.9437	0.116756	1	coding	7.74999
Cluster-12150.0	Cluster-12150.0_c21347_g1_i1	1180	6.85	115.65	3.42	4.8598e-110	7.11742e-108	517	611	692	5	8	3	21.72	0.08	-	-	-	-	-	-	-	-	-	-	-	-	-	-	-	-	-	-	-	-	-	161	+	1	0.0120469	0	0.987953	0.0120469	390	0.7016	-0.00880991	0.134231	noncoding	-0.573715
Cluster-11202.0	Cluster-11202.0_c22926_g1_i1	1653	-2.69	6.45	6.14	6.73752e-110	9.81835e-108	560	460	637	3260	2721	5189	14.61	83.22	547	76.588	75.3199	Regulator_of_chromosome_condensation	-	-	-	435	76.225	96.5517	Regulator_of_chromosome_condensation_(Fragment)	_tr_Ceratitis_capitata	-	-	-	-	-	-	COG5184___pfam00415___pfam00415___pfam00415___pfam00415	180-1394___1200-1355___372-521___219-365___528-677	3.00e-55___4.00e-11___9.00e-08___5.00e-06___5.00e-06	489	+	2	0.0175867	0	0.982413	0.0175867	1368	1.0191	0.415857	0.999697	coding	3.73791
Cluster-3502.0	Cluster-3502.0_c21073_g3_i1	3729	-3.35	10.22	4.29	1.16494e-109	1.68922e-107	115	72	119	905	840	1498	0.96	8.78	288	19.3886	84.0278	G1/S-specific_cyclin-D2	-	-	-	339	25.9051	99.705	Putative_uncharacterized_protein	_tr_Culex_quinquefasciatus	-	-	-	-	GO:0005634	nucleus	pfam00134___COG5024	1315-1629___1258-1698	9.00e-22___7.00e-07	330	+	0	0.0067376	0	0.993262	0.0067376	978	1.2825	0.462505	0.939747	coding	2.30951
Cluster-13100.0	Cluster-13100.0_c21594_g1_i1	1475	7.72	211.25	3.3	1.56808e-109	2.26259e-107	573	588	503	0	5	3	16.04	0.07	522	86.2373	82.9502	Proton-coupled_amino_acid_transporter_4	-	-	-	454	87.0508	94.4934	Putative_amino_acid_transporter_(Fragment)	_tr_Corethrella_appendiculata	-	-	-	-	GO:0016021	integral_to_membrane	pfam01490___COG0814___PTZ00206	150-1361___132-1364___846-1361	3.00e-75___4.00e-30___2.00e-07	429	+	2	0.000173072	0	0.999827	0.000173072	1281	1.1738	0.207623	0.999469	coding	4.98458
Cluster-157.0	Cluster-157.0_c24599_g4_i1	958	-4.13	17.52	7.44	4.05305e-109	5.8195e-107	554	476	602	6155	7778	17402	26.36	433.86	232	56.3674	76.2931	Venom_allergen_5	-	-	-	271	84.5511	99.631	30_kDa_antigen_5-related_salivary_protein_SP07	_tr_Phlebotomus_perniciosus	-	-	-	-	-	-	cd05380___smart00198___pfam00188___cd05383___cd00168___cd05559___cd05381___cd05385___cd05382___cd05384	192-656___192-659___204-656___189-659___201-659___192-656___201-656___201-656___192-605___192-656	4.00e-41___1.00e-21___2.00e-16___8.00e-14___9.00e-13___2.00e-11___4.00e-11___8.00e-11___1.00e-06___3.00e-06	270	+	2	0.00147686	0	0.998523	0.00147686	648	0.7983	0.241052	0.831702	coding	2.89608
Cluster-16096.0	Cluster-16096.0_c24343_g5_i1	1795	-3.22	9.32	4.99	4.33915e-109	6.19991e-107	190	157	187	1628	1166	2446	5.26	46.33	597	44.4568	47.5712	Methyltransferase-like_protein_25	-	-	-	493	71.0306	99.7972	GJ20770	_tr_Drosophila_virilis	-	-	-	-	-	-	pfam13679	758-1204	6e-22	434	+	1	0.00200198	0	0.997998	0.00200198	1284	0.7215	-0.148057	0.992902	coding	3.15082
Cluster-9939.1	Cluster-9939.1_c21576_g2_i1	1414	-3.19	9.14	6.68	8.25682e-109	1.17403e-106	596	503	658	3954	4263	9094	23.09	177.8	205	34.5827	82.439	Venom_allergen_5	-	-	-	396	67.6803	83.5859	GF17401	_tr_Drosophila_ananassae	-	-	-	-	GO:0005576	extracellular_region	cd05380___smart00198___cd05383___cd05382___cd00168___cd05559___pfam00188___cd05384___cd05385___cd05381	364-795___358-798___373-798___364-810___370-795___373-795___376-792___370-816___370-801___370-828	3.00e-51___1.00e-41___5.00e-33___5.00e-29___5.00e-27___1.00e-25___3.00e-24___1.00e-22___1.00e-21___9.00e-16	339	+	0	0.00396172	0	0.996038	0.00396172	1002	0.8538	0.394001	0.990439	coding	2.21478
Cluster-20199.1	Cluster-20199.1_c21921_g1_i1	1143	4.09	17.03	3.62	1.61061e-108	2.27905e-106	696	562	759	32	40	50	28.06	0.94	-	-	-	-	-	-	-	96	16.0105	70.8333	C-Myc-binding_protein__putative	_tr_Perkinsus_marinus_(strain_ATCC_50983_/_TXsc)	GO:0006355	regulation_of_transcription,_DNA-dependent	GO:0003713	transcription_coactivator_activity	-	-	-	-	-	261	+	0	0.021788	0	0.978212	0.021788	783	0.9926	0.0490058	0.935117	coding	0.214465
Cluster-14257.0	Cluster-14257.0_c25962_g3_i1	799	7.65	201.21	2.82	4.20158e-108	5.91675e-106	399	406	396	0	2	4	23.37	0.1	203	64.5807	83.7438	Mpv17-like_protein	-	-	-	206	64.9562	83.9806	AAEL001601-PA	_tr_Aedes_aegypti	-	-	-	-	GO:0016021	integral_to_membrane	pfam04117	492-695	6e-14	191	+	2	0.0089518	0	0.991048	0.0089518	558	0.5888	-0.193725	0.345422	coding	1.87817
Cluster-6275.0	Cluster-6275.0_c21602_g1_i1	1323	-5.7	52	2.89	5.52417e-108	7.74203e-106	8	3	13	389	348	556	0.38	15.36	781	39.9093	22.5352	Homeobox_protein_SIX4	-	-	-	300	68.9342	97.3333	AAEL010327-PA	_tr_Aedes_aegypti	GO:0006355	regulation_of_transcription,_DNA-dependent	GO:0043565	sequence-specific_DNA_binding	GO:0005634	nucleus	cd00086___smart00389___pfam00046___pfam05920	906-1070___912-1061___909-1061___957-1055	4.00e-14___5.00e-13___3.00e-11___7.00e-09	396	+	2	0.00224533	0	0.997755	0.00224533	1092	1.1179	0.549326	0.998791	coding	5.97896
Cluster-21943.0	Cluster-21943.0_c24881_g3_i1	3041	-3.02	8.12	7.74	1.40484e-106	1.95948e-104	1457	1099	1537	10712	7366	17105	18.79	141.43	547	50.1151	97.2578	Mitochondrial_sodium/hydrogen_exchanger_9B2	-	-	-	681	63.1371	92.3642	Na___/H____hydrogen_antiporter_1	_tr_Anopheles_darlingi	-	-	GO:0015299	solute:hydrogen_antiporter_activity	GO:0016021	integral_to_membrane	pfam00999___COG0025___COG0475	905-2074___896-2131___905-2107	3.00e-29___6.00e-24___9.00e-15	669	+	1	0.00322113	0	0.996779	0.00322113	2001	1.2078	0.34776	0.999995	coding	5.92935
Cluster-19621.3	Cluster-19621.3_c24468_g3_i4	970	5.94	61.52	3.29	1.46972e-106	2.04026e-104	500	540	612	3	12	13	31.18	0.02	-	-	-	-	-	-	-	280	29.0722	33.5714	Uncharacterized_protein	_tr_Bactrocera_dorsalis	-	-	-	-	-	-	-	-	-	278	+	0	0.0103014	0	0.989699	0.0103014	777	0.9104	-0.128395	0.898693	coding	2.11499
Cluster-996.0	Cluster-996.0_c22444_g2_i1	1942	-2.87	7.33	5.3	2.16985e-106	2.99797e-104	296	210	324	1850	1557	2910	6.16	40.7	648	75.8496	73.9198	Probable_ATP-dependent_RNA_helicase_DDX43	3.6.4.13	RNA_helicase.	-	750	72.6056	62.6667	Putative_rna_helicase	_sp_Homo_sapiens	GO:0006200	ATP_catabolic_process	GO:0005524___GO:0004004___GO:0003723	ATP_binding___ATP-dependent_RNA_helicase_activity___RNA_binding	GO:0005622	intracellular	PTZ00110___COG0513___PRK11776___PRK11192___cd00268___PRK10590___PRK11634___PRK04837___PRK01297___PTZ00424___PLN00206___PRK04537___pfam00270___smart00487___cd00046___cd00079___smart00490___pfam00271___COG0514___TIGR00614	76-1671___430-1671___559-1611___499-1632___517-1122___529-1551___532-1542___517-1548___511-1563___514-1563___388-1674___517-1548___574-1089___547-1143___616-1068___1186-1548___1279-1524___1294-1524___604-1587___559-1524	5.00e-163___2.00e-145___5.00e-93___1.00e-91___6.00e-91___2.00e-90___2.00e-83___1.00e-80___2.00e-78___8.00e-73___2.00e-68___5.00e-61___4.00e-54___8.00e-54___1.00e-42___1.00e-37___7.00e-29___2.00e-28___1.00e-21___4.00e-19	578	+	0	0.0120573	0	0.987943	0.0120573	1302	1.1616	0.531757	0.999601	coding	7.79862
Cluster-6796.0	Cluster-6796.0_c21819_g2_i1	1397	-4.12	17.39	3.99	2.65092e-105	3.64546e-103	37	56	55	747	701	1275	1.61	27.4	379	52.6127	63.3245	Cyclin-J	-	-	-	435	61.2026	65.977	Uncharacterized_protein	_tr_Lepisosteus_oculatus	GO:0007049___GO:0051301___GO:0000079	cell_cycle___cell_division___regulation_of_cyclin-dependent_protein_kinase_activity	-	-	GO:0005634	nucleus	pfam00134___pfam02984___COG5024	269-661___779-1009___251-1018	2.00e-08___4.00e-08___4.00e-07	377	+	1	0.00466907	0	0.995331	0.00466907	1116	0.971	0.198836	0.996166	coding	1.81089
Cluster-9366.0	Cluster-9366.0_c21084_g1_i1	708	8.07	268.76	2.7	7.64625e-104	1.04657e-101	328	368	413	1	1	2	28.69	0.09	-	-	-	-	-	-	-	-	-	-	-	-	-	-	-	-	-	-	-	-	-	123	+	2	0.0281439	0	0.971856	0.0281439	312	1.0938	0.346304	0.524216	noncoding	-0.2319
Cluster-18997.0	Cluster-18997.0_c21454_g1_i1	1493	-3.45	10.92	4.33	1.2167e-103	1.6576e-101	84	86	123	966	782	1638	2.72	28.67	316	57.6691	94.9367	Retinol_dehydrogenase_12	-	-	-	338	56.2626	87.2781	AAEL013483-PA	_tr_Aedes_aegypti	-	-	GO:0016491	oxidoreductase_activity	-	-	cd09807___cd05327___cd09809___PRK06197___PRK06196___cd05324___COG1028___cd05233___cd09810___PRK05557___cd05333___TIGR01830___PRK05854___PRK12826___cd08930___PRK05653___PRK08063___PRK12825___cd05344___cd05359	445-1209___442-1200___442-1209___445-1134___430-1224___445-1140___436-990___451-1104___445-1209___436-990___445-1038___451-1101___436-1137___433-984___439-969___436-984___436-969___436-984___442-990___451-990	1.00e-68___2.00e-63___7.00e-35___3.00e-27___8.00e-27___2.00e-26___7.00e-23___5.00e-21___1.00e-19___3.00e-19___2.00e-16___4.00e-14___1.00e-13___1.00e-13___2.00e-13___4.00e-13___5.00e-13___1.00e-12___2.00e-12___3.00e-12	320	+	0	0.002231	0	0.997769	0.002231	951	1.0614	0.115152	0.982766	coding	3.14978
Cluster-1123.0	Cluster-1123.0_c20457_g1_i1	889	5.48	44.76	3.69	1.4799e-103	2.00684e-101	597	714	853	11	10	31	38.27	0.79	406	69.8538	51.2315	CRISP/Allergen/PR-1	-	-	-	251	84.3645	100	Uncharacterized_protein	_tr_Lutzomyia_ayacuchensis	-	-	-	-	-	-	cd05380___smart00198___cd00168___cd05383___cd05385___pfam00188___cd05559___cd05382___cd05384___cd05381	198-677___192-674___198-674___198-611___210-677___210-674___198-674___192-608___198-674___201-674	9.00e-32___3.00e-21___1.00e-13___3.00e-12___4.00e-12___9.00e-11___4.00e-10___4.00e-09___2.00e-08___9.00e-07	257	+	2	0.0132103	0	0.98679	0.0132103	753	1.0798	0.234733	0.969117	coding	2.02835
Cluster-10435.0	Cluster-10435.0_c21201_g1_i1	518	11.04	2108.31	2.16	3.85823e-103	5.20789e-101	273	231	263	0	0	0	41.7	0.02	-	-	-	-	-	-	-	411	88.61	31.1436	Kazal-type_serine_proteinase_inhibitor_2	_tr_Fenneropenaeus_chinensis	-	-	-	-	-	-	smart00280___cd01327	241-387___250-387	1.00e-06___2.00e-06	172	+	0	0.0409242	0	0.959076	0.0409242	369	1.0492	-0.556869	0.195582	noncoding	-0.7975
Cluster-1426.0	Cluster-1426.0_c21950_g1_i1	1349	10.98	2024.17	2.11	7.68353e-103	1.03238e-100	270	192	282	0	0	0	7.44	0	430	86.9533	94.8837	Zinc_carboxypeptidase_A_1	-	-	-	422	91.6234	99.2891	Carboxypeptidase_A-like_protein	_tr_Phlebotomus_papatasi	-	-	GO:0004181___GO:0008270	metallocarboxypeptidase_activity___zinc_ion_binding	-	-	cd03860___smart00631___pfam00246___cd06248___cd06247___cd06246___cd03871___cd03870___cd03872___cd03859___cd06228___cd00596___cd06226___cd06227___cd06229___cd03858___COG2866___cd03868___cd06904___cd06237	404-1252___404-1210___422-1228___398-1246___404-1246___398-1231___392-1231___401-1246___404-1231___401-1198___434-1108___551-1189___455-1156___404-1168___491-1009___404-793___482-805___404-793___551-943___416-964	2.00e-119___3.00e-89___8.00e-75___7.00e-68___5.00e-61___2.00e-56___4.00e-54___3.00e-53___4.00e-48___2.00e-46___3.00e-30___9.00e-29___2.00e-26___4.00e-20___1.00e-18___3.00e-12___9.00e-10___3.00e-09___9.00e-09___3.00e-08	419	+	1	0.00717828	0	0.992822	0.00717828	1251	0.8362	-0.333325	0.994265	coding	3.5035
Cluster-1426.1	Cluster-14260.1_c19891_g1_i2	2158	6.89	118.67	2.65	9.88054e-102	1.32151e-99	343	342	380	3	5	1	10.36	0.06	643	56.0241	60.3421	Transcription_elongation_factor_B_polypeptide_3	-	-	-	640	56.0241	60.1562	GD21008	_tr_Drosophila_simulans	GO:0006355___GO:0006351	regulation_of_transcription,_DNA-dependent___transcription,_DNA-dependent	GO:0003677	DNA_binding	GO:0016021___GO:0005634	integral_to_membrane___nucleus	pfam06881___pfam08711___smart00509___cd00183___TIGR01385	1382-1639___248-397___221-397___170-397___215-538	1.00e-26___4.00e-13___5.00e-09___6.00e-09___1.00e-06	602	+	1	0.00197058	0	0.998029	0.00197058	1779	1.0838	0.050063	0.999969	coding	6.29667
Cluster-7155.0	Cluster-7155.0_c16525_g1_i2	1709	8.71	419.73	2.47	1.04656e-101	1.3934e-99	283	290	376	0	1	1	7.17	0.01	-	-	-	-	-	-	-	565	51.7847	56.1062	GA10082	_tr_Drosophila_miranda	-	-	-	-	-	-	-	-	-	451	+	0	0.00583315	0	0.994167	0.00583315	1338	1.0415	0.25443	0.999415	coding	0.854909
Cluster-13553.0	Cluster-13553.0_c21354_g1_i1	909	-6.09	68.31	2.42	3.32863e-99	4.41172e-97	7	3	3	288	224	442	0.14	13.53	-	-	-	-	-	-	-	-	-	-	-	-	-	-	-	-	-	-	-	-	-	238	+	1	0.0042695	0	0.99573	0.0042695	660	0.8948	0.122393	0.855405	noncoding	-0.471664
Cluster-3530.0	Cluster-3530.0_c23122_g4_i2	2900	-2.91	7.53	7.91	5.51136e-99	7.27177e-97	1821	1481	1593	10784	10523	16966	29.89	195.2	546	28.9655	51.6484	Amidophosphoribosyltransferase	2.4.2.14	Amidophosphoribosyltransferase.	Purine_metabolism;_IMP_biosynthesis_via_de_novo_pathway;_N(1)-(5-phospho-D-ribosyl)glycinamide_from_5-phospho-alpha-D-ribose_1-diphosphate:_step_1/2	559	29.069	50.0894	AGAP000179-PA-like_protein	_tr_Anopheles_sinensis	-	-	-	-	-	-	COG0034___COG0034___TIGR01134___TIGR01134___PRK07847___PRK07847___PRK09123___PRK09123___PRK05793___PRK05793___PRK07349___PRK07349___PLN02440___PLN02440___PRK07272___PRK07272___PRK08525___PRK08525___PRK08341___PRK08341___PRK07631___PRK07631___PRK06781___PRK06781___PRK06388___PRK06388___cd00715___cd00715___PRK09246___PRK09246___cd00352___pfam00310___TIGR01135___cd06223___COG0449	1885-2697___504-1112___1870-2679___516-1112___1882-2697___501-1112___1882-2694___504-1112___1879-2697___504-1112___1885-2697___504-1106___1885-2679___513-1109___1759-2688___492-1112___1879-2679___513-1112___1873-2679___504-1106___1870-2697___492-1112___1876-2679___492-1112___1876-2691___579-1109___516-1112___1870-2082___1885-2697___516-1109___516-1109___519-1109___516-1109___2113-2520___516-1109	9.00e-120___1.00e-59___7.00e-116___7.00e-55___7.00e-108___2.00e-40___4.00e-107___8.00e-45___3.00e-104___8.00e-53___7.00e-101___5.00e-49___1.00e-91___8.00e-44___2.00e-91___3.00e-34___2.00e-89___7.00e-34___2.00e-85___5.00e-28___5.00e-85___5.00e-33___1.00e-79___2.00e-32___9.00e-79___7.00e-31___2.00e-78___8.00e-28___3.00e-60___1.00e-32___1.00e-39___4.00e-33___3.00e-19___2.00e-18___1.00e-17	299	+	0	0.0120894	0	0.987911	0.0120894	843	1.1427	0.436087	0.89952	coding	5.71136
Cluster-10770.1	Cluster-10770.1_c25769_g2_i1	2521	-2.72	6.6	5.63	9.98482e-99	1.3115e-96	370	305	470	2103	1979	3861	6.73	41.77	661	53.0742	67.6248	ATP-dependent_RNA_helicase_vasa__isoform_A	3.6.4.13	RNA_helicase.	-	621	53.3122	72.9469	ATP-dependent_RNA_helicase_vasa__isoform_A	_sp_Drosophila_melanogaster	GO:0006200___GO:0046843___GO:0048134___GO:0007293___GO:0007294___GO:0008298___GO:0030717___GO:0051754___GO:0007076___GO:0006378___GO:0007314___GO:0048477___GO:0007315___GO:0007316___GO:0046012___GO:0045727___GO:0008104___GO:0046011___GO:0006417	ATP_catabolic_process___dorsal_appendage_formation___germ-line_cyst_formation___germarium-derived_egg_chamber_formation___germarium-derived_oocyte_fate_determination___intracellular_mRNA_localization___karyosome_formation___meiotic_sister_chromatid_cohesion,_centromeric___mitotic_chromosome_condensation___mRNA_polyadenylation___oocyte_anterior/posterior_axis_specification___oogenesis___pole_plasm…	GO:0005524___GO:0004004___GO:0003730___GO:0003723___GO:0003724	ATP_binding___ATP-dependent_RNA_helicase_activity___mRNA_3'-UTR_binding___RNA_binding___RNA_helicase_activity	GO:0000775___GO:0005737___GO:0043186___GO:0048471___GO:0045495___GO:0045170	chromosome,_centromeric_region___cytoplasm___P_granule___perinuclear_region_of_cytoplasm___pole_plasm___spectrosome	COG0513___PTZ00110___PRK11776___PRK10590___cd00268___PLN00206___PRK11192___PRK11634___PRK04837___PRK01297___PTZ00424___PRK04537___pfam00270___smart00487___cd00046___cd00079___COG1201___smart00490___pfam00271___COG0514	941-2161___995-2161___1028-2104___1031-2062___1031-1648___977-2146___1025-2071___1031-2077___1031-2071___1082-2071___1031-2149___1019-2071___1097-1606___1070-1687___1139-1591___1676-2071___1046-2041___1802-2047___1817-2047___1082-2086	4.00e-132___2.00e-119___5.00e-94___4.00e-88___4.00e-86___4.00e-85___1.00e-82___5.00e-75___3.00e-67___4.00e-67___3.00e-66___5.00e-66___1.00e-55___1.00e-50___2.00e-36___6.00e-33___9.00e-30___4.00e-23___4.00e-23___3.00e-17	736	+	1	0.00525935	0	0.994741	0.00525935	2145	1.1117	0.436817	0.999999	coding	10.7371
Cluster-2429.0	Cluster-2429.0_c26260_g2_i1	1036	7.05	132.21	2.61	1.03475e-98	1.35307e-96	346	345	342	0	2	6	14.58	0.1	-	-	-	-	-	-	-	299	39.9614	43.8127	AGAP009335-PA_(Fragment)	_tr_Anopheles_gambiae	-	-	-	-	-	-	-	-	-	307	+	2	0.0036642	0	0.996336	0.0036642	876	0.9228	-0.00889155	0.964053	coding	0.649939
Cluster-16004.0	Cluster-16004.0_c22177_g1_i3	1208	-2.57	5.95	8.81	3.65637e-98	4.75995e-96	3703	3290	4209	19911	16822	33728	265.4	1377.63	318	78.4768	99.6855	Guanine_nucleotide-binding_protein_subunit_beta-like_protein	-	-	-	317	78.7252	100	Putative_g_protein	_sp_Drosophila_melanogaster	GO:0009267___GO:0042335___GO:0007626___GO:0000398___GO:0046716___GO:0048477___GO:0018991___GO:0045725___GO:0016243___GO:0035220	cellular_response_to_starvation___cuticle_development___locomotory_behavior___nuclear_mRNA_splicing,_via_spliceosome___muscle_cell_homeostasis___oogenesis___oviposition___positive_regulation_of_glycogen_biosynthetic_process___regulation_of_autophagic_vacuole_size___wing_disc_development	-	-	GO:0005776___GO:0071013___GO:0005737___GO:0005875___GO:0071011	autophagic_vacuole___catalytic_step_2_spliceosome___cytoplasm___microtubule_associated_complex___precatalytic_spliceosome	cd00200___cd00200___COG2319___COG2319___COG2319___COG2319___COG2319___COG2319___PTZ00421___pfam00400___pfam00400___pfam00400___smart00320___smart00320___smart00320___PLN00181	107-1021___92-622___92-1018___92-1027___155-1027___236-1018___107-757___116-736___407-868___371-487___497-622___245-361___371-487___497-622___245-361___326-754	1.00e-104___2.00e-42___3.00e-50___5.00e-49___8.00e-38___1.00e-33___1.00e-31___1.00e-27___1.00e-08___2.00e-08___1.00e-07___3.00e-07___1.00e-07___3.00e-07___9.00e-07___3.00e-07	318	+	1	0.00144587	0	0.998554	0.00144587	954	0.9678	0.500326	0.99386	coding	2.04632
Cluster-23256.1	Cluster-23256.1_c26342_g2_i2	1816	-3.09	8.49	5.78	8.99136e-98	1.16534e-95	433	235	354	2556	2349	3982	8.07	60.6	1353	99.7797	44.6415	Xanthine_dehydrogenase	1.17.1.4	Xanthine_dehydrogenase.	-	1331	99.9449	45.3794	Xanthine_dehydrogenase	_sp_Calliphora_vicina	GO:0009115	xanthine_catabolic_process	GO:0051537___GO:0009055___GO:0050660___GO:0005506___GO:0043546___GO:0008762___GO:0004854___GO:0004855	2_iron,_2_sulfur_cluster_binding___electron_carrier_activity___flavin_adenine_dinucleotide_binding___iron_ion_binding___molybdopterin_cofactor_binding___UDP-N-acetylmuramate_dehydrogenase_activity___xanthine_dehydrogenase_activity___xanthine_oxidase_activity	GO:0005777	peroxisome	PLN02906___TIGR02965___COG4631___TIGR02969___pfam02738___PLN00192___COG1529___PRK09970___TIGR03196___TIGR03311___TIGR03194___TIGR02416___PRK09800___pfam01315___TIGR03313___smart01008	2-1816___2-1816___2-1816___2-1816___389-1816___32-1816___2-1816___23-1816___32-1591___23-1588___38-1639___41-1558___2-1567___38-361___5-1801___38-361	0.00e+00___0.00e+00___0.00e+00___0.00e+00___0.00e+00___3.00e-129___3.00e-97___9.00e-73___2.00e-60___6.00e-59___2.00e-49___1.00e-39___2.00e-38___1.00e-35___7.00e-35___7.00e-33	605	+	1	0.000989342	0	0.999011	0.000989342	1752	0.9292	-0.117533	0.999941	coding	8.83278
Cluster-11115.0	Cluster-11115.0_c20828_g1_i1	528	8.12	277.62	2.38	1.18144e-97	1.52447e-95	279	286	324	0	2	1	37.78	0.09	-	-	-	-	-	-	-	-	-	-	-	-	-	-	-	-	-	-	-	-	-	123	-	1	0.991054	0	0.00894627	0.991054	180	1.1904	-0.119247	0.162383	noncoding	-0.646964
Cluster-16242.0	Cluster-16242.0_c26854_g2_i1	759	8.27	309.07	2.9	1.76254e-96	2.26433e-94	386	464	413	0	2	2	26.82	0.11	-	-	-	-	-	-	-	-	-	-	-	-	-	-	-	-	-	-	-	-	-	232	+	0	0.0102269	0	0.989773	0.0102269	663	0.8728	-0.242089	0.746112	coding	0.58212
Cluster-18276.1	Cluster-18276.1_c21830_g1_i3	985	8.43	343.74	2.18	1.37072e-95	1.75326e-93	276	242	256	1	0	1	13.21	0.04	266	56.0406	69.5489	Trypsin_5G1	3.4.21.4	Trypsin.	-	264	54.5178	68.1818	Trypsin	_sp_Aedes_aegypti	GO:0007586	digestion	GO:0004252	serine-type_endopeptidase_activity	GO:0005576	extracellular_region	cd00190___cd00190___smart00020___smart00020___pfam00089___pfam00089___COG5640___COG5640	283-813___90-212___277-804___87-212___280-804___90-215___343-816___78-215	7.00e-48___2.00e-12___3.00e-46___2.00e-13___4.00e-34___8.00e-09___4.00e-08___7.00e-08	193	+	0	0.00549958	0	0.9945	0.00549958	408	0.9812	-0.214353	0.251209	coding	0.648571
Cluster-3563.0	Cluster-3563.0_c18933_g2_i1	439	8.42	343.67	2.19	2.28624e-95	2.91157e-93	261	244	272	2	0	0	32.25	0	132	35.5353	39.3939	Protamine	-	-	-	172	38.9522	33.1395	Putative_uncharacterized_protein	_tr_Tribolium_castaneum	-	-	-	-	-	-	pfam06382	80-220	9e-06	139	+	1	0.544411	0	0.455589	0.544411	381	0.701	-0.433723	0.12444	noncoding	-0.878549
Cluster-9826.2	Cluster-9826.2_c26647_g2_i4	2619	-3.54	11.65	4.14	2.46103e-95	3.1206e-93	91	61	91	831	636	1572	1.19	12.74	510	54.0664	91.9608	Probable_cytochrome_P450_304a1	-	-	-	517	54.0664	91.6828	AAEL014412-PA	_tr_Aedes_aegypti	-	-	GO:0020037___GO:0005506___GO:0004497___GO:0016705	heme_binding___iron_ion_binding___monooxygenase_activity___oxidoreductase_activity,_acting_on_paired_donors,_with_incorporation_or_reduction_of_molecular_oxygen	-	-	pfam00067___PTZ00404___PLN02394___PLN03112___PLN02687___COG2124___PLN02183___PLN02966___PLN02971___PLN02655___PLN03234___PLN00110___PLN03018___PLN02290___PLN02936___PLN02738___PLN02302___PLN02500___PLN00168___PLN03141	372-1700___321-1643___315-1649___321-1646___1173-1637___420-1709___525-1655___897-1667___912-1631___879-1631___957-1667___495-1637___1056-1709___897-1613___1185-1637___1182-1628___1158-1637___1134-1610___1089-1661___900-1565	1.00e-69___5.00e-30___8.00e-29___4.00e-28___7.00e-25___7.00e-22___1.00e-21___4.00e-21___1.00e-20___5.00e-20___1.00e-19___3.00e-19___5.00e-17___2.00e-15___3.00e-15___2.00e-14___3.00e-14___1.00e-11___2.00e-11___8.00e-11	514	+	2	0.00188601	0	0.998114	0.00188601	1539	0.7446	-0.0302529	0.998392	coding	3.91345
Cluster-22037.0	Cluster-22037.0_c20138_g1_i1	653	9.19	584.46	2.16	8.1309e-95	1.02656e-92	246	244	272	0	0	1	21.29	0.05	-	-	-	-	-	-	-	-	-	-	-	-	-	-	-	-	-	-	-	-	-	207	+	2	9.31334e-05	0	0.999907	9.31334e-05	612	1.0889	-0.204576	0.818337	noncoding	-0.424321
Cluster-18282.0	Cluster-18282.0_c21173_g1_i1	1757	5.98	62.92	2.97	1.28127e-94	1.61072e-92	375	440	508	6	5	11	13.38	0.19	-	-	-	-	-	-	-	413	14.6841	21.0654	AAEL011428-PA	_tr_Aedes_aegypti	-	-	-	-	-	-	-	-	-	318	+	0	0.00133837	0	0.998662	0.00133837	894	1.1392	0.171227	0.972035	coding	2.03892
Cluster-2722.0	Cluster-2722.0_c24696_g1_i1	2072	-2.96	7.78	6.55	2.33327e-94	2.92067e-92	566	602	678	3939	4107	7098	14.25	95.89	486	55.1641	76.5432	Maternal_protein_exuperantia	-	-	-	494	54.5849	75.9109	GI19844	_sp_Drosophila_virilis	GO:0007275	multicellular_organismal_development	GO:0003723	RNA_binding	-	-	-	-	-	474	+	2	0.000495963	0	0.999504	0.000495963	1362	1.1751	0.72496	0.99983	coding	7.05377
Cluster-19052.1	Cluster-19052.0_c26267_g2_i1	4358	-2.87	7.29	4.51	1.13129e-93	1.41006e-91	156	140	182	993	897	1800	0.45	11.3	967	41.5787	65.667	Putative_helicase_MOV-10	3.6.4.13	RNA_helicase.	-	638	40.3396	92.4765	AAEL009411-PA	_tr_Aedes_aegypti	-	-	-	-	-	-	pfam13087___COG1112___TIGR00376___TIGR00376___pfam13086___smart00487	2397-3026___846-3140___2040-3116___1506-2018___1803-2381___1809-2255	7.00e-54___8.00e-51___1.00e-43___8.00e-13___9.00e-41___2.00e-06	1155	+	2	0.000690378	0	0.99931	0.000690378	3456	1.0479	0.0683433	1	coding	8.16453
Cluster-7720.0	Cluster-7720.0_c18964_g1_i1	861	5.54	46.45	2.72	1.71897e-93	2.13349e-91	342	344	424	3	8	14	21.09	0.12	-	-	-	-	-	-	-	-	-	-	-	-	-	-	-	-	-	-	-	-	-	277	+	2	0.00622217	0	0.993778	0.00622217	783	0.9201	0.0807587	0.948199	coding	0.0701279
Cluster-21854.0	Cluster-21854.0_c20059_g1_i2	507	-3.38	10.41	3.91	2.91806e-93	3.60645e-91	85	69	74	710	663	1088	8.29	75.37	-	-	-	-	-	-	-	-	-	-	-	-	-	-	-	-	-	-	-	-	-	86	+	1	0.379728	0	0.620272	0.379728	159	1.154	-0.235884	0.101294	noncoding	-1.10656
Cluster-6088.0	Cluster-6088.0_c21097_g1_i1	989	-2.46	5.52	10.49	3.288e-93	4.04658e-91	13062	10587	14972	64959	56287	99315	629.07	3148.29	272	83.7209	100	40S_ribosomal_protein_SA	-	-	-	276	83.7209	100	40S_ribosomal_protein_SA	_tr_Corethrella_appendiculata	GO:0000028___GO:0006412	ribosomal_small_subunit_assembly___translation	GO:0003735	structural_constituent_of_ribosome	GO:0022627	cytosolic_small_ribosomal_subunit	PTZ00254___TIGR01012___cd01425___PRK04020___pfam00318___COG0052___TIGR01011___PRK05299	79-696___109-696___130-630___121-684___130-636___127-669___433-627___433-600	3.00e-124___8.00e-96___5.00e-61___2.00e-55___7.00e-54___2.00e-46___5.00e-09___3.00e-06	292	+	0	0.0224576	0	0.977542	0.0224576	831	1.2181	0.723218	0.996207	coding	5.55647
Cluster-23114.0	Cluster-23114.0_c25150_g1_i1	1270	-7.29	156.58	8.5	1.27125e-92	1.558e-90	165	96	143	8831	21608	37175	4.62	666.99	401	73.2283	77.0574	Soluble_calcium-activated_nucleotidase_1	3.6.1.6	Nucleoside_diphosphate_phosphatase.	-	332	78.4252	100	37.3_kDa_salivary_protein_SP01B	_tr_Phlebotomus_perniciosus	-	-	GO:0005509___GO:0016462	calcium_ion_binding___pyrophosphatase_activity	-	-	pfam06079___PTZ00486	130-996___103-996	1.00e-177___2.00e-101	339	+	0	0.00221937	0	0.997781	0.00221937	999	0.9568	0.0826603	0.98762	coding	4.69755
Cluster-13065.0	Cluster-13065.0_c20108_g1_i1	843	6.6	96.98	2.71	1.54252e-92	1.88259e-90	357	385	366	2	1	9	21.29	0.16	250	81.1388	90.8	Aquaporin_AQPAn.G	-	-	-	250	83.9858	96.8	Aquaporin	_tr_Culex_quinquefasciatus	-	-	GO:0005215	transporter_activity	GO:0016021	integral_to_membrane	cd00333___pfam00230___TIGR00861___COG0580___COG0580___PLN00182___PLN00166___PLN00027___PTZ00016___PLN00183___PLN00183___PLN00184___PLN00167___PRK05420___PLN00026	133-765___133-741___139-741___133-771___109-420___133-729___121-798___91-792___103-765___106-741___127-396___133-765___115-765___133-780___139-795	5.00e-47___7.00e-46___1.00e-41___1.00e-38___2.00e-09___2.00e-26___6.00e-26___2.00e-24___7.00e-23___1.00e-22___3.00e-06___1.00e-21___1.00e-21___7.00e-21___5.00e-20	262	+	0	0.0073901	0	0.99261	0.0073901	726	0.969	0.103193	0.932565	coding	1.72015
Cluster-15279.0	Cluster-15279.0_c26046_g2_i3	1424	-3.46	10.99	4.37	4.8253e-92	5.86464e-90	125	63	116	1018	770	1726	3.07	33.14	432	80.0562	87.963	Short/branched_chain_specific_acyl-CoA_dehydrogenase__mitochondrial	1.3.8.5	2-methyl-branched-chain-enoyl-CoA_reductase.	Lipid_metabolism;_mitochondrial_fatty_acid_beta-oxidation	414	87.4298	99.7585	GH16965	_tr_Drosophila_grimshawi	-	-	GO:0003995___GO:0050660	acyl-CoA_dehydrogenase_activity___flavin_adenine_dinucleotide_binding	-	-	cd01158___COG1960___cd00567___cd01156___cd01160___cd01161___cd01162___PLN02519___cd01151___cd01157___PTZ00461___PLN02526___TIGR03207___cd01153___PRK12341___pfam00441___PRK03354___cd01155___cd01152___cd01154	192-1307___186-1319___204-1295___186-1307___204-1301___183-1316___186-1295___186-1310___183-1274___186-1295___189-1310___186-1265___186-1298___213-1277___252-1313___855-1295___183-1313___219-1295___306-1301___462-1277	0.00e+00___3.00e-122___2.00e-104___7.00e-103___2.00e-95___1.00e-91___1.00e-87___4.00e-85___2.00e-82___9.00e-80___1.00e-74___5.00e-57___4.00e-56___9.00e-53___8.00e-52___3.00e-46___1.00e-43___1.00e-38___2.00e-38___2.00e-36	439	+	2	0.00648142	0	0.993519	0.00648142	1248	1.3191	0.655219	0.999851	coding	7.93812
Cluster-9704.1	Cluster-9704.1_c24276_g1_i2	784	7.8	222.31	2.44	8.48965e-92	1.02756e-89	271	299	355	0	3	1	20.89	0.09	946	97.5765	25.8985	Aminopeptidase_N	3.4.11.2	Membrane_alanyl_aminopeptidase.	-	898	99.4898	28.2851	Protease_m1_zinc_metalloprotease	_tr_Culex_quinquefasciatus	-	-	GO:0008237___GO:0008270	metallopeptidase_activity___zinc_ion_binding	-	-	cd09601___COG0308___cd09602___pfam11838	6-410___33-719___159-323___645-746	1.00e-32___8.00e-12___7.00e-08___6.00e-06	260	+	2	0.000579807	0	0.99942	0.000579807	756	1.0715	0.156923	0.967873	coding	2.42702
Cluster-9277.0	Cluster-9277.0_c21832_g1_i1	1231	7.7	207.46	2.33	9.8568e-92	1.18813e-89	260	281	316	1	1	2	10.16	0.03	942	92.1202	38.9597	Aminopeptidase_N	3.4.11.2	Membrane_alanyl_aminopeptidase.	-	387	88.9521	100	Putative_aminopeptidase_N_(Fragment)	_tr_Phlebotomus_perniciosus	-	-	GO:0004177	aminopeptidase_activity	-	-	pfam11838	2-808	2e-16	379	+	1	0.000977086	0	0.999023	0.000977086	1077	1.152	0.11705	0.996941	coding	2.11707
Cluster-16004.1	Cluster-16004.1_c22177_g1_i1	1818	-2.46	5.49	8.63	1.18585e-91	1.42356e-89	3515	3082	4006	17200	14949	29228	49.14	134.59	318	35.9736	68.5535	Guanine_nucleotide-binding_protein_subunit_beta-like_protein	-	-	-	318	35.9736	68.5535	GJ16744	_sp_Drosophila_melanogaster	GO:0009267___GO:0042335___GO:0007626___GO:0000398___GO:0046716___GO:0048477___GO:0018991___GO:0045725___GO:0016243___GO:0035220	cellular_response_to_starvation___cuticle_development___locomotory_behavior___nuclear_mRNA_splicing,_via_spliceosome___muscle_cell_homeostasis___oogenesis___oviposition___positive_regulation_of_glycogen_biosynthetic_process___regulation_of_autophagic_vacuole_size___wing_disc_development	-	-	GO:0005776___GO:0071013___GO:0005737___GO:0005875___GO:0071011	autophagic_vacuole___catalytic_step_2_spliceosome___cytoplasm___microtubule_associated_complex___precatalytic_spliceosome	cd00200___cd00200___cd00200___cd00200___cd00200___cd00200___cd00200___cd00200___cd00200___cd00200___cd00200___COG2319___COG2319___COG2319___COG2319___COG2319___COG2319___COG2319___COG2319___COG2319___COG2319___COG2319___COG2319___COG2319___COG2319___PTZ00421___pfam00400___pfam00400___smart00320___smart00320	993-1631___1011-1634___1020-1637___1131-1637___107-406___92-406___92-460___92-460___1248-1634___92-406___98-361___993-1637___1011-1628___1014-1628___993-1637___1002-1637___993-1481___1002-1715___1017-1367___92-439___107-424___92-460___116-424___1011-1346___116-424___1017-1478___1107-1232___245-361___1107-1232___245-361	3.00e-60___1.00e-51___3.00e-42___2.00e-33___1.00e-25___1.00e-20___3.00e-18___6.00e-17___5.00e-16___2.00e-15___2.00e-15___7.00e-31___3.00e-29___9.00e-29___2.00e-28___7.00e-26___2.00e-21___1.00e-20___2.00e-11___6.00e-11___1.00e-10___3.00e-10___4.00e-10___2.00e-08___8.00e-07___4.00e-08___4.00e-07___7.00e-07___8.00e-07___2.00e-06	219	+	2	0.00292352	0	0.997076	0.00292352	324	0.7547	0.419728	0.105681	coding	0.889841
Cluster-23290.2	Cluster-23290.2_c21869_g1_i1	2214	-3.28	9.72	3.79	1.37846e-91	1.64802e-89	81	61	82	611	617	1033	2.54	13.05	-	-	-	-	-	-	-	756	63.2791	61.6402	Putative_conserved_plasma_membrane_protein	_tr_Corethrella_appendiculata	-	-	-	-	-	-	pfam04087___TIGR00271___TIGR00341___COG1808___COG1808	907-1281___826-1305___766-1305___826-1452___895-1281	5.00e-39___6.00e-25___2.00e-22___8.00e-19___6.00e-07	678	+	0	0.00236303	0	0.997637	0.00236303	1956	1.0894	0.307473	0.999996	coding	5.53498
Cluster-17484.0	Cluster-17484.0_c22462_g4_i3	2029	4.21	18.46	3.19	2.56293e-89	3.05166e-87	475	472	544	28	18	39	10.26	0.43	519	75.998	97.4952	Cytosol_aminopeptidase	3.4.11.1___3.4.11.5	Leucyl_aminopeptidase.___Prolyl_aminopeptidase.	-	547	75.2587	93.4186	AGAP001952-PA-like_protein	_tr_Anopheles_sinensis	-	-	-	-	-	-	cd00433___PRK00913___COG0260___pfam00883___PTZ00412___PRK05015___pfam02789	417-1865___507-1871___612-1871___927-1859___972-1805___936-1772___462-827	1.00e-153___2.00e-105___2.00e-100___1.00e-88___2.00e-34___9.00e-32___2.00e-11	613	+	2	0.0250836	0	0.974916	0.0250836	1803	0.9551	0.247825	0.999981	coding	6.74316
Cluster-11917.1	Cluster-11917.1_c25311_g2_i2	1527	-5.22	37.22	5.78	4.19986e-88	4.98049e-86	97	66	89	1642	3133	5178	2.54	91.72	-	-	-	-	-	-	-	249	48.9194	100	27_kDa_D7-related_salivary_protein_SP10	_tr_Phlebotomus_perniciosus	-	-	GO:0005549	odorant_binding	-	-	pfam01395	121-300	2e-07	256	+	0	0.0276795	0	0.97232	0.0276795	750	0.5428	-0.14009	0.516285	coding	2.99423
Cluster-699.0	Cluster-699.0_c20454_g2_i1	818	-8.93	488.86	1.97	6.59958e-88	7.79469e-86	0	1	0	188	159	368	0.01	11.58	258	83.6186	87.5969	Chymotrypsin-2	3.4.21.1	Chymotrypsin.	-	254	92.0538	98.8189	Serine-type_enodpeptidase_SP	_tr_Chironomus_riparius	-	-	GO:0004252	serine-type_endopeptidase_activity	-	-	smart00020___cd00190___pfam00089___COG5640	115-777___118-777___118-777___106-783	7.00e-78___2.00e-72___9.00e-58___2.00e-24	267	+	0	0.0130209	0	0.986979	0.0130209	777	0.9035	-0.182558	0.903708	coding	1.82168
Cluster-79.0	Cluster-79.0_c21345_g1_i1	886	-10.91	1919.6	2.03	7.89563e-88	9.28798e-86	0	0	0	243	165	320	0	10.54	275	74.4921	80.3636	Trypsin-3	3.4.21.4	Trypsin.	-	254	87.6975	98.8189	Serine-type_enodpeptidase_SP	_tr_Chironomus_riparius	-	-	GO:0004252	serine-type_endopeptidase_activity	-	-	smart00020___cd00190___pfam00089___COG5640	142-801___142-810___142-801___109-807	6.00e-75___1.00e-74___2.00e-60___1.00e-15	268	+	0	0.0381501	0	0.96185	0.0381501	801	1.1404	-0.214344	0.952243	coding	1.30113
Cluster-4883.0	Cluster-4883.0_c20895_g2_i1	1244	7.25	152.08	2.42	2.36993e-87	2.77671e-85	290	313	303	0	2	4	13.57	0.06	603	75.9646	52.4046	Dual_specificity_protein_phosphatase_CDC14A	3.1.3.16___3.1.3.48	Protein-serine/threonine_phosphatase.___Protein-tyrosine-phosphatase.	-	608	76.6881	52.7961	Dual_specificity_protein_phosphatase_CDC14A_(Fragment)	_tr_Stegodyphus_mimosarum	-	-	-	-	-	-	PTZ00242___pfam14671___PTZ00393___COG2453___cd00127___smart00195___pfam00782___smart00404___smart00012___smart00194___cd00047	670-1068___145-567___730-1068___781-1074___706-1032___748-1035___712-1035___865-1074___865-1074___847-1074___847-1074	1.00e-27___6.00e-27___3.00e-15___2.00e-11___5.00e-09___6.00e-08___2.00e-07___1.00e-06___1.00e-06___2.00e-06___3.00e-06	348	+	0	0.00523011	0	0.99477	0.00523011	999	1.0146	0.17365	0.991858	coding	3.31941
Cluster-12048.0	Cluster-12048.0_c20071_g1_i1	947	7.56	188.47	2.18	2.39221e-87	2.79164e-85	252	256	262	0	0	4	12.79	0.09	-	-	-	-	-	-	-	-	-	-	-	-	-	-	-	-	-	-	-	-	-	204	+	1	0.00178568	0	0.998214	0.00178568	534	0.78	0.093878	0.550176	noncoding	-0.166454
Cluster-20040.0	Cluster-20040.0_c21248_g1_i1	838	6.68	102.78	2.26	3.19116e-87	3.70921e-85	298	254	258	1	2	5	14.16	0.1	-	-	-	-	-	-	-	-	-	-	-	-	-	-	-	-	-	-	-	-	-	156	+	2	0.0413055	0	0.958694	0.0413055	456	1.0294	-0.0208593	0.533188	noncoding	-0.207734
Cluster-1346.0	Cluster-1346.0_c20509_g1_i1	1646	-7.4	168.91	2.11	5.30854e-87	6.14594e-85	1	2	1	189	192	408	0.03	5.62	-	-	-	-	-	-	-	376	18.955	28.1915	GD22821	_tr_Drosophila_simulans	-	-	-	-	-	-	smart01025___pfam10523	1100-1330___1100-1324	5.00e-12___4.00e-09	445	+	1	0.0240461	0	0.975954	0.0240461	1302	1.197	0.322321	0.999605	coding	2.93205
Cluster-8595.0	Cluster-8595.0_c18947_g1_i1	379	-2.48	5.57	9.28	1.14113e-86	1.31594e-84	6005	4108	6548	28075	23884	43731	1029.54	4936.84	-	-	-	-	-	-	-	-	-	-	-	-	-	-	-	-	-	-	-	-	-	93	-	0	0.718571	0	0.281429	0.718571	78	0.9061	0.0592933	0.0590318	noncoding	-1.13057
Cluster-4974.0	Cluster-4974.0_c22027_g1_i1	2834	5.22	37.26	2.52	2.82427e-86	3.24414e-84	324	303	331	4	8	15	4.36	0.07	-	-	-	-	-	-	-	875	50.9174	55.4286	GA14419	_tr_Drosophila_pseudoobscura_pseudoobscura	-	-	-	-	-	-	pfam08457___pfam08457___PRK03918	2203-2694___2203-2712___1198-1878	6.00e-08___1.00e-06___2.00e-06	813	+	0	0.00807054	0	0.991929	0.00807054	2409	1.0664	0.2156	1	coding	8.03883
Cluster-22281.0	Cluster-22281.0_c22636_g1_i1	2242	4.02	16.18	3.35	6.97968e-86	7.98601e-84	507	500	650	34	29	43	11.93	0.41	910	33.3185	27.3626	Dynein_assembly_factor_1__axonemal_homolog	-	-	-	707	34.9242	36.9165	Dynein_assembly_factor_1__axonemal-like_protein_(Fragment)	_sp_Anopheles_gambiae	GO:0060271___GO:0044458	cilium_morphogenesis___motile_cilium_assembly	GO:0045502	dynein_binding	GO:0005930	axoneme	COG4886___COG4886___pfam13855___pfam13855___pfam13855___pfam12799___pfam12799___pfam12799	166-816___337-750___391-561___319-489___523-711___385-504___319-447___529-645	3.00e-10___4.00e-08___8.00e-09___2.00e-08___2.00e-08___2.00e-07___4.00e-06___6.00e-06	693	+	0	0.0186069	0	0.981393	0.0186069	2031	1.0281	0.191112	0.999997	coding	7.47789
Cluster-16268.0	Cluster-16268.0_c20554_g1_i1	996	5.1	34.22	2.89	1.43597e-85	1.63662e-83	394	419	414	12	7	19	17.49	0.49	-	-	-	-	-	-	-	-	-	-	-	-	-	-	-	-	-	-	-	-	-	233	+	1	0.150063	0	0.849937	0.150063	663	0.971	0.222092	0.895726	noncoding	-0.234407
Cluster-13676.0	Cluster-13676.0_c20846_g1_i2	826	10.88	1884.47	2	1.2979e-84	1.47351e-82	277	200	209	0	0	0	14.32	0	-	-	-	-	-	-	-	-	-	-	-	-	-	-	-	-	-	-	-	-	-	126	-	2	0.0675076	0	0.932492	0.0675076	282	0.7217	-0.451048	0.034622	noncoding	-1.03381
Cluster-12004.0	Cluster-12004.0_c24012_g1_i1	969	6.41	85.28	2.57	2.31712e-84	2.62049e-82	291	331	378	1	6	5	26.22	0.47	-	-	-	-	-	-	-	-	-	-	-	-	-	-	-	-	-	-	-	-	-	269	+	1	0.0082925	0	0.991708	0.0082925	804	0.9146	0.103508	0.951868	coding	0.682611
Cluster-9799.2	Cluster-9799.2_c20157_g1_i3	545	-2.39	5.23	8.69	4.26201e-84	4.80148e-82	4154	3246	4213	19355	15265	28487	583.47	2731.16	153	79.8165	95.4248	40S_ribosomal_protein_S11	-	-	-	152	79.8165	95.3947	Ribosomal_protein_S11-2	_tr_Xenopsylla_cheopis	GO:0006412	translation	GO:0003735	structural_constituent_of_ribosome	GO:0005840	ribosome	PTZ00241___PRK08572___TIGR03630___pfam00366___COG0186___PRK05610___TIGR03635___CHL00142	35-463___128-451___134-451___239-451___203-451___227-460___227-442___233-463	2.00e-82___2.00e-39___3.00e-38___2.00e-32___4.00e-30___9.00e-11___2.00e-10___8.00e-07	163	+	1	0.0181406	0	0.981859	0.0181406	459	1.0981	0.495103	0.878893	coding	3.07882
Cluster-10127.0	Cluster-10127.0_c21863_g6_i1	1567	-2.35	5.08	6.59	4.431e-84	4.97274e-82	985	818	957	4149	3511	7243	26.01	120.2	255	40.2042	85.098	Aquaporin_AQPcic	-	-	-	264	49.2023	98.8636	AAEL003550-PA	_tr_Aedes_aegypti	-	-	GO:0005215	transporter_activity	GO:0016021	integral_to_membrane	pfam00230___cd00333___TIGR00861___COG0580___PLN00027___PRK05420___PLN00166___PLN00182___PLN00184___PLN00026___PLN00167___PLN00183___PTZ00016	474-1073___474-1073___474-1073___474-1073___474-1094___474-1103___537-1124___474-1073___546-1073___474-1130___600-1097___474-1100___474-1094	1.00e-57___2.00e-57___3.00e-56___8.00e-40___1.00e-35___6.00e-30___6.00e-30___5.00e-27___5.00e-25___7.00e-25___3.00e-24___2.00e-20___3.00e-17	266	+	2	0.000515469	0	0.999485	0.000515469	789	1.0202	0.225054	0.933891	coding	2.67078
Cluster-20128.0	Cluster-20128.0_c21430_g1_i6	663	8.04	263.41	1.8	6.92823e-84	7.7456e-82	197	183	212	0	0	2	17.98	0.05	-	-	-	-	-	-	-	-	-	-	-	-	-	-	-	-	-	-	-	-	-	90	+	1	0.306177	0	0.693823	0.306177	186	0.8336	-0.377998	0.0307895	noncoding	-1.14801
Cluster-11273.0	Cluster-11273.0_c23697_g2_i1	2406	2.25	4.77	6.75	1.02304e-83	1.13939e-81	5645	4153	5742	941	860	1598	82.88	16.37	358	32.1696	72.067	Elongation_of_very_long_chain_fatty_acids_protein_AAEL008004	2.3.1.199	Very-long-chain_3-oxoacyl-CoA_synthase.	-	316	34.788	89.557	Elongation_of_very_long_chain_fatty_acids_protein	_tr_Anopheles_darlingi	GO:0006633	fatty_acid_biosynthetic_process	GO:0016740	transferase_activity	GO:0016021	integral_to_membrane	pfam01151___PTZ00251	599-1318___860-1324	5.00e-88___3.00e-09	336	+	1	0.000778155	0	0.999222	0.000778155	978	1.2531	0.329825	0.984189	coding	3.73247
Cluster-11262.0	Cluster-11262.0_c23536_g10_i2	1263	7.26	153.1	2.18	5.42422e-83	6.01821e-81	243	261	264	1	0	4	9.66	0.05	608	92.1615	63.8158	Kelch-like_protein_10	-	-	Protein_modification;_protein_ubiquitination	669	93.5867	59.3423	Putative_uncharacterized_protein	_tr_Tribolium_castaneum	-	-	-	-	-	-	PHA03098___PHA03098___PHA03098___pfam07707___PHA02713___smart00875___pfam00651___smart00225___cd14735___pfam01344___pfam01344___smart00612___smart00612	153-1256___888-1259___888-1262___447-725___72-1262___447-746___99-434___132-434___432-608___996-1130___1137-1262___1032-1172___1173-1262	4.00e-38___2.00e-14___3.00e-08___3.00e-23___7.00e-22___8.00e-21___5.00e-18___2.00e-14___5.00e-12___6.00e-10___7.00e-10___8.00e-09___2.00e-06	398	+	2	0.000328966	0	0.999671	0.000328966	1182	0.8114	-0.0412298	0.994927	coding	2.80578
Cluster-15621.0	Cluster-15621.0_c5493_g1_i1	273	8.83	455.84	2.6	7.24295e-83	8.00578e-81	479	271	294	1	1	0	105.56	0	-	-	-	-	-	-	-	-	-	-	-	-	-	-	-	-	-	-	-	-	-	75	+	2	0.0388368	0	0.961163	0.0388368	201	1.0212	-0.241279	0.129486	noncoding	-0.79977
Cluster-17831.0	Cluster-17831.0_c20323_g1_i1	607	-2.36	5.13	8.56	4.02659e-82	4.43394e-80	3792	3065	3917	17602	13746	26333	360.5	1709.29	139	69.1928	100	40S_ribosomal_protein_S12	-	-	-	140	69.1928	100	40S_ribosomal_protein_S12	_tr_Phlebotomus_papatasi	GO:0006412	translation	GO:0003735	structural_constituent_of_ribosome	GO:0005840	ribosome	pfam01248___COG1358___PRK13602	216-503___204-521___240-455	1.00e-31___4.00e-19___5.00e-07	144	+	2	0.0150456	0	0.984954	0.0150456	423	1.2928	0.697161	0.933425	coding	3.27318
Cluster-17405.0	Cluster-17405.0_c22534_g5_i1	2213	-2.56	5.89	8.24	9.86619e-82	1.08236e-79	2885	2256	2461	12422	11542	23951	48.38	267.27	593	79.8464	99.6627	Bifunctional_purine_biosynthesis_protein_PURH	2.1.2.3___3.5.4.10	Phosphoribosylaminoimidazolecarboxamide_formyltransferase.___IMP_cyclohydrolase.	Purine_metabolism;_IMP_biosynthesis_via_de_novo_pathway;_5-formamido-1-(5-phospho-D-ribosyl)imidazole-4-carboxamide_from_5-amino-1-(5-phospho-D-ribosyl)imidazole-4-carboxamide_(10-formyl_THF_route):_step_1/1___Purine_metabolism;_IMP_biosynthesis_via_de_novo_pathway;_IMP_from_5-formamido-1-(5-phospho-D-ribosyl)imidazole-4-carboxamide:_step_1/1	590	79.9819	100	AAEL012825-PA	_sp_Gallus_gallus	GO:0006189___GO:0055086___GO:0006144___GO:0044281	de_novo	_IMP_biosynthetic_process___nucleobase-containing_small_molecule_metabolic_process___purine_base_metabolic_process___small_molecule_metabolic_process	GO:0003937___GO:0004643___GO:0042803	IMP_cyclohydrolase_activity___phosphoribosylaminoimidazolecarboxamide_formyltransferase_activity___protein_homodimerization_activity	GO:0005829	cytosol	PRK07106___COG0138___TIGR00355___PRK00881___pfam01808___smart00798___cd01421___PLN02891___PLN02891___smart00851___pfam02142___cd00532___cd01424___PRK05294	756-1922___165-1601___165-1922___165-1922___555-1532___555-1532___165-725___138-1532___1743-1922___198-542___198-542___168-614___171-305___141-305	-	599	+	2	0.00241282	Cluster-17405.0_c22534.g5.i1	0.997587	2213	1773	1.2808	0.550339	2213	coding
Cluster-18145.1	Cluster-18145.1_c24927_g2_i1	2536	-2.27	4.81	8.63	3.1803e-81	3.4759e-79	4141	3248	4507	17414	14176	28532	118.18	512.45	318	25.7886	68.5535	Ribose-phosphate_pyrophosphokinase_2	2.7.6.1	Ribose-phosphate_diphosphokinase.	Metabolic_intermediate_biosynthesis;_5-phospho-alpha-D-ribose_1-diphosphate_biosynthesis;_5-phospho-alpha-D-ribose_1-diphosphate_from_D-ribose_5-phosphate_(route_I):_step_1/1	301	26.6167	74.7508	Uncharacterized_protein	_tr_Atta_cephalotes	GO:0009165___GO:0009156	nucleotide_biosynthetic_process___ribonucleoside_monophosphate_biosynthetic_process	GO:0000287___GO:0004749	magnesium_ion_binding___ribose_phosphate_diphosphokinase_activity	-	-	PRK01259___PRK01259___COG0462___COG0462___TIGR01251___TIGR01251___PRK04923___PRK04923___PLN02369___PLN02369___PRK02269___PRK02269___PRK02812___PRK02812___PRK03092___PRK03092___PTZ00145___PTZ00145___pfam13793___PRK02458___PRK02458___PRK00553___PRK00553___pfam14572___PRK00934___PRK00934___PRK07199___PRK07199___cd06223___PRK06827___PRK06827___pfam00156___PLN02297	1856-2497___311-607___1856-2497___302-613___1856-2500___311-613___1865-2497___305-601___1856-2497___338-601___1856-2497___308-601___1868-2497___272-601___1856-2509___344-601___1856-2512___290-601___311-607___1865-2500___305-598___1856-2500___317-607___2039-2497___1856-2392___314-613___1877-2464___341-598___1997-2380___1856-2503___401-607___1985-2308___1883-2389	6.00e-99___2.00e-41___6.00e-99___7.00e-45___3.00e-94___5.00e-38___8.00e-65___4.00e-26___2.00e-63___3.00e-28___2.00e-61___8.00e-27___2.00e-61___2.00e-29___6.00e-61___5.00e-25___2.00e-56___2.00e-30___6.00e-48___2.00e-43___2.00e-30___8.00e-43___5.00e-21___3.00e-42___7.00e-38___2.00e-16___9.00e-27___8.00e-06___1.00e-24___2.00e-21___2.00e-09___5.00e-10___2.00e-08	286	+	1	0.000438655	0	0.999561	0.000438655	813	1.1864	0.278434	0.898024	coding	5.5068
Cluster-11077.0	Cluster-11077.0_c19853_g2_i1	1699	3.04	8.23	4.51	3.97696e-81	4.33045e-79	1177	1093	1228	105	129	215	27.74	3.2	-	-	-	-	-	-	-	1189	20.8358	9.67199	Cuticular_protein_tweedle_motif_1	_tr_Danaus_plexippus	-	-	-	-	-	-	pfam03103___smart00690	839-1126___836-1135	8.00e-23___1.00e-22	508	+	1	0.00901123	0	0.990989	0.00901123	1521	0.9508	0.344597	0.999879	coding	2.56877
Cluster-14303.0	Cluster-14303.0_c19919_g1_i3	868	-2.29	4.9	9.64	4.64495e-81	5.03908e-79	7853	6544	9315	35510	29217	56618	928.77	4126.56	120	43.894	70	40S_ribosomal_protein_S20	-	-	-	121	43.5484	67.7686	40S_ribosomal_protein_S20-like_protein	_tr_Lutzomyia_longipalpis	GO:0006412	translation	GO:0003735	structural_constituent_of_ribosome	GO:0015935	small_ribosomal_subunit	PTZ00039___PTZ00039___TIGR01046___TIGR01046___pfam00338___pfam00338___PRK12271___COG0051___COG0051	113-478___690-800___155-514___690-800___161-478___690-800___152-478___155-478___657-806	2.00e-28___3.00e-14___1.00e-21___1.00e-11___7.00e-12___2.00e-08___2.00e-10___9.00e-10___4.00e-08	117	-	0	0.00248376	0	0.997516	0.00248376	258	1.0304	0.3494	0.314575	coding	1.92171
Cluster-9573.0	Cluster-9573.0_c23830_g1_i2	3219	-3.66	12.6	3.16	1.22276e-80	1.32162e-78	46	36	31	404	387	712	0.6	5.53	1003	44.4548	49.8504	Putative_helicase_MOV-10	3.6.4.13	RNA_helicase.	-	638	54.4268	91.2226	AAEL009411-PA	_tr_Aedes_aegypti	-	-	-	-	-	-	pfam13087___COG1112___TIGR00376___pfam13086	2308-2922___1867-2952___2074-2952___1726-2286	6.00e-51___2.00e-41___2.00e-35___1.00e-31	975	+	0	0.0013129	0	0.998687	0.0013129	2922	1.2087	0.272443	1	coding	7.15552
Cluster-11117.0	Cluster-11117.0_c16447_g1_i1	264	9.17	575.55	2.15	1.4894e-80	1.60389e-78	328	204	229	1	0	0	57.39	0.09	-	-	-	-	-	-	-	-	-	-	-	-	-	-	-	-	-	-	-	-	-	72	+	0	0.155297	0	0.844703	0.155297	201	0.7689	-0.471047	0.0394764	noncoding	-0.907729
Cluster-13050.0	Cluster-13050.0_c21201_g3_i1	298	10.83	1815.3	1.95	5.26389e-80	5.64779e-78	239	217	199	0	0	0	49.93	0	-	-	-	-	-	-	-	-	-	-	-	-	-	-	-	-	-	-	smart00280	88-237	6e-08	81	+	0	0.671016	0	0.328984	0.671016	72	0.7326	-0.437744	0.0120321	noncoding	-1.16123
Cluster-5952.0	Cluster-5952.0_c21179_g1_i3	1237	-2.66	6.32	7.56	7.35185e-80	7.85924e-78	1348	1276	1879	8358	7878	13130	76.9	454.5	-	-	-	-	-	-	-	154	26.1924	75.974	14.5_kDa_midgut_protein	_tr_Lutzomyia_longipalpis	-	-	-	-	GO:0005576	extracellular_region	cd00117	691-945	5e-06	137	+	0	0.00192618	0	0.998074	0.00192618	414	0.5418	-0.138595	0.0748903	noncoding	-0.770767
Cluster-21585.0	Cluster-21585.0_c24439_g1_i1	1208	-3.34	10.11	3.27	9.76976e-80	1.0406e-77	49	49	52	449	392	762	1.67	17.76	297	17.1358	22.2222	Probable_E3_SUMO-protein_ligase_RNF212	-	-	Protein_modification;_protein_sumoylation	252	29.0563	45.6349	Putative_uncharacterized_protein	_tr_Culex_quinquefasciatus	-	-	GO:0008270	zinc_ion_binding	-	-	pfam14634	192-326	9e-07	239	+	2	0.00152635	0	0.998474	0.00152635	675	1.0725	0.379206	0.933764	noncoding	-0.0314678
Cluster-22405.4	Cluster-22405.4_c24898_g1_i6	2022	-2.2	4.59	5.9	1.00168e-79	1.06305e-77	676	502	693	2509	2204	4296	2.93	74.4	514	26.1128	35.214	CUGBP_Elav-like_family_member_2	-	-	-	597	67.8042	76.0469	CUGBP_Elav-like_family_member_1-A	_tr_Ceratitis_capitata	-	-	GO:0003676___GO:0000166	nucleic_acid_binding___nucleotide_binding	-	-	cd12631___cd12631___cd12636___cd12636___cd12638___cd12640___cd12639___cd12362___cd12632___cd12632___cd12635___cd12635___cd12361___cd12361___cd12361___cd12634___cd12634___TIGR01661___TIGR01661___TIGR01661___TIGR01661___cd12637___cd12637___smart00360___smart00360___smart00360___TIGR01628___TIGR01628___TIGR01628___TIGR01628___TIGR01628___TIGR01628___cd12633___cd12633___TIGR01622___TIGR01622___cd1237…	450-692___714-950___708-950___453-692___1521-1796___1530-1766___1530-1766___1548-1766___438-695___699-953___708-950___453-692___714-941___453-683___1548-1733___708-950___453-692___456-953___1536-1796___1515-1799___1545-1835___714-950___453-692___1545-1763___453-647___714-905___435-947___432-896___1521-1793___456-917___1545-1784___1545-1781___453-692___714-950___420-947___1521-1763___1545-1763___4…	8.00e-45___5.00e-16___6.00e-42___7.00e-17___9.00e-42___2.00e-41___1.00e-39___7.00e-39___2.00e-33___3.00e-19___3.00e-31___7.00e-11___6.00e-31___1.00e-29___1.00e-09___5.00e-28___6.00e-13___9.00e-21___1.00e-10___2.00e-10___7.00e-10___3.00e-20___6.00e-09___6.00e-19___2.00e-16___6.00e-14___4.00e-18___3.00e-17___8.00e-15___3.00e-14___8.00e-12___2.00e-09___6.00e-18___7.00e-13___6.00e-18___2.00e-08___3.0…	571	+	2	0.000717108	0	0.999283	0.000717108	1551	1.0199	0.199377	0.999835	coding	5.12985
Cluster-10074.1	Cluster-10074.1_c21160_g2_i1	2187	-2.97	7.83	3.84	2.67494e-79	2.82858e-77	86	84	112	656	554	1125	1.82	12.55	-	-	-	-	-	-	-	338	14.4033	31.0651	AGAP013003-PA	_tr_Anopheles_gambiae	-	-	-	-	-	-	cd00821___smart00233___pfam00169___cd13291___cd13283___cd13299___cd13284___cd13292___cd13237___cd13273___cd01235	646-915___640-915___640-927___646-909___646-921___652-915___646-948___646-915___646-915___637-915___652-927	6.00e-12___9.00e-12___3.00e-10___4.00e-09___1.00e-08___1.00e-07___4.00e-07___7.00e-07___2.00e-06___2.00e-06___9.00e-06	558	+	0	0.00416108	0	0.995839	0.00416108	1599	0.73	0.148352	0.999638	coding	1.23432
Cluster-12663.0	Cluster-12663.0_c20533_g1_i1	802	7.42	171.56	2.05	3.0019e-79	3.1629e-77	224	240	238	1	0	3	17.3	0.13	884	50.4988	15.6109	Probable_ribonuclease_ZC3H12C	-	-	-	496	50.8728	27.4194	AAEL001562-PA	_tr_Aedes_aegypti	-	-	-	-	-	-	pfam11977	226-630	4e-21	211	+	0	0.002889	0	0.997111	0.002889	567	0.9394	-0.173243	0.630226	coding	0.10364
Cluster-13668.0	Cluster-13668.0_c21254_g1_i1	570	7.73	212.78	2.37	6.97566e-79	7.32345e-77	260	317	294	0	2	2	35.12	0.16	132	28.4211	40.9091	Protamine	-	-	-	201	33.6842	31.8408	Uncharacterized_protein	_tr_Bactrocera_dorsalis	-	-	-	-	-	-	-	-	-	162	+	1	0.00762164	0	0.992378	0.00762164	435	0.4524	-0.286869	0.114447	noncoding	-0.531338
Cluster-15835.0	Cluster-15834.0_c26719_g1_i2	4417	-2.57	5.92	4.27	1.03837e-78	1.08625e-76	177	128	183	850	752	1417	3.29	18.86	1302	84.5597	97.4654	Multidrug_resistance_protein_homolog_65	3.6.3.44	Xenobiotic-transporting_ATPase.	-	1297	84.0163	95.3739	AGAP005639-PA-like_protein	_sp_Drosophila_melanogaster	GO:0006855___GO:0060857___GO:0031427___GO:0055085___GO:0042908	drug_transmembrane_transport___establishment_of_glial_blood-brain_barrier___response_to_methotrexate___transmembrane_transport___xenobiotic_transport	GO:0005524___GO:0015562___GO:0008559	ATP_binding___efflux_transmembrane_transporter_activity___xenobiotic-transporting_ATPase_activity	GO:0043190___GO:0005886___GO:0005919	ATP-binding_cassette_(ABC)_transporter_complex___plasma_membrane___pleated_septate_junction	cd03249___cd03249___COG1132___COG1132___COG2274___COG2274___TIGR02204___TIGR02204___cd03251___cd03251___TIGR00958___TIGR00958___cd03253___cd03253___TIGR02203___TIGR02203___cd03254___cd03254___PRK13657___PRK13657___PRK11176___PRK11176___cd03252___cd03252___COG5265___COG5265___TIGR01846___TIGR01846___cd03248___cd03248___TIGR03796___TIGR03796___TIGR01192___TIGR01192___COG4988___COG4988___TIGR03375__…	1423-2124___3301-3996___622-2142___2299-3996___673-2142___2467-3996___622-2124___2464-3996___1423-2124___3301-3996___652-2127___2293-3996___1423-2124___3301-3996___2470-3996___622-2124___1417-2109___3295-3996___1411-2136___2686-3996___622-2124___2563-3996___1423-2124___3301-3996___709-2124___2734-3996___679-2124___2776-3996___1405-2067___3286-3954___622-2124___2332-3996___1396-2136___2299-3996___…	7.00e-141___6.00e-127___2.00e-140___2.00e-136___1.00e-118___8.00e-109___5.00e-118___2.00e-113___1.00e-111___6.00e-103___3.00e-109___9.00e-109___2.00e-108___9.00e-90___1.00e-106___2.00e-100___3.00e-105___2.00e-87___2.00e-97___5.00e-85___4.00e-91___2.00e-81___3.00e-90___1.00e-72___3.00e-90___2.00e-83___4.00e-87___6.00e-77___4.00e-82___1.00e-76___2.00e-80___1.00e-66___6.00e-76___7.00e-67___5.00e-75_…	1269	+	0	0.000461377	0	0.999539	0.000461377	3801	1.1609	0.200745	1	coding	14.0636
Cluster-9340.0	Cluster-9340.0_c21832_g2_i1	1237	-2.9	7.46	7.67	1.18049e-78	1.23052e-76	1835	966	1456	8804	8223	16089	45.72	310.61	942	80.2749	35.4565	Aminopeptidase_N	3.4.11.2	Membrane_alanyl_aminopeptidase.	-	387	81.2449	86.5633	Putative_aminopeptidase_N_(Fragment)	_tr_Phlebotomus_perniciosus	-	-	GO:0004177	aminopeptidase_activity	-	-	pfam11838	3-791	4e-20	391	+	2	0.00170088	0	0.998299	0.00170088	1143	1.2805	0.306154	0.99925	coding	2.89105
Cluster-9799.1	Cluster-9799.1_c20157_g1_i2	1378	-2.25	4.77	7.1	1.5884e-78	1.64985e-76	1507	1083	1581	6136	5037	9431	21.38	27.49	158	22.2061	64.557	40S_ribosomal_protein_S11	-	-	-	152	22.2061	67.1053	Putative_40s_ribosomal_protein_s11_(Fragment)	_sp_Rattus_norvegicus	GO:0001649___GO:0006412	osteoblast_differentiation___translation	GO:0019843___GO:0003735	rRNA_binding___structural_constituent_of_ribosome	GO:0022627___GO:0016020	cytosolic_small_ribosomal_subunit___membrane	PTZ00241___PTZ00241___PTZ00241___TIGR03630___PRK08572___pfam00366___COG0186___PRK05610___TIGR03635___CHL00142	997-1296___414-593___584-712___1018-1284___1018-1284___1072-1284___1036-1284___1060-1293___1060-1275___1066-1296	1.00e-58___5.00e-12___2.00e-08___1.00e-36___6.00e-36___1.00e-31___2.00e-29___4.00e-10___7.00e-10___2.00e-06	129	-	1	0.00513772	0	0.994862	0.00513772	258	0.6367	0.0461136	0.0334845	coding	2.16614
Cluster-17412.0	Cluster-17412.0_c25396_g10_i3	1322	5.82	56.61	2.09	1.92436e-78	1.99175e-76	223	210	286	2	4	7	8.37	0.12	-	-	-	-	-	-	-	-	-	-	-	-	-	-	-	-	-	-	-	-	-	412	+	1	0.0278618	0	0.972138	0.0278618	1038	0.6858	-0.00643304	0.974235	noncoding	-0.68155
Cluster-14371.0	Cluster-14371.0_c23107_g1_i1	955	7	128.05	2.19	3.47189e-78	3.58081e-76	245	266	259	2	2	2	14.52	0.03	358	82.3037	74.581	Testis-specific_serine/threonine-protein_kinase_2	2.7.11.1	Non-specific_serine/threonine_protein_kinase.	-	347	84.5026	81.5562	cAMP-dependent_protein_kinase_catalytic_subunit__putative	_tr_Pediculus_humanus_subsp._corporis	-	-	GO:0005524___GO:0004683	ATP_binding___calmodulin-dependent_protein_kinase_activity	-	-	cd14080___cd05117___smart00220___cd14003___cd14165___pfam00069___cd14162___cd14009___cd14014___cd14081___cd00180___cd14164___cd14099___cd14663___cd14007___cd14098___cd14163___cd14092___cd05123___cd14071	144-914___147-911___147-914___147-911___141-914___147-914___144-911___165-890___144-902___147-914___165-899___144-914___147-914___147-911___165-914___147-911___144-914___141-953___165-896___147-914	8.00e-105___2.00e-79___4.00e-79___1.00e-75___1.00e-71___4.00e-71___1.00e-68___2.00e-64___1.00e-63___1.00e-61___1.00e-59___1.00e-58___4.00e-58___7.00e-58___1.00e-57___2.00e-56___5.00e-56___4.00e-54___6.00e-54___7.00e-53	317	+	2	0.00580552	0	0.994194	0.00580552	912	1.0807	0.341875	0.993435	coding	2.60606
Cluster-7711.0	Cluster-7710.0_c10998_g1_i1	362	7.46	175.92	1.73	3.59535e-78	3.69514e-76	203	170	190	0	1	2	26.37	0.05	-	-	-	-	-	-	-	-	-	-	-	-	-	-	-	-	-	-	-	-	-	78	+	2	0.00786021	0	0.99214	0.00786021	207	0.7607	-0.416948	0.0404086	noncoding	-0.793692
Cluster-6112.0	Cluster-6112.0_c19011_g1_i1	767	7.5	181.1	1.78	5.00342e-78	5.12431e-76	187	177	221	1	2	0	12.68	0.04	-	-	-	-	-	-	-	-	-	-	-	-	-	-	-	-	-	-	-	-	-	173	+	2	0.000841586	0	0.999158	0.000841586	417	0.7372	0.00555257	0.283475	noncoding	-0.631167
Cluster-11050.0	Cluster-11050.0_c16361_g1_i1	441	-2.21	4.63	8.56	8.61478e-78	8.76165e-76	3994	3402	4314	16073	14185	26631	503.26	2117.22	65	34.6939	78.4615	40S_ribosomal_protein_S28	-	-	-	65	34.6939	78.4615	40S_ribosomal_protein_S28-like_protein	_tr_Phlebotomus_papatasi	GO:0006412	translation	GO:0003735	structural_constituent_of_ribosome	GO:0005840	ribosome	cd04457___pfam01200___PTZ00085___COG2053___PRK04007	113-247___98-247___92-247___95-247___92-247	8.00e-25___1.00e-22___2.00e-22___4.00e-15___2.00e-13	147	-	0	0.141118	0	0.858882	0.141118	198	0.9372	0.15496	0.186648	coding	0.423589
Cluster-10089.2	Cluster-10089.2_c23536_g7_i1	1360	5.02	32.49	2.23	8.58774e-78	8.76165e-76	255	239	285	5	7	13	7.7	0.06	608	36.6176	27.3026	Kelch-like_protein_10	-	-	Protein_modification;_protein_ubiquitination	607	42.1324	31.4662	AAEL007144-PA_(Fragment)	_tr_Aedes_aegypti	-	-	-	-	-	-	PHA03098___PHA03098___PHA03098___PHA03098___PHA03098___pfam01344___pfam01344___pfam01344___smart00612___smart00612___smart00612___PLN02193___PHA02790	6-473___3-449___24-440___180-452___3-158___21-155___162-296___303-440___57-197___198-338___342-479___60-419___60-419	5.00e-27___2.00e-18___2.00e-16___1.00e-07___8.00e-06___3.00e-11___5.00e-08___2.00e-07___3.00e-10___2.00e-09___5.00e-06___1.00e-08___4.00e-06	198	+	2	0.00642518	0	0.993575	0.00642518	588	0.8457	-0.0345835	0.503414	coding	1.30133
Cluster-22737.0	Cluster-22737.0_c19979_g1_i2	902	6.2	73.38	2.68	1.25033e-77	1.26725e-75	347	386	339	4	7	4	18.72	0.19	191	63.8581	98.9529	Cilia-_and_flagella-associated_protein_20	-	-	-	290	67.8492	69.3103	AAEL010658-PA	_sp_Paramecium_tetraurelia	GO:0060271___GO:2000147___GO:2000253___GO:0060296	cilium_morphogenesis___positive_regulation_of_cell_motility___positive_regulation_of_feeding_behavior___regulation_of_cilium_beat_frequency_involved_in_ciliary_motility	-	-	GO:0036064___GO:0005929___GO:0005737___GO:0005874	cilium_basal_body___cilium___cytoplasm___microtubule	pfam05018	98-637	4e-73	238	+	1	0.0450001	0	0.955	0.0450001	684	0.7167	-0.129792	0.704684	coding	2.30742
Cluster-8387.0	Cluster-8387.0_c21365_g1_i2	1388	-2.18	4.52	10.97	3.65462e-77	3.69129e-75	21970	18307	23178	87860	74606	136475	786.69	3255	317	58.1412	84.858	60S_acidic_ribosomal_protein_P0	-	-	-	317	58.1412	84.858	60S_acidic_ribosomal_protein_P0-like_protein	_tr_Lutzomyia_longipalpis	GO:0042254___GO:0006414	ribosome_biogenesis___translational_elongation	GO:0003735	structural_constituent_of_ribosome	GO:0005840	ribosome	PTZ00135___cd05795___PTZ00240___PRK04019___cd00379___COG0244___pfam00466___cd05796___cd05797___PRK00099	248-1054___269-793___275-1030___266-1021___269-733___269-841___263-559___269-748___254-541___248-538	5.00e-122___7.00e-85___3.00e-51___2.00e-43___2.00e-26___2.00e-25___3.00e-22___1.00e-13___3.00e-06___6.00e-06	320	+	1	0.00588438	0	0.994116	0.00588438	954	1.2869	0.808169	0.998538	coding	7.65954
Cluster-12732.0	Cluster-12732.0_c5271_g1_i1	527	-2.15	4.45	9.53	9.24451e-77	9.30519e-75	7982	6703	8995	31618	27333	51179	795.38	3285.7	149	86.5275	100	60S_ribosomal_protein_L27a	-	-	-	144	84.2505	100	Ribosomal_protein_L27A_(Fragment)	_tr_Culicoides_sonorensis	GO:0006412	translation	GO:0003735	structural_constituent_of_ribosome	GO:0005840	ribosome	PTZ00160___pfam00828___PRK06419___COG0200___PRK05592	72-509___156-503___66-503___171-503___393-503	6.00e-81___4.00e-33___4.00e-23___3.00e-16___8.00e-07	161	-	0	0.00692921	0	0.993071	0.00692921	459	1.0897	0.645185	0.911854	coding	2.9927
Cluster-16458.0	Cluster-16458.0_c21938_g1_i1	2513	-2.67	6.37	4.65	9.35888e-77	9.38804e-75	240	139	219	1070	1013	1879	2.93	17.33	500	53.0044	88.8	Sodium/potassium/calcium_exchanger_5	-	-	-	542	64.4648	97.9705	AAEL004805-PA	_tr_Aedes_aegypti	GO:0055085	transmembrane_transport	-	-	GO:0016021	integral_to_membrane	TIGR00927___TIGR00927___pfam01699___pfam01699___TIGR00367___TIGR00367___TIGR00367___TIGR00367___COG0530___COG0530___COG0530___COG0530___PRK10734___PRK10734___TIGR00845___TIGR00845___PLN03151___COG0387	737-1246___1463-2038___1595-2026___824-1216___791-1213___1460-2014___1634-2017___737-1210___1592-2026___782-1216___1637-2026___845-1222___1583-1927___1652-1846___1577-1831___791-1051___779-1258___779-1222	9.00e-44___8.00e-36___3.00e-27___5.00e-27___2.00e-23___1.00e-21___1.00e-13___3.00e-06___4.00e-22___2.00e-17___1.00e-13___2.00e-10___2.00e-12___6.00e-07___9.00e-10___8.00e-07___3.00e-07___5.00e-06	547	+	1	0.013754	0	0.986246	0.013754	1638	1.137	0.353618	0.999928	coding	6.15277
Cluster-5168.0	Cluster-5168.0_c20231_g2_i1	698	-2.33	5.03	5.24	1.19356e-76	1.19319e-74	386	288	424	1501	1487	2806	26.42	122.52	142	42.9799	70.4225	Putative_pterin-4-alpha-carbinolamine_dehydratase	4.2.1.96	4a-hydroxytetrahydrobiopterin_dehydratase.	-	149	51.5759	80.5369	Putative_uncharacterized_protein	_tr_Tribolium_castaneum	GO:0006729	tetrahydrobiopterin_biosynthetic_process	GO:0008124	4-alpha-hydroxytetrahydrobiopterin_dehydratase_activity	-	-	cd00914___PRK00823___pfam01329___COG2154___cd00488___cd00913	349-576___289-582___289-582___289-588___349-576___349-546	1.00e-48___2.00e-44___3.00e-40___2.00e-37___5.00e-35___4.00e-16	197	+	0	0.0141623	0	0.985838	0.0141623	576	0.7288	0.129516	0.698507	coding	2.69276
Cluster-7102.0	Cluster-7102.0_c22758_g1_i1	1612	4.08	16.89	2.82	1.94214e-76	1.93494e-74	376	352	419	24	11	37	10.36	0.63	559	80.5831	77.8175	Coiled-coil_domain-containing_protein_63	-	-	-	487	87.469	96.7146	Nuclear_lamin_L1_alpha	_tr_Anopheles_darlingi	GO:0036158	outer_dynein_arm_assembly	-	-	GO:0036157	outer_dynein_arm	TIGR02168___TIGR02168___TIGR02168___TIGR02168___TIGR02168___COG1196___COG1196___COG1196___COG1196___COG1196___COG0419___COG0419___TIGR02169___TIGR02169___pfam13868___PRK03918___PRK04863___COG2433___COG1340	188-1288___182-1261___365-1333___368-1357___194-922___380-1351___182-1261___368-1420___353-1474___359-1270___173-1354___173-1354___191-1255___365-1333___191-910___191-1291___191-970___1025-1288___173-970	4.00e-12___1.00e-10___3.00e-08___6.00e-07___8.00e-06___6.00e-11___2.00e-10___3.00e-10___5.00e-09___1.00e-06___3.00e-09___3.00e-08___2.00e-08___3.00e-07___3.00e-08___1.00e-06___3.00e-06___4.00e-06___6.00e-06	489	+	1	0.0124485	0	0.987551	0.0124485	1464	1.2676	0.499701	0.999952	coding	6.02385
Cluster-13265.1	Cluster-13265.1_c26432_g12_i1	1439	-3.4	10.58	6.58	5.04793e-76	5.01216e-74	358	442	637	4999	3836	6951	17.51	157.15	403	82.1404	91.067	Aminomethyltransferase__mitochondrial	2.1.2.10	Aminomethyltransferase.	-	420	84.8506	93.5714	Aminomethyltransferase	_tr_Glossina_morsitans_morsitans	GO:0006546	glycine_catabolic_process	GO:0004047___GO:0008483	aminomethyltransferase_activity___transaminase_activity	GO:0005737	cytoplasm	PLN02319___PRK13579___PRK00389___COG0404___TIGR00528___pfam01571___TIGR01372___pfam08669___PRK12486___COG0354	49-1347___157-1338___160-1338___160-1338___160-1326___292-948___70-1323___1030-1314___223-1323___322-960	3.00e-154___7.00e-128___4.00e-107___9.00e-107___2.00e-97___1.00e-68___5.00e-20___9.00e-19___1.00e-16___5.00e-08	451	+	0	0.0177683	0	0.982232	0.0177683	1281	1.0484	0.509409	0.99964	coding	4.90755
Cluster-18874.0	Cluster-18874.0_c5137_g1_i1	1061	6.23	75.22	2	6.44156e-76	6.37432e-74	223	214	234	1	5	3	8.35	0.12	232	57.3987	86.6379	Venom_allergen_5	-	-	-	275	60.7917	78.9091	Uncharacterized_protein	_tr_Anopheles_darlingi	-	-	-	-	-	-	cd05380___cd05559___smart00198___pfam00188___cd00168___cd05383___cd05385	246-698___249-695___246-698___264-695___267-695___267-635___267-698	1.00e-33___5.00e-17___1.00e-15___5.00e-12___4.00e-11___4.00e-08___4.00e-06	317	+	2	0.0244992	0	0.975501	0.0244992	942	1.034	0.30741	0.992756	coding	2.42122
Cluster-10788.0	Cluster-10788.0_c19202_g1_i1	720	-2.27	4.82	9.33	6.82721e-76	6.73319e-74	6443	5193	7704	29114	23608	43750	483.35	2064.59	112	46.25	100	60S_acidic_ribosomal_protein_P1	-	-	-	111	46.25	100	Uncharacterized_protein	_tr_Megaselia_scalaris	GO:0006414	translational_elongation	GO:0003735	structural_constituent_of_ribosome	GO:0005840	ribosome	cd05831___pfam00428___cd04411___COG2058	139-453___190-453___142-453___151-453	5.00e-37___4.00e-15___2.00e-12___1.00e-11	128	+	0	0.00305605	0	0.996944	0.00305605	336	1.2886	0.805456	0.876803	coding	2.26566
Cluster-11964.0	Cluster-11964.0_c21201_g2_i1	269	10.36	1317.85	1.5	1.67881e-75	1.65013e-73	174	142	164	0	0	0	41.31	0	-	-	-	-	-	-	-	-	-	-	-	-	-	-	-	-	-	-	-	-	-	76	+	1	0.928101	0	0.0718989	0.928101	69	0.5844	-0.371898	0.00916898	noncoding	-1.03865
Cluster-17847.1	Cluster-17847.1_c21372_g1_i2	1567	-2.11	4.31	9.54	3.0947e-75	3.03167e-73	8329	6916	9170	30769	27109	52855	215.86	849.17	284	45.9477	85.5634	60S_ribosomal_protein_L6	-	-	-	271	49.9681	96.679	60S_ribosomal_protein_L6_(Fragment)	_tr_Bactrocera_dorsalis	-	-	-	-	-	-	cd13156___pfam01159___COG2163___pfam03868	446-913___581-913___461-808___155-277	2.00e-53___2.00e-45___2.00e-08___4.00e-06	284	+	1	0.0252908	0	0.974709	0.0252908	786	1.2801	0.842526	0.992313	coding	3.30455
Cluster-7453.0	Cluster-7453.0_c20083_g1_i2	1078	-2.14	4.4	9.93	3.78309e-75	3.69369e-73	10777	8698	12170	42045	35966	66834	574.26	2181.86	256	66.7904	93.75	60S_ribosomal_protein_L8	-	-	-	257	71.243	99.6109	Uncharacterized_protein	_tr_Apis_mellifera	-	-	-	-	-	-	PTZ00180___PRK09612___COG0090___pfam03947___TIGR01171___PRK09374___CHL00052___PTZ00031___pfam00181	247-966___247-966___235-966___532-927___244-888___211-915___271-915___250-891___277-516	7.00e-175___1.00e-112___2.00e-104___3.00e-56___3.00e-39___8.00e-38___1.00e-36___7.00e-26___8.00e-19	282	+	0	0.0117822	0	0.988218	0.0117822	780	1.1812	0.762034	0.993182	coding	2.90102
Cluster-14874.0	Cluster-14874.0_c25339_g3_i2	1974	-2.42	5.36	4.53	4.79595e-75	4.66705e-73	232	177	223	980	902	1662	4.42	20.62	455	55.6231	81.3187	Inactive_peptidyl-prolyl_cis-trans_isomerase_shutdown	-	-	-	437	57.5988	85.3547	AGAP011458-PA_(Fragment)	_tr_Anopheles_gambiae	GO:0006457	protein_folding	-	-	-	-	pfam00254	439-699	5e-08	500	+	0	0.000671645	0	0.999328	0.000671645	1434	1.168	0.535068	0.999874	coding	5.09621
Cluster-10955.0	Cluster-10955.0_c22958_g1_i1	1537	-2.18	4.52	5.87	4.95966e-75	4.81038e-73	644	526	672	2395	2088	4357	18.96	78.79	432	82.5634	91.4352	Origin_recognition_complex_subunit_4	-	-	-	457	85.8816	97.8118	AAEL001785-PA	_tr_Aedes_aegypti	GO:0006260	DNA_replication	GO:0005524___GO:0003677	ATP_binding___DNA_binding	GO:0005634___GO:0000808	nucleus___origin_recognition_complex	pfam14629___COG1474___TIGR02928___PRK00411	871-1419___205-732___217-774___205-732	1.00e-41___9.00e-16___1.00e-12___6.00e-06	489	+	0	0.00318475	0	0.996815	0.00318475	1383	1.1956	0.473698	0.999883	coding	4.82732
Cluster-8655.0	Cluster-8655.0_c20116_g1_i1	412	10.31	1270.27	1.44	6.11476e-75	5.91114e-73	156	133	175	0	0	0	22.34	0	-	-	-	-	-	-	-	-	-	-	-	-	-	-	-	-	-	-	cd01327___smart00280___pfam00050	109-210___103-204___106-204	4.00e-07___8.00e-07___2.00e-06	101	-	1	0.0217078	0	0.978292	0.0217078	207	0.7642	-0.701076	0.0198955	noncoding	-0.84705
Cluster-10957.0	Cluster-10957.0_c19514_g1_i1	562	7.09	136.07	2.28	1.23973e-74	1.1945e-72	249	291	278	0	4	2	31.64	0.15	-	-	-	-	-	-	-	-	-	-	-	-	-	-	-	-	-	-	-	-	-	167	+	1	0.00156089	0	0.998439	0.00156089	504	0.4329	-0.266116	0.192424	noncoding	-0.29274
Cluster-12188.0	Cluster-12188.0_c20175_g1_i1	1445	-2.18	4.54	8.36	4.89538e-74	4.70133e-72	3576	2816	4035	14552	11855	22945	123.93	506.82	222	45.4671	100	Probable_elongation_factor_1-beta	-	-	-	224	45.4671	100	Elongation_factor_1_beta	_tr_Aedes_aegypti	-	-	GO:0003746	translation_elongation_factor_activity	GO:0005853	eukaryotic_translation_elongation_factor_1_complex	cd00292___pfam00736___smart00888___COG2092___cd10308___cd10310___cd10289	491-757___497-757___497-757___494-757___104-286___143-283___119-277	3.00e-39___3.00e-37___2.00e-32___2.00e-21___1.00e-20___1.00e-09___6.00e-08	252	+	1	0.000438137	0	0.999562	0.000438137	660	1.2718	0.732554	0.974065	coding	4.50848
Cluster-6362.4	Cluster-6362.3_c22208_g2_i7	615	7.4	168.47	1.68	6.07743e-74	5.81745e-72	180	169	194	1	2	0	10.12	0.04	254	86.3415	67.3228	Trypsin_3A1	3.4.21.4	Trypsin.	-	252	85.8537	65.873	Putative_trypsin-like_serine_protease	_tr_Corethrella_appendiculata	-	-	GO:0004252	serine-type_endopeptidase_activity	-	-	cd00190___smart00020___pfam00089___COG5640	86-607___83-607___86-607___62-466	7.00e-54___5.00e-52___4.00e-36___8.00e-11	204	+	1	0.00768702	0	0.992313	0.00768702	171	0.9092	-0.38679	0.0351653	coding	1.58436
Cluster-11271.0	Cluster-11271.0_c22463_g1_i1	1062	5.58	47.95	2.25	8.24151e-74	7.86326e-72	265	261	267	3	8	6	13.19	0.62	-	-	-	-	-	-	-	-	-	-	-	-	-	-	-	-	-	-	-	-	-	298	+	1	0.00708758	0	0.992912	0.00708758	876	0.83	-0.165753	0.931192	noncoding	-0.0423091
Cluster-15896.0	Cluster-15896.0_c25443_g2_i1	3888	-2.5	5.66	6.7	1.00185e-73	9.52767e-72	871	732	1125	5060	3600	7464	9.58	48.28	717	6.17284	11.0181	Myc_protein	-	-	-	511	27.9321	80.4305	Myc_protein_(Fragment)	_tr_Ceratitis_capitata	-	-	-	-	-	-	cd00083___pfam00010	2658-2801___2667-2801	1.00e-07___2.00e-07	583	+	2	0.00497977	0	0.99502	0.00497977	1701	1.0823	0.351603	0.999686	coding	2.40903
Cluster-10180.0	Cluster-10180.0_c26513_g3_i1	3943	6.21	74.26	1.98	1.06342e-73	1.00804e-71	201	192	275	2	4	3	2.88	0.03	4490	99.5942	29.0423	Dynein_heavy_chain_8__axonemal	-	-	-	4604	99.7464	28.4101	AAEL007225-PA	_sp_Homo_sapiens	GO:0001539___GO:0008152___GO:0007018	ciliary_or_flagellar_motility___metabolic_process___microtubule-based_movement	GO:0005524___GO:0016887___GO:0003777	ATP_binding___ATPase_activity___microtubule_motor_activity	GO:0005858___GO:0005874	axonemal_dynein_complex___microtubule	pfam03028___COG5245___pfam12781___pfam12777___pfam12780	2597-3943___11-3607___1514-2203___713-1447___11-379	6.00e-102___1.00e-48___1.00e-40___6.00e-22___8.00e-13	1314	+	1	0.0133265	0	0.986674	0.0133265	3906	1.0027	0.0979039	1	coding	15.575
Cluster-19590.0	Cluster-19590.0_c21788_g1_i2	1619	-2.14	4.39	10.05	1.20225e-73	1.13597e-71	11628	9574	13072	46057	37244	74903	389.05	1561.17	416	51.1427	66.3462	60S_ribosomal_protein_L3	-	-	-	316	51.328	87.6582	RE52161p	_tr_Drosophila_melanogaster	GO:0006412	translation	GO:0003735	structural_constituent_of_ribosome	GO:0005840	ribosome	PTZ00103___PTZ00103___PRK04231___PRK04231___pfam00297___pfam00297___TIGR03626___TIGR03626___COG0087___COG0087	644-1471___20-385___656-1402___26-373___701-1321___167-328___644-1396___38-373___623-1354___155-346	1.00e-147___2.00e-77___1.00e-52___1.00e-33___8.00e-50___7.00e-09___4.00e-48___2.00e-30___4.00e-31___2.00e-07	289	+	1	0.00118902	0	0.998811	0.00118902	777	1.3027	0.777821	0.990293	coding	8.44722
Cluster-10049.0	Cluster-10049.0_c24385_g5_i2	462	-7.69	207.05	1.53	1.62439e-73	1.5299e-71	2	0	0	144	120	253	0.1	19.11	-	-	-	-	-	-	-	-	-	-	-	-	-	-	-	-	-	-	-	-	-	101	+	0	0.385566	0	0.614434	0.385566	282	0.6469	-0.331712	0.0585373	noncoding	-1.08607
Cluster-8583.0	Cluster-8583.0_c19739_g1_i1	1749	4.7	26	2.53	2.54572e-73	2.38996e-71	306	317	331	12	6	21	7.03	0.21	-	-	-	-	-	-	-	495	80.6175	93.1313	Sugar_transporter_ERD6-like_8	_tr_Harpegnathos_saltator	GO:0008643	carbohydrate_transport	GO:0022891	substrate-specific_transmembrane_transporter_activity	GO:0016021	integral_to_membrane	pfam00083___TIGR00879___cd06174___cd06174___cd06174___pfam07690___COG0477___TIGR00898	380-1699___419-1687___362-838___1103-1654___362-826___362-1543___362-1381___509-1684	8.00e-27___5.00e-16___6.00e-12___5.00e-11___1.00e-06___1.00e-07___2.00e-06___4.00e-06	569	+	1	0.000739864	0	0.99926	0.000739864	1674	0.9078	-0.0468825	0.999904	coding	2.25346
Cluster-17038.0	Cluster-17038.0_c24960_g1_i1	2892	-2.46	5.51	5.01	6.84844e-73	6.40887e-71	282	278	297	1425	1226	2342	4.31	22.13	-	-	-	-	-	-	-	-	-	-	-	-	-	-	-	-	-	-	-	-	-	878	+	0	0.00209413	0	0.997906	0.00209413	2622	1.2087	0.301064	1	coding	4.47132
Cluster-4048.0	Cluster-4048.0_c23685_g2_i1	345	8.64	399.42	1.62	8.14911e-73	7.60177e-71	180	168	172	0	0	1	30.75	0.05	-	-	-	-	-	-	-	-	-	-	-	-	-	-	-	-	-	-	-	-	-	92	+	0	0.00716812	0	0.992832	0.00716812	240	0.6953	-0.523654	0.0355405	noncoding	-0.550939
Cluster-10638.0	Cluster-10638.0_c20145_g1_i1	835	-2.16	4.46	9.11	1.56498e-72	1.45524e-70	5951	5288	6276	22858	20546	39052	468.9	1935.07	160	57.1257	100	60S_ribosomal_protein_L21	-	-	-	159	57.1257	100	Putative_60s_ribosomal_protein_l21	_tr_Corethrella_appendiculata	GO:0006412	translation	GO:0003735	structural_constituent_of_ribosome	GO:0005840	ribosome	PTZ00189___PLN00190___pfam01157___COG2139___PRK04306	311-787___311-775___314-610___314-619___308-502	5.00e-79___8.00e-67___6.00e-52___1.00e-35___2.00e-19	219	-	0	0.0169513	0	0.983049	0.0169513	480	1.2385	0.541115	0.909286	coding	3.23654
Cluster-3653.0	Cluster-3653.0_c19864_g1_i1	1232	8.56	378.07	1.55	2.32004e-72	2.15051e-70	180	150	167	0	1	0	5.16	0.02	439	85.9578	80.1822	Lipase_1	-	-	-	406	89.1234	92.8571	Lipase	_tr_Anopheles_darlingi	GO:0016042	lipid_catabolic_process	GO:0016788	hydrolase_activity,_acting_on_ester_bonds	-	-	PLN02872___pfam04083___pfam00561	133-1155___154-306___346-1086	1.00e-40___7.00e-17___2.00e-08	391	+	0	0.0191108	0	0.980889	0.0191108	1155	0.6518	-0.393879	0.977462	coding	3.55094
Cluster-10949.0	Cluster-10949.0_c20491_g1_i1	1070	-2.28	4.87	7.89	4.06949e-72	3.76023e-70	2388	1856	2885	10760	8495	16883	109.1	481.95	250	59.7196	84.4	Cyclin-related_protein_FAM58A	-	-	-	258	69.5327	96.124	Cyclin-related_protein_FAM58A	_tr_Ceratitis_capitata	GO:0000079___GO:0006355	regulation_of_cyclin-dependent_protein_kinase_activity___regulation_of_transcription,_DNA-dependent	-	-	-	-	COG5333___cd00043___pfam00134___smart00385	225-743___198-413___210-524___207-410	4.00e-15___4.00e-10___8.00e-10___9.00e-06	262	+	2	0.00288076	0	0.997119	0.00288076	771	1.3027	0.6708	0.993694	coding	3.01829
Cluster-18839.0	Cluster-18838.0_c26102_g1_i1	4390	-2.43	5.38	5.31	6.231e-72	5.73938e-70	384	263	452	1605	1606	2933	8.74	40.83	-	-	-	-	-	-	-	-	-	-	-	-	-	-	-	-	-	-	-	-	-	103	-	0	0.188059	0	0.811941	0.188059	162	0.4465	-0.910233	1.49522e-05	noncoding	-1.05159
Cluster-3999.0	Cluster-3999.0_c24039_g2_i1	2209	-2.31	4.97	5.88	7.64908e-72	7.02348e-70	653	436	641	2546	2406	3824	12.37	54.59	775	83.2503	80.129	Venom_dipeptidyl_peptidase_4	3.4.14.5	Dipeptidyl-peptidase_IV.	-	742	85.8307	85.31	AAEL015110-PA	_tr_Aedes_aegypti	-	-	GO:0008236	serine-type_peptidase_activity	GO:0016020	membrane	pfam00930___COG1506___pfam00326	533-1606___332-2209___1904-2209	8.00e-83___5.00e-37___8.00e-29	687	+	1	0.00356404	0	0.996436	0.00356404	1971	0.9789	0.282825	0.999995	coding	5.26734
Cluster-8700.0	Cluster-8700.0_c27000_g1_i1	659	-3.11	8.65	3.48	9.31165e-72	8.52336e-70	71	44	88	492	463	877	7.83	54.83	-	-	-	-	-	-	-	-	-	-	-	-	-	-	-	-	-	-	-	-	-	183	+	2	0.00510528	0	0.994895	0.00510528	447	1.2439	0.512775	0.900231	noncoding	-0.297979
Cluster-56.3	Cluster-5626.0_c18571_g3_i1	437	-7.91	240.94	2.24	1.1538e-71	1.05284e-69	2	1	0	175	270	397	0.01	6.68	-	-	-	-	-	-	-	290	75.5149	37.931	AAEL004619-PA	_tr_Aedes_aegypti	-	-	GO:0003676___GO:0008270	nucleic_acid_binding___zinc_ion_binding	-	-	-	-	-	145	+	1	0.0540979	0	0.945902	0.0540979	423	0.7769	0.0861803	0.470253	coding	0.00268427
Cluster-23256.2	Cluster-23256.2_c26342_g2_i3	773	-3.17	9.02	4.05	1.3041e-71	1.18629e-69	125	62	103	835	674	1161	5.69	40.63	1343	99.7413	19.1363	Xanthine_dehydrogenase	1.17.1.4	Xanthine_dehydrogenase.	-	1331	99.7413	19.3088	Xanthine_dehydrogenase	_tr_Lutzomyia_longipalpis	-	-	GO:0051537___GO:0009055___GO:0050660___GO:0005506___GO:0030151___GO:0043546___GO:0008762___GO:0004854___GO:0004855	2_iron,_2_sulfur_cluster_binding___electron_carrier_activity___flavin_adenine_dinucleotide_binding___iron_ion_binding___molybdenum_ion_binding___molybdopterin_cofactor_binding___UDP-N-acetylmuramate_dehydrogenase_activity___xanthine_dehydrogenase_activity___xanthine_oxidase_activity	-	-	PLN02906___TIGR02965___COG4631___TIGR02969___pfam02738___PLN00192___COG1529___PRK09970___TIGR03311___TIGR03196___TIGR02416___TIGR03194___PRK09800___pfam01315___smart01008___TIGR03313	2-772___11-772___2-772___2-772___242-772___20-763___2-772___2-748___2-772___5-772___5-718___2-745___128-745___2-214___2-214___128-745	1.00e-113___7.00e-81___1.00e-79___1.00e-78___7.00e-77___1.00e-72___3.00e-48___6.00e-38___2.00e-35___5.00e-35___5.00e-23___8.00e-22___7.00e-20___1.00e-18___1.00e-17___4.00e-17	257	+	1	0.00272954	0	0.99727	0.00272954	156	0.8631	-0.14465	0.0383303	coding	3.71503
Cluster-21854.1	Cluster-21854.1_c20059_g1_i4	562	-4.21	18.56	2.6	1.92546e-71	1.74609e-69	19	17	17	250	262	550	1.5	27.14	-	-	-	-	-	-	-	-	-	-	-	-	-	-	-	-	-	-	-	-	-	76	+	0	0.334928	0	0.665072	0.334928	144	1.154	-0.238559	0.083467	noncoding	-1.02066
Cluster-16309.1	Cluster-16309.1_c20701_g1_i1	812	6.76	108.42	2.16	5.91717e-71	5.34938e-69	299	243	212	3	1	3	12.6	0	270	71.6749	70.7407	Zinc_metalloproteinase_nas-1	3.4.24.21	Astacin.	-	277	87.931	84.1155	Metalloendopeptidase	_tr_Aedes_aegypti	-	-	GO:0004222___GO:0008270	metalloendopeptidase_activity___zinc_ion_binding	-	-	pfam01400___cd04280___cd04283___cd04282___cd04281___smart00235	203-775___224-769___215-775___104-775___194-775___197-637	1.00e-44___2.00e-44___2.00e-28___8.00e-24___5.00e-19___4.00e-18	266	+	1	0.0239415	0	0.976059	0.0239415	777	0.9619	-0.142005	0.925385	coding	1.6586
Cluster-9729.0	Cluster-9729.0_c24285_g1_i1	3763	-2.22	4.65	6.03	6.4382e-71	5.8025e-69	636	595	773	2628	2498	4704	6.94	31.1	1137	89.6891	98.5048	DNA-directed_RNA_polymerase_III_subunit_RPC2	2.7.7.6	DNA-directed_RNA_polymerase.	-	1134	89.131	98.5891	DNA-directed_RNA_polymerase	_sp_Drosophila_melanogaster	GO:0006351	transcription,_DNA-dependent	GO:0003677___GO:0003899___GO:0046872___GO:0032549	DNA_binding___DNA-directed_RNA_polymerase_activity___metal_ion_binding___ribonucleoside_binding	GO:0005634	nucleus	PRK08565___COG0085___cd00653___cd00653___TIGR03670___PRK07225___pfam00562___PRK09606___pfam04563___TIGR02013___TIGR02013___CHL00207___CHL00207___PRK00405___PRK00405___CHL00001___pfam04561___PRK09603___pfam04565___cd03211___pfam04566___pfam04560___PRK14844___PRK14844___PRK14844___pfam04567	188-3502___173-3505___2057-3496___227-1618___1724-3502___1724-3499___2105-3223___182-1681___224-1375___2306-3334___200-1615___2315-3334___200-1660___2753-3220___200-655___2315-3334___716-1198___2753-3334___1421-1618___3581-3757___1724-1912___3272-3493___2756-2950___3005-3334___1118-1615___1970-2092	0.00e+00___0.00e+00___0.00e+00___4.00e-133___0.00e+00___0.00e+00___6.00e-156___5.00e-100___1.00e-85___5.00e-38___1.00e-13___2.00e-35___3.00e-18___2.00e-31___1.00e-06___1.00e-30___3.00e-25___5.00e-18___8.00e-18___1.00e-16___5.00e-16___7.00e-16___7.00e-11___3.00e-08___1.00e-06___3.00e-09	1144	+	1	0.00224265	0	0.997757	0.00224265	3399	1.2482	0.493817	1	coding	15.076
Cluster-6950.0	Cluster-6950.0_c23499_g2_i1	1787	-4.17	17.95	2.39	1.70599e-70	1.53282e-68	20	16	11	243	222	433	1.02	7.77	488	40.291	48.9754	BTB/POZ_domain-containing_protein_6	-	-	-	436	72.3559	94.7248	Predicted_protein	_tr_Nematostella_vectensis	-	-	-	-	-	-	pfam00651___smart00225	282-584___288-584	3.00e-09___3.00e-07	523	+	2	0.00208229	0	0.997918	0.00208229	1503	1.2067	0.409719	0.999936	coding	0.339565
Cluster-16309.2	Cluster-16309.2_c20701_g2_i2	892	7.37	164.98	1.64	2.32949e-70	2.08664e-68	182	169	177	1	1	1	8.5	0	503	73.991	46.9185	Zinc_metalloproteinase_nas-14	3.4.24.21	Astacin.	-	263	82.3991	98.8593	Metalloendopeptidase	_tr_Phlebotomus_papatasi	-	-	GO:0004222___GO:0008270	metalloendopeptidase_activity___zinc_ion_binding	-	-	cd04280___pfam01400___cd04283___cd04281___cd04282___smart00235	221-754___206-760___212-760___206-760___101-760___206-610	2.00e-49___4.00e-42___2.00e-37___9.00e-26___2.00e-23___2.00e-17	254	+	1	0.0582649	0	0.941735	0.0582649	741	0.7697	-0.246736	0.780546	coding	1.83302
Cluster-15838.3	Cluster-15838.3_c23604_g2_i4	1058	-3.23	9.37	3.52	2.75098e-70	2.45667e-68	65	69	56	523	470	900	3.09	30.27	1013	99.811	35.2419	Putative_helicase_mov-10-B.1	3.6.4.13	RNA_helicase.	-	638	99.811	55.1724	AAEL009411-PA	_tr_Aedes_aegypti	-	-	-	-	-	-	pfam13087___pfam13086___COG1112___TIGR00376___TIGR00376	527-1057___2-502___275-1057___332-1057___2-142	9.00e-43___7.00e-40___3.00e-35___4.00e-30___3.00e-09	352	+	1	0.00419219	0	0.995808	0.00419219	1050	0.8323	0.0280442	0.990193	coding	2.99571
Cluster-13617.0	Cluster-13617.0_c29191_g1_i1	663	-2.03	4.1	9.77	8.37102e-70	7.45276e-68	10412	8515	11004	37462	31278	59646	666.23	2513.53	165	73.7557	98.7879	60S_ribosomal_protein_L12	-	-	-	165	74.6606	100	60S_ribosomal_protein_L12-like_protein	_tr_Phlebotomus_papatasi	GO:0006412	translation	GO:0003735	structural_constituent_of_ribosome	GO:0005840	ribosome	PLN03072___PTZ00105___cd00349___smart00649___COG0080___PRK01143___pfam03946___pfam00298	124-612___199-612___160-552___160-555___142-561___178-597___160-333___343-552	1.00e-97___6.00e-88___3.00e-55___1.00e-50___2.00e-42___2.00e-23___3.00e-19___1.00e-13	169	+	0	0.00318313	0	0.996817	0.00318313	498	1.2283	0.445801	0.919839	coding	4.20982
Cluster-10179.0	Cluster-10179.0_c20209_g1_i1	1197	3.77	13.66	3.26	8.82174e-70	7.83023e-68	485	517	526	34	34	49	17.86	1.15	-	-	-	-	-	-	-	285	68.9223	95.4386	Putative_uncharacterized_protein	_tr_Culex_quinquefasciatus	-	-	GO:0008080	N-acetyltransferase_activity	-	-	pfam08445___COG0456___pfam00583	844-1068___853-1068___853-1065	5.00e-09___2.00e-06___8.00e-06	292	+	0	0.00122595	0	0.998774	0.00122595	864	0.6875	-0.0683057	0.892963	coding	1.69706
Cluster-18125.0	Cluster-18125.0_c24610_g3_i2	1440	-3.89	14.87	6.88	1.58469e-69	1.40233e-67	432	365	499	3537	5964	11307	13.58	203.95	-	-	-	-	-	-	-	273	51.875	100	28_kDa_salivary_protein_SP05	_tr_Phlebotomus_perniciosus	-	-	-	-	-	-	-	-	-	256	+	1	0.0242999	0	0.9757	0.0242999	750	0.9144	0.0637064	0.855237	coding	1.33559
Cluster-19414.1	Cluster-19414.1_c23826_g2_i3	2880	-2.16	4.47	5.7	1.66206e-69	1.46637e-67	532	475	645	2114	1988	3626	12.69	54.62	493	49.375	99.3915	Uridine_5'-monophosphate_synthase	2.4.2.10___4.1.1.23	Orotate_phosphoribosyltransferase.___Orotidine-5_-phosphate_decarboxylase.	Pyrimidine_metabolism;_UMP_biosynthesis_via_de_novo_pathway;_UMP_from_orotate:_step_1/2___Pyrimidine_metabolism;_UMP_biosynthesis_via_de_novo_pathway;_UMP_from_orotate:_step_2/2	487	48.6458	98.3573	Uridine_5'-monophosphate_synthase	_tr_Culex_quinquefasciatus	GO:0006207___GO:0044205	de_novo	_pyrimidine_base_biosynthetic_process___'de_novo'_UMP_biosynthetic_process	GO:0004588___GO:0004590	orotate_phosphoribosyltransferase_activity___orotidine-5'-phosphate_decarboxylase_activity	-	-	pfam00215___COG0461___PRK13809___PRK00455___TIGR01740___cd04725___smart00934___PRK05500___TIGR00336___COG0284___PRK13812___PRK13810___PRK13811___cd06223___PRK13813___COG0503___TIGR01367___pfam00156___PRK02277___PRK00230	915-1568___210-785___198-797___195-803___921-1571___921-1568___918-1568___204-782___228-722___888-1562___213-728___192-728___195-725___342-710___909-1562___195-704___255-704___306-644___291-647___909-1562	-	481	+	2	0.00824746	Cluster-19414.1_c23826.g2.i3	0.991753	2880	1428	1.2359	0.611469	2880	coding
Cluster-16089.0	Cluster-16089.0_c29433_g1_i1	383	-2.09	4.25	9.02	1.93464e-69	1.70173e-67	5957	5103	6151	21565	18805	37003	847.85	3369.18	56	43.8642	100	40S_ribosomal_protein_S29	-	-	-	56	43.8642	100	Putative_uncharacterized_protein	_sp_Drosophila_melanogaster	GO:0022008___GO:0048666___GO:0006412	neurogenesis___neuron_development___translation	GO:0046872___GO:0003735	metal_ion_binding___structural_constituent_of_ribosome	GO:0005840	ribosome	PTZ00218___PRK05766___pfam00253___COG0199	88-243___103-243___85-237___85-237	1.00e-33___3.00e-24___2.00e-17___1.00e-15	127	-	2	0.749732	0	0.250268	0.749732	171	1.0564	0.176952	0.227254	coding	0.885555
Cluster-19650.0	Cluster-19650.0_c18546_g1_i1	512	7.72	211.34	1.5	2.268e-69	1.98899e-67	181	141	156	0	1	1	15.51	0.02	274	75.5859	47.0803	Trypsin-1	3.4.21.4	Trypsin.	-	274	75.5859	47.0803	Astryp1	_sp_Anopheles_gambiae	GO:0007586	digestion	GO:0004252	serine-type_endopeptidase_activity	GO:0005576	extracellular_region	cd00190___smart00020___pfam00089	3-380___3-368___3-371	8.00e-29___7.00e-28___2.00e-22	129	+	2	0.00325137	0	0.996749	0.00325137	330	1.0415	-0.206672	0.279924	coding	0.0315564
Cluster-17696.0	Cluster-17696.0_c19535_g1_i3	1344	-2.1	4.3	8.46	2.46891e-69	2.15871e-67	3999	3182	4420	15355	12215	24829	0.69	3.38	299	56.25	84.2809	60S_ribosomal_protein_L5	-	-	-	297	51.1161	77.1044	Putative_ribosomal_protein_l5_isoform_a	_tr_Corethrella_appendiculata	GO:0006412	translation	GO:0008097___GO:0003735	5S_rRNA_binding___structural_constituent_of_ribosome	GO:0005840	ribosome	PTZ00069___PRK08569___pfam00861___COG0256___cd00432___pfam14204	107-802___125-802___158-601___125-601___173-595___656-790	9.00e-142___1.00e-48___3.00e-40___1.00e-29___2.00e-29___2.00e-22	300	-	2	0.0173086	0	0.982691	0.0173086	804	1.064	0.575199	0.982735	coding	4.83786
Cluster-16774.1	Cluster-16774.1_c23183_g7_i1	2553	4.44	21.77	2.79	4.62637e-69	4.03307e-67	322	378	432	14	14	27	5.79	0.15	1037	70.5053	57.377	Armadillo_repeat-containing_protein_4	-	-	-	682	72.2679	90.176	Armadillo_repeat-containing_protein_4	_sp_Mus_musculus	GO:0030030___GO:0003341___GO:0070986___GO:0036158___GO:0021591	cell_projection_organization___cilium_movement___left/right_axis_specification___outer_dynein_arm_assembly___ventricular_system_development	-	-	GO:0005930___GO:0005856___GO:0005634	axoneme___cytoskeleton___nucleus	cd00020___cd00020___cd00020___cd00020___cd00020___cd00020___cd00020___cd00020___cd00020	1167-1520___501-797___1425-1784___1308-1643___399-728___1554-1895___1800-2147___1044-1397___630-992	2.00e-13___7.00e-13___7.00e-10___4.00e-09___1.00e-08___2.00e-07___3.00e-07___6.00e-07___2.00e-06	690	+	2	0.00300209	0	0.996998	0.00300209	2025	1.2403	0.377171	0.999998	coding	10.7616
Cluster-11110.0	Cluster-11110.0_c22060_g2_i1	3226	-2.18	4.53	6.73	5.48566e-69	4.76796e-67	1107	993	1240	4151	3929	8101	12.9	55.33	940	88.6237	99.7872	Phagocyte_signaling-impaired_protein	-	-	-	929	88.2517	99.4618	Putative_uncharacterized_protein	_sp_Aedes_aegypti	GO:0006955___GO:0045087___GO:0006911	immune_response___innate_immune_response___phagocytosis,_engulfment	-	-	GO:0005764	lysosome	pfam09797	812-1948	5e-88	964	+	1	0.00614183	0	0.993858	0.00614183	2868	1.3023	0.418707	1	coding	10.791
Cluster-16649.0	Cluster-16649.0_c24857_g3_i1	1297	2.82	7.04	3.92	1.06019e-68	9.18755e-67	834	600	873	78	98	166	24.91	3.05	354	59.6762	73.4463	Clavesin-1	-	-	-	320	71.01	94.0625	Clavesin-1	_tr_Anoplophora_glabripennis	-	-	GO:0005215	transporter_activity	GO:0005622	intracellular	cd00170___pfam00650___smart00516___pfam13716___smart01100	561-1019___594-1019___591-1019___594-1028___369-494	2.00e-36___1.00e-34___6.00e-24___1.00e-11___4.00e-08	320	+	2	0.0027661	0	0.997234	0.0027661	948	1.0261	0.070853	0.983228	coding	2.70028
Cluster-12205.5	Cluster-12205.5_c26857_g1_i1	2681	-4.19	18.3	6.97	1.06355e-68	9.18952e-67	345	311	482	7056	6635	6304	5.2	89.37	433	44.3118	90.7621	Zinc_carboxypeptidase_A_1	-	-	-	422	44.5356	94.5498	Carboxypeptidase_A-like_protein	_tr_Phlebotomus_papatasi	-	-	GO:0004181___GO:0008270	metallocarboxypeptidase_activity___zinc_ion_binding	-	-	cd03860___smart00631___pfam00246___cd06248___cd03870___cd06247___cd03871___cd06246___cd03872___cd03859___cd06226___cd06228___cd00596___cd06227___pfam02244___cd03868___cd03858___cd06229___cd06905___cd06245	381-1217___381-1214___399-1217___372-1217___366-1217___372-1211___369-1211___372-1229___381-1211___381-1217___432-1151___465-1109___528-1205___381-1151___108-332___381-893___381-770___468-893___372-737___381-704	5.00e-136___8.00e-99___5.00e-86___6.00e-80___5.00e-67___3.00e-61___7.00e-61___6.00e-58___1.00e-49___8.00e-47___4.00e-33___1.00e-28___1.00e-24___2.00e-20___7.00e-17___2.00e-16___9.00e-15___3.00e-13___1.00e-12___4.00e-10	465	+	2	0.000597018	0	0.999403	0.000597018	1380	1.0217	0.151432	0.997975	coding	4.16883
Cluster-19510.0	Cluster-19510.0_c19972_g1_i1	740	-3.09	8.52	3.1	2.40616e-68	2.07291e-66	54	46	56	408	320	680	3.51	27.51	-	-	-	-	-	-	-	184	50.2703	72.8261	AGAP005019-PA-like_protein	_tr_Anopheles_sinensis	-	-	-	-	-	-	-	-	-	234	+	2	0.0161905	0	0.983809	0.0161905	609	1.2394	0.663099	0.979475	coding	1.01327
Cluster-11730.0	Cluster-11730.0_c27274_g1_i3	2706	-2.24	4.74	7.8	2.97174e-68	2.55264e-66	2600	1777	2445	10116	8592	14376	34.59	145.87	1335	93.3481	63.6704	Xanthine_dehydrogenase	1.17.1.4	Xanthine_dehydrogenase.	-	1331	93.3481	63.2607	Xanthine_dehydrogenase	_sp_Drosophila_melanogaster	GO:0006525___GO:0048072___GO:0008340___GO:0006650___GO:0006144___GO:0006206___GO:0006568___GO:0009115	arginine_metabolic_process___compound_eye_pigmentation___determination_of_adult_lifespan___glycerophospholipid_metabolic_process___purine_base_metabolic_process___pyrimidine_base_metabolic_process___tryptophan_metabolic_process___xanthine_catabolic_process	GO:0051537___GO:0009055___GO:0050660___GO:0005506___GO:0043546___GO:0008762___GO:0004854___GO:0004855	2_iron,_2_sulfur_cluster_binding___electron_carrier_activity___flavin_adenine_dinucleotide_binding___iron_ion_binding___molybdopterin_cofactor_binding___UDP-N-acetylmuramate_dehydrogenase_activity___xanthine_dehydrogenase_activity___xanthine_oxidase_activity	GO:0005875___GO:0005777	microtubule_associated_complex___peroxisome	PLN02906___TIGR02965___COG4631___TIGR02969___pfam02738___PLN00192___COG1529___PRK09970___TIGR03196___TIGR03311___TIGR03194___PRK09800___TIGR03313___TIGR02416___pfam01315___smart01008	20-2482___254-2464___227-2464___26-2521___641-2248___71-2458___242-2449___275-2383___248-2383___197-2323___290-2383___191-2383___191-2383___293-2446___290-613___290-610	0.00e+00___0.00e+00___0.00e+00___0.00e+00___0.00e+00___6.00e-173___3.00e-106___7.00e-97___2.00e-67___1.00e-61___7.00e-56___2.00e-51___7.00e-47___2.00e-46___1.00e-34___3.00e-32	842	+	1	0.00571903	0	0.994281	0.00571903	2469	1.0217	0.0983797	1	coding	11.9852
Cluster-18621.1	Cluster-18621.1_c25120_g8_i3	6412	-2.59	6.03	4.56	3.51514e-68	3.01058e-66	177	172	236	954	997	1743	1.2	6.47	-	-	-	-	-	-	-	2459	7.20524	7.44205	Uncharacterized_protein_(Fragment)	_tr_Ceratitis_capitata	-	-	-	-	-	-	COG1196___COG1196___COG1196___COG1196___COG1196___COG1196___COG1196___COG1196___COG1196___COG0419___COG0419___COG0419___COG0419___COG0419___COG0419___COG0419___COG0419___TIGR02168___TIGR02168___TIGR02168___TIGR02168___TIGR02168___TIGR02168___TIGR02168___TIGR02168___TIGR02168___TIGR02168___PRK03918___PRK03918___PRK03918___PRK03918___PRK03918___PRK03918___PRK03918___PTZ00440___PTZ00440___PTZ00440__…	1588-4287___1564-3903___1954-4572___1879-4986___682-3270___2635-5130___682-2838___3007-5010___685-1908___2467-4587___1363-3588___1600-3858___3355-5196___1312-3255___895-3144___3991-5082___682-2193___1591-4380___2623-3858___3013-5004___3634-4659___1423-2247___1438-2220___847-2217___4015-4998___736-1830___4345-5004___2860-4635___2446-4425___1384-3720___2794-4581___3355-5001___691-2829___4099-5169__…	1.00e-45___6.00e-44___1.00e-42___4.00e-41___2.00e-38___3.00e-35___2.00e-28___4.00e-20___5.00e-13___6.00e-35___3.00e-34___3.00e-33___2.00e-31___1.00e-27___1.00e-23___2.00e-19___1.00e-18___8.00e-35___2.00e-20___3.00e-17___3.00e-16___3.00e-15___5.00e-14___7.00e-14___8.00e-14___5.00e-09___3.00e-07___4.00e-32___2.00e-31___3.00e-29___1.00e-27___2.00e-24___1.00e-19___6.00e-13___9.00e-30___1.00e-29___2.0…	1721	+	0	0.0385351	0	0.961465	0.0385351	5154	1.1297	0.314522	1	coding	16.2149
Cluster-21839.0	Cluster-21839.0_c21113_g1_i2	1844	-2	4	10.15	6.16507e-68	5.26475e-66	13905	11303	14401	47710	40032	79019	465.38	1701.69	263	39.859	91.635	40S_ribosomal_protein_S3a	-	-	-	267	39.859	91.7603	40S_ribosomal_protein_S3a	_tr_Corethrella_appendiculata	GO:0006412	translation	GO:0003735	structural_constituent_of_ribosome	GO:0022627	cytosolic_small_ribosomal_subunit	pfam01015___COG1890___PRK04057	96-704___96-758___96-695	8.00e-99___9.00e-68___6.00e-40	276	+	2	0.000711226	0	0.999289	0.000711226	804	1.2813	0.644631	0.984944	coding	6.01963
Cluster-19273.1	Cluster-19273.1_c25800_g2_i1	1107	-3.46	11.01	2.71	7.04449e-68	5.99826e-66	36	25	33	328	263	488	0.45	11.06	-	-	-	-	-	-	-	-	-	-	-	-	-	-	-	-	-	-	-	-	-	250	+	2	0.0166578	0	0.983342	0.0166578	750	1.0909	0.59996	0.982419	coding	0.822018
Cluster-12030.3	Cluster-12030.3_c22381_g2_i6	2684	2.43	5.38	6.1	7.96455e-68	6.76201e-66	3257	3203	3552	607	495	832	48.37	8.16	480	53.5395	99.7917	Aromatic-L-amino-acid_decarboxylase	4.1.1.28	Aromatic-L-amino-acid_decarboxylase.	Catecholamine_biosynthesis;_dopamine_biosynthesis;_dopamine_from_L-tyrosine:_step_2/2	639	69.5231	98.4351	AAEL003475-PA	_sp_Rattus_norvegicus	GO:0042423___GO:0006520___GO:0071312___GO:0035690___GO:0071363___GO:0007623___GO:0042416___GO:0042417___GO:0033076___GO:0010259___GO:0052314___GO:0046684___GO:0042427___GO:0015842	catecholamine_biosynthetic_process___cellular_amino_acid_metabolic_process___cellular_response_to_alkaloid___cellular_response_to_drug___cellular_response_to_growth_factor_stimulus___circadian_rhythm___dopamine_biosynthetic_process___dopamine_metabolic_process___isoquinoline_alkaloid_metabolic_process___multicellular_organismal_aging___phytoalexin_metabolic_process___response_to_pyrethroid___sero…	GO:0016597___GO:0004058___GO:0019904___GO:0030170	amino_acid_binding___aromatic-L-amino-acid_decarboxylase_activity___protein_domain_specific_binding___pyridoxal_phosphate_binding	GO:0030424___GO:0005737___GO:0070062___GO:0005622___GO:0043025___GO:0008021	axon___cytoplasm___extracellular_vesicular_exosome___intracellular___neuronal_cell_body___synaptic_vesicle	pfam00282___PLN02880___PLN02590___cd06450___COG0076___TIGR03799___cd01494	661-1800___559-1989___559-1977___784-1965___616-1989___1210-1845___1243-1515	8.00e-175___5.00e-166___6.00e-133___4.00e-119___2.00e-64___5.00e-09___3.00e-06	644	+	0	0.00240741	0	0.997593	0.00240741	1878	0.7269	-0.0871038	0.999894	coding	6.64519
Cluster-19603.2	Cluster-19603.0_c25183_g3_i1	343	-4.65	25.07	3.91	8.97113e-68	7.5946e-66	52	16	34	664	853	1015	0.88	19.01	548	97.0845	20.6204	Organic_cation_transporter_protein	-	-	-	246	97.0845	45.935	Solute_carrier_family_22_protein	_tr_Coptotermes_formosanus	-	-	GO:0022857	transmembrane_transporter_activity	GO:0016021	integral_to_membrane	TIGR00898___cd06174	1-333___1-318	2.00e-18___3.00e-09	114	-	1	0.604689	0	0.395311	0.604689	180	1.1344	-0.137337	0.167824	noncoding	-1.07558
Cluster-20872.0	Cluster-20872.0_c22284_g1_i1	1479	8.86	465.89	1.84	1.13046e-67	9.54245e-66	236	200	172	0	1	0	6.11	0.01	509	86.4097	88.0157	Thymus-specific_serine_protease	-	-	-	478	89.6552	94.7699	Putative_prolylcarboxypeptidase	_tr_Aedes_albopictus	-	-	-	-	-	-	pfam05577___pfam00561	170-1399___368-649	8.00e-114___4.00e-06	480	+	1	0.0140203	0	0.98598	0.0140203	1434	0.791	-0.0725052	0.999159	coding	3.85498
Cluster-10989.0	Cluster-10989.0_c3826_g1_i1	717	7.36	164.67	1.62	1.1908e-67	1.00229e-65	184	172	164	0	0	3	10.74	0.06	-	-	-	-	-	-	-	-	-	-	-	-	-	-	-	-	-	-	-	-	-	210	+	1	0.0283572	0	0.971643	0.0283572	615	1.01	-0.0149628	0.839999	noncoding	-0.305173
Cluster-17178.0	Cluster-17177.0_c21895_g1_i1	1687	-2.04	4.12	7.91	1.28757e-67	1.08064e-65	2868	2374	2927	9956	8890	16458	397.94	1568.67	124	9.78068	44.3548	Brain_protein_I3	-	-	-	153	10.3142	37.9085	AAEL007537-PA	_tr_Aedes_aegypti	-	-	-	-	-	-	pfam10164	173-517	2e-31	135	+	1	0.0965189	0	0.903481	0.0965189	375	0.8907	0.143299	0.147345	coding	0.407372
Cluster-12822.1	Cluster-12822.1_c23543_g1_i2	3858	-2.13	4.39	6.07	1.64023e-67	1.37269e-65	727	576	878	2645	2509	4901	6.56	33.32	593	41.5241	90.0506	ATPase_family_AAA_domain-containing_protein_3-A	-	-	-	588	42.846	93.7075	Putative_26s_protease_s4_regulatory_subunit	_sp_Xenopus_laevis	-	-	GO:0005524	ATP_binding	GO:0016021___GO:0005743___GO:0042645	integral_to_membrane___mitochondrial_inner_membrane___mitochondrial_nucleoid	pfam12037___pfam00004___COG1223___COG0464___COG0464___COG1222___PRK10733___PTZ00454___cd00009___TIGR01242___smart00382___TIGR01243___TIGR01243___PRK03992___PTZ00121___TIGR01241___pfam13868___PRK13342	1956-2717___2904-3287___2898-3452___2877-3464___2898-3593___2904-3509___2898-3593___2898-3329___2847-3287___2898-3452___2898-3290___2898-3326___2898-3431___2904-3455___1980-2378___2898-3308___1986-2540___2901-3113	5.00e-84___2.00e-20___2.00e-20___6.00e-17___2.00e-07___5.00e-12___9.00e-12___9.00e-11___9.00e-10___9.00e-10___7.00e-09___1.00e-08___1.00e-07___2.00e-07___8.00e-07___1.00e-06___1.00e-06___8.00e-06	587	+	2	0.00320591	0	0.996794	0.00320591	1752	1.0815	0.580149	0.999888	coding	10.7621
Cluster-9724.0	Cluster-9724.0_c5809_g1_i1	1435	-1.99	3.97	9.95	2.48748e-67	2.07521e-65	12063	9897	12692	39119	36513	69067	297.94	1088.48	431	89.8955	99.0719	Elongation_factor_1-gamma	-	-	-	422	89.8955	99.0521	GJ14227	_sp_Drosophila_melanogaster	GO:0048102___GO:0035071___GO:0006414	autophagic_cell_death___salivary_gland_cell_autophagic_cell_death___translational_elongation	GO:0003746	translation_elongation_factor_activity	GO:0005737___GO:0005853___GO:0005811___GO:0005875___GO:0005634	cytoplasm___eukaryotic_translation_elongation_factor_1_complex___lipid_particle___microtubule_associated_complex___nucleus	pfam00647___cd03181___cd10294___cd03044___COG0625___cd00570___pfam00043___cd10305___pfam02798___cd10289___cd00299___cd03056___cd10309___PLN02395___PLN02473___cd03057___PLN02907___pfam13409___cd03188	857-1168___299-667___299-667___44-271___41-622___41-268___344-622___296-646___35-271___299-619___317-610___41-268___299-619___158-655___152-640___41-271___194-634___74-274___305-640	2.00e-57___3.00e-54___4.00e-35___3.00e-29___3.00e-28___7.00e-13___2.00e-12___3.00e-12___1.00e-10___2.00e-10___7.00e-10___6.00e-09___3.00e-08___1.00e-07___3.00e-07___4.00e-07___1.00e-06___9.00e-06___1.00e-05	433	+	1	0.00808109	0	0.991919	0.00808109	1296	0.958	0.326876	0.999367	coding	7.96631
Cluster-14540.0	Cluster-14540.0_c22159_g1_i1	1192	5.7	51.88	1.99	2.49385e-67	2.07521e-65	215	216	231	2	7	4	9.59	0.02	480	74.4966	72.9167	DnaJ_homolog_subfamily_A_member_3__mitochondrial	-	-	-	429	74.7483	69.9301	TID-1_short_isoform	_tr_Rattus_norvegicus	GO:0006457	protein_folding	GO:0046872	metal_ion_binding	-	-	COG0484___TIGR02349___PRK14293___PRK14283___PRK14301___PRK14280___PRK14294___PRK14297___PRK14290___PRK14298___PRK14287___PRK14291___PRK14296___PRK14276___PRK14276___PRK14300___PRK14299___PRK14277___PRK14277___PRK14295___cd10747___PRK14288	125-1009___140-991___137-985___125-982___125-1012___125-1009___125-994___125-979___134-979___134-1009___125-985___131-940___125-1012___497-985___125-334___134-1009___125-985___503-994___125-334___131-1012___440-946___137-1012	4.00e-54___3.00e-52___3.00e-44___1.00e-43___5.00e-41___2.00e-37___3.00e-36___3.00e-35___4.00e-34___1.00e-32___3.00e-30___2.00e-28___7.00e-28___7.00e-28___7.00e-16___7.00e-26___1.00e-24___6.00e-23___3.00e-19___2.00e-22___3.00e-22___5.00e-22	337	+	1	0.00158573	0	0.998414	0.00158573	981	1.1862	0.192513	0.99489	coding	2.58679
Cluster-20282.1	Cluster-20282.1_c26322_g2_i5	3855	-2.23	4.68	4.6	2.75278e-67	2.28418e-65	263	205	279	1015	934	1698	0.34	13.2	576	30.0389	64.5833	Insulin-like_growth_factor_2_mRNA-binding_protein_1	-	-	-	512	33.5409	84.9609	Putative_igf-ii_mrna-binding_protein_imp_(Fragment)	_tr_Corethrella_appendiculata	-	-	GO:0000166___GO:0003723	nucleotide_binding___RNA_binding	-	-	cd00105___cd00105___cd00105___cd00105___cd02396___cd02396___cd02396___cd02396___pfam00013___pfam00013___pfam00013___pfam00013___smart00322___smart00322___smart00322___smart00322___pfam13014___pfam13014___pfam13014___pfam13014___cd02394___cd02394	793-987___553-744___1462-1659___1204-1407___553-744___793-990___1213-1410___1462-1659___553-741___1462-1659___793-987___1204-1407___784-999___1462-1671___541-753___1195-1419___817-951___577-705___1489-1623___1234-1371___826-987___1462-1662	1.00e-14___2.00e-14___2.00e-14___6.00e-14___3.00e-14___2.00e-12___9.00e-11___6.00e-09___3.00e-13___7.00e-13___8.00e-12___3.00e-11___2.00e-12___4.00e-12___1.00e-11___7.00e-11___1.00e-08___8.00e-08___1.00e-07___1.00e-06___4.00e-08___5.00e-07	495	+	0	0.000305986	0	0.999694	0.000305986	1335	1.2026	0.462066	0.995905	coding	5.7197
Cluster-11440.0	Cluster-11440.0_c19178_g1_i1	559	6.81	112.52	1.46	9.73475e-67	8.05482e-65	148	143	174	1	0	3	14.58	0.08	-	-	-	-	-	-	-	-	-	-	-	-	-	-	-	-	-	-	-	-	-	126	+	1	0.00983454	0	0.990165	0.00983454	378	0.825	0.010299	0.32793	noncoding	-0.122154
Cluster-6209.0	Cluster-6209.0_c26886_g1_i1	547	-2.01	4.02	8.97	1.16547e-66	9.61631e-65	5876	4918	6583	20431	18313	34517	538.79	1857.24	128	68.0073	100	60S_ribosomal_protein_L31	-	-	-	124	68.0073	100	Uncharacterized_protein	_tr_Megaselia_scalaris	GO:0006412	translation	GO:0003735	structural_constituent_of_ribosome	GO:0005840	ribosome	pfam01198___cd00463___PTZ00193___COG2097___PRK01192	165-416___162-413___174-482___159-344___159-344	1.00e-36___4.00e-31___4.00e-19___9.00e-19___3.00e-11	131	+	2	0.109338	0	0.890662	0.109338	375	1.1847	0.572887	0.842854	coding	2.24515
Cluster-21058.0	Cluster-21058.0_c20651_g1_i1	1050	-2.61	6.12	4.01	1.49078e-66	1.22659e-64	126	122	144	753	594	1180	6.08	30.24	-	-	-	-	-	-	-	148	40.8571	97.973	GF14635	_tr_Drosophila_ananassae	-	-	-	-	-	-	-	-	-	166	+	2	0.00505499	0	0.994945	0.00505499	435	0.6503	0.0494335	0.213133	noncoding	-0.81104
Cluster-20828.27	Cluster-20828.27_c25925_g6_i1	1065	-4.17	18	2.9	2.55647e-66	2.09752e-64	20	16	32	283	358	657	1.01	16.24	147	27.6056	66.6667	Microtubule-associated_proteins_1A/1B_light_chain_3C	-	-	-	130	29.5775	80.7692	Putative_ubiquitin_domain_of_gaba-receptor-associated_protein_(Fragment)	_tr_Corethrella_appendiculata	GO:0006914	autophagy	-	-	-	-	cd01611___pfam02991	342-635___342-635	2.00e-35___3.00e-32	132	+	2	0.000606903	0	0.999393	0.000606903	387	1.1433	0.344415	0.603896	coding	1.013
Cluster-20598.2	Cluster-20598.2_c23021_g1_i2	551	10.1	1094.35	1.23	4.37987e-66	3.58354e-64	140	121	137	0	0	0	18.17	0.03	-	-	-	-	-	-	-	-	-	-	-	-	-	-	-	-	-	-	-	-	-	104	+	0	0.00854565	0	0.991454	0.00854565	309	1.1454	0.267711	0.562323	noncoding	-0.327825
Cluster-8732.0	Cluster-8732.0_c24882_g5_i1	1135	-2.33	5.04	6.05	6.34157e-66	5.17412e-64	608	549	749	2508	2828	4687	27.19	118.73	345	62.1145	68.1159	rRNA_2'-O-methyltransferase_fibrillarin	-	-	-	273	61.8502	85.7143	Fibrillarin_protein_(Fragment)	_sp_Drosophila_erecta	GO:0006396___GO:0006364___GO:0008033	RNA_processing___rRNA_processing___tRNA_processing	GO:0008168___GO:0003723	methyltransferase_activity___RNA_binding	GO:0001651___GO:0030529	dense_fibrillar_component___ribonucleoprotein_complex	PTZ00146___pfam01269___COG1889___PRK04266	351-1052___357-1040___351-1037___354-1037	2.00e-171___4.00e-168___3.00e-125___1.00e-105	315	+	2	0.144976	0	0.855024	0.144976	921	0.8595	0.481638	0.989286	coding	5.67422
Cluster-14175.1	Cluster-14175.1_c14984_g1_i1	622	-1.97	3.92	9.42	9.64761e-66	7.84967e-64	8419	6746	9226	29240	24224	46355	702.29	2464.52	148	70.418	98.6486	40S_ribosomal_protein_S16	-	-	-	148	70.418	98.6486	GJ21938	_sp_Drosophila_melanogaster	GO:0000022___GO:0007052___GO:0006412	mitotic_spindle_elongation___mitotic_spindle_organization___translation	GO:0003735	structural_constituent_of_ribosome	GO:0005840	ribosome	PTZ00086___PLN00210___PRK00474___pfam00380___COG0103___TIGR03627___PRK00132___CHL00079	105-545___123-545___135-545___147-545___135-545___135-545___147-545___147-545	2.00e-84___8.00e-84___5.00e-47___2.00e-46___4.00e-44___2.00e-41___3.00e-18___6.00e-11	175	-	2	0.0436833	0	0.956317	0.0436833	444	1.2515	0.678041	0.933218	coding	3.71688
Cluster-19532.16	Cluster-19532.16_c25444_g4_i1	1703	-1.99	3.97	9.34	1.11312e-65	9.03166e-64	7617	6353	8845	27077	23204	44590	548.72	1970.75	155	15.5021	56.7742	Ubiquitin-40S_ribosomal_protein_S27a	-	-	-	89	15.5021	98.8764	Ubiquitin-like_protein_(Fragment)	_sp_Plutella_xylostella	GO:0006412	translation	GO:0046872___GO:0003735	metal_ion_binding___structural_constituent_of_ribosome	GO:0005634___GO:0005840	nucleus___ribosome	cd01803___pfam00240___smart00213___cd01769___cd01806___pfam01599___PTZ00044___pfam11976___cd01805___cd01809___cd01802___cd00196___cd01798___COG1998___cd01807___cd01793___TIGR00601___COG5272___cd01797___PRK00432	57-266___72-266___57-266___66-266___57-266___1469-1591___57-266___57-266___57-239___57-266___51-266___66-266___63-266___1475-1591___57-266___57-266___57-239___57-227___57-266___1475-1591	4.00e-42___6.00e-29___7.00e-29___1.00e-25___2.00e-23___2.00e-19___5.00e-19___3.00e-18___8.00e-17___1.00e-14___2.00e-14___2.00e-13___4.00e-12___2.00e-10___4.00e-10___4.00e-10___7.00e-10___4.00e-09___6.00e-09___6.00e-07	128	+	2	0.00281821	0	0.997182	0.00281821	333	1.2417	0.764265	0.591734	coding	1.59002
Cluster-11459.0	Cluster-11459.0_c20915_g1_i1	1403	-2.09	4.24	10.62	1.13524e-65	9.18568e-64	17402	14121	21044	68806	55993	107277	547.88	2060.48	401	79.1162	92.2693	60S_ribosomal_protein_L4	-	-	-	401	79.1162	92.2693	GI24311	_sp_Drosophila_melanogaster	GO:0051298___GO:0006412	centrosome_duplication___translation	GO:0003735	structural_constituent_of_ribosome	GO:0005840	ribosome	PTZ00428___PLN00185___PRK04042___TIGR03672___pfam00573___COG0088___pfam14374___PRK05319	109-1188___112-1203___127-903___127-891___181-897___127-867___931-1161___127-903	0.00e+00___8.00e-178___3.00e-77___3.00e-73___9.00e-41___2.00e-37___6.00e-36___7.00e-13	434	-	2	0.00195525	0	0.998045	0.00195525	1212	1.2799	0.840547	0.999856	coding	7.41765
Cluster-19052.0	Cluster-19051.0_c23502_g3_i1	1312	-2.07	4.21	5.14	1.40374e-65	1.1327e-63	442	313	425	1486	1279	2420	4.25	15.56	-	-	-	-	-	-	-	-	-	-	-	-	-	-	-	-	-	-	-	-	-	123	+	1	0.507794	0	0.492206	0.507794	123	0.5731	-0.63657	0.00188173	noncoding	-1.16928
Cluster-5510.1	Cluster-5510.1_c18790_g2_i1	614	-2.07	4.19	9.61	1.88344e-65	1.5156e-63	9032	7581	9539	35124	27349	51828	687.69	2590.29	160	76.2215	99.375	40S_ribosomal_protein_S10b	-	-	-	164	79.1531	98.7805	Putative_ribosomal_protein_s10b_(Fragment)	_tr_Corethrella_appendiculata	-	-	-	-	GO:0005840	ribosome	pfam03501___PTZ00034___COG5045	77-367___71-445___71-385	4.00e-65___2.00e-52___7.00e-43	163	+	1	0.00323486	0	0.996765	0.00323486	477	0.7092	0.541979	0.730285	coding	2.9772
Cluster-7181.0	Cluster-7181.0_c20152_g1_i1	1130	7.51	182.37	1.29	2.35628e-65	1.8909e-63	146	121	146	0	1	1	5.52	0.02	-	-	-	-	-	-	-	-	-	-	-	-	-	-	-	-	-	-	-	-	-	162	+	0	0.00975907	0	0.990241	0.00975907	444	1.1981	0.196933	0.65762	noncoding	-0.245599
Cluster-15482.1	Cluster-15482.1_c24815_g2_i3	974	-2	3.99	10.08	3.8951e-65	3.11725e-63	12835	10286	14897	44995	39713	72879	718.13	2558.37	218	33.8809	50.4587	60S_ribosomal_protein_L10	-	-	-	219	85.9343	99.0868	GJ17194	_tr_Drosophila_virilis	GO:0006412	translation	GO:0003735	structural_constituent_of_ribosome	GO:0005840	ribosome	PTZ00173___PTZ00173___TIGR00279___TIGR00279___PRK04199___PRK04199___COG0197___COG0197___cd01433___cd01433___pfam00252___pfam00252	75-404___588-899___75-404___588-785___75-404___588-767___105-404___588-755___201-377___558-755___87-404___618-755	6.00e-86___3.00e-51___2.00e-50___4.00e-20___8.00e-36___4.00e-13___1.00e-21___1.00e-09___2.00e-18___5.00e-17___9.00e-16___9.00e-08	134	+	2	0.00178627	0	0.998214	0.00178627	333	0.7952	0.455656	0.329494	coding	4.10279
Cluster-14527.0	Cluster-14527.0_c15975_g1_i1	732	-1.99	3.97	9.8	4.3119e-65	3.44141e-63	10552	8530	12275	36612	32818	60215	621.9	2262.47	205	83.6066	99.5122	60S_ribosomal_protein_L13a	-	-	-	204	83.6066	100	Putative_60s_ribosomal_protein_l13a	_tr_Corethrella_appendiculata	GO:0006412	translation	GO:0003735	structural_constituent_of_ribosome	GO:0015934	large_ribosomal_subunit	PTZ00068___TIGR01077___cd00392___COG0102___pfam00572___PRK06394___PRK09216___TIGR01066___CHL00159	80-673___89-514___89-391___53-403___89-433___86-505___89-388___89-388___89-388	4.00e-102___5.00e-63___3.00e-42___9.00e-36___9.00e-35___8.00e-31___6.00e-10___6.00e-08___3.00e-07	224	+	1	0.0413452	0	0.958655	0.0413452	615	1.1703	0.529082	0.96787	coding	3.92621
Cluster-11567.0	Cluster-11567.0_c3284_g1_i1	527	-2	4.01	9.45	6.38797e-65	5.08451e-63	8087	6703	9578	29353	25247	47280	778.95	2790.89	140	72.296	90.7143	60S_ribosomal_protein_L23	-	-	-	140	72.296	90.7143	60S_ribosomal_protein_L23-like_protein	_sp_Drosophila_melanogaster	GO:0000022___GO:0007052___GO:0022008___GO:0006412	mitotic_spindle_elongation___mitotic_spindle_organization___neurogenesis___translation	GO:0017022___GO:0003735	myosin_binding___structural_constituent_of_ribosome	GO:0005840	ribosome	PTZ00054___PRK08571___TIGR03673___COG0093___pfam00238___PRK05483___TIGR01067___CHL00057	97-474___97-468___97-474___112-474___112-474___136-429___124-474___136-474	5.00e-94___1.00e-67___6.00e-65___9.00e-59___1.00e-50___2.00e-29___1.00e-25___1.00e-25	152	-	2	0.00897966	0	0.99102	0.00897966	423	1.1855	0.608774	0.901892	coding	3.21398
Cluster-16679.1	Cluster-16679.1_c23142_g1_i1	1747	2.24	4.72	4.48	8.63188e-65	6.85194e-63	1092	884	1229	202	175	334	25.2	4.91	360	44.1328	70	Venom_serine_protease_Bi-VSP	-	-	-	484	84.6594	99.5868	AGAP002813-PA	_tr_Anopheles_gambiae	-	-	GO:0004252	serine-type_endopeptidase_activity	-	-	cd00190___smart00020___pfam00089___COG5640___pfam12032___pfam12032___smart00680___smart00680	890-1633___887-1624___890-1624___887-1633___527-739___242-412___242-412___527-742	5.00e-81___7.00e-79___1.00e-54___1.00e-23___1.00e-07___1.00e-07___3.00e-07___3.00e-06	506	+	1	0.00196001	0	0.99804	0.00196001	1479	0.8724	0.166498	0.999639	coding	3.33498
Cluster-10807.0	Cluster-10807.0_c19594_g1_i1	1478	-6.06	66.49	1.55	1.21522e-64	9.62031e-63	3	2	2	126	135	256	0.09	4.29	-	-	-	-	-	-	-	587	46.4817	39.523	AAEL008834-PB	_tr_Aedes_aegypti	-	-	-	-	-	-	pfam00567	716-1075	5e-15	469	+	1	0.0651632	0	0.934837	0.0651632	1368	1.1711	0.643783	0.999911	coding	2.3654
Cluster-20373.0	Cluster-20373.0_c22941_g1_i1	2379	-2.37	5.15	4.29	1.35274e-64	1.06801e-62	179	154	222	857	708	1448	3.23	14.87	620	56.116	72.2581	Protein_regulator_of_cytokinesis_1	-	-	-	729	76.5448	87.7915	AAEL008863-PA	_tr_Aedes_aegypti	GO:0000910___GO:0000226	cytokinesis___microtubule_cytoskeleton_organization	-	-	-	-	pfam03999	405-2024	2e-75	673	+	2	0.000254306	0	0.999746	0.000254306	1977	1.1575	0.387774	0.999997	coding	6.35006
Cluster-17103.0	Cluster-171.8_c24621_g2_i3	245	-2.02	4.06	10	1.59943e-64	1.25938e-62	11750	9635	14170	42711	36729	71750	735.09	2761.68	-	-	-	-	-	-	-	103	62.449	49.5146	Uncharacterized_protein_(Fragment)	_tr_Trichuris_trichiura	-	-	-	-	-	-	-	-	-	59	-	2	0.972839	0	0.0271615	0.972839	87	0.6027	-0.341668	0.0125568	noncoding	-1.3103
Cluster-12448.0	Cluster-12448.0_c21234_g1_i1	766	5.83	57	1.43	2.2339e-64	1.75424e-62	164	128	161	1	2	5	12.43	0.11	-	-	-	-	-	-	-	-	-	-	-	-	-	-	-	-	-	-	-	-	-	209	+	2	0.00536054	0	0.994639	0.00536054	510	0.9172	-0.209352	0.48148	noncoding	-0.537529
Cluster-21373.0	Cluster-21373.0_c19689_g1_i1	743	-2.05	4.14	9.55	2.27252e-64	1.7798e-62	8496	6769	10360	31709	27097	51694	593.81	2266.27	151	56.5276	92.7152	40S_ribosomal_protein_S14	-	-	-	151	56.5276	92.7152	Putative_40s_ribosomal_protein_s14	_tr_Corethrella_appendiculata	GO:0006412	translation	GO:0003735	structural_constituent_of_ribosome	GO:0005840	ribosome	PTZ00129___PRK09607___TIGR03628___COG0100___pfam00411___TIGR03632___PRK05309___CHL00041	194-613___257-613___278-613___245-613___278-613___278-601___278-601___278-601	4.00e-70___3.00e-49___3.00e-44___8.00e-36___8.00e-33___2.00e-14___2.00e-14___2.00e-08	192	-	1	0.00919689	0	0.990803	0.00919689	456	1.1973	0.667987	0.916376	coding	2.95252
Cluster-20828.30	Cluster-20828.30_c23262_g1_i5	1962	-2.16	4.47	5.35	2.63827e-64	2.06074e-62	438	372	484	1677	1639	2660	12.65	48.61	278	37.0031	87.4101	1-acyl-sn-glycerol-3-phosphate_acyltransferase_beta	2.3.1.51	1-acylglycerol-3-phosphate_O-acyltransferase.	Phospholipid_metabolism;_CDP-diacylglycerol_biosynthesis;_CDP-diacylglycerol_from_sn-glycerol_3-phosphate:_step_2/3	308	45.8716	97.7273	1-acylglycerol-3-phosphate_O-acyltransferase	_tr_Anopheles_darlingi	GO:0008654	phospholipid_biosynthetic_process	GO:0003841	1-acylglycerol-3-phosphate_O-acyltransferase_activity	GO:0016020	membrane	cd07989___cd07989___COG0204___COG0204___pfam01553___pfam01553___PRK15018___PRK15018___smart00563___smart00563___TIGR00530___TIGR00530___cd06551___cd06551___cd07991___cd07991___PLN02901___PLN02901___cd07988___cd07990___cd07990___PRK14014___cd07992	355-873___1367-1897___271-873___1358-1945___1400-1786___412-798___277-984___1337-1960___454-798___1442-1786___1388-1786___412-798___370-873___1367-1927___1367-1783___439-816___463-873___1400-1783___454-825___388-720___1442-1696___1184-1696___355-873	2.00e-37___8.00e-37___2.00e-35___8.00e-30___1.00e-29___3.00e-29___6.00e-26___2.00e-18___7.00e-26___7.00e-26___3.00e-25___5.00e-25___9.00e-17___3.00e-12___1.00e-14___9.00e-12___1.00e-12___1.00e-10___5.00e-10___2.00e-09___1.00e-08___1.00e-07___9.00e-06	311	+	0	0.0013895	0	0.998611	0.0013895	918	0.9453	0.140555	0.944353	coding	2.50102
Cluster-4198.0	Cluster-4198.0_c19583_g1_i1	899	-4.55	23.36	2.05	3.76883e-64	2.93598e-62	7	7	15	223	164	327	0.55	10.57	-	-	-	-	-	-	-	283	90.4338	95.053	Juvenile_hormone_acid_methyl_transferase	_tr_Glossina_morsitans_morsitans	-	-	GO:0016740	transferase_activity	-	-	pfam08242___pfam08241___COG0500___pfam13649___pfam12847___pfam13847___PRK08317	152-451___152-463___32-736___149-451___143-484___134-496___143-451	2.00e-11___5.00e-10___9.00e-09___1.00e-07___6.00e-07___4.00e-06___1.00e-05	282	+	1	0.00667767	0	0.993322	0.00667767	840	0.7718	-0.00162134	0.938278	coding	2.2025
Cluster-16353.2	Cluster-16353.2_c24238_g2_i7	1068	-2.09	4.25	8.47	4.51032e-64	3.5043e-62	3867	3331	4589	15448	12185	25164	269.43	1082.31	217	60.9551	100	60S_ribosomal_protein_L10a	-	-	-	217	60.9551	100	Ribosomal_protein_L10A	_tr_Chrysomela_tremula	GO:0006412	translation	GO:0003723___GO:0003735	RNA_binding___structural_constituent_of_ribosome	GO:0015934	large_ribosomal_subunit	PTZ00029___PTZ00225___cd00403___pfam00687___COG0081___PRK04203___TIGR01169	40-681___37-681___58-678___82-669___25-681___43-675___40-666	5.00e-116___8.00e-79___5.00e-68___5.00e-62___2.00e-43___2.00e-24___7.00e-07	224	+	0	0.00096257	0	0.999037	0.00096257	654	1.2487	0.804319	0.984971	coding	5.67328
Cluster-11213.0	Cluster-11213.0_c21293_g1_i1	911	-2.01	4.03	10.14	5.13489e-64	3.979e-62	12993	10994	15142	48793	39774	76136	705.53	2571.57	261	83.315	96.9349	40S_ribosomal_protein_S4	-	-	-	262	83.315	96.5649	40S_ribosomal_protein_S4	_sp_Carabus_granulatus	GO:0006412	translation	GO:0019843___GO:0003735	rRNA_binding___structural_constituent_of_ribosome	GO:0005840	ribosome	PLN00036___PTZ00118___COG1471___PTZ00223___PRK04313___pfam00900___cd06087___pfam08071___cd00165___smart00363___pfam01479	37-792___37-792___40-762___52-795___49-753___316-546___559-723___43-156___166-372___187-333___160-306	5.00e-170___2.00e-138___1.00e-123___2.00e-99___4.00e-84___3.00e-42___2.00e-31___2.00e-20___8.00e-08___3.00e-07___2.00e-06	274	+	0	0.00114719	0	0.998853	0.00114719	789	1.225	0.602567	0.993567	coding	6.23743
Cluster-13031.0	Cluster-13031.0_c17708_g1_i2	975	-2.04	4.12	9.97	5.61272e-64	4.33779e-62	11744	10284	11920	43269	35271	69147	631.5	2408.85	204	59.0769	94.1176	60S_ribosomal_protein_L15	-	-	-	204	59.0769	94.1176	Ribosomal_protein_L15	_sp_Drosophila_melanogaster	GO:0006412	translation	GO:0003735	structural_constituent_of_ribosome	GO:0005840	ribosome	pfam00827___PTZ00026___COG1632___PRK04243	285-857___282-857___282-755___282-752	2.00e-85___2.00e-79___5.00e-51___1.00e-38	225	+	2	0.0178344	0	0.982166	0.0178344	615	0.8833	0.528044	0.901731	coding	2.96199
Cluster-11604.0	Cluster-11604.0_c24681_g1_i1	548	-2.13	4.38	8.58	6.36919e-64	4.90947e-62	4595	3555	4246	17405	13285	26198	358.88	1458.5	92	49.8175	98.913	60S_ribosomal_protein_L37a	-	-	-	133	56.9343	77.4436	GF14155	_sp_Drosophila_melanogaster	GO:0000022___GO:0007052___GO:0006412	mitotic_spindle_elongation___mitotic_spindle_organization___translation	GO:0046872___GO:0003735	metal_ion_binding___structural_constituent_of_ribosome	GO:0005840	ribosome	PTZ00255___pfam01780___TIGR00280___COG1997___PRK03976	42-311___45-314___42-314___42-311___42-311	1.00e-57___2.00e-57___1.00e-37___4.00e-35___1.00e-32	119	-	2	0.321832	0	0.678168	0.321832	279	1.1344	0.703625	0.72879	coding	1.95207
Cluster-1047.0	Cluster-1047.0_c21488_g1_i1	1864	-6.33	80.35	2.53	6.5773e-64	5.05658e-62	5	4	3	313	327	334	0.12	6.87	557	46.3519	50.9874	Venom_carboxylesterase-6	3.1.1.1	Carboxylesterase.	-	582	85.9442	94.8454	Juvenile_hormone_esterase	_tr_Culex_quinquefasciatus	-	-	GO:0052689	carboxylic_ester_hydrolase_activity	-	-	pfam00135___cd00312___COG2272	129-1562___132-1574___132-770	3.00e-85___2.00e-71___3.00e-37	572	+	2	0.00166871	0	0.998331	0.00166871	1698	1.0577	0.175557	0.999966	coding	5.045
Cluster-1710.0	Cluster-171.1_c24621_g3_i1	2211	7.55	187.16	1.82	1.24829e-63	9.57167e-62	215	207	173	0	2	1	8.88	0.06	91	7.73406	62.6374	Uncharacterized_protein_ORF91	-	-	-	259	35.0068	98.0695	Uncharacterized_protein	_tr_Magnetospirillum_gryphiswaldense_MSR-1_v2	-	-	-	-	-	-	-	-	-	94	+	0	0.518604	0	0.481396	0.518604	69	0.616	-0.722737	0.000322023	noncoding	-0.326951
Cluster-16567.0	Cluster-16567.0_c19507_g1_i2	781	-2.04	4.12	9.12	1.72138e-63	1.31647e-61	6862	5623	6357	23026	20538	37941	568.67	2150.68	156	59.5391	99.359	40S_ribosomal_protein_S19a	-	-	-	161	59.9232	96.8944	40S_ribosomal_protein_S19a_(Fragment)	_sp_Drosophila_melanogaster	GO:0006412	translation	GO:0003735	structural_constituent_of_ribosome	GO:0005840	ribosome	pfam01090___COG2238___PTZ00095___PRK09333	259-678___256-663___256-663___259-663	4.00e-81___1.00e-51___3.00e-45___1.00e-44	164	+	0	0.0180628	0	0.981937	0.0180628	468	1.2177	0.729864	0.934404	coding	2.96615
Cluster-15159.0	Cluster-15159.0_c20576_g1_i1	742	-1.99	3.97	9.03	1.8909e-63	1.44236e-61	6249	5401	6591	21437	19250	35176	514.17	1811.98	188	68.3288	89.8936	60S_ribosomal_protein_L18	-	-	-	187	67.9245	89.8396	60S_ribosomal_protein_L18_(Fragment)	_tr_Corethrella_appendiculata	GO:0006412	translation	GO:0003735	structural_constituent_of_ribosome	GO:0005840	ribosome	PTZ00469___PTZ00195___COG1727___pfam00828	131-607___101-607___137-517___107-469	3.00e-57___3.00e-52___1.00e-30___1.00e-27	243	-	0	0.0622059	0	0.937794	0.0622059	567	1.0692	0.635589	0.948691	coding	3.57869
Cluster-1657.0	Cluster-1657.0_c21165_g2_i1	702	-3.87	14.65	2.19	2.02841e-63	1.54322e-61	19	13	18	210	205	351	1.42	16.9	529	63.6752	28.5444	BTB/POZ_domain-containing_protein_6	-	-	-	485	63.6752	31.134	Uncharacterized_protein	_sp_Xenopus_tropicalis	-	-	-	-	GO:0005737	cytoplasm	smart00875	86-394	6e-06	215	+	1	0.00617865	0	0.993821	0.00617865	534	0.9265	0.153753	0.752495	noncoding	-0.15459
Cluster-7706.0	Cluster-7706.0_c22001_g1_i1	1283	-2.09	4.27	5.93	3.36627e-63	2.55444e-61	763	515	751	2376	2179	4634	22.25	89.67	338	66.173	83.432	Mitochondrial_amidoxime_reducing_component_2	-	-	-	340	72.7202	92.3529	AAEL014272-PA	_tr_Aedes_aegypti	-	-	GO:0003824___GO:0030151___GO:0030170	catalytic_activity___molybdenum_ion_binding___pyridoxal_phosphate_binding	-	-	COG3217___PLN02724___pfam03476___pfam03473	359-1219___368-1108___350-706___842-1198	3.00e-41___7.00e-28___3.00e-26___1.00e-08	345	+	1	0.0012439	0	0.998756	0.0012439	1029	1.2528	0.464051	0.998366	coding	3.89264
Cluster-22227.0	Cluster-22227.0_c25669_g1_i1	4162	-1.93	3.82	7.27	5.26029e-63	3.98137e-61	1988	1581	2020	6237	5718	10315	19.32	67.29	1354	96.3719	99.6307	Phosphoribosylformylglycinamidine_synthase	6.3.5.3	Phosphoribosylformylglycinamidine_synthase.	Purine_metabolism;_IMP_biosynthesis_via_de_novo_pathway;_5-amino-1-(5-phospho-D-ribosyl)imidazole_from_N(2)-formyl-N(1)-(5-phospho-D-ribosyl)glycinamide:_step_1/2	1348	96.444	99.6291	Putative_phosphoribosylformylglycinamidine_synthase	_sp_Drosophila_melanogaster	GO:0006189___GO:0006541	de_novo	_IMP_biosynthetic_process___glutamine_metabolic_process	GO:0005524___GO:0046872___GO:0004642	ATP_binding___metal_ion_binding___phosphoribosylformylglycinamidine_synthase_activity	-	-	PLN03206___TIGR01735___PRK05297___PHA03366___pfam13507___COG0046___TIGR01739___cd02203___cd01740___cd02204___COG0047___TIGR01736___TIGR01857___PRK01175___TIGR01737___PRK01213___cd02193___cd02193___PRK03619___pfam02769___pfam02769	93-4055___75-4049___87-4052___2028-4064___3264-4052___567-3116___1782-4052___708-1877___3267-4040___2178-3017___3264-3956___927-3113___600-3956___3258-3983___3261-3962___1482-3110___972-1841___2217-3014___3264-3962___1497-1865___2649-3014	-	1346	+	2	0.0141121	Cluster-22227.0_c25669.g1.i1	0.985888	4162	4029	1.0665	0.493841	4162	coding
Cluster-214.1	Cluster-21409.0_c25660_g12_i1	1399	-3.6	12.09	2.71	5.49837e-63	4.15085e-61	32	25	29	266	308	518	0.77	8.05	-	-	-	-	-	-	-	-	-	-	-	-	-	-	-	-	-	-	-	-	-	113	+	0	0.00700919	0	0.992991	0.00700919	327	0.7509	-0.139408	0.0532237	noncoding	-0.708715
Cluster-14270.0	Cluster-14270.0_c21090_g1_i1	1027	-4.08	16.91	7.72	2.05453e-62	1.54702e-60	962	383	764	7418	9633	20833	32.11	495.38	239	30.3797	33.0544	Larval_cuticle_protein_LCP-30	-	-	-	268	39.7274	41.791	AGAP009874-PA	_tr_Anopheles_gambiae	-	-	GO:0042302	structural_constituent_of_cuticle	-	-	pfam00379	619-771	9e-13	195	+	0	0.00862756	0	0.991372	0.00862756	570	1.1853	-0.0790067	0.771071	coding	1.22923
Cluster-9645.2	Cluster-9645.2_c26033_g3_i1	538	-1.9	3.74	10.27	2.23176e-62	1.67616e-60	16444	12581	16445	51525	43162	83582	1409.4	4853.24	462	83.6431	32.4675	Elongation_factor_1-alpha_2	-	-	-	165	83.6431	90.9091	Elongation_factor-1_alpha_(Fragment)	_sp_Drosophila_melanogaster	GO:0022008___GO:0006414	neurogenesis___translational_elongation	GO:0005525___GO:0003924___GO:0003746	GTP_binding___GTPase_activity___translation_elongation_factor_activity	GO:0005853___GO:0005811	eukaryotic_translation_elongation_factor_1_complex___lipid_particle	PTZ00141___cd01883___COG5256___PLN00043___TIGR00483___PRK12317___pfam00009___cd00881___COG0050___cd04166___PRK00049___COG2895___cd01884___PRK12736___PRK12735___CHL00071___TIGR02034___PRK05506___TIGR00485___PRK05124	87-536___111-536___87-536___87-533___87-536___93-536___99-536___111-536___87-536___111-536___87-536___126-536___102-536___87-536___87-536___87-536___126-536___126-536___87-536___126-536	2.00e-125___4.00e-119___2.00e-98___1.00e-97___1.00e-93___6.00e-87___5.00e-65___2.00e-47___5.00e-37___9.00e-37___3.00e-33___3.00e-33___4.00e-33___7.00e-33___3.00e-32___3.00e-29___9.00e-29___1.00e-28___1.00e-28___2.00e-27	151	+	2	0.00436474	0	0.995635	0.00436474	450	1.2742	0.722505	0.951516	coding	5.32797
Cluster-10455.0	Cluster-10455.0_c4859_g1_i1	516	-1.94	3.84	9.6	2.5559e-62	1.9147e-60	9350	7854	10905	31591	27548	54466	958.75	3296.84	136	77.907	100	60S_ribosomal_protein_L27	-	-	-	134	77.907	100	60S_ribosomal_protein_L27	_tr_Zootermopsis_nevadensis	-	-	-	-	-	-	PTZ00471___cd06090___pfam01777___COG2163	44-445___59-307___197-445___44-418	4.00e-46___1.00e-40___9.00e-35___4.00e-17	148	+	1	0.0473317	0	0.952668	0.0473317	405	1.2546	0.567968	0.898815	coding	2.62066
Cluster-56.4	Cluster-5637.0_c15609_g1_i2	562	-7.44	173.65	1.78	2.78089e-62	2.07793e-60	0	0	3	126	180	309	0.01	2.99	-	-	-	-	-	-	-	-	-	-	-	-	-	-	-	-	-	-	-	-	-	68	+	0	0.105996	0	0.894004	0.105996	186	0.5411	-0.377983	0.014956	noncoding	-0.966704
Cluster-14809.0	Cluster-14809.0_c16865_g1_i1	2228	6.24	75.81	1.67	2.98126e-62	2.22198e-60	165	172	196	0	5	2	3.02	0.03	563	72.307	95.2043	Delta-1-pyrroline-5-carboxylate_dehydrogenase__mitochondrial	1.2.1.88	L-glutamate_gamma-semialdehyde_dehydrogenase.	Amino-acid_degradation;_L-proline_degradation_into_L-glutamate;_L-glutamate_from_L-proline:_step_2/2	573	73.5189	95.288	AGAP004366-PA	_sp_Bos_taurus	GO:0006537___GO:0006561___GO:0010133	glutamate_biosynthetic_process___proline_biosynthetic_process___proline_catabolic_process_to_glutamate	GO:0003842___GO:0016620	1-pyrroline-5-carboxylate_dehydrogenase_activity___oxidoreductase_activity,_acting_on_the_aldehyde_or_oxo_group_of_donors,_NAD_or_NADP_as_acceptor	GO:0005739	mitochondrion	cd07123___TIGR01236___cd07083___cd07124___pfam00171___PRK03137___cd07078___COG1012___TIGR01237___cd07125___cd07097___PRK11904___COG4230___cd07093___cd07088___PRK11905___cd07131___TIGR01238___cd07114___cd07119	326-1888___326-1915___368-1882___323-1882___497-1870___413-1882___536-1870___497-1891___380-1882___410-1858___476-1858___419-1870___476-1858___497-1813___497-1870___494-1843___476-1855___470-1864___497-1810___497-1810	0.00e+00___0.00e+00___7.00e-165___1.00e-120___1.00e-109___2.00e-104___1.00e-103___6.00e-99___2.00e-87___7.00e-83___3.00e-64___6.00e-63___6.00e-63___2.00e-61___2.00e-57___3.00e-57___7.00e-57___4.00e-56___2.00e-55___3.00e-55	593	+	1	0.00180051	0	0.998199	0.00180051	1734	1.0556	0.163042	0.999958	coding	6.77128
Cluster-13463.1	Cluster-13463.1_c20283_g2_i2	530	9.92	967.16	1.06	3.14103e-62	2.33512e-60	121	102	130	0	0	0	10.36	0	-	-	-	-	-	-	-	-	-	-	-	-	-	-	-	-	-	-	-	-	-	110	+	2	0.0295207	0	0.970479	0.0295207	294	0.8825	-0.545688	0.0713897	noncoding	-0.977289
Cluster-16396.0	Cluster-16396.0_c22665_g2_i1	1207	5.21	36.9	1.69	3.33765e-62	2.47502e-60	178	148	213	0	6	9	9	0.96	-	-	-	-	-	-	-	285	36.2883	50.5263	GM12394	_tr_Drosophila_sechellia	-	-	-	-	GO:0019028	viral_capsid	pfam03067	795-1103	7e-11	172	-	2	0.0115103	0	0.98849	0.0115103	243	0.7878	-0.109689	0.0398705	noncoding	-0.84885
Cluster-16144.0	Cluster-16144.0_c19907_g1_i1	590	-1.98	3.94	9.46	5.18815e-62	3.83753e-60	8205	6841	9953	28191	25983	49059	820.88	2915.21	144	69.661	94.4444	60S_ribosomal_protein_L26	-	-	-	152	76.7797	100	Putative_ribosomal_protein_l26	_tr_Corethrella_appendiculata	GO:0006412	translation	GO:0003735	structural_constituent_of_ribosome	GO:0015934	large_ribosomal_subunit	PTZ00194___TIGR01080___PRK01191___cd06089___COG0198___pfam00467___TIGR01079___PRK00004	74-478___89-430___86-436___221-385___200-445___218-316___203-421___206-439	2.00e-77___1.00e-55___1.00e-44___4.00e-16___1.00e-14___2.00e-06___5.00e-06___8.00e-06	159	+	1	0.0179541	0	0.982046	0.0179541	456	1.2537	0.904071	0.965384	coding	3.22353
Cluster-1817.0	Cluster-1817.0_c22135_g1_i1	2109	-2.39	5.23	3.94	5.78747e-62	4.27004e-60	143	117	170	654	601	1089	2.76	12.88	315	17.4964	39.0476	Transcription_factor_MafA	-	-	-	382	48.0797	89.267	Putative_bzip_transcription_factor_mafk_(Fragment)	_tr_Corethrella_appendiculata	-	-	GO:0043565___GO:0003700	sequence-specific_DNA_binding___sequence-specific_DNA_binding_transcription_factor_activity	GO:0005634	nucleus	cd14718___pfam03131___cd14697___cd14717___smart00338	1099-1290___1039-1290___1099-1290___1099-1287___1120-1302	2.00e-29___4.00e-27___5.00e-19___7.00e-17___1.00e-08	375	+	0	0.00852702	0	0.991473	0.00852702	1104	1.1193	0.622933	0.997375	coding	2.89004
Cluster-12230.0	Cluster-12230.0_c24593_g1_i2	1472	2.46	5.51	7.59	6.37531e-62	4.69194e-60	8570	7654	12470	1645	1352	2343	318.72	52.9	-	-	-	-	-	-	-	-	-	-	-	-	-	-	-	-	-	-	-	-	-	293	+	2	0.241964	0	0.758036	0.241964	825	1.103	0.471627	0.980659	noncoding	-0.747644
Cluster-8576.0	Cluster-8576.0_c16336_g1_i1	593	6.45	87.28	1.39	9.21126e-62	6.76208e-60	177	121	144	0	0	5	13.62	0.04	-	-	-	-	-	-	-	-	-	-	-	-	-	-	-	-	-	-	-	-	-	78	+	2	0.178557	0	0.821443	0.178557	123	1.1635	-0.152069	0.0838983	noncoding	-1.02041
Cluster-2666.0	Cluster-2666.0_c23795_g2_i1	942	7.54	186.39	1.32	1.02791e-61	7.52713e-60	150	132	140	1	1	0	6.44	0.02	274	73.2484	82.1168	Trypsin-1	3.4.21.4	Trypsin.	-	227	71.9745	97.3568	Putative_trypsin_3_(Fragment)	_tr_Phlebotomus_perniciosus	-	-	GO:0004252	serine-type_endopeptidase_activity	-	-	cd00190___smart00020___pfam00089	139-822___133-813___139-813	1.00e-48___3.00e-48___3.00e-32	287	+	0	0.00839244	0	0.991608	0.00839244	837	0.8368	-0.305795	0.891974	coding	1.58992
Cluster-22383.1	Cluster-22383.1_c26328_g2_i2	791	-1.91	3.77	9.69	1.12795e-61	8.23908e-60	10579	8731	10863	34719	29266	55009	783.81	2660.24	195	68.6473	92.8205	40S_ribosomal_protein_S9	-	-	-	194	68.6473	93.299	Uncharacterized_protein	_sp_Drosophila_melanogaster	GO:0000022___GO:0007052___GO:0006412	mitotic_spindle_elongation___mitotic_spindle_organization___translation	GO:0019843___GO:0003735	rRNA_binding___structural_constituent_of_ribosome	GO:0005737___GO:0000228___GO:0005730___GO:0005840___GO:0015935	cytoplasm___nuclear_chromosome___nucleolus___ribosome___small_ribosomal_subunit	PTZ00155___PLN00189___TIGR01018___PRK04051___COG0522___pfam00163___pfam01479___PRK05327___CHL00113___TIGR01017___cd00165___smart00363	143-673___158-673___164-631___164-628___152-664___149-454___455-583___449-583___446-577___449-583___455-583___455-625	8.00e-119___2.00e-106___6.00e-86___2.00e-56___3.00e-39___3.00e-28___5.00e-11___2.00e-09___5.00e-09___8.00e-09___2.00e-07___4.00e-06	206	+	1	0.00788609	0	0.992114	0.00788609	585	1.188	0.5851	0.962527	coding	3.91254
Cluster-12473.1	Cluster-12473.1_c26724_g3_i4	1859	-2.2	4.58	5.11	1.62391e-61	1.18324e-59	440	284	358	1400	1281	2541	4.71	0.01	966	91.8236	58.7992	Aminopeptidase_N	3.4.11.2	Membrane_alanyl_aminopeptidase.	-	955	95.6966	62.4084	Aminopeptidase_N	_tr_Aedes_aegypti	-	-	GO:0004177___GO:0008237___GO:0008270	aminopeptidase_activity___metallopeptidase_activity___zinc_ion_binding	-	-	cd09601___pfam01433___COG0308___cd09602___cd09603___TIGR02412___cd09595___cd09599___TIGR02411___TIGR02414___cd09604___pfam13485___cd09600	183-1562___156-1343___150-1859___183-1412___180-1412___546-1412___183-1412___222-1238___234-1163___747-1619___213-1412___978-1412___747-1151	0.00e+00___9.00e-139___2.00e-80___3.00e-71___2.00e-48___8.00e-45___7.00e-42___3.00e-25___3.00e-19___2.00e-16___4.00e-15___1.00e-12___2.00e-11	619	+	2	0.00344627	0	0.996554	0.00344627	1800	1.1216	0.179882	0.999989	coding	5.65625
Cluster-13794.0	Cluster-13794.0_c24875_g1_i1	2051	-2.26	4.79	4.97	1.86693e-61	1.35693e-59	322	250	372	1488	1152	1998	7.61	32.28	818	47.2452	39.3643	Nibrin	-	-	-	720	50.3169	47.3611	Nibrin	_tr_Anopheles_darlingi	GO:0006281___GO:0051321	DNA_repair___meiotic_cell_cycle	-	-	GO:0000781	chromosome,_telomeric_region	cd00060___pfam00498___cd00027	169-459___211-429___472-675	5.00e-11___2.00e-10___5.00e-06	625	+	0	0.000855811	0	0.999144	0.000855811	1833	1.1238	0.331734	0.999992	coding	5.17236
Cluster-4936.0	Cluster-4936.0_c28889_g1_i1	610	-1.95	3.85	9.71	2.38739e-61	1.73092e-59	10066	8362	11698	35595	29657	55631	764.02	2693.01	152	64.4262	86.1842	40S_ribosomal_protein_S18	-	-	-	152	64.4262	86.1842	40S_ribosomal_protein_S18-like_protein	_tr_Phlebotomus_papatasi	GO:0006412	translation	GO:0003723___GO:0003735	RNA_binding___structural_constituent_of_ribosome	GO:0005840	ribosome	PTZ00134___PRK04053___TIGR03629___pfam00416___COG0099___TIGR03631___PRK05179___CHL00137	41-433___59-433___65-433___80-433___74-433___80-433___80-433___110-433	3.00e-81___1.00e-44___8.00e-40___4.00e-36___2.00e-30___3.00e-12___5.00e-10___5.00e-06	168	-	0	0.00647157	0	0.993528	0.00647157	459	1.2044	0.724247	0.940172	coding	3.12729
Cluster-11193.0	Cluster-11193.0_c16142_g1_i1	569	-2.16	4.46	9.76	5.27141e-61	3.81247e-59	9107	7156	11670	38915	30548	59853	844.68	3289.78	113	34.2707	57.5221	60S_acidic_ribosomal_protein_P2	-	-	-	112	57.9965	100	Putative_uncharacterized_protein_GLEAN_15013	_tr_Tribolium_castaneum	GO:0006414	translational_elongation	GO:0003735	structural_constituent_of_ribosome	GO:0005840	ribosome	cd05833___PLN00138___COG2058___cd04411___PTZ00373___pfam00428	110-439___110-439___110-436___110-436___110-436___158-436	5.00e-40___3.00e-22___2.00e-19___4.00e-17___1.00e-16___2.00e-14	173	-	1	0.0605487	0	0.939451	0.0605487	333	1.2706	0.944655	0.918005	coding	2.76611
Cluster-12960.0	Cluster-12960.0_c19562_g1_i1	1221	-3.95	15.49	2.48	6.28693e-61	4.53572e-59	26	17	15	299	238	391	0.66	9.11	-	-	-	-	-	-	-	247	60.9337	100	GF23508	_tr_Drosophila_ananassae	-	-	-	-	-	-	-	-	-	272	+	0	0.0116953	0	0.988305	0.0116953	747	0.7797	0.351368	0.910817	coding	4.04341
Cluster-16705.0	Cluster-16705.0_c24676_g2_i2	2526	-2.13	4.38	5.35	6.43228e-61	4.62919e-59	461	413	440	1732	1526	2801	8.81	34.72	-	-	-	-	-	-	-	472	34.7981	61.4407	Adenylate_cyclase	_tr_Culex_quinquefasciatus	GO:0055085	transmembrane_transport	-	-	GO:0016021	integral_to_membrane	cd06174___pfam07690___pfam07690___pfam07690	1635-2162___1635-2210___1383-2054___730-1050	1.00e-07___2.00e-07___4.00e-07___9.00e-06	315	+	2	0.00993473	0	0.990065	0.00993473	855	1.1806	0.425954	0.947462	coding	3.53889
Cluster-11260.1	Cluster-11260.1_c23737_g1_i1	3475	-2.05	4.15	5.01	6.58177e-61	4.72516e-59	369	286	442	1316	1174	2267	4.65	17.02	600	15.1942	30.8333	DDB1-_and_CUL4-associated_factor_15	-	-	Protein_modification;_protein_ubiquitination	853	57.2374	82.7667	AAEL006208-PA_(Fragment)	_tr_Aedes_aegypti	-	-	-	-	-	-	pfam14939___cd00204___cd00204___pfam12796___pfam12796___COG0666___COG0666___PHA03100___pfam13857	1560-2162___254-622___191-532___191-475___284-535___179-622___251-436___227-673___227-394	3.00e-65___1.00e-16___6.00e-15___1.00e-09___1.00e-07___6.00e-08___4.00e-06___3.00e-06___6.00e-06	717	+	2	0.000309326	0	0.999691	0.000309326	2145	0.891	0.362842	0.999994	coding	8.47616
Cluster-17696.1	Cluster-17696.1_c19535_g1_i2	1277	-1.93	3.82	9.49	9.35889e-61	6.70248e-59	8622	7285	10245	29771	25343	49831	500.32	1798.97	299	69.538	99.6656	60S_ribosomal_protein_L5	-	-	-	297	69.538	99.6633	Putative_ribosomal_protein_l5_isoform_a	_tr_Corethrella_appendiculata	GO:0006412	translation	GO:0008097___GO:0003735	5S_rRNA_binding___structural_constituent_of_ribosome	GO:0005840	ribosome	PTZ00069___PRK08569___pfam14204___pfam00861___COG0256___cd00432	294-1181___336-1034___867-1142___369-812___336-812___384-806	8.00e-167___4.00e-50___2.00e-41___2.00e-40___7.00e-30___2.00e-29	332	+	2	0.000750135	0	0.99925	0.000750135	897	1.0766	0.718762	0.995189	coding	5.4668
Cluster-16353.1	Cluster-16353.1_c24238_g2_i2	1519	-1.98	3.95	7.72	1.02909e-60	7.35194e-59	2496	2110	2800	9082	7166	14542	23	66.77	217	32.3897	75.576	60S_ribosomal_protein_L10a	-	-	-	217	32.3897	75.576	Ribosomal_protein_L10A	_tr_Chrysomela_tremula	GO:0006412	translation	GO:0003723___GO:0003735	RNA_binding___structural_constituent_of_ribosome	GO:0015934	large_ribosomal_subunit	PTZ00029___PTZ00029___PTZ00225___PTZ00225___cd00403___cd00403___pfam00687___pfam00687___pfam09138___cd01764___COG0081___COG5131___PRK04203	442-933___56-208___442-933___53-208___439-930___74-208___442-921___98-208___1187-1471___1190-1471___445-933___1190-1471___601-927	5.00e-83___1.00e-17___2.00e-55___1.00e-10___1.00e-48___3.00e-07___4.00e-43___9.00e-07___6.00e-41___2.00e-38___6.00e-28___3.00e-17___6.00e-14	183	-	1	0.00433746	0	0.995663	0.00433746	468	1.2433	0.843285	0.881337	coding	4.51632
Cluster-20714.0	Cluster-20714.0_c26068_g8_i2	4117	-3.03	8.16	2.93	1.16159e-60	8.27841e-59	60	36	48	331	301	611	0.66	3.51	832	22.8807	37.5	Protein_wech	-	-	-	822	51.6638	89.2944	GJ18454	_tr_Drosophila_virilis	-	-	GO:0008270	zinc_ion_binding	GO:0005622	intracellular	cd14954___cd14954___cd14954___cd05819___cd05819___cd05819___cd14957___cd14957___cd14957___cd14957___cd14955___cd14955___cd14955___cd14955___cd14955___cd14956___cd14956___cd14956___cd14956___cd14956___cd14963___cd14963___cd14960___cd14960___cd14960___cd14960___cd14960___cd14961___cd14961___cd14961___cd14962___cd14962___cd14962___cd14959___cd14959___cd14959___cd14959___cd14959___cd14958___cd14958__…	2032-2868___2047-2739___2035-2301___2059-2880___2044-2739___2032-2442___2044-2766___2059-2742___2044-2445___2182-2769___2059-2760___2056-2742___2059-2601___2188-2763___2317-2760___2044-2877___2056-2739___2035-2583___2053-2301___2044-2160___2035-2739___2185-2877___2059-2868___2065-2604___2008-2739___2173-2760___2047-2445___2059-2868___2191-2931___2086-2742___2047-2739___2227-2760___2359-2880___205…	4.00e-122___4.00e-80___6.00e-28___4.00e-77___5.00e-67___3.00e-38___1.00e-57___4.00e-55___2.00e-40___1.00e-38___2.00e-56___3.00e-55___4.00e-45___2.00e-39___2.00e-22___3.00e-53___2.00e-52___8.00e-34___1.00e-19___2.00e-06___4.00e-47___8.00e-38___2.00e-43___6.00e-36___6.00e-35___4.00e-30___4.00e-24___1.00e-41___9.00e-27___3.00e-26___1.00e-36___4.00e-22___2.00e-16___6.00e-34___4.00e-29___1.00e-22___7.…	800	+	0	0.00257034	0	0.99743	0.00257034	2400	1.157	0.579413	1	coding	5.163
Cluster-1988.0	Cluster-1988.0_c20054_g1_i1	2958	-4.04	16.47	2.34	1.75889e-60	1.25048e-58	19	11	20	230	252	363	0.19	3.06	485	41.1765	85.1546	Protein_hunchback_(Fragment)	-	-	-	681	59.8377	100	Putative_hunchback	_tr_Haematopota_pluvialis	GO:0040034	regulation_of_development,_heterochronic	GO:0046872___GO:0003676___GO:0000981	metal_ion_binding___nucleic_acid_binding___sequence-specific_DNA_binding_RNA_polymerase_II_transcription_factor_activity	GO:0005634	nucleus	-	-	-	595	+	1	0.0026142	0	0.997386	0.0026142	1773	0.8753	0.403188	0.999922	coding	3.73877
Cluster-21600.0	Cluster-216.2_c26160_g5_i1	1545	6.87	117.13	1.16	2.07074e-60	1.46862e-58	136	103	138	1	0	2	3.84	0.02	-	-	-	-	-	-	-	203	21.9417	55.665	Putative_uncharacterized_protein	_tr_Culex_quinquefasciatus	-	-	-	-	GO:0016021	integral_to_membrane	-	-	-	130	+	2	0.00403808	0	0.995962	0.00403808	360	1.2754	0.578338	0.618642	coding	1.41695
Cluster-11263.0	Cluster-11263.0_c22191_g1_i1	859	5.83	56.83	1.76	2.12909e-60	1.50636e-58	192	188	182	5	3	2	14.08	0.18	-	-	-	-	-	-	-	-	-	-	-	-	-	-	-	-	-	-	cd00317___PTZ00060___cd01926___cd01928	421-816___598-840___655-840___604-834	9.00e-10___3.00e-07___6.00e-07___8.00e-06	266	+	0	0.0017947	0	0.998205	0.0017947	798	0.8874	0.183009	0.960334	coding	0.312173
Cluster-21326.0	Cluster-21326.0_c18954_g1_i1	789	-2.01	4.02	9.69	2.17482e-60	1.535e-58	9453	7686	11656	35351	29006	56311	545.29	1989.37	218	78.7072	94.9541	60S_ribosomal_protein_L13	-	-	-	211	78.7072	97.6303	60S_ribosomal_protein_L13	_tr_Musca_domestica	GO:0006412	translation	GO:0003735	structural_constituent_of_ribosome	GO:0005840	ribosome	pfam01294___PTZ00352___PTZ00192___COG4352___PRK12277	77-616___65-679___62-676___101-442___218-430	1.00e-98___4.00e-84___4.00e-68___6.00e-39___5.00e-08	262	-	2	0.0130934	0	0.986907	0.0130934	672	1.1373	0.796818	0.987477	coding	4.03894
Cluster-17839.0	Cluster-17839.0_c22435_g3_i11	914	6.44	86.78	1.41	2.28639e-60	1.60987e-58	140	126	182	3	1	1	9.07	0.08	275	78.1182	83.6364	Trypsin-4	3.4.21.4	Trypsin.	-	268	87.3085	100	AAEL013715-PA	_sp_Anopheles_gambiae	GO:0007586	digestion	GO:0004252	serine-type_endopeptidase_activity	GO:0005576	extracellular_region	smart00020___cd00190___pfam00089___COG5640	110-799___113-808___113-799___92-811	2.00e-78___3.00e-78___4.00e-53___9.00e-22	272	+	1	0.00310561	0	0.996894	0.00310561	801	0.8829	-0.346882	0.866587	coding	1.54311
Cluster-22339.0	Cluster-22339.0_c22444_g1_i1	537	-2.83	7.12	3.56	3.75151e-60	2.63514e-58	78	61	115	502	488	894	8	48.65	-	-	-	-	-	-	-	-	-	-	-	-	-	-	-	-	-	-	-	-	-	159	+	0	0.076758	0	0.923242	0.076758	381	1.1264	0.471337	0.791077	noncoding	-0.70586
Cluster-12719.0	Cluster-12719.0_c21950_g3_i1	1293	7.41	169.92	1.2	6.19067e-60	4.33806e-58	144	98	148	0	2	0	4.26	0.02	433	91.4153	91.224	Zinc_carboxypeptidase_A_1	-	-	-	424	91.6473	93.8679	Zinc_carboxypeptidase_A_1	_tr_Bactrocera_dorsalis	-	-	-	-	-	-	cd03860___smart00631___pfam00246___cd06248___cd03870___cd03871___cd06246___cd06247___cd03872___cd03859___cd00596___cd06226___cd06227___cd06228___cd06905___cd06237___cd03858___COG2866___cd03856___cd06229	396-1268___396-1226___414-1244___396-1262___396-1262___384-1238___390-1238___396-1259___396-1235___393-1220___543-1205___447-1214___444-1163___480-1127___396-752___408-938___393-1124___477-1229___387-788___483-908	5.00e-152___2.00e-118___7.00e-106___9.00e-97___2.00e-85___1.00e-76___5.00e-74___7.00e-69___2.00e-63___3.00e-56___3.00e-35___6.00e-34___4.00e-30___6.00e-29___1.00e-13___4.00e-13___7.00e-12___3.00e-11___1.00e-09___2.00e-09	427	+	2	0.00241793	0	0.997582	0.00241793	1272	0.8848	-0.185819	0.997299	coding	3.50203
Cluster-10801.0	Cluster-10801.0_c24456_g1_i1	1604	3.51	11.36	2.79	8.92143e-60	6.23669e-58	448	309	343	29	26	46	9.95	0.96	535	95.9476	94.0187	Cytochrome_P450_4c3	-	-	-	500	91.8329	96.4	Cytochrome_P450_4A7	_tr_Culex_quinquefasciatus	-	-	GO:0020037___GO:0005506___GO:0004497___GO:0016705	heme_binding___iron_ion_binding___monooxygenase_activity___oxidoreductase_activity,_acting_on_paired_donors,_with_incorporation_or_reduction_of_molecular_oxygen	-	-	pfam00067___PLN03195___PLN02290___COG2124___PTZ00404___PLN02169___PLN02936___PLN02966___PLN02426___PLN02738___PLN03112___PLN02394___PLN02655___PLN03234___PLN02302___PLN02687___PLN02183___PLN02196___PLN00110___PLN02500	279-1538___291-1604___861-1517___894-1505___237-1523___909-1604___408-1553___786-1595___891-1505___396-1505___345-1541___795-1559___996-1505___765-1553___393-1508___375-1496___765-1550___870-1523___1083-1580___804-1508	5.00e-69___2.00e-27___1.00e-26___2.00e-25___3.00e-24___1.00e-15___1.00e-15___4.00e-15___6.00e-15___2.00e-14___7.00e-14___9.00e-14___2.00e-13___2.00e-13___3.00e-13___5.00e-13___1.00e-10___2.00e-10___3.00e-10___7.00e-08	396	+	2	0.0026778	0	0.997322	0.0026778	1179	0.7728	-0.315194	0.9825	coding	3.36026
Cluster-15089.0	Cluster-15088.0_c2820_g1_i1	487	5.24	37.74	1.71	1.23583e-59	8.61876e-58	193	177	172	4	2	9	14.5	0.02	-	-	-	-	-	-	-	-	-	-	-	-	-	-	-	-	-	-	-	-	-	66	+	2	0.415781	0	0.584219	0.415781	105	0.3988	-0.586803	0.00326097	noncoding	-1.21893
Cluster-18291.0	Cluster-18291.0_c15778_g1_i1	689	-4.26	19.12	1.88	1.4998e-59	1.04348e-57	7	11	13	175	149	311	0.61	13.3	-	-	-	-	-	-	-	152	33.0914	50	Uncharacterized_protein_(Fragment)	_tr_Anoplophora_glabripennis	-	-	-	-	-	-	-	-	-	197	+	2	0.023991	0	0.976009	0.023991	558	1.012	0.393051	0.896964	coding	0.459914
Cluster-8242.0	Cluster-8242.0_c17679_g1_i2	608	4.96	31.15	1.89	1.50665e-59	1.04577e-57	212	195	204	6	9	5	15.5	0.17	132	25.6579	39.3939	Protamine	-	-	-	172	25.1645	29.6512	Putative_uncharacterized_protein	_tr_Tribolium_castaneum	-	-	-	-	-	-	cd00084	152-292	8e-07	136	+	1	0.017799	0	0.982201	0.017799	396	0.4406	-0.35286	0.066996	noncoding	-0.825936
Cluster-12280.0	Cluster-12280.0_c28624_g1_i1	352	-1.93	3.82	8.51	1.56879e-59	1.08632e-57	4791	3734	4658	15492	13061	23868	762.81	2640.4	76	63.0682	100	60S_ribosomal_protein_L29	-	-	-	74	63.0682	100	60S_ribosomal_protein_L29-like_protein	_tr_Phlebotomus_papatasi	GO:0006412	translation	GO:0003735	structural_constituent_of_ribosome	GO:0005840	ribosome	pfam01779___PTZ00190	79-198___73-261	4.00e-26___1.00e-12	86	+	0	0.330886	0	0.669114	0.330886	225	0.9459	0.400644	0.376279	coding	1.06266
Cluster-21364.0	Cluster-21364.0_c22894_g2_i1	1126	-4.15	17.7	2.1	1.84365e-59	1.27364e-57	15	12	12	226	186	304	0.38	8.5	-	-	-	-	-	-	-	-	-	-	-	-	-	-	-	-	-	-	-	-	-	273	+	1	0.0239424	0	0.976058	0.0239424	756	0.8233	0.0125704	0.86527	noncoding	-0.352782
Cluster-16266.4	Cluster-16266.4_c24259_g1_i1	1998	1.92	3.78	5.64	2.11869e-59	1.4602e-57	2328	1975	2560	521	483	905	66.19	15.52	149	21.021	89.9329	Calmodulin-like_protein_3	-	-	-	288	29.5796	71.1806	AAEL006921-PA	_tr_Aedes_aegypti	-	-	GO:0005509	calcium_ion_binding	-	-	PTZ00184___PTZ00184___COG5126___COG5126___COG5126___PTZ00183___PTZ00183___PTZ00183___cd00051___cd00051___pfam13499___pfam13833___pfam13405___smart00054___smart00054	198-608___198-380___171-608___198-383___168-503___192-608___207-386___417-653___198-383___432-617___213-380___231-380___198-284___198-281___303-389	2.00e-35___7.00e-15___8.00e-27___3.00e-13___1.00e-11___1.00e-21___7.00e-12___5.00e-06___8.00e-19___3.00e-09___2.00e-10___7.00e-08___2.00e-06___3.00e-06___5.00e-06	189	-	1	0.0139574	0	0.986043	0.0139574	519	1.266	0.649098	0.804964	coding	1.82184
Cluster-9509.0	Cluster-9509.0_c22866_g1_i1	2181	2.25	4.76	5.67	2.3504e-59	1.61609e-57	2479	2369	2373	466	388	759	44.33	8.56	495	59.6974	90.303	Sialin	-	-	-	468	61.6231	99.5726	AGAP010370-PA_(Fragment)	_tr_Anopheles_gambiae	GO:0055085	transmembrane_transport	-	-	GO:0016021	integral_to_membrane	TIGR00894___cd06174___cd06174___cd06174___pfam07690___pfam07690___TIGR00893___TIGR00881___TIGR00895___COG0477___COG0477___COG2271___COG2814___TIGR00880___TIGR00886___pfam13347___TIGR00890___pfam00083___TIGR00883___COG2211___COG2223___TIGR00712___TIGR00898___TIGR00710	621-1943___639-1901___501-1211___1341-1901___645-1790___1350-1901___651-1799___771-1817___774-1802___789-1625___1341-1901___624-1964___795-1808___795-1211___855-1682___882-1898___762-1889___699-1208___804-1580___1059-1808___840-1892___939-1898___795-1901___798-1868	3.00e-78___9.00e-51___5.00e-16___2.00e-10___2.00e-48___8.00e-11___3.00e-41___4.00e-27___3.00e-21___3.00e-20___6.00e-08___2.00e-18___8.00e-13___1.00e-12___4.00e-10___1.00e-09___2.00e-09___9.00e-09___2.00e-08___4.00e-07___8.00e-07___9.00e-07___1.00e-06___2.00e-06	482	+	2	0.000212583	0	0.999787	0.000212583	1437	1.0589	0.159257	0.999452	coding	4.29799
Cluster-504.0	Cluster-504.0_c20746_g3_i1	936	-4.35	20.38	1.82	4.84524e-59	3.3237e-57	13	6	9	179	138	290	0.1	9.77	-	-	-	-	-	-	-	-	-	-	-	-	-	-	-	-	-	-	-	-	-	273	+	1	0.0172624	0	0.982738	0.0172624	756	1.1893	0.377356	0.983281	coding	0.207305
Cluster-56.5	Cluster-5648.0_c21815_g6_i2	398	-10.26	1226.72	1.42	4.94187e-59	3.38206e-57	0	0	0	103	113	273	0.01	5.62	-	-	-	-	-	-	-	-	-	-	-	-	-	-	-	-	-	-	-	-	-	56	-	0	0.536024	0	0.463976	0.536024	69	1.0399	-0.193778	0.0442302	noncoding	-1.24966
Cluster-10979.0	Cluster-10979.0_c23434_g2_i1	966	-1.98	3.95	9.88	6.17176e-59	4.21391e-57	11045	8825	13583	39854	34296	62659	551.87	2001.15	271	73.913	87.8229	60S_ribosomal_protein_L7a	-	-	-	268	74.2236	89.1791	60S_ribosomal_protein_L7a	_tr_Apis_cerana	GO:0042254	ribosome_biogenesis	-	-	GO:0005840	ribosome	PTZ00365___PTZ00222___pfam01248___COG1358___PRK04175___TIGR03677	184-891___193-855___487-729___490-783___487-672___487-672	6.00e-90___4.00e-67___4.00e-24___8.00e-21___1.00e-16___2.00e-15	286	+	0	0.00885039	0	0.99115	0.00885039	840	1.2465	0.758404	0.997128	coding	5.98091
Cluster-12806.0	Cluster-12806.0_c20808_g1_i1	740	-2.04	4.11	6.76	1.29329e-58	8.80972e-57	1187	1136	1365	4211	4170	7634	90.22	329.19	102	21.0811	50.9804	10_kDa_heat_shock_protein__mitochondrial	-	-	-	108	22.7027	51.8519	Uncharacterized_protein	_tr_Anopheles_sinensis	-	-	-	-	-	-	cd00320___cd00320___smart00883___smart00883___pfam00166___pfam00166___PRK00364___PRK00364___COG0234___COG0234___PTZ00414___PTZ00414	143-289___354-485___143-289___351-485___152-289___354-485___152-286___354-488___152-289___354-485___134-286___342-485	3.00e-20___1.00e-15___6.00e-20___1.00e-16___2.00e-17___1.00e-13___4.00e-17___7.00e-12___3.00e-16___2.00e-11___1.00e-09___2.00e-06	116	-	0	0.0833507	0	0.916649	0.0833507	267	0.8991	0.140333	0.195602	coding	1.18743
Cluster-12473.0	Cluster-12473.0_c26724_g3_i2	1906	-2.84	7.17	7.82	1.36936e-58	9.30625e-57	2162	984	1785	9650	9033	17946	41.08	286.98	966	89.8741	59.0062	Aminopeptidase_N	3.4.11.2	Membrane_alanyl_aminopeptidase.	-	955	89.5593	58.8482	Aminopeptidase_N	_tr_Aedes_aegypti	-	-	GO:0004177___GO:0008237___GO:0008270	aminopeptidase_activity___metallopeptidase_activity___zinc_ion_binding	-	-	cd09601___pfam01433___COG0308___cd09602___cd09603___TIGR02412___cd09595___cd09599___TIGR02411___pfam13485___cd09604___TIGR02414___cd09600___cd09839	230-1609___203-1390___254-1906___230-1459___227-1459___593-1459___278-1459___275-1285___284-1210___1025-1459___170-1459___602-1666___800-1198___623-1201	0.00e+00___6.00e-140___1.00e-84___8.00e-71___1.00e-50___5.00e-48___6.00e-39___3.00e-22___1.00e-16___3.00e-14___4.00e-12___8.00e-12___1.00e-07___8.00e-06	621	+	1	0.0280824	0	0.971918	0.0280824	1824	1.1409	0.317536	0.999993	coding	6.54736
Cluster-8946.0	Cluster-8946.0_c8660_g1_i1	737	-1.97	3.9	10.13	1.48992e-58	1.01022e-56	13227	10521	16290	46109	39648	77577	885.07	3161.6	208	80.597	96.6346	40S_ribosomal_protein_S8	-	-	-	207	80.597	95.6522	40S_ribosomal_protein_S8	_tr_Phlebotomus_papatasi	GO:0006412	translation	GO:0003735	structural_constituent_of_ribosome	GO:0005840	ribosome	PTZ00148___pfam01201___cd11380___cd11382___TIGR00307___COG2007___PRK04049	54-647___54-620___66-620___66-368___54-374___54-368___81-359	1.00e-116___3.00e-57___1.00e-56___5.00e-51___4.00e-33___3.00e-32___8.00e-21	222	+	2	0.0354655	0	0.964535	0.0354655	624	1.022	0.714313	0.969916	coding	4.41352
Cluster-11861.0	Cluster-11861.0_c5844_g1_i1	1116	5.55	46.99	1.32	1.63447e-58	1.10566e-56	144	122	150	2	1	6	5.44	0.09	503	50.5376	36.7793	Zinc_metalloproteinase_nas-14	3.4.24.21	Astacin.	-	263	60.7527	86.3118	Metalloendopeptidase	_tr_Phlebotomus_papatasi	-	-	GO:0004222___GO:0008270	metalloendopeptidase_activity___zinc_ion_binding	-	-	cd04280___pfam01400___cd04283___cd04282___cd04281___smart00235___cd00203___cd04268___cd04327	515-1072___503-1072___524-1072___395-1072___506-1072___506-940___530-1072___515-1072___764-1000	2.00e-79___1.00e-64___4.00e-63___5.00e-50___4.00e-42___4.00e-30___3.00e-14___1.00e-10___9.00e-06	352	+	1	0.000853576	0	0.999146	0.000853576	1026	1.0307	-0.269914	0.985402	coding	2.66223
Cluster-12868.0	Cluster-12868.0_c3469_g1_i1	712	-2.03	4.07	9.62	2.77295e-58	1.87149e-56	8587	7491	11148	33419	27734	55158	569.67	2127.66	186	69.9438	89.2473	60S_ribosomal_protein_L17	-	-	-	186	69.9438	89.2473	GK16300	_sp_Phlebotomus_papatasi	GO:0006412	translation	GO:0003735	structural_constituent_of_ribosome	GO:0015934	large_ribosomal_subunit	PTZ00178___TIGR01038___PRK04223___cd00336___pfam00237___COG0091___PRK00565___PRK12279___CHL00034___TIGR01044	92-583___101-550___98-547___134-541___143-547___125-556___341-556___341-586___341-550___335-541	4.00e-108___8.00e-77___1.00e-47___1.00e-41___1.00e-35___3.00e-33___4.00e-13___5.00e-08___2.00e-07___1.00e-06	190	+	1	0.000570462	0	0.99943	0.000570462	561	1.1381	0.655505	0.959216	coding	3.97393
Cluster-16823.2	Cluster-16823.2_c21072_g1_i1	422	-3.85	14.39	2.38	2.98678e-58	2.01117e-56	27	17	14	276	203	398	2.54	34.87	-	-	-	-	-	-	-	-	-	-	-	-	-	-	-	-	-	-	-	-	-	90	+	0	0.360971	0	0.639029	0.360971	270	1.0679	-0.0328075	0.296644	noncoding	-0.549364
Cluster-4453.0	Cluster-4453.0_c20110_g1_i2	720	-2.05	4.14	8.85	5.19356e-58	3.4891e-56	4943	4519	6185	20274	15872	32047	592.45	2127.88	144	46.25	77.7778	60S_ribosomal_protein_L28	-	-	-	137	46.25	81.7518	Ribosomal_L28e_protein	_tr_Musca_domestica	GO:0006412	translation	GO:0003735	structural_constituent_of_ribosome	GO:0005840	ribosome	pfam01778	267-581	3e-34	162	+	2	0.0222487	0	0.977751	0.0222487	420	1.2279	0.693175	0.905333	coding	1.85005
Cluster-8381.0	Cluster-8381.0_c19596_g4_i1	897	-1.9	3.74	9.77	5.31495e-58	3.56248e-56	10683	8903	12742	36159	31872	57521	517.98	1736.33	228	66.8896	87.7193	40S_ribosomal_protein_S5a	-	-	-	218	65.8863	90.367	40S_ribosomal_protein_S5a	_tr_Zootermopsis_nevadensis	-	-	-	-	-	-	cd14867___PTZ00091___TIGR01028___PRK04027___COG0049___pfam00177___cd00323___cd14869___PRK05302___CHL00053___cd14871___TIGR01029___cd14868___cd15484___cd14870	171-731___165-731___165-731___153-731___261-731___297-731___315-731___306-731___321-731___288-731___318-731___321-731___318-731___318-731___318-731	1.00e-142___3.00e-127___1.00e-116___8.00e-94___7.00e-60___4.00e-52___1.00e-27___7.00e-25___1.00e-19___2.00e-18___5.00e-18___7.00e-18___3.00e-15___6.00e-15___5.00e-13	231	+	2	0.000454561	0	0.999545	0.000454561	684	1.208	0.587847	0.982784	coding	5.79284
Cluster-5168.1	Cluster-5168.1_c20340_g1_i4	1384	-3.28	9.7	3.52	5.38981e-58	3.60441e-56	62	44	82	650	429	782	1.65	18.46	312	44.4364	67.3077	Serine_protease_48	-	-	-	379	51.8064	64.9077	Hemolymph_proteinase_8	_tr_Culex_quinquefasciatus	-	-	GO:0004252	serine-type_endopeptidase_activity	-	-	cd00190___smart00020___pfam00089	641-1318___641-1309___641-1309	4.00e-31___2.00e-30___1.00e-20	307	+	1	0.00124819	0	0.998752	0.00124819	645	0.8559	0.159449	0.726145	coding	0.668448
Cluster-16935.0	Cluster-16935.0_c22884_g1_i1	1353	-2.01	4.03	4.92	5.48609e-58	3.66043e-56	344	303	398	1295	1041	2105	11.2	41.63	393	82.9268	96.9466	Tryptophan_2_3-dioxygenase	1.13.11.11	Tryptophan_2_3-dioxygenase.	Amino-acid_degradation;_L-tryptophan_degradation_via_kynurenine_pathway;_L-kynurenine_from_L-tryptophan:_step_1/2.	387	82.4834	96.8992	Tryptophan_2_3-dioxygenase	_sp_Aedes_aegypti	GO:0019441	tryptophan_catabolic_process_to_kynurenine	GO:0020037___GO:0046872___GO:0004833	heme_binding___metal_ion_binding___tryptophan_2,3-dioxygenase_activity	-	-	pfam03301___TIGR03036___COG3483	173-1183___182-1066___176-565	3.00e-152___7.00e-38___3.00e-32	391	+	1	0.00942121	0	0.990579	0.00942121	1134	1.1786	0.438228	0.999057	coding	5.03152
Cluster-3058.0	Cluster-3058.0_c24095_g1_i1	371	7.03	130.92	1.32	5.8889e-58	3.92026e-56	134	140	144	1	1	1	22.05	0.04	-	-	-	-	-	-	-	-	-	-	-	-	-	-	-	-	-	-	-	-	-	99	+	1	0.703298	0	0.296702	0.703298	279	0.8276	-0.34414	0.102428	noncoding	-0.358549
Cluster-10424.0	Cluster-10424.0_c21010_g1_i2	869	-1.87	3.65	9.35	7.82888e-58	5.1999e-56	8260	6950	9370	26332	24294	42529	769.3	2577.5	166	47.641	83.1325	60S_ribosomal_protein_L14	-	-	-	173	53.5098	89.5954	60S_ribosomal_protein_L14-like_protein	_tr_Phlebotomus_papatasi	GO:0006412	translation	GO:0003735	structural_constituent_of_ribosome	GO:0005840	ribosome	pfam01929___PTZ00065___cd06088___COG2163	411-641___282-647___294-518___288-632	1.00e-26___1.00e-25___1.00e-20___5.00e-13	178	+	2	0.00609463	0	0.993905	0.00609463	342	1.1181	0.0354711	0.373236	coding	1.84266
Cluster-51.0	Cluster-51.0_c25202_g4_i2	356	-10.85	1849.15	2.01	8.96962e-58	5.9441e-56	0	0	0	162	129	479	0	37.87	-	-	-	-	-	-	-	-	-	-	-	-	-	-	-	-	-	-	-	-	-	111	-	0	0.0690161	0	0.930984	0.0690161	132	1.2577	0.256665	0.322647	noncoding	-0.764811
Cluster-13463.0	Cluster-13463.0_c20283_g2_i1	653	10.07	1076.98	1.21	1.02007e-57	6.74468e-56	144	128	117	0	0	0	9.16	0	-	-	-	-	-	-	-	-	-	-	-	-	-	-	-	-	-	-	-	-	-	151	+	2	0.00542612	0	0.994574	0.00542612	417	0.971	-0.570083	0.192	noncoding	-0.974978
Cluster-10225.0	Cluster-10225.0_c16420_g1_i1	1052	-1.88	3.68	9.85	1.65666e-57	1.09291e-55	11529	9363	13678	37824	33140	61501	698.6	2350.09	184	49.9049	95.1087	60S_ribosomal_protein_L11	-	-	-	213	49.9049	82.1596	60S_ribosomal_protein_L11-like_protein	_tr_Phlebotomus_papatasi	GO:0006412	translation	GO:0003735	structural_constituent_of_ribosome	GO:0005840	ribosome	PTZ00156___PRK04219___COG0094___pfam00673___pfam00281___PRK00010___CHL00078	466-978___463-963___475-918___649-948___478-639___475-849___475-837	3.00e-127___8.00e-77___7.00e-56___4.00e-30___7.00e-16___1.00e-14___2.00e-10	197	+	0	0.00518883	0	0.994811	0.00518883	507	1.0897	0.631407	0.882835	coding	3.72755
Cluster-4573.0	Cluster-4573.0_c20031_g1_i1	571	-1.88	3.68	8.72	1.8187e-57	1.19711e-55	5656	4452	5610	17787	14473	28459	599.37	1911.19	131	68.3012	100	40S_ribosomal_protein_S17	-	-	-	130	68.3012	100	40S_ribosomal_protein_S17-like_protein	_tr_Phlebotomus_papatasi	GO:0006412	translation	GO:0003735	structural_constituent_of_ribosome	GO:0005840	ribosome	pfam00833___PTZ00154___COG1383___PRK01151	112-450___112-444___112-333___160-288	7.00e-64___3.00e-59___9.00e-23___2.00e-14	131	+	0	0.00206509	0	0.997935	0.00206509	393	1.2538	0.6059	0.890042	coding	2.80448
Cluster-12125.0	Cluster-12125.0_c26689_g5_i1	389	-1.95	3.85	8.06	2.18818e-57	1.43387e-55	3615	2634	3372	11611	9341	17654	879.06	2967.76	51	38.5604	98.0392	60S_ribosomal_protein_L39	-	-	-	61	42.4165	90.1639	Uncharacterized_protein	_sp_Spodoptera_frugiperda	GO:0006412	translation	GO:0003735	structural_constituent_of_ribosome	GO:0005840	ribosome	pfam00832___COG2167___PRK01242	156-284___135-281___135-281	1.00e-26___9.00e-26___2.00e-17	91	-	0	0.709143	0	0.290857	0.709143	72	1.2583	0.0715573	0.147646	coding	0.243498
Cluster-11167.0	Cluster-11167.0_c20794_g1_i2	906	-1.91	3.75	9.62	2.18758e-57	1.43387e-55	9498	8012	11489	32777	28274	51929	554.87	1891.66	252	77.8146	93.6508	60S_ribosomal_protein_L7	-	-	-	241	74.1722	93.361	Putative_ribosomal_protein_l7_(Fragment)	_tr_Corethrella_appendiculata	-	-	-	-	GO:0005840	ribosome	TIGR01310___cd01657___PRK06049___TIGR01309___cd00355___pfam00327___COG1841	326-847___368-847___377-847___377-847___374-532___368-523___374-535	3.00e-102___4.00e-92___1.00e-22___2.00e-21___7.00e-18___6.00e-16___1.00e-13	254	+	1	0.00764542	0	0.992355	0.00764542	756	1.3114	0.718628	0.994973	coding	5.53883
Cluster-17603.0	Cluster-17603.0_c17868_g1_i1	660	7.28	155.87	1.06	2.38018e-57	1.5562e-55	110	101	141	0	0	2	8.86	0.03	-	-	-	-	-	-	-	-	-	-	-	-	-	-	-	-	-	-	-	-	-	212	+	2	0.0113397	0	0.98866	0.0113397	531	1.2153	0.622429	0.95752	coding	0.204487
Cluster-15396.0	Cluster-15396.0_c25288_g1_i2	2035	-1.99	3.97	8.62	3.26829e-57	2.1321e-55	4885	4201	4622	16465	13961	27177	123.28	451.19	484	67.9607	95.8678	Serine_hydroxymethyltransferase__cytosolic	2.1.2.1	Glycine_hydroxymethyltransferase.	One-carbon_metabolism;_tetrahydrofolate_interconversion	467	68.8452	100	Serine_hydroxymethyltransferase	_sp_Ovis_aries	GO:0006544___GO:0006563___GO:0035999	glycine_metabolic_process___L-serine_metabolic_process___tetrahydrofolate_interconversion	GO:0004372___GO:0030170	glycine_hydroxymethyltransferase_activity___pyridoxal_phosphate_binding	GO:0005737	cytoplasm	PLN03226___PTZ00094___cd00378___pfam00464___PRK00011___COG0112___PLN02271___PRK13034___PRK13580___cd01494	594-1967___570-1964___612-1937___606-1802___597-1961___597-1961___528-1961___597-1802___621-1967___816-1340	0.00e+00___0.00e+00___0.00e+00___0.00e+00___0.00e+00___0.00e+00___0.00e+00___2.00e-166___2.00e-113___3.00e-27	524	+	2	0.000450868	0	0.999549	0.000450868	1572	1.1826	0.54033	0.999962	coding	9.17826
Cluster-2007.0	Cluster-2007.0_c19707_g1_i1	672	-1.83	3.55	9.57	3.4994e-57	2.2778e-55	9990	8519	10633	30527	27034	51153	702.61	2366.44	177	78.5714	99.435	60S_ribosomal_protein_L18a	-	-	-	177	79.0179	100	60S_ribosomal_protein_L18a	_tr_Glossina_morsitans_morsitans	GO:0006412	translation	GO:0003735	structural_constituent_of_ribosome	GO:0005840	ribosome	pfam01775___COG2157	312-449___273-518	2.00e-20___2.00e-20	196	+	2	0.0245744	0	0.975426	0.0245744	534	1.3071	0.575864	0.964081	coding	3.7107
Cluster-9550.0	Cluster-9550.0_c19895_g1_i1	509	-2.05	4.13	8.65	4.03779e-57	2.62241e-55	4600	3537	5595	16275	15789	26121	555.94	2055.42	130	58.9391	76.9231	60S_ribosomal_protein_L34	-	-	-	151	58.9391	66.2252	60S_ribosomal_protein_L34	_tr_Ceratitis_capitata	GO:0006412	translation	GO:0003735	structural_constituent_of_ribosome	GO:0005840	ribosome	PTZ00074___pfam01199___COG2174___PLN03166___PRK04059	79-378___79-360___100-378___79-360___106-354	1.00e-55___2.00e-55___5.00e-38___2.00e-34___1.00e-19	145	-	1	0.073144	0	0.926856	0.073144	360	1.1522	0.543995	0.807322	coding	1.70169
Cluster-17423.0	Cluster-17423.0_c24649_g8_i1	3044	-2.38	5.22	4.39	9.55527e-57	6.19211e-55	177	194	211	867	807	1559	2.74	13.88	-	-	-	-	-	-	-	959	42.477	52.7633	Uncharacterized_protein_(Fragment)	_tr_Ceratitis_capitata	-	-	-	-	-	-	-	-	-	726	+	1	0.00626195	0	0.993738	0.00626195	2151	1.0457	0.482776	0.999998	coding	5.42381
Cluster-16991.0	Cluster-16991.0_c23372_g2_i2	1798	-2.47	5.53	4.45	1.0509e-56	6.79515e-55	248	142	199	971	902	1455	5.43	25.86	229	30.0334	79.0393	Cytochrome_b561_domain-containing_protein_1	-	-	-	321	36.3737	69.7819	Putative_uncharacterized_protein	_tr_Culex_quinquefasciatus	-	-	-	-	GO:0016021	integral_to_membrane	cd08761___pfam03188___cd08554___smart00665___cd08760___cd08764___PLN02680___cd08766___cd08763___cd08765___COG0697___PLN02810___cd08762	406-960___472-885___466-870___472-870___460-960___466-948___382-969___466-900___451-885___454-870___379-966___385-900___466-885	2.00e-53___1.00e-40___3.00e-27___1.00e-26___7.00e-21___4.00e-13___6.00e-11___1.00e-07___6.00e-07___3.00e-06___3.00e-06___4.00e-06___6.00e-06	239	+	0	0.00650409	0	0.993496	0.00650409	690	1.1228	0.277879	0.869056	coding	1.27047
Cluster-16534.0	Cluster-16534.0_c21802_g1_i2	1621	-2.32	5	7.58	1.12678e-56	7.26972e-55	2371	1325	1920	8835	6979	13110	47.31	215.37	330	42.1962	65.1515	Diacylglycerol_O-acyltransferase_2	2.3.1.20	Diacylglycerol_O-acyltransferase.	Glycerolipid_metabolism;_triacylglycerol_biosynthesis	353	42.0111	64.3059	AAEL008878-PA	_tr_Aedes_aegypti	-	-	GO:0016747	transferase_activity,_transferring_acyl_groups_other_than_amino-acyl_groups	-	-	pfam03982___cd07987___PLN02783	705-1352___732-1346___786-1385	1.00e-66___5.00e-40___5.00e-33	237	+	2	0.00596823	0	0.994032	0.00596823	564	1.2461	0.372064	0.833288	coding	2.99155
Cluster-2601.0	Cluster-2601.0_c20234_g1_i1	598	-1.95	3.87	9.12	1.29966e-56	8.36665e-55	6477	5997	7293	23830	19368	37230	699.15	2333.11	134	67.2241	100	60S_ribosomal_protein_L32	-	-	-	134	67.2241	100	60S_ribosomal_protein_L32-like_protein	_tr_Phlebotomus_papatasi	GO:0006412	translation	GO:0003735	structural_constituent_of_ribosome	GO:0005840	ribosome	PTZ00159___pfam01655___cd00513___COG1717___PRK08562___PRK12766	122-520___161-490___167-487___128-505___146-490___170-490	1.00e-82___2.00e-72___2.00e-71___1.00e-53___4.00e-35___4.00e-12	140	+	1	0.00241842	0	0.997582	0.00241842	405	1.0813	0.690123	0.863469	coding	3.07646
Cluster-7725.0	Cluster-7725.0_c24616_g1_i1	3009	-3.99	15.94	1.84	1.93519e-56	1.24306e-54	12	9	15	170	141	301	0.19	2.95	392	33.1007	90.5612	Serine_protease_easter	-	-	-	398	36.0917	97.2362	Serine_protease_easter	_sp_Drosophila_melanogaster	GO:0009950___GO:0007311___GO:0006508___GO:0008063___GO:0031638	dorsal/ventral_axis_specification___maternal_specification_of_dorsal/ventral_axis,_oocyte,_germ-line_encoded___proteolysis___Toll_signaling_pathway___zymogen_activation	GO:0008233___GO:0004252___GO:0008236	peptidase_activity___serine-type_endopeptidase_activity___serine-type_peptidase_activity	GO:0005576	extracellular_region	cd00190___cd00190___smart00020___smart00020___pfam00089___pfam00089___COG5640___pfam12032___smart00680	2156-2917___656-1390___2156-2908___656-1384___2156-2908___656-1384___2153-2911___1928-2089___1928-2092	8.00e-67___3.00e-50___4.00e-63___3.00e-51___4.00e-47___6.00e-38___8.00e-17___3.00e-12___1.00e-09	455	+	1	0.00308545	0	0.996915	0.00308545	1329	1.0253	0.0680585	0.994059	coding	2.63254
Cluster-18501.2	Cluster-18501.1_c23363_g1_i4	1240	-2.24	4.74	7.48	2.53419e-56	1.62426e-54	2257	1276	1946	7791	6958	11723	36.79	159.5	384	36.5323	41.9271	BarH-like_2_homeobox_protein	-	-	-	223	43.0645	94.1704	AAEL012881-PA	_tr_Aedes_aegypti	GO:0006355	regulation_of_transcription,_DNA-dependent	GO:0043565	sequence-specific_DNA_binding	GO:0005634	nucleus	pfam00046___smart00389___cd00086___COG5576	669-839___666-836___669-845___660-977	2.00e-23___2.00e-19___3.00e-19___3.00e-10	239	+	2	0.000374555	0	0.999625	0.000374555	648	0.6511	0.289196	0.709065	coding	0.979184
Cluster-18366.0	Cluster-18366.0_c21893_g1_i1	1562	-3.17	9.03	2.42	2.55869e-56	1.63639e-54	32	26	34	235	217	427	0.75	6.68	367	68.3739	95.0954	Innexin_inx2	-	-	-	372	65.8771	91.9355	Innexin_(Fragment)	_tr_Corethrella_appendiculata	GO:0006811	ion_transport	-	-	GO:0005921___GO:0016021	gap_junction___integral_to_membrane	pfam00876___PHA02748	218-1228___158-1228	3.00e-93___8.00e-83	386	+	1	0.000431929	0	0.999568	0.000431929	1158	1.0803	0.169482	0.997442	coding	3.64408
Cluster-11479.0	Cluster-11479.0_c24542_g1_i2	1886	-3.82	14.17	8.16	5.20146e-56	3.3193e-54	1586	694	1072	16732	13079	16237	32.44	364.84	303	47.8791	99.3399	Carboxypeptidase_B	3.4.17.2	Carboxypeptidase_B.	-	365	58.0594	100	Putative_carboxypeptidase_B_(Fragment)	_tr_Phlebotomus_perniciosus	-	-	GO:0004181___GO:0008270	metallocarboxypeptidase_activity___zinc_ion_binding	-	-	cd03860___smart00631___pfam00246___cd06248___cd03870___cd03871___cd03859___cd06246___cd06247___cd03872___cd06228___cd06226___cd00596___cd06227___cd06905___pfam02244___cd06229___cd03858___cd03868___cd06904	509-1387___524-1336___527-1336___500-1387___497-1396___527-1387___524-1333___509-1387___524-1387___524-1369___575-1285___560-1312___665-1312___509-1321___500-874___212-424___596-1288___521-1012___509-910___665-1087	1.00e-145___2.00e-97___2.00e-90___2.00e-89___2.00e-68___9.00e-66___1.00e-60___2.00e-60___2.00e-56___7.00e-45___1.00e-36___9.00e-36___1.00e-30___8.00e-21___2.00e-17___2.00e-14___3.00e-13___1.00e-11___2.00e-09___7.00e-09	444	+	1	0.00132364	0	0.998676	0.00132364	1278	1.1462	0.144988	0.998805	coding	3.48603
Cluster-14654.0	Cluster-14654.0_c21443_g1_i2	2347	-2.57	5.95	3.24	6.68958e-56	4.25966e-54	83	65	88	418	343	725	1.26	7.08	1585	44.8658	23.0915	Eukaryotic_translation_initiation_factor_4_gamma_3	-	-	-	334	32.5948	80.2395	Uncharacterized_protein	_tr_Nasonia_vitripennis	-	-	GO:0003723	RNA_binding	-	-	pfam02854___smart00543	1695-2333___1695-2333	2.00e-31___6.00e-28	725	+	2	0.00917468	0	0.990825	0.00917468	2154	1.001	0.088813	0.999998	coding	4.83406
Cluster-10594.0	Cluster-10594.0_c23301_g2_i1	2301	4.19	18.26	2.03	1.838e-55	1.16783e-53	203	183	280	7	11	20	4.44	0.22	743	79.9218	88.0215	Dynein_regulatory_complex_protein_1_homolog	-	-	-	689	79.9218	89.9855	AAEL012947-PA	_tr_Aedes_aegypti	-	-	-	-	-	-	pfam14772___pfam14775___COG0419___COG0419___PRK03918___PRK03918___COG1196___COG1196___COG1196___COG1196___pfam05557___PTZ00121___TIGR02168___TIGR02168___TIGR02168___COG4477___TIGR02169___TIGR02169___TIGR02169___COG1340	431-739___2003-2182___179-1618___131-1345___164-1342___266-1180___335-1291___443-1126___515-1300___167-967___167-1408___179-1132___446-1294___341-1315___350-1432___299-1300___431-1567___431-1522___197-730___242-988	2.00e-24___2.00e-16___2.00e-16___1.00e-08___9.00e-12___2.00e-07___1.00e-10___7.00e-09___2.00e-07___6.00e-06___7.00e-10___1.00e-08___4.00e-07___1.00e-06___5.00e-06___4.00e-07___5.00e-07___9.00e-07___4.00e-06___5.00e-06	694	+	1	0.0122249	0	0.987775	0.0122249	2031	1.1966	0.276202	0.999998	coding	8.36482
Cluster-4178.0	Cluster-4178.0_c18671_g1_i1	787	8	256.86	1.01	2.05402e-55	1.30226e-53	104	98	137	1	0	0	6.12	0.03	-	-	-	-	-	-	-	-	-	-	-	-	-	-	-	-	-	-	-	-	-	103	-	1	0.930162	0	0.0698385	0.930162	135	0.5226	-0.36524	0.00691274	noncoding	-1.25345
Cluster-13054.0	Cluster-13054.0_c26513_g1_i2	2857	6.45	87.3	1.11	2.95428e-55	1.86898e-53	128	112	120	1	0	3	1.98	0.03	4490	96.6048	20.49	Dynein_heavy_chain_8__axonemal	-	-	-	3243	97.8649	28.7388	Dynein_heavy_chain_8__axonemal_(Fragment)	_sp_Homo_sapiens	GO:0001539___GO:0008152___GO:0007018	ciliary_or_flagellar_motility___metabolic_process___microtubule-based_movement	GO:0005524___GO:0016887___GO:0003777	ATP_binding___ATPase_activity___microtubule_motor_activity	GO:0005858___GO:0005874	axonemal_dynein_complex___microtubule	pfam08393___pfam12774___COG5245	886-2076___2491-2856___1597-2817	2.00e-141___8.00e-36___2.00e-11	952	+	0	0.00514889	0	0.994851	0.00514889	2562	1.0805	0.113031	1	coding	9.97629
Cluster-10416.0	Cluster-10416.0_c17363_g1_i1	411	-1.86	3.62	8.3	3.7525e-55	2.36885e-53	4242	3053	4653	12707	11209	21089	691.41	2356.43	70	51.0949	100	60S_ribosomal_protein_L38	-	-	-	70	51.0949	100	Ribosomal_protein_L38	_tr_Lutzomyia_shannoni	GO:0006412	translation	GO:0003735	structural_constituent_of_ribosome	GO:0005840	ribosome	pfam01781___PTZ00181	112-315___109-303	5.00e-42___7.00e-26	130	-	0	0.052034	0	0.947966	0.052034	213	1.2417	0.766723	0.742704	coding	1.54501
Cluster-15899.0	Cluster-15899.0_c24034_g1_i2	3027	3.42	10.71	3.36	3.85463e-55	2.42809e-53	451	499	668	53	42	60	7.85	1.04	939	90.0892	97.8701	Coiled-coil_domain-containing_protein_39	-	-	-	957	91.5758	98.7461	Putative_uncharacterized_protein	_tr_Culex_quinquefasciatus	-	-	-	-	-	-	COG1196___COG1196___COG1196___COG1196___COG1196___COG1196___COG1196___COG1196___COG0419___COG0419___TIGR02168___TIGR02168___TIGR02168___TIGR02168___TIGR02168___TIGR02168___TIGR02168___PRK03918___PRK03918___pfam01576___pfam01576___pfam01576___pfam10174___pfam10174___TIGR02169___TIGR02169___TIGR02169___TIGR02169___TIGR02169___TIGR02169___TIGR02169___TIGR02169___TIGR02169___pfam02463___pfam02463___p…	294-2723___408-2681___723-1784___225-1346___402-1775___888-2036___1287-2549___1698-2717___336-2744___237-2192___300-2729___270-2723___258-2543___1650-2783___579-2726___864-2129___225-1040___876-2675___240-2120___291-2522___867-2711___882-2579___234-2249___258-2687___309-1325___246-2096___726-2726___1581-2681___1239-2249___1026-2276___543-1676___276-1067___1572-2714___411-2648___243-2333___159-262…	3.00e-35___3.00e-23___1.00e-20___3.00e-18___3.00e-18___3.00e-15___2.00e-12___1.00e-11___5.00e-25___4.00e-22___6.00e-24___2.00e-21___1.00e-17___4.00e-16___3.00e-15___5.00e-14___2.00e-06___5.00e-21___2.00e-17___5.00e-18___1.00e-11___3.00e-10___1.00e-17___2.00e-12___1.00e-15___1.00e-15___6.00e-13___6.00e-12___1.00e-11___2.00e-10___3.00e-10___7.00e-10___4.00e-08___2.00e-15___1.00e-13___7.00e-15___2.0…	967	+	2	0.00547334	0	0.994527	0.00547334	2847	1.2576	0.573849	1	coding	10.2247
Cluster-12102.0	Cluster-12102.0_c24471_g1_i1	2111	-2.3	4.94	5.32	4.71491e-55	2.96362e-53	364	320	495	1499	1717	2831	8.13	37.86	557	80.2937	99.4614	Probable_asparagine_synthetase__glutamine-hydrolyzing_	6.3.5.4	Asparagine_synthase_(glutamine-hydrolyzing).	Amino-acid_biosynthesis;_L-asparagine_biosynthesis;_L-asparagine_from_L-aspartate_(L-Gln_route):_step_1/1	562	80.2937	99.2883	Asparagine_synthetase	_tr_Mayetiola_destructor	GO:0070981	L-asparagine_biosynthetic_process	GO:0004066___GO:0005524	asparagine_synthase_(glutamine-hydrolyzing)_activity___ATP_binding	-	-	PRK09431___PTZ00077___PLN02549___COG0367___TIGR01536___cd01991___pfam00733___cd00712___TIGR03104___TIGR03108___cd00352___pfam13537___pfam13522___COG0034___cd03766___PRK07847___cd00715___cd01910___pfam00310___TIGR01134	66-1754___66-1754___66-1760___66-1763___162-1499___744-1508___741-1490___69-692___66-1499___66-1157___69-647___249-602___192-590___66-590___66-533___279-590___183-590___450-683___279-593___279-698	0.00e+00___0.00e+00___0.00e+00___6.00e-147___8.00e-145___4.00e-72___3.00e-64___1.00e-54___8.00e-54___2.00e-52___3.00e-37___4.00e-37___2.00e-28___6.00e-11___3.00e-10___3.00e-09___2.00e-08___2.00e-08___3.00e-08___4.00e-08	588	+	2	0.0136345	0	0.986366	0.0136345	1704	0.9607	0.38314	0.999963	coding	6.87517
Cluster-17041.0	Cluster-17041.0_c18980_g1_i1	462	-1.84	3.57	9.08	1.01207e-54	6.34787e-53	6851	5699	8186	21739	19347	36272	888.39	2891.67	115	75.3247	100	40S_ribosomal_protein_S26	-	-	-	116	75.3247	100	Ribosomal_protein_S26e	_tr_Lutzomyia_intermedia	GO:0006412	translation	GO:0003735	structural_constituent_of_ribosome	GO:0005840	ribosome	pfam01283___PTZ00172___PLN00186___COG4830___PRK09335	44-382___44-382___44-373___44-343___44-340	4.00e-78___9.00e-69___4.00e-66___6.00e-52___9.00e-21	117	+	1	0.0182018	0	0.981798	0.0182018	351	1.0351	0.730118	0.818623	coding	2.7859
Cluster-23096.0	Cluster-23096.0_c21062_g1_i1	1238	-6.52	92	1.26	1.64077e-54	1.02692e-52	1	2	1	139	96	181	0.03	4.71	387	92.5687	100	Lysosomal_aspartic_protease	-	-	-	387	92.5687	100	Lysosomal_aspartic_protease	_tr_Culex_quinquefasciatus	-	-	GO:0004190	aspartic-type_endopeptidase_activity	-	-	cd05485___cd06098___cd05490___cd05488___pfam00026___cd05487___cd05478___cd05486___cd05471___cd05477___PTZ00165___PTZ00147___PTZ00013___cd05474___cd06097___cd05470___cd05473___cd06096___cd05476___cd05472	170-1138___164-1141___176-1141___164-1141___191-1141___170-1144___164-1141___194-1138___194-1141___185-1138___170-1144___155-1138___158-1138___194-1141___194-1141___206-529___194-1144___194-1144___191-1141___191-1138	5.00e-160___2.00e-144___8.00e-143___1.00e-132___1.00e-128___1.00e-121___4.00e-116___2.00e-111___2.00e-102___1.00e-96___2.00e-70___2.00e-50___3.00e-45___3.00e-44___3.00e-38___2.00e-27___4.00e-23___2.00e-19___2.00e-18___6.00e-13	382	+	1	0.00128164	0	0.998718	0.00128164	1149	0.6856	-0.0483749	0.990317	coding	5.48746
Cluster-7200.4	Cluster-7200.4_c23221_g2_i1	850	6.73	106.04	1.03	2.36726e-54	1.47845e-52	128	100	113	2	0	1	6.09	0.07	315	69.5294	62.8571	Zinc_metalloproteinase_nas-4	3.4.24.21	Astacin.	-	256	79.7647	88.6719	Metalloendopeptidase_(Fragment)	_tr_Aedes_albopictus	-	-	-	-	-	-	cd04280___pfam01400___cd04283___cd04282___cd04281___smart00235___cd00203___cd04268	245-787___233-799___254-793___179-793___227-796___236-655___293-787___251-787	4.00e-69___1.00e-59___1.00e-56___2.00e-43___1.00e-38___1.00e-22___1.00e-11___1.00e-07	271	+	1	0.00164207	0	0.998358	0.00164207	789	0.7541	-0.200149	0.859802	coding	1.53382
Cluster-22229.0	Cluster-22229.0_c17601_g2_i1	752	-1.84	3.58	9.04	3.12647e-54	1.94846e-52	7123	5907	6945	21543	18697	34747	898.92	2986.84	84	31.9149	95.2381	40S_ribosomal_protein_S27	-	-	-	84	32.7128	97.619	40S_ribosomal_protein_S27	_tr_Lutzomyia_shannoni	GO:0006412	translation	GO:0046872___GO:0003735	metal_ion_binding___structural_constituent_of_ribosome	GO:0005840	ribosome	PTZ00083___PLN00209___pfam01667___COG2051___PRK00415	401-634___401-631___467-631___428-631___455-604	1.00e-49___3.00e-47___1.00e-26___2.00e-21___3.00e-11	118	+	2	0.0242657	0	0.975734	0.0242657	309	0.8681	-0.157446	0.135111	coding	1.68315
Cluster-13190.0	Cluster-1319.1_c19366_g1_i4	1316	3.63	12.35	2.56	4.33804e-54	2.69778e-52	347	268	320	20	30	27	7.67	0.56	242	54.9392	92.1488	Trypsin-1	3.4.21.4	Trypsin.	-	293	61.7781	92.8328	Putative_serine_protease	_tr_Lutzomyia_longipalpis	-	-	GO:0004252	serine-type_endopeptidase_activity	-	-	cd00190___smart00020___pfam00089___COG5640	494-1201___491-1192___494-1192___428-1198	9.00e-74___5.00e-72___3.00e-58___4.00e-23	316	+	1	0.0576648	0	0.942335	0.0576648	936	1.0675	0.0797062	0.98344	coding	2.259
Cluster-6207.0	Cluster-6207.0_c26513_g5_i1	3018	5.97	62.58	1.37	5.05948e-54	3.13977e-52	130	144	157	2	0	5	2.2	0.04	4731	97.9125	20.9892	Dynein_heavy_chain_8__axonemal	-	-	-	4604	100	21.9809	AAEL007225-PA	_sp_Mus_musculus	GO:0007018	microtubule-based_movement	GO:0005524___GO:0016887___GO:0003777	ATP_binding___ATPase_activity___microtubule_motor_activity	GO:0005737___GO:0030286___GO:0005874___GO:0097228	cytoplasm___dynein_complex___microtubule___sperm_principal_piece	pfam12775___COG5245___COG5245___pfam12774___pfam12780___pfam07728___pfam07728___cd00009	1489-2283___64-2979___34-1023___1-345___2551-2997___598-1008___1564-1983___1552-1989	3.00e-52___1.00e-43___5.00e-09___6.00e-33___5.00e-32___8.00e-08___1.00e-06___2.00e-06	1006	+	0	0.00398157	0	0.996018	0.00398157	2943	1.0751	0.0622398	1	coding	12.9605
Cluster-1903.0	Cluster-19029.0_c27367_g1_i2	6436	9.67	813.28	0.82	9.2582e-54	5.73324e-52	97	90	109	0	0	0	9.42	0.02	782	10.6743	27.2379	Zinc_finger_Y-chromosomal_protein_1	-	-	-	1200	39.7607	71.25	AAEL000197-PA	_tr_Aedes_aegypti	-	-	GO:0046872	metal_ion_binding	-	-	-	-	-	2088	+	0	0.00360685	0	0.996393	0.00360685	5880	1.0741	0.284636	1	coding	8.67667
Cluster-12225.0	Cluster-12225.0_c19735_g1_i1	484	9.93	977.64	1.07	1.24318e-53	7.6823e-52	113	123	116	0	0	0	15.26	0	-	-	-	-	-	-	-	-	-	-	-	-	-	-	-	-	-	-	cd00162___pfam13639___pfam00097___smart00184___pfam13923___pfam14634	133-273___127-270___133-267___133-267___133-267___133-273	2.00e-11___2.00e-10___3.00e-10___2.00e-08___2.00e-08___6.00e-07	125	+	0	0.241512	0	0.758488	0.241512	336	0.8864	-0.433773	0.135237	noncoding	-1.22763
Cluster-7402.0	Cluster-7402.0_c24114_g1_i1	3357	-5.87	58.45	2.08	1.43981e-53	8.87863e-52	4	5	3	240	228	245	0.05	2.79	1277	95.1743	85.4346	Niemann-Pick_C1_protein	-	-	-	1266	97.2297	85.1501	AAEL009531-PA	_sp_Mus_musculus	GO:0007628___GO:0006914___GO:0008206___GO:0071404___GO:0071383___GO:0033344___GO:0042632___GO:0008203___GO:0030301___GO:0006897___GO:0090150___GO:0007041___GO:0031579___GO:0060548___GO:0016242___GO:0006486___GO:0046686___GO:0042493	adult_walking_behavior___autophagy___bile_acid_metabolic_process___cellular_response_to_low-density_lipoprotein_particle_stimulus___cellular_response_to_steroid_hormone_stimulus___cholesterol_efflux___cholesterol_homeostasis___cholesterol_metabolic_process___cholesterol_transport___endocytosis___establishment_of_protein_localization_in_membrane___lysosomal_transport___membrane_raft_organization__…	GO:0015485___GO:0008158	cholesterol_binding___hedgehog_receptor_activity	GO:0005783___GO:0005768___GO:0005576___GO:0070062___GO:0005794___GO:0005887___GO:0005765___GO:0005764___GO:0016020___GO:0045121___GO:0005635___GO:0048471___GO:0005886___GO:0031982	endoplasmic_reticulum___endosome___extracellular_region___extracellular_vesicular_exosome___Golgi_apparatus___integral_to_plasma_membrane___lysosomal_membrane___lysosome___membrane___membrane_raft___nuclear_envelope___perinuclear_region_of_cytoplasm___plasma_membrane___vesicle	TIGR00917___pfam12349___pfam02460___TIGR00918___COG1033___COG1033___pfam03176___COG2409___TIGR00921___TIGR00921	170-3355___1967-2428___1736-3352___1745-2422___1640-2710___1733-2398___1883-2389___1874-2707___1841-2377___2000-2377	0.00e+00___2.00e-58___3.00e-43___5.00e-28___4.00e-17___2.00e-11___2.00e-13___3.00e-11___2.00e-10___2.00e-08	1118	+	1	0.0128606	0	0.987139	0.0128606	3273	1.0158	0.227897	1	coding	12.0303
Cluster-11184.0	Cluster-11184.0_c25368_g8_i2	1577	-2.18	4.55	6.01	1.69434e-53	1.04262e-51	600	604	812	2402	2424	4992	19.16	78.31	508	82.3716	85.6299	H/ACA_ribonucleoprotein_complex_subunit_4	-	-	-	527	87.8884	89.3738	AAEL003514-PA	_sp_Drosophila_melanogaster	GO:0007281___GO:0022008___GO:0001522___GO:0042254___GO:0006364___GO:0035220	germ_cell_development___neurogenesis___pseudouridine_synthesis___ribosome_biogenesis___rRNA_processing___wing_disc_development	GO:0009982___GO:0003723	pseudouridine_synthase_activity___RNA_binding	GO:0005730___GO:0030529	nucleolus___ribonucleoprotein_complex	TIGR00425___cd02572___PRK04270___COG0130___cd00506___cd02573___pfam01509___pfam08068___TIGR00431___PRK00130___PRK02484___PRK03287___PRK01550___PRK14124___PRK02755___PRK05033___PRK14123___PRK01528___PRK14846___PRK01851	249-1226___345-893___291-1196___315-1199___351-881___351-860___411-761___225-401___351-863___351-1106___348-1058___348-839___351-953___348-1058___351-839___321-1055___384-1025___342-863___342-863___363-839	3.00e-160___3.00e-108___3.00e-100___4.00e-77___4.00e-55___7.00e-38___1.00e-35___2.00e-26___2.00e-26___3.00e-24___5.00e-24___6.00e-24___2.00e-23___5.00e-21___2.00e-20___1.00e-18___1.00e-18___3.00e-18___2.00e-16___3.00e-16	525	+	2	0.00132794	0	0.998672	0.00132794	1491	1.2337	0.495561	0.99996	coding	5.83264
Cluster-18986.0	Cluster-18986.0_c15827_g1_i1	765	6.09	68.27	1.3	1.72851e-53	1.06142e-51	154	131	126	1	2	3	8.17	0.01	382	88.6275	56.8063	Zinc_metalloproteinase_nas-7	3.4.24.21	Astacin.	-	263	84.7059	83.27	Metalloendopeptidase	_tr_Phlebotomus_papatasi	-	-	GO:0004222___GO:0008270	metalloendopeptidase_activity___zinc_ion_binding	-	-	cd04280___pfam01400___cd04283___cd04281___cd04282___smart00235	176-724___164-733___176-730___155-730___71-730___158-571	9.00e-51___1.00e-37___1.00e-36___2.00e-20___1.00e-19___1.00e-13	244	+	1	0.0217439	0	0.978256	0.0217439	720	0.9563	-0.149656	0.88518	coding	1.38841
Cluster-6449.0	Cluster-6449.0_c24927_g1_i1	1419	-3.28	9.68	4.44	1.75462e-53	1.0752e-51	162	83	112	1213	672	1771	3.04	26.04	-	-	-	-	-	-	-	-	-	-	-	-	-	-	-	-	-	-	-	-	-	94	+	1	0.449354	0	0.550646	0.449354	276	0.4906	-0.865637	0.00285955	noncoding	-0.808399
Cluster-14345.0	Cluster-14345.0_c20170_g1_i1	2006	-2.95	7.75	2.89	2.0087e-53	1.22577e-51	43	38	66	331	275	604	0.86	7	628	73.4297	80.8917	Kinesin-like_protein_subito	-	-	-	625	73.2802	79.36	AAEL007176-PA	_tr_Aedes_aegypti	GO:0007018	microtubule-based_movement	GO:0005524___GO:0003777	ATP_binding___microtubule_motor_activity	GO:0005871___GO:0005874	kinesin_complex___microtubule	cd00106___pfam00225___smart00129___cd01368___cd01365___cd01366___cd01370___COG5059___cd01373___cd01371___cd01369___cd01374___cd01364___cd01372___PLN03188___cd01375___cd01367___cd01376___cd01363	339-1508___477-1514___339-1520___900-1508___906-1517___798-1517___810-1514___906-1880___780-1514___798-1514___798-1514___831-1514___861-1514___906-1514___909-1514___870-1508___900-1508___906-1508___1110-1451	2.00e-65___1.00e-62___2.00e-57___3.00e-52___1.00e-42___2.00e-42___4.00e-39___2.00e-38___2.00e-37___2.00e-37___3.00e-36___7.00e-36___2.00e-35___6.00e-34___5.00e-30___2.00e-29___3.00e-29___1.00e-27___1.00e-16	600	+	2	0.00618792	0	0.993812	0.00618792	1776	1.092	0.291966	0.999986	coding	4.6639
Cluster-8270.0	Cluster-8270.0_c21299_g2_i2	566	-1.93	3.82	9.38	2.00722e-53	1.22577e-51	7493	7062	9455	28180	23523	44157	706.15	2410.28	151	80.0353	100	40S_ribosomal_protein_S13	-	-	-	151	80.0353	100	Ribosomal_protein_S15p/S13e	_sp_Drosophila_melanogaster	GO:0000022___GO:0007052___GO:0006412	mitotic_spindle_elongation___mitotic_spindle_organization___translation	GO:0003735	structural_constituent_of_ribosome	GO:0005737___GO:0000228___GO:0005730___GO:0005840	cytoplasm___nuclear_chromosome___nucleolus___ribosome	PTZ00072___PRK08561___pfam08069___cd00353___COG0184___pfam00312___cd00677	65-508___56-508___56-235___263-490___185-484___251-505___308-445	5.00e-101___6.00e-64___4.00e-33___1.00e-25___5.00e-23___1.00e-21___2.00e-13	169	+	1	0.0195579	0	0.980442	0.0195579	456	1.2321	0.507452	0.913493	coding	3.8364
Cluster-14436.1	Cluster-14436.1_c20508_g1_i3	1012	-1.91	3.76	9.55	2.30522e-53	1.40379e-51	8930	7379	11372	31471	26034	51284	594.84	2078.31	190	56.0277	99.4737	60S_ribosomal_protein_L9	-	-	-	190	56.0277	99.4737	60s_ribosomal_protein_L9	_tr_Glossina_morsitans_morsitans	GO:0006412	translation	GO:0019843___GO:0003735	rRNA_binding___structural_constituent_of_ribosome	GO:0005840	ribosome	PTZ00027___PTZ00179___PRK05518___TIGR03653___COG0097___pfam00347___pfam00347___PRK05498___TIGR03654___CHL00140	396-962___390-962___423-941___423-941___423-941___684-923___429-650___423-665___423-656___423-668	1.00e-89___1.00e-55___2.00e-55___1.00e-51___4.00e-44___7.00e-14___9.00e-10___5.00e-10___2.00e-09___2.00e-07	200	+	2	0.00258816	0	0.997412	0.00258816	570	1.3114	0.627754	0.963908	coding	3.78041
Cluster-20367.4	Cluster-20367.4_c26251_g6_i1	1236	-4.13	17.53	1.77	3.64673e-53	2.21611e-51	13	9	9	165	127	293	0.27	8.32	488	56.5534	46.7213	BTB/POZ_domain-containing_protein_6	-	-	-	462	67.233	56.9264	Oncorhynchus_mykiss_genomic_scaffold__scaffold_232	_tr_Oncorhynchus_mykiss	-	-	-	-	-	-	smart00225___pfam00651___PHA03098	223-525___223-525___208-993	9.00e-11___2.00e-09___2.00e-09	330	+	0	0.000721811	0	0.999278	0.000721811	894	1.0654	0.0503526	0.976909	coding	0.320473
Cluster-10914.0	Cluster-10914.0_c25593_g1_i1	3916	-2.02	4.04	4.44	3.70555e-53	2.24719e-51	271	194	287	891	749	1566	2.79	10.21	1214	62.4362	66.6392	Protein_argonaute-2	-	-	-	904	62.2829	89.6018	Protein_argonaute	_tr_Tribolium_castaneum	GO:0031047	gene_silencing_by_RNA	GO:0003676	nucleic_acid_binding	-	-	cd04657___smart00950___pfam02171___cd04658___cd02826___PLN03202	2466-3740___2826-3740___2826-3728___2397-3722___2574-3728___2208-3587	7.00e-65___3.00e-46___2.00e-39___4.00e-30___4.00e-28___2.00e-25	1278	+	2	0.00171572	0	0.998284	0.00171572	3651	1.1164	0.233219	1	coding	7.42787
Cluster-10537.0	Cluster-10537.0_c26215_g2_i2	972	-2.07	4.19	6.55	3.88387e-53	2.35046e-51	1034	1013	1063	3551	3612	6705	43.45	165.94	-	-	-	-	-	-	-	-	-	-	-	-	-	-	-	-	-	-	-	-	-	87	+	0	0.354955	0	0.645045	0.354955	141	0.646	-0.720615	0.00355268	noncoding	-1.14805
Cluster-20764.0	Cluster-20764.0_c4983_g1_i1	863	-1.98	3.95	9.74	4.15867e-53	2.51158e-51	9588	7993	12669	36631	30167	57296	515.18	1854.37	246	77.8679	91.0569	40S_ribosomal_protein_S3-A	4.2.99.18	DNA-(apurinic_or_apyrimidinic_site)_lyase.	-	243	84.4728	100	Putative_40s_ribosomal_protein_s3	_tr_Corethrella_appendiculata	GO:0006412	translation	GO:0003723___GO:0003735	RNA_binding___structural_constituent_of_ribosome	GO:0015935	small_ribosomal_subunit	PTZ00084___TIGR01008___COG0092___PRK04191___cd02413___pfam00189___cd02411___pfam07650___cd02409___TIGR01009	67-711___73-690___73-756___73-714___97-339___364-618___73-285___112-327___118-312___121-618	7.00e-146___6.00e-86___1.00e-64___1.00e-56___4.00e-54___4.00e-23___8.00e-19___9.00e-16___8.00e-13___9.00e-09	287	-	2	0.000907108	0	0.999093	0.000907108	732	1.2431	0.655954	0.991683	coding	5.7295
Cluster-10554.1	Cluster-10554.1_c22803_g5_i2	1873	-2.81	7	2.81	5.47031e-53	3.29693e-51	51	49	51	323	265	531	0.88	7.68	-	-	-	-	-	-	-	392	31.5537	48.2143	Putative_thioredoxin-interacting_protein	_tr_Desmodus_rotundus	-	-	-	-	-	-	pfam00339	497-850	2e-14	420	+	1	0.0160798	0	0.98392	0.0160798	1212	1.2268	0.449667	0.999196	coding	0.644496
Cluster-11298.0	Cluster-11298.0_c2668_g1_i1	844	-1.75	3.36	9.98	6.56051e-53	3.94587e-51	13657	11517	15165	39900	35038	67325	1014.06	3101.73	153	37.3223	68.6275	40S_ribosomal_protein_S15	-	-	-	148	39.455	74.3243	Putative_40s_ribosomal_protein_s15	_tr_Corethrella_appendiculata	GO:0006412	translation	GO:0003723___GO:0003735	RNA_binding___structural_constituent_of_ribosome	GO:0015935	small_ribosomal_subunit	PTZ00096___PTZ00096___TIGR01025___TIGR01025___PRK04038___PRK04038___pfam00203___pfam00203___COG0185___COG0185	101-421___654-770___134-421___654-776___137-421___654-776___239-421___654-725___221-421___654-755	8.00e-57___3.00e-23___3.00e-44___4.00e-21___7.00e-32___7.00e-19___6.00e-23___2.00e-07___9.00e-16___5.00e-13	143	+	1	0.00651341	0	0.993487	0.00651341	432	1.0861	0.202078	0.647934	coding	3.12862
Cluster-17174.0	Cluster-17173.0_c16512_g1_i2	1426	-1.99	3.98	7.93	6.86571e-53	4.12098e-51	3060	2642	2779	10249	8417	17259	179.19	662.98	417	66.69	75.7794	Glycine_receptor_subunit_alpha-4	-	-	-	434	86.4656	100	Putative_ligand-gated_ion_channel_(Fragment)	_tr_Corethrella_appendiculata	-	-	GO:0005230	extracellular_ligand-gated_ion_channel_activity	GO:0016021___GO:0005886	integral_to_membrane___plasma_membrane	TIGR00860___pfam02931	66-944___66-536	4.00e-36___1.00e-21	442	+	2	0.00100339	0	0.998997	0.00100339	1326	1.2173	0.480599	0.999846	coding	3.54916
Cluster-4946.0	Cluster-4946.0_c11684_g1_i1	1018	7.42	171.8	1.21	1.54849e-52	9.27544e-51	125	134	128	0	2	0	5.5	0.02	344	71.3163	71.8023	Mitochondrial_import_receptor_subunit_TOM40_homolog_1	-	-	-	317	82.8094	88.6435	Mitochondrial_import_receptor_subunit_TOM40-1	_tr_Ceratitis_capitata	GO:0055085	transmembrane_transport	-	-	GO:0005741	mitochondrial_outer_membrane	cd07305___pfam01459	140-940___140-883	9.00e-29___1.00e-19	313	+	1	0.00552204	0	0.994478	0.00552204	924	0.6884	0.144421	0.967701	coding	1.37123
Cluster-11275.0	Cluster-11275.0_c17614_g1_i2	480	-1.79	3.47	9.09	2.02678e-52	1.21156e-50	7066	5968	8266	22169	19532	35103	1030	3235.27	93	28.125	48.3871	Probable_60S_ribosomal_protein_L37-A	-	-	-	94	28.75	48.9362	Ribosomal_protein_L37	_sp_Drosophila_melanogaster	GO:0006412	translation	GO:0046872___GO:0019843___GO:0003735	metal_ion_binding___rRNA_binding___structural_constituent_of_ribosome	GO:0005840	ribosome	PTZ00073	259-381	6e-11	84	-	1	0.333454	0	0.666546	0.333454	87	0.8968	0.33583	0.0998658	noncoding	-1.44189
Cluster-14509.0	Cluster-14509.0_c21504_g2_i1	868	-2.48	5.58	3.05	5.34879e-52	3.19086e-50	82	58	78	360	315	600	3.4	17.8	-	-	-	-	-	-	-	-	-	-	-	-	-	-	-	-	-	-	-	-	-	121	+	0	0.00399364	0	0.996006	0.00399364	357	1.2405	0.0961737	0.531296	noncoding	-1.19247
Cluster-8809.0	Cluster-8809.0_c26843_g1_i1	3728	-1.83	3.55	6.06	5.84912e-52	3.48225e-50	828	718	1022	2745	2326	4480	10.88	35.4	965	70.8155	92.3316	Aminopeptidase_N	3.4.11.2	Membrane_alanyl_aminopeptidase.	-	1006	77.6556	97.1173	AAEL005806-PA_(Fragment)	_sp_Bos_taurus	GO:0001525___GO:0030154	angiogenesis___cell_differentiation	GO:0004177___GO:0008237___GO:0001618___GO:0008270	aminopeptidase_activity___metallopeptidase_activity___viral_receptor_activity___zinc_ion_binding	GO:0016021	integral_to_membrane	cd09601___pfam01433___COG0308___cd09602___TIGR02412___cd09603___cd09595___pfam11838___cd09599___TIGR02414___TIGR02411___cd09600___cd09604___pfam13485___cd09839___cd09594	943-2304___922-2091___943-3528___934-2223___1306-2757___943-2304___991-2220___2530-3504___925-2283___1237-2355___1306-2304___1237-2355___1636-2235___1726-2160___1327-2307___1639-1920	0.00e+00___1.00e-163___1.00e-125___6.00e-93___1.00e-74___1.00e-61___1.00e-61___3.00e-45___1.00e-30___5.00e-26___4.00e-24___1.00e-23___1.00e-19___2.00e-18___2.00e-13___2.00e-06	974	+	0	0.00327609	0	0.996724	0.00327609	2913	1.155	0.434012	1	coding	10.4648
Cluster-23247.0	Cluster-23247.0_c27351_g13_i1	1692	-4.94	30.72	1.32	5.93885e-52	3.52849e-50	4	3	6	111	103	222	0.42	4.09	-	-	-	-	-	-	-	-	-	-	-	-	-	-	-	-	-	-	-	-	-	247	-	0	0.250477	0	0.749523	0.250477	456	1.35	0.084645	0.546983	noncoding	-0.618936
Cluster-13936.0	Cluster-13936.0_c5864_g1_i1	1247	-4.27	19.25	1.85	6.6156e-52	3.92262e-50	9	12	9	199	150	254	0.56	6.39	163	31.5156	81.5951	Putative_defense_protein_3	-	-	-	169	32.7185	82.2485	AGAP004599-PA-like_protein	_tr_Anopheles_sinensis	-	-	-	-	-	-	cd08544___pfam02014	172-555___190-540	7.00e-42___6.00e-31	167	+	0	0.0180221	0	0.981978	0.0180221	480	1.1074	0.426284	0.747411	coding	2.02843
Cluster-11912.0	Cluster-11912.0_c22182_g1_i1	795	-5.82	56.43	4.3	8.27382e-52	4.89593e-50	22	21	16	1326	1060	787	1.33	65.23	211	60	78.1991	Protein_G12	-	-	-	205	77.3585	100	Putative_microvillar-like_protein_1	_tr_Phlebotomus_perniciosus	-	-	-	-	-	-	pfam06757___pfam06757	123-650___432-671	7.00e-66___6.00e-13	248	-	1	0.000849903	0	0.99915	0.000849903	618	1.3327	0.739707	0.987017	coding	3.29211
Cluster-10492.0	Cluster-10491.0_c15876_g1_i1	402	9.72	840.46	0.86	9.58922e-52	5.66286e-50	98	101	105	0	0	0	3.77	0	-	-	-	-	-	-	-	-	-	-	-	-	-	-	-	-	-	-	-	-	-	75	-	2	0.839915	0	0.160085	0.839915	150	0.7539	-0.5062	0.0187593	noncoding	-1.10798
Cluster-2528.0	Cluster-2528.0_c24358_g1_i1	2343	-2.04	4.11	4.72	1.21106e-51	7.13744e-50	280	270	347	1087	912	1917	5.44	20.21	746	82.9706	90.6166	tRNA_(cytosine(34)-C(5))-methyltransferase	2.1.1.203	tRNA_(cytosine(34)-C(5))-methyltransferase.	-	752	84.507	88.0319	AAEL013968-PA	_sp_Drosophila_melanogaster	GO:0007614___GO:0030488	short-term_memory___tRNA_methylation	GO:0016428___GO:0000049	tRNA_(cytosine-5-)-methyltransferase_activity___tRNA_binding	GO:0005737___GO:0005730	cytoplasm___nucleolus	COG0144___TIGR00446___PRK14902___TIGR00563___pfam01189___pfam01189___PRK14901___PRK14903___PRK11933___PRK14904___PRK10901	171-1388___540-1382___540-1388___552-1382___543-1376___897-1454___606-1385___558-1145___573-1454___558-1115___606-1184	3.00e-64___5.00e-36___1.00e-35___9.00e-28___5.00e-27___2.00e-13___4.00e-26___2.00e-23___2.00e-21___1.00e-20___9.00e-20	719	+	2	0.00769259	0	0.992307	0.00769259	2082	1.0705	0.513944	0.999999	coding	7.38252
Cluster-1663.0	Cluster-1663.0_c21831_g1_i1	612	7.26	153.26	1.05	1.67423e-51	9.84736e-50	106	113	128	0	2	0	13.68	0.06	-	-	-	-	-	-	-	161	58.8235	76.3975	Uncharacterized_protein	_tr_Aedes_albopictus	-	-	-	-	-	-	-	-	-	170	+	0	0.00432776	0	0.995672	0.00432776	480	0.9553	0.0610703	0.650824	coding	0.807251
Cluster-16932.0	Cluster-16932.0_c21658_g1_i1	1732	-1.75	3.35	6.85	1.78446e-51	1.04747e-49	1691	1227	1737	4548	3909	7984	40.93	126.88	431	82.9677	97.9118	Ornithine_aminotransferase__mitochondrial	2.6.1.13	Ornithine_aminotransferase.	Amino-acid_biosynthesis;_L-proline_biosynthesis;_L-glutamate_5-semialdehyde_from_L-ornithine:_step_1/1	439	78.9838	91.344	Uncharacterized_protein	_sp_Drosophila_melanogaster	GO:0055129___GO:0022008	L-proline_biosynthetic_process___neurogenesis	GO:0004587___GO:0030170	ornithine-oxo-acid_transaminase_activity___pyridoxal_phosphate_binding	GO:0005759___GO:0005739	mitochondrial_matrix___mitochondrion	TIGR01885___cd00610___pfam00202___PTZ00125___PTZ00125___PLN02624___PLN02624___COG0160___TIGR00707___COG4992___COG4992___PRK05769___PRK00854___PRK00854___PRK08117___COG0161___PRK04073___PRK04073___PRK02627___PRK02627___PRK11522___PRK06918___PRK07495___TIGR00700___PRK03244___PRK03244___PRK01278___PRK01278	190-1548___202-1545___253-1395___787-1554___208-717___883-1554___184-720___187-1539___232-1539___892-1545___187-720___190-1539___907-1545___187-720___226-1557___235-1545___907-1551___187-717___892-1557___187-717___262-1542___262-1533___259-1548___244-1533___904-1533___229-720___904-1554___232-717	0.00e+00___2.00e-149___2.00e-139___2.00e-130___2.00e-106___7.00e-121___4.00e-106___4.00e-110___4.00e-107___2.00e-97___2.00e-61___8.00e-90___2.00e-82___3.00e-76___3.00e-81___1.00e-80___1.00e-80___7.00e-80___2.00e-79___1.00e-46___1.00e-67___1.00e-66___4.00e-66___6.00e-66___4.00e-65___1.00e-32___7.00e-64___5.00e-32	283	+	0	0.00139584	0	0.998604	0.00139584	807	0.9375	0.283775	0.922456	coding	6.09297
Cluster-2686.1	Cluster-2686.1_c22413_g2_i1	979	4.93	30.56	1.34	1.84578e-51	1.0813e-49	138	131	148	4	4	6	6.89	0	-	-	-	-	-	-	-	-	-	-	-	-	-	-	-	-	-	-	-	-	-	182	+	1	0.000293617	0	0.999706	0.000293617	474	1.3027	0.382774	0.866989	noncoding	-0.315627
Cluster-13473.0	Cluster-13473.0_c19538_g1_i1	2767	3.99	15.94	1.88	1.87286e-51	1.09497e-49	206	177	210	9	4	27	2.75	0.14	1192	88.0376	68.0369	Coiled-coil_domain-containing_protein_40	-	-	-	882	92.9165	97.1655	AAEL008498-PA	_tr_Aedes_aegypti	-	-	-	-	-	-	COG1196___COG1196___COG1196___COG1196___COG1196___COG1196___COG1196___COG0419___COG0419___COG0419___COG0419___TIGR02168___TIGR02168___pfam01576___TIGR02169___TIGR02169___TIGR02169___TIGR02169___TIGR02169___TIGR02169___TIGR02169___TIGR02169___TIGR02169___pfam10174___pfam10174___TIGR00606___PRK03918___PRK03918___PRK03918___PRK03918___pfam02463___COG4942___COG4942___pfam13868___TIGR00618	117-2594___924-2126___477-1571___270-1481___1191-2303___1419-2495___2037-2600___534-2516___201-2126___888-2681___69-1649___114-2648___30-1055___252-2381___1479-2594___864-1793___1203-2420___147-1106___819-2033___921-2036___915-1718___111-1034___669-1562___114-2159___471-2657___240-2663___753-2390___114-2252___1197-2699___9-1316___51-1760___498-1127___933-1457___702-1475___1176-2708	9.00e-27___2.00e-14___5.00e-12___4.00e-11___7.00e-10___7.00e-10___8.00e-06___8.00e-19___9.00e-17___7.00e-15___2.00e-10___1.00e-14___3.00e-06___6.00e-14___1.00e-12___1.00e-09___2.00e-09___5.00e-09___7.00e-08___4.00e-07___1.00e-06___3.00e-06___3.00e-06___3.00e-11___1.00e-07___3.00e-10___2.00e-09___2.00e-08___3.00e-08___4.00e-06___4.00e-08___1.00e-06___1.00e-05___9.00e-06___9.00e-06	887	+	2	0.0164553	0	0.983545	0.0164553	2634	1.2431	0.413127	1	coding	9.06815
Cluster-11223.0	Cluster-11223.0_c19098_g1_i2	560	-1.88	3.69	8.75	2.11916e-51	1.2365e-49	5191	4552	6240	17859	14125	30589	809.31	2507.99	115	61.6071	100	60S_ribosomal_protein_L36	-	-	-	115	61.6071	100	60S_ribosomal_protein_L36	_tr_Corethrella_appendiculata	GO:0006412	translation	GO:0003735	structural_constituent_of_ribosome	GO:0005840	ribosome	pfam01158___PTZ00196___COG5051	168-488___183-488___159-470	6.00e-56___1.00e-35___1.00e-20	180	-	0	0.0320644	0	0.967936	0.0320644	348	1.2497	0.642044	0.855872	coding	1.92116
Cluster-21557.0	Cluster-21557.0_c23640_g1_i2	1200	-3	8	2.76	3.02287e-51	1.7603e-49	40	44	45	302	246	564	1.85	14.92	-	-	-	-	-	-	-	1529	61.25	15.6311	RNA-directed_DNA_polymerase_from_mobile_element_jockey_(Fragment)	_tr_Stegodyphus_mimosarum	-	-	-	-	-	-	-	-	-	341	-	1	0.0180598	0	0.98194	0.0180598	891	1.2036	0.580287	0.995657	coding	2.22309
Cluster-9939.0	Cluster-9939.0_c21576_g1_i1	2097	-4.57	23.81	2.51	3.14949e-51	1.83039e-49	22	12	5	213	269	525	0.14	4.12	-	-	-	-	-	-	-	-	-	-	-	-	-	-	-	-	-	-	-	-	-	105	+	1	0.0311279	0	0.968872	0.0311279	300	0.7832	-0.287744	0.0132004	noncoding	-1.17128
Cluster-13614.0	Cluster-13614.0_c28880_g1_i1	535	-1.85	3.61	9.29	3.20627e-51	1.8597e-49	7928	6347	9545	26834	21911	40096	720.75	2401.67	130	67.2897	92.3077	40S_ribosomal_protein_S15a	-	-	-	130	67.2897	92.3077	Putative_40s_ribosomal_protein	_sp_Drosophila_yakuba	GO:0006412	translation	GO:0003735	structural_constituent_of_ribosome	GO:0005840	ribosome	PTZ00158___PLN00146___PRK04034___COG0096___pfam00410___PRK00136	77-436___77-433___77-436___77-436___89-436___95-433	5.00e-87___6.00e-80___1.00e-55___1.00e-40___2.00e-35___2.00e-09	155	+	1	0.00656543	0	0.993435	0.00656543	393	1.1464	0.452616	0.810878	coding	3.33984
Cluster-17403.1	Cluster-17403.1_c25740_g1_i3	1669	1.86	3.62	5.84	3.44058e-51	1.99166e-49	2552	2210	3041	667	515	1089	77.51	23.57	424	72.6183	95.283	Argininosuccinate_synthase	6.3.4.5	Argininosuccinate_synthase.	Amino-acid_biosynthesis;_L-arginine_biosynthesis;_L-arginine_from_L-ornithine_and_carbamoyl_phosphate:_step_2/3___Nitrogen_metabolism;_urea_cycle;_(N(omega)-L-arginino)succinate_from_L-aspartate_and_L-citrulline:_step_1/1	424	72.6183	95.283	Argininosuccinate_synthase	_sp_Anopheles_gambiae	GO:0006526___GO:0000050	arginine_biosynthetic_process___urea_cycle	GO:0004055___GO:0005524	argininosuccinate_synthase_activity___ATP_binding	-	-	cd01999___PRK00509___COG0137___PLN00200___pfam00764___TIGR00032___PRK13820___PRK04527___PRK05370___COG0603	303-1478___291-1499___291-1484___291-1484___309-1493___303-1505___291-1418___291-1466___297-1352___291-467	0.00e+00___0.00e+00___0.00e+00___2.00e-168___6.00e-168___4.00e-143___5.00e-114___1.00e-49___7.00e-38___5.00e-06	409	+	2	0.00381667	0	0.996183	0.00381667	1227	1.2827	0.696135	0.999747	coding	7.41932
Cluster-4358.0	Cluster-4358.0_c19902_g1_i1	1265	-1.84	3.59	10.78	6.22279e-51	3.5951e-49	21880	17758	27637	70332	61985	119790	748.77	2446.65	156	29.8814	80.7692	60S_ribosomal_protein_L23a	-	-	-	272	29.8814	46.3235	60s_ribosomal_protein_L23	_tr_Glossina_morsitans_morsitans	GO:0006412	translation	GO:0000166___GO:0003735	nucleotide_binding___structural_constituent_of_ribosome	GO:0005840	ribosome	PTZ00191___PRK14548___TIGR03636___COG0089___pfam03939___PRK05738___pfam00276___PRK12280	828-1190___939-1190___960-1190___939-1202___813-926___942-1145___945-1178___945-1157	1.00e-63___2.00e-29___9.00e-26___8.00e-23___1.00e-17___6.00e-15___2.00e-13___9.00e-09	414	-	0	0.0565247	0	0.943475	0.0565247	1086	1.2511	0.854006	0.999615	coding	5.8611
Cluster-17886.2	Cluster-17886.2_c21369_g1_i2	1261	5.42	42.83	1.85	1.33345e-50	7.68861e-49	177	221	197	2	1	12	10.47	0.11	296	37.3513	50.6757	Parkin_coregulated_gene_protein	-	-	-	1683	11.6574	2.91147	AGAP003070-PA	_tr_Anopheles_gambiae	-	-	GO:0004222___GO:0008270	metalloendopeptidase_activity___zinc_ion_binding	-	-	pfam10274___pfam10274___cd04270	509-727___787-1041___1086-1235	2.00e-15___8.00e-14___9.00e-10	191	+	1	0.000975826	0	0.999024	0.000975826	501	0.6466	-0.360256	0.120428	coding	0.670153
Cluster-12800.0	Cluster-12800.0_c19810_g1_i2	707	-1.92	3.78	4.84	1.49672e-50	8.61307e-49	351	288	407	1059	1062	2049	22.53	80.1	144	54.314	88.8889	Coiled-coil_domain-containing_protein_58	-	-	-	140	55.587	93.5714	Uncharacterized_protein	_tr_Corethrella_appendiculata	-	-	-	-	-	-	pfam09774	181-564	3e-37	131	+	0	0.0117244	0	0.988276	0.0117244	366	1.1217	0.471357	0.722176	coding	1.93933
Cluster-11772.3	Cluster-11772.3_c24072_g1_i3	1899	-1.84	3.59	8.08	1.72831e-50	9.92626e-49	3781	3047	3435	10907	9334	18895	69.32	226.03	312	42.0221	85.2564	Putative_tricarboxylate_transport_protein__mitochondrial	-	-	-	326	42.0221	81.5951	Tricarboxylate_transport_protein	_tr_Anopheles_sinensis	-	-	-	-	-	-	pfam00153___pfam00153___pfam00153___PTZ00169___PTZ00169___PTZ00169___PTZ00168	379-597___964-1167___661-882___382-1086___379-819___664-1161___379-1131	1.00e-21___3.00e-21___1.00e-16___9.00e-16___2.00e-09___2.00e-07___3.00e-06	345	+	0	0.00171225	0	0.998288	0.00171225	960	1.1052	0.510279	0.990448	coding	4.0642
Cluster-11911.0	Cluster-11911.0_c21507_g1_i1	594	-4.11	17.26	1.65	1.75033e-50	1.0033e-48	11	7	11	131	145	254	0.86	18.7	-	-	-	-	-	-	-	-	-	-	-	-	-	-	-	-	-	-	smart00280___pfam00050	113-262___116-262	2.00e-08___2.00e-06	168	+	1	0.016135	0	0.983865	0.016135	474	1.0712	0.120729	0.746819	noncoding	-0.264026
Cluster-19715.0	Cluster-19714.1_c25214_g1_i7	834	-3.01	8.04	4.14	1.97307e-50	1.12877e-48	127	61	160	886	713	1219	9.89	66.31	-	-	-	-	-	-	-	-	-	-	-	-	-	-	-	-	-	-	-	-	-	91	+	2	0.284619	0	0.715381	0.284619	213	0.8267	-0.249804	0.0407557	noncoding	-0.784604
Cluster-924.0	Cluster-924.0_c17629_g1_i1	590	1.94	3.84	6.22	2.28888e-50	1.30689e-48	3271	3053	3956	736	776	1277	275.4	63.03	-	-	-	-	-	-	-	-	-	-	-	-	-	-	-	-	-	-	-	-	-	82	+	0	0.000786607	0	0.999213	0.000786607	177	1.2993	0.604945	0.57183	noncoding	-0.518954
Cluster-15776.1	Cluster-15776.1_c23018_g1_i1	2209	-2.89	7.4	3.55	5.3141e-50	3.02831e-48	102	66	74	474	419	1059	0.24	10.23	-	-	-	-	-	-	-	594	71.9783	91.9192	GPCR_class_d_orphan_receptor_2	_tr_Anopheles_darlingi	-	-	-	-	-	-	pfam13886	1000-1620	2e-20	577	+	0	0.00562689	0	0.994373	0.00562689	1710	1.1371	0.379258	0.999976	coding	2.66582
Cluster-8460.0	Cluster-8460.0_c22677_g1_i1	1417	-2.58	5.98	3.15	6.23781e-50	3.5478e-48	81	57	84	433	338	596	2.16	12.42	733	93.7897	60.7094	DNA_replication_licensing_factor_Mcm5	3.6.4.12	DNA_helicase.	-	734	93.7897	60.8992	AAEL002810-PA	_sp_Drosophila_melanogaster	GO:0030261___GO:0032508___GO:0042023___GO:0006270___GO:0007126___GO:0000712	chromosome_condensation___DNA_duplex_unwinding___DNA_endoreduplication___DNA-dependent_DNA_replication_initiation___meiosis___resolution_of_meiotic_recombination_intermediates	GO:0005524___GO:0003677___GO:0003678	ATP_binding___DNA_binding___DNA_helicase_activity	GO:0042555___GO:0005634	MCM_complex___nucleus	smart00350___COG1241___pfam00493___PTZ00111___pfam14551	467-1417___200-1417___1025-1417___158-1417___170-526	1.00e-129___1.00e-123___2.00e-78___6.00e-45___4.00e-25	447	+	1	0.00306324	0	0.996937	0.00306324	1329	1.2818	0.518246	0.999889	coding	5.91947
Cluster-17839.2	Cluster-17839.2_c22435_g4_i1	840	9.48	713.17	0.63	1.11767e-49	6.3445e-48	92	76	92	0	0	0	4.92	0	274	86.0714	83.9416	Trypsin-1	3.4.21.4	Trypsin.	-	227	84.2857	99.1189	Putative_trypsin_3_(Fragment)	_sp_Anopheles_gambiae	GO:0007586	digestion	GO:0004252	serine-type_endopeptidase_activity	GO:0005576	extracellular_region	cd00190___smart00020___pfam00089___COG5640	128-832___125-823___128-823___125-835	2.00e-82___4.00e-81___5.00e-60___3.00e-26	276	+	1	0.00185297	0	0.998147	0.00185297	816	0.9553	-0.28741	0.921358	coding	2.63634
Cluster-1710.2	Cluster-171.5_c24621_g2_i13	680	7.15	141.7	0.92	1.70466e-49	9.65785e-48	96	107	113	0	0	2	4.95	0.02	-	-	-	-	-	-	-	179	59.1176	78.2123	Putative_uncharacterized_protein	_tr_Streptomyces_sp._C	-	-	-	-	-	-	-	-	-	134	-	1	0.977848	0	0.0221516	0.977848	84	0.7598	0.24394	0.0421901	noncoding	-0.337592
Cluster-12717.0	Cluster-12717.0_c25358_g1_i1	2557	-2.14	4.4	3.73	1.70953e-49	9.66674e-48	149	122	154	527	511	922	2.61	11.26	814	95.8545	99.8771	DNA_replication_licensing_factor_Mcm6	3.6.4.12	DNA_helicase.	-	823	95.8545	100	MCM2/3/5_family_protein	_sp_Anopheles_gambiae	GO:0006270___GO:0007067	DNA-dependent_DNA_replication_initiation___mitosis	GO:0005524___GO:0003677___GO:0003678___GO:0046872	ATP_binding___DNA_binding___DNA_helicase_activity___metal_ion_binding	GO:0042555___GO:0005634	MCM_complex___nucleus	smart00350___COG1241___pfam00493___PTZ00111___pfam14551___COG0714	371-1984___149-2053___1010-1984___197-1978___149-433___1067-1942	0.00e+00___0.00e+00___2.00e-173___1.00e-82___4.00e-19___4.00e-13	823	+	1	0.0096054	0	0.990395	0.0096054	2454	1.2757	0.550705	1	coding	11.9671
Cluster-11490.0	Cluster-11490.0_c8914_g1_i2	450	6.35	81.38	1.01	3.37123e-49	1.90263e-47	97	101	139	0	1	3	12.45	0.15	-	-	-	-	-	-	-	-	-	-	-	-	-	-	-	-	-	-	-	-	-	91	+	2	0.667783	0	0.332217	0.667783	231	1.0535	-0.348597	0.115406	noncoding	-0.520209
Cluster-13548.0	Cluster-13548.0_c24986_g1_i1	885	-2.25	4.76	4.68	3.47562e-49	1.95777e-47	241	234	297	966	912	2105	13.52	55.91	237	29.4915	36.7089	Probable_H/ACA_ribonucleoprotein_complex_subunit_1	-	-	-	225	29.1525	38.2222	Putative_H/ACA_ribonucleoprotein_complex_subunit_1	_tr_Bactrocera_dorsalis	-	-	-	-	-	-	pfam04410___COG3277	271-528___295-531	1.00e-27___1.00e-16	267	-	0	0.0526132	0	0.947387	0.0526132	621	0.9397	0.510048	0.925339	coding	2.60313
Cluster-11969.0	Cluster-11969.0_c3773_g1_i1	499	-1.84	3.57	8.98	3.59542e-49	2.02137e-47	6073	5391	7789	19763	18219	34092	698.56	2217.71	123	73.9479	100	60S_ribosomal_protein_L35	-	-	-	123	73.9479	100	GJ16713	_tr_Drosophila_virilis	GO:0006412	translation	GO:0003735	structural_constituent_of_ribosome	GO:0005840	ribosome	cd00427___PRK14549___pfam00831___COG0255	87-260___69-272___87-260___75-281	4.00e-08___5.00e-08___3.00e-07___7.00e-06	152	-	0	0.0225747	0	0.977425	0.0225747	372	1.2759	0.78139	0.923029	coding	2.44087
Cluster-14037.0	Cluster-14037.0_c19081_g1_i1	608	6.71	104.64	1.35	5.58533e-49	3.1341e-47	113	154	159	0	1	3	12.15	0.07	-	-	-	-	-	-	-	1009	54.2763	10.3072	E3_ubiquitin-protein_ligase_MIB2	_tr_Camponotus_floridanus	-	-	GO:0016874___GO:0004842___GO:0008270	ligase_activity___ubiquitin-protein_ligase_activity___zinc_ion_binding	-	-	pfam13920	372-491	4e-08	170	+	2	0.0105013	0	0.989499	0.0105013	426	1.259	0.119117	0.767836	coding	0.00806791
Cluster-12011.0	Cluster-12011.0_c20330_g1_i1	1001	5.33	40.3	2.21	1.28767e-48	7.21168e-47	220	309	232	5	6	9	12.11	0.28	-	-	-	-	-	-	-	-	-	-	-	-	-	-	-	-	-	-	-	-	-	263	+	0	0.0176513	0	0.982349	0.0176513	756	0.6864	-0.357544	0.677633	noncoding	-0.253997
Cluster-15991.0	Cluster-15991.0_c20257_g2_i1	1307	-2.19	4.58	3.82	1.36164e-48	7.61144e-47	173	104	168	585	531	1006	4.04	17.65	427	12.1653	13.1148	Homeotic_protein_caudal	-	-	-	376	12.3948	13.8298	Caudal	_tr_Lonchoptera_lutea	GO:0006355	regulation_of_transcription,_DNA-dependent	GO:0043565	sequence-specific_DNA_binding	GO:0005634	nucleus	-	-	-	107	+	1	0.236429	0	0.763571	0.236429	219	1.1883	0.645658	0.36754	noncoding	-1.12544
Cluster-21952.0	Cluster-21952.0_c20389_g1_i1	514	-1.68	3.21	9.26	1.40414e-48	7.83402e-47	8845	6786	9891	23963	21170	40360	896.86	2646.18	59	34.4358	100	40S_ribosomal_protein_S30	-	-	-	130	75.8755	100	40S_ribosomal_S30_protein-like_protein	_tr_Phlebotomus_papatasi	GO:0006412	translation	GO:0003735	structural_constituent_of_ribosome	GO:0005840	ribosome	pfam04758___cd01793___PTZ00467	287-463___74-286___284-415	3.00e-25___2.00e-16___1.00e-08	154	+	1	0.000336868	0	0.999663	0.000336868	393	1.12	0.298557	0.738927	coding	2.19006
Cluster-20631.3	Cluster-20631.3_c22718_g4_i4	948	4.52	22.87	1.49	2.00348e-48	1.11566e-46	168	142	147	2	6	13	10.72	0.25	-	-	-	-	-	-	-	-	-	-	-	-	-	-	-	-	-	-	smart00744___pfam12906	76-216___76-213	1.00e-11___4.00e-10	159	+	0	0.0457722	0	0.954228	0.0457722	450	0.9322	-0.412992	0.216254	noncoding	-0.980819
Cluster-9799.0	Cluster-9799.0_c20157_g1_i4	1801	-1.89	3.69	5.88	3.21178e-48	1.78513e-46	698	613	881	2588	2094	3668	0.37	1.69	158	11.4936	43.6709	40S_ribosomal_protein_S11	-	-	-	137	11.4936	50.365	40S_ribosomal_protein_S11_(Fragment)	_sp_Rattus_norvegicus	GO:0001649___GO:0006412	osteoblast_differentiation___translation	GO:0019843___GO:0003735	rRNA_binding___structural_constituent_of_ribosome	GO:0022627___GO:0016020	cytosolic_small_ribosomal_subunit___membrane	PTZ00241___PTZ00241___PTZ00241___TIGR03630___PRK08572___pfam00366___COG0186	997-1203___414-593___584-712___1018-1203___1018-1197___1072-1203___1036-1203	7.00e-41___1.00e-11___3.00e-08___5.00e-24___2.00e-23___7.00e-17___2.00e-16	99	+	0	0.00416452	0	0.995835	0.00416452	258	0.6367	0.0461136	0.0191959	coding	1.73308
Cluster-22300.0	Cluster-22300.0_c26610_g13_i1	518	-1.76	3.4	9.43	3.52533e-48	1.95569e-46	8775	7891	10634	26525	25431	44856	891.08	2711.96	117	42.8571	63.2479	40S_ribosomal_protein_S25	-	-	-	117	44.5946	65.812	Putative_ribosomal_protein_s25_(Fragment)	_tr_Corethrella_appendiculata	-	-	-	-	GO:0005840	ribosome	pfam03297___COG4901___PRK09334	177-386___189-389___198-383	6.00e-37___5.00e-16___3.00e-08	121	+	2	0.0102112	0	0.989789	0.0102112	360	1.164	0.853302	0.899177	coding	2.10345
Cluster-8010.0	Cluster-8010.0_c1739_g1_i1	986	6.63	98.8	0.91	4.02615e-48	2.2293e-46	97	105	110	0	0	3	4.61	0.03	245	54.4625	67.3469	E3_ubiquitin-protein_ligase_MARCH2	-	-	Protein_modification;_protein_ubiquitination	446	50.8114	37.2197	GL17428	_tr_Drosophila_persimilis	-	-	GO:0008270	zinc_ion_binding	-	-	smart00744___pfam12906___COG5183___PHA02825	218-358___218-355___218-376___218-619	8.00e-20___2.00e-16___5.00e-11___2.00e-09	237	+	1	0.0070437	0	0.992956	0.0070437	669	0.7219	-0.014887	0.713255	coding	0.761623
Cluster-10670.2	Cluster-10670.2_c23539_g1_i3	1680	4.84	28.65	1.6	5.8594e-48	3.23826e-46	159	173	164	3	7	8	6.51	0.15	268	39.2857	81.3433	Testis-specific_serine/threonine-protein_kinase_3	2.7.11.1	Non-specific_serine/threonine_protein_kinase.	-	299	45.7143	86.6221	Testis-specific_serine/threonine-protein_kinase_1	_tr_Ceratitis_capitata	-	-	GO:0005524___GO:0004674	ATP_binding___protein_serine/threonine_kinase_activity	-	-	cd14080___cd14003___smart00220___cd14162___cd05117___cd14165___pfam00069___cd14164___cd14081___cd14163___cd14072___cd00180___cd14071___cd14663___cd14079___cd08215___cd14073___cd14007___cd14074___cd14087	234-1010___234-1004___234-1004___234-908___234-1004___234-905___234-1004___234-893___234-1007___234-881___234-1004___252-821___234-866___234-1004___234-866___246-1007___234-866___240-860___234-875___252-1010	5.00e-115___7.00e-83___1.00e-75___1.00e-73___2.00e-72___2.00e-68___2.00e-63___4.00e-62___3.00e-61___1.00e-55___4.00e-54___5.00e-54___5.00e-53___8.00e-53___2.00e-52___1.00e-50___7.00e-49___8.00e-49___2.00e-48___3.00e-48	295	+	2	0.000335723	0	0.999664	0.000335723	864	0.9524	0.00503598	0.919462	coding	2.59455
Cluster-20060.0	Cluster-20060.0_c26407_g2_i4	476	-2.82	7.08	3.75	6.6088e-48	3.64554e-46	134	61	98	687	499	943	12.28	72.38	-	-	-	-	-	-	-	-	-	-	-	-	-	-	-	-	-	-	-	-	-	82	+	0	0.060619	0	0.939381	0.060619	186	0.9585	0.0176063	0.131611	noncoding	-0.963526
Cluster-4151.0	Cluster-4151.0_c25364_g6_i4	2111	-2.62	6.16	3.15	8.97048e-48	4.93899e-46	79	64	72	368	397	603	1.65	8.45	585	82.1412	95.2137	Organic_cation_transporter_1	-	-	-	793	85.2676	75.4098	Mfs_transporter	_tr_Culex_quinquefasciatus	-	-	GO:0022857	transmembrane_transporter_activity	GO:0016021	integral_to_membrane	TIGR00898___cd06174___cd06174___pfam00083___TIGR00879___TIGR00895___COG0477	287-1828___713-1798___1295-1798___695-1804___722-1711___686-1708___680-1522	2.00e-70___5.00e-16___9.00e-06___1.00e-15___2.00e-14___1.00e-08___1.00e-08	586	+	1	0.00538077	0	0.994619	0.00538077	1734	1.072	0.225766	0.99997	coding	4.03174
Cluster-12296.0	Cluster-12296.0_c22705_g3_i1	850	-5.11	34.42	1.11	9.46113e-48	5.19936e-46	4	1	5	116	85	170	0.1	5.83	203	70.9412	97.5369	Mitotic_spindle_assembly_checkpoint_protein_MAD2A	-	-	-	209	71.6471	98.0861	Uncharacterized_protein	_tr_Megaselia_scalaris	GO:0007094	mitotic_cell_cycle_spindle_assembly_checkpoint	-	-	-	-	pfam02301	161-703	3e-31	227	+	1	0.000324986	0	0.999675	0.000324986	633	0.9123	0.314548	0.893385	coding	1.55088
Cluster-13941.0	Cluster-13941.0_c27274_g3_i1	415	-2.22	4.67	3.91	1.79465e-47	9.84404e-46	182	108	176	668	574	994	29.44	132.36	1335	98.3133	10.1873	Xanthine_dehydrogenase	1.17.1.4	Xanthine_dehydrogenase.	-	1331	98.3133	10.293	Xanthine_dehydrogenase	_tr_Lutzomyia_longipalpis	-	-	GO:0051537___GO:0009055___GO:0050660___GO:0005506___GO:0030151___GO:0043546___GO:0008762___GO:0004854___GO:0004855	2_iron,_2_sulfur_cluster_binding___electron_carrier_activity___flavin_adenine_dinucleotide_binding___iron_ion_binding___molybdenum_ion_binding___molybdopterin_cofactor_binding___UDP-N-acetylmuramate_dehydrogenase_activity___xanthine_dehydrogenase_activity___xanthine_oxidase_activity	-	-	PLN02906___TIGR02963___pfam03450___TIGR02969___smart01092___COG4630___PRK09971___COG1319	32-415___8-415___125-415___8-415___131-415___32-346___32-349___29-400	4.00e-40___2.00e-34___2.00e-27___1.00e-20___1.00e-18___2.00e-14___7.00e-10___2.00e-08	138	+	1	0.0453957	0	0.954604	0.0453957	396	0.9645	0.0891587	0.559676	coding	1.90742
Cluster-15175.3	Cluster-15175.3_c24969_g4_i1	876	10	1021.4	1.12	2.52177e-47	1.38066e-45	114	141	109	0	0	0	6.46	0	274	79.7945	80.6569	Trypsin-1	3.4.21.4	Trypsin.	-	270	81.8493	80.3704	Putative_trypsin-like_serine_protease	_sp_Anopheles_gambiae	GO:0007586	digestion	GO:0004252	serine-type_endopeptidase_activity	GO:0005576	extracellular_region	cd00190___smart00020___pfam00089___COG5640	210-872___207-872___210-872___153-872	9.00e-63___5.00e-61___1.00e-37___6.00e-18	275	+	2	0.000954827	0	0.999045	0.000954827	762	0.9658	-0.381009	0.851277	coding	1.7445
Cluster-5438.1	Cluster-5438.1_c20117_g1_i2	2123	-4.38	20.77	1.8	3.63534e-47	1.98662e-45	11	6	10	126	163	316	0.37	3.33	-	-	-	-	-	-	-	449	54.8281	89.0869	AGAP010540-PA-like_protein	_tr_Anopheles_sinensis	-	-	-	-	-	-	pfam08395	497-1444	7e-08	436	+	1	0.00512527	0	0.994875	0.00512527	1308	1.1416	0.485123	0.999428	coding	5.56864
Cluster-9192.0	Cluster-9192.0_c21856_g1_i1	479	5.37	41.36	1.01	3.90752e-47	2.13138e-45	125	96	111	3	3	2	16.25	0.27	-	-	-	-	-	-	-	-	-	-	-	-	-	-	-	-	-	-	-	-	-	106	+	0	0.0600571	0	0.939943	0.0600571	312	0.7563	0.0275156	0.204591	noncoding	-0.624337
Cluster-10912.0	Cluster-10912.0_c23098_g2_i1	1715	-1.8	3.49	6.14	4.34306e-47	2.36455e-45	878	816	1030	2585	2634	4799	23.1	72.74	397	65.4227	93.9547	Obg-like_ATPase_1	-	-	-	398	65.4227	93.9698	Obg-like_ATPase_1	_sp_Drosophila_melanogaster	-	-	GO:0005524___GO:0016887___GO:0005525___GO:0046872___GO:0043023___GO:0043022	ATP_binding___ATPase_activity___GTP_binding___metal_ion_binding___ribosomal_large_subunit_binding___ribosome_binding	GO:0005737	cytoplasm	PTZ00258___PRK09601___COG0012___cd01900___TIGR00092___cd04867___pfam06071___PRK09602___cd01899___cd01881___TIGR02729___PRK12297___pfam01926___PRK12299___cd01898___COG0536___PRK12296___PRK12298___COG1163___cd01896	235-1356___259-1356___253-1356___265-1101___259-1356___1105-1353___1105-1356___259-1341___265-993___268-678___265-708___265-708___262-609___265-708___265-708___265-708___265-708___265-708___262-1341___262-681	0.00e+00___4.00e-153___2.00e-147___2.00e-142___2.00e-97___4.00e-46___7.00e-44___1.00e-36___1.00e-29___2.00e-23___3.00e-22___1.00e-21___2.00e-21___2.00e-20___3.00e-20___3.00e-19___9.00e-16___1.00e-15___3.00e-12___8.00e-12	402	+	0	0.00524158	0	0.994758	0.00524158	1197	1.2568	0.360207	0.999162	coding	7.75946
Cluster-12473.2	Cluster-12473.2_c26724_g3_i3	895	9.56	756.1	0.71	7.66848e-47	4.1673e-45	87	93	93	0	0	0	4.03	0	990	81.7877	25.4545	Membrane_alanyl_aminopeptidase_(Fragment)	-	-	-	949	84.1341	27.5026	Uncharacterized_protein	_tr_Megaselia_scalaris	-	-	GO:0008237___GO:0008270	metallopeptidase_activity___zinc_ion_binding	-	-	cd09601___pfam01433___COG0308___cd09602___cd09603___TIGR02412___cd09595	195-893___168-893___162-893___195-857___192-818___558-854___195-845	3.00e-81___1.00e-71___1.00e-29___2.00e-25___5.00e-19___3.00e-12___6.00e-10	282	+	2	0.00126688	0	0.998733	0.00126688	828	0.9147	-0.0230261	0.952453	coding	1.14928
Cluster-4701.0	Cluster-4701.0_c20781_g1_i1	904	-1.93	3.82	10.03	7.79317e-47	4.22722e-45	12002	9783	16512	43880	37069	70816	741.52	2556.83	267	73.6726	83.1461	40S_ribosomal_protein_S2	-	-	-	268	77.6549	87.3134	Putative_ribosomal_protein_s2	_tr_Corethrella_appendiculata	GO:0006412	translation	GO:0003723___GO:0003735	RNA_binding___structural_constituent_of_ribosome	GO:0015935	small_ribosomal_subunit	PTZ00070___TIGR01020___PRK04044___COG0098___pfam00333___PRK00550___TIGR01021___pfam03719___CHL00138	151-825___151-780___151-771___205-699___292-492___295-681___295-681___541-699___307-648	5.00e-149___1.00e-110___1.00e-79___8.00e-54___1.00e-31___6.00e-20___5.00e-19___3.00e-18___8.00e-12	284	+	0	0.00220704	0	0.997793	0.00220704	807	1.0423	0.703879	0.992623	coding	4.02751
Cluster-4076.0	Cluster-4076.0_c23985_g1_i1	2303	-1.99	3.97	4.82	8.11137e-47	4.39169e-45	386	238	378	1046	1057	2080	7.16	25.32	619	71.6457	87.2375	Sodium-coupled_monocarboxylate_transporter_2	-	-	-	607	75.9444	96.0461	AAEL010650-PA	_tr_Aedes_aegypti	GO:0055085	transmembrane_transport	GO:0005215	transporter_activity	GO:0016021	integral_to_membrane	cd11492___cd11504___cd11519___cd11505___cd11520___cd11503___TIGR00813___cd11495___cd11494___cd10326___cd10322___cd11493___COG0591___cd11477___cd10329___cd11475___cd11478___pfam00474___cd10325___cd11489	202-1779___190-1785___184-1785___184-1785___184-1785___202-1785___304-1512___190-1779___199-1560___202-1518___199-1593___202-1587___196-1788___199-1578___205-1782___205-1524___199-1542___295-1509___208-1533___196-1521	0.00e+00___1.00e-134___3.00e-120___5.00e-120___1.00e-111___8.00e-101___1.00e-91___7.00e-88___3.00e-85___1.00e-73___9.00e-69___1.00e-63___2.00e-57___2.00e-47___3.00e-42___9.00e-41___2.00e-33___2.00e-31___2.00e-29___2.00e-25	619	+	0	0.00311952	0	0.99688	0.00311952	1851	1.2039	0.291249	0.999992	coding	7.0338
Cluster-22098.0	Cluster-22098.0_c26075_g3_i1	2179	5.38	41.57	1.15	1.27452e-46	6.88781e-45	123	124	118	3	1	5	2.16	0.53	732	81.3676	81.4208	DC-STAMP_domain-containing_protein_1	-	-	-	660	83.1574	91.0606	AAEL002356-PA_(Fragment)	_tr_Aedes_aegypti	-	-	-	-	GO:0016021	integral_to_membrane	pfam07782	1114-1686	6e-39	676	+	0	0.00754173	0	0.992458	0.00754173	2025	0.9995	0.00337496	0.999995	coding	6.49846
Cluster-2930.0	Cluster-2930.0_c25248_g2_i1	2108	-1.92	3.8	8.31	1.36129e-46	7.34322e-45	3667	3025	4971	13604	11040	21309	91.38	313.99	652	92.5047	100	Probable_nucleolar_GTP-binding_protein_1	-	-	-	652	92.5047	100	Nucleolar_GTP-binding_protein_1	_sp_Drosophila_melanogaster	GO:0042254___GO:0090307	ribosome_biogenesis___spindle_assembly_involved_in_mitosis	GO:0005525	GTP_binding	GO:0005730	nucleolus	COG1084___cd01897___cd01881___pfam06858___cd01898___pfam01926___cd00880___COG0536___PRK12299___TIGR02729___pfam08155___PRK12298___cd00882___PRK12297___COG1160___COG1159___cd01896___PRK00089___COG0370___COG0486	104-1135___596-1117___608-1114___794-967___608-1114___614-961___614-1114___608-1216___608-1114___608-1114___1319-1432___608-1123___605-1108___608-1114___596-997___611-1114___608-880___611-1114___599-1102___542-1135	7.00e-149___1.00e-94___4.00e-38___5.00e-26___2.00e-19___4.00e-18___8.00e-18___1.00e-17___8.00e-17___3.00e-16___3.00e-14___3.00e-14___4.00e-14___4.00e-13___3.00e-12___6.00e-12___8.00e-12___9.00e-12___1.00e-11___2.00e-11	655	+	1	0.00117602	0	0.998824	0.00117602	1953	1.2954	0.691586	0.999999	coding	11.7631
Cluster-199.1	Cluster-19909.0_c16168_g2_i1	351	-3.18	9.07	2.65	1.4765e-46	7.95003e-45	38	40	28	299	224	515	0.8	5.87	-	-	-	-	-	-	-	-	-	-	-	-	-	-	-	-	-	-	-	-	-	49	-	0	0.814355	0	0.185645	0.814355	39	0.7277	-0.70242	0.0044398	noncoding	-1.50619
Cluster-14717.0	Cluster-14717.0_c19970_g1_i1	906	5.14	35.3	1.41	2.03864e-46	1.09567e-44	142	155	138	2	2	9	8.18	0.2	274	76.1589	83.2117	Trypsin-1	3.4.21.4	Trypsin.	-	281	79.1391	84.3416	Putative_trypsin-3	_sp_Anopheles_gambiae	GO:0007586	digestion	GO:0004252	serine-type_endopeptidase_activity	GO:0005576	extracellular_region	smart00020___cd00190___pfam00089___COG5640	136-807___139-816___139-807___136-819	3.00e-91___1.00e-88___6.00e-64___1.00e-21	265	+	0	0.00811142	0	0.991889	0.00811142	789	0.8351	-0.182848	0.883006	coding	3.21187
Cluster-18179.0	Cluster-18179.0_c22656_g2_i1	1141	-2.68	6.4	2.59	2.92263e-46	1.56789e-44	47	43	50	253	230	469	2.25	12.75	-	-	-	-	-	-	-	434	13.4093	11.7512	Uncharacterized_protein	_tr_Bombyx_mori	GO:0007275___GO:0006511	multicellular_organismal_development___ubiquitin-dependent_protein_catabolic_process	GO:0008270	zinc_ion_binding	GO:0005634	nucleus	pfam13923	170-274	4e-06	334	+	1	0.00368696	0	0.996313	0.00368696	912	0.8972	0.287677	0.983557	coding	0.0540793
Cluster-17029.1	Cluster-17029.1_c21301_g1_i2	1006	-1.86	3.63	8.81	3.03883e-46	1.62725e-44	5451	4414	7214	18388	15514	30798	638.44	2076.28	110	32.8032	98.1818	60S_ribosomal_protein_L35a	-	-	-	146	35.1889	80.8219	60S_ribosomal_protein_L35Ae-like_protein	_tr_Lutzomyia_longipalpis	GO:0006412	translation	GO:0003735	structural_constituent_of_ribosome	GO:0005840	ribosome	pfam01247___PTZ00041___COG2451___PRK04337	608-913___587-931___590-931___614-910	4.00e-54___2.00e-47___1.00e-30___5.00e-17	165	-	0	0.00295816	0	0.997042	0.00295816	444	0.961	0.667036	0.77278	coding	1.84168
Cluster-18730.0	Cluster-18730.0_c17381_g1_i1	749	-1.79	3.46	9.05	5.5191e-46	2.95e-44	6612	5647	8546	21570	18786	34393	698.97	2190.68	132	47.263	89.3939	40S_ribosomal_protein_S24	-	-	-	130	47.263	90.7692	40S_ribosomal_protein_S24	_tr_Aedes_albopictus	-	-	-	-	-	-	PTZ00071___pfam01282___COG2004___PRK01178	313-666___373-621___325-651___322-606	7.00e-63___4.00e-43___8.00e-40___5.00e-18	210	+	0	0.00332211	0	0.996678	0.00332211	405	1.2283	0.666575	0.883333	coding	2.70135
Cluster-15079.2	Cluster-15079.1_c25126_g6_i3	5688	7.55	187.46	0.57	6.33847e-46	3.38178e-44	84	72	91	1	0	0	6.6	0.02	1095	23.5232	39.8174	Neurabin-1	-	-	-	1449	46.5717	71.8427	Putative_uncharacterized_protein	_tr_Culex_quinquefasciatus	-	-	-	-	-	-	smart00228___cd00992___pfam00595___cd00136___cd00988___pfam10473___pfam09728	3106-3372___3106-3366___3112-3366___3139-3366___3166-3420___3610-3927___3577-4038	1.00e-16___8.00e-16___7.00e-11___9.00e-08___4.00e-07___3.00e-06___9.00e-06	1315	+	0	0.00985426	0	0.990146	0.00985426	3891	1.1577	0.359648	1	coding	12.1419
Cluster-10211.0	Cluster-10211.0_c24620_g2_i3	1762	2.91	7.54	2.42	7.33372e-46	3.90567e-44	275	246	293	37	22	55	5.39	0.04	495	18.899	25.0505	Sialin	-	-	-	494	15.3235	18.2186	Putative_uncharacterized_protein	_tr_Tribolium_castaneum	GO:0055085	transmembrane_transport	-	-	GO:0016021	integral_to_membrane	PRK03918___PRK03918___PRK03918___PRK03918___COG0419___COG0419___COG0419___COG0419___COG1196___COG1196___COG1196___COG1196___TIGR02169___TIGR02169___TIGR00894___TIGR02168___TIGR02168___PRK12704___pfam02463___TIGR00606___COG1340___COG1340___cd06174___TIGR01612___COG5022	142-1149___118-1167___160-1149___112-1149___130-1149___136-1149___127-1194___127-867___145-1149___472-1155___505-1149___142-1053___121-1149___139-1122___1463-1717___166-1128___136-1185___193-825___475-1137___103-1155___208-1089___118-633___1484-1714___190-1167___151-1185	3.00e-15___3.00e-12___2.00e-10___4.00e-08___2.00e-12___5.00e-12___8.00e-11___9.00e-06___5.00e-11___2.00e-09___5.00e-06___8.00e-06___2.00e-09___4.00e-08___6.00e-09___6.00e-09___2.00e-07___2.00e-08___6.00e-08___5.00e-07___6.00e-07___6.00e-06___2.00e-06___4.00e-06___4.00e-06	389	+	0	0.0132691	0	0.986731	0.0132691	1143	0.9934	-0.082333	0.991051	coding	4.40178
Cluster-19996.0	Cluster-19996.0_c22698_g4_i1	1146	-3.51	11.36	1.78	8.03619e-46	4.27202e-44	17	16	14	158	151	250	0.48	5.47	-	-	-	-	-	-	-	-	-	-	-	-	-	-	-	-	-	-	-	-	-	182	+	0	0.00724938	0	0.992751	0.00724938	447	0.9515	0.00971961	0.372154	noncoding	-0.830194
Cluster-7319.0	Cluster-7319.0_c22698_g7_i2	1237	-2.3	4.93	3.88	1.19318e-45	6.33141e-44	154	109	173	568	645	992	6.75	28.2	297	68.6338	92.5926	32_kDa_beta-galactoside-binding_lectin_lec-3	-	-	-	311	75.4244	100	Galectin	_tr_Phlebotomus_papatasi	-	-	GO:0030246	carbohydrate_binding	-	-	pfam00337___pfam00337___smart00908___smart00908___cd00070___cd00070___smart00276___smart00276	684-1043___222-602___699-1052___240-605___711-1043___222-605___255-605___693-1052	9.00e-28___4.00e-25___2.00e-26___4.00e-24___2.00e-22___6.00e-22___1.00e-21___4.00e-17	339	+	2	0.0049307	0	0.995069	0.0049307	972	0.9861	0.193737	0.989394	coding	3.7831
Cluster-10464.0	Cluster-10464.0_c20958_g1_i2	1961	3.64	12.49	1.63	1.31874e-45	6.98505e-44	158	145	187	12	9	20	3.86	0.35	523	74.3498	96.1759	Leucine-rich_repeat-containing_protein_48	-	-	-	574	76.3386	94.7735	AAEL004766-PA	_tr_Aedes_aegypti	-	-	-	-	-	-	COG4886___COG4886___COG4886___COG4886___pfam12799___pfam12799___pfam12799___pfam13855___pfam13855	500-907___491-895___413-898___509-901___572-700___638-766___704-832___572-742___638-808	1.00e-11___2.00e-09___3.00e-09___4.00e-07___2.00e-09___9.00e-08___4.00e-06___1.00e-06___2.00e-06	520	+	1	0.00925672	0	0.990743	0.00925672	1497	1.3105	0.344422	0.999927	coding	4.98755
Cluster-19603.3	Cluster-19603.1_c25183_g2_i1	322	-3.93	15.21	2.94	1.45982e-45	7.71834e-44	39	17	27	368	423	448	0.93	12.45	567	74.5342	14.1093	Organic_cation_transporter-like_protein	-	-	-	580	63.354	11.7241	Solute_carrier_family_22_member_4	_tr_Bactrocera_dorsalis	-	-	-	-	-	-	TIGR00898	1-225	1e-14	69	-	1	0.912964	0	0.0870359	0.912964	102	0.7816	-0.209066	0.0296763	noncoding	-1.48432
Cluster-2894.0	Cluster-2894.0_c21076_g1_i2	602	-4.67	25.49	1.06	1.49998e-45	7.91636e-44	4	4	5	106	90	157	0.48	8.45	-	-	-	-	-	-	-	-	-	-	-	-	-	-	-	-	-	-	-	-	-	85	-	0	0.00846825	0	0.991532	0.00846825	177	1.1033	-0.0167978	0.143695	noncoding	-1.04532
Cluster-12683.0	Cluster-12683.0_c24248_g8_i4	704	-2.13	4.38	4.54	1.57781e-45	8.31216e-44	299	210	241	935	963	1480	18.44	70.56	-	-	-	-	-	-	-	-	-	-	-	-	-	-	-	-	-	-	-	-	-	127	+	0	0.00599672	0	0.994003	0.00599672	375	0.4545	-0.450817	0.0415102	noncoding	-1.02929
Cluster-14007.1	Cluster-14007.1_c22093_g1_i4	938	5.54	46.53	0.78	2.07167e-45	1.08943e-43	102	78	103	1	2	3	5.51	0.12	450	43.8166	28.8889	Zinc_metalloproteinase_nas-13	3.4.24.21	Astacin.	-	263	44.7761	52.4715	Metalloendopeptidase	_tr_Phlebotomus_papatasi	-	-	GO:0004222___GO:0008270	metalloendopeptidase_activity___zinc_ion_binding	-	-	cd04280___cd04280___cd04283___pfam01400___cd04282___cd04281___cd04281___smart00235___cd00203___cd04268___cd04327	451-858___237-383___433-864___445-867___433-864___436-864___231-392___433-726___454-858___538-858___499-858	4.00e-66___1.00e-06___1.00e-54___4.00e-52___1.00e-35___2.00e-31___8.00e-06___5.00e-19___1.00e-11___3.00e-09___2.00e-08	152	+	0	0.00299247	0	0.997008	0.00299247	411	0.7215	-0.380345	0.102316	coding	0.580044
Cluster-18123.0	Cluster-18123.0_c23856_g5_i1	508	4.42	21.48	1.29	3.63066e-45	1.90584e-43	124	113	160	4	6	9	19.83	0.78	94	40.748	74.4681	Cytochrome_c_oxidase_subunit_6A2__mitochondrial_(Fragment)	-	-	-	116	41.3386	60.3448	Cytochrome_c_oxidase_polypeptide_Via_isoform_1__putative	_tr_Pediculus_humanus_subsp._corporis	-	-	GO:0004129	cytochrome-c_oxidase_activity	GO:0005751	mitochondrial_respiratory_chain_complex_IV	cd00925___pfam02046	169-375___169-366	4.00e-31___6.00e-26	166	-	1	0.00262287	0	0.997377	0.00262287	378	0.8952	0.304842	0.564274	coding	0.991233
Cluster-8335.0	Cluster-8335.0_c9813_g1_i1	392	-1.75	3.37	8.95	3.6687e-45	1.92236e-43	6292	5463	8074	19753	17586	32293	1051.17	3311.27	83	63.5204	100	40S_ribosomal_protein_S21	-	-	-	83	63.5204	100	40S_ribosomal_protein_S21	_tr_Lutzomyia_shannoni	GO:0006412	translation	GO:0003735	structural_constituent_of_ribosome	GO:0005840	ribosome	pfam01249	84-329	3e-51	119	-	0	0.0132574	0	0.986743	0.0132574	252	0.9904	0.617313	0.580641	coding	1.69943
Cluster-12231.1	Cluster-12231.1_c21747_g3_i1	1341	2.74	6.66	3.05	3.83287e-45	2.0048e-43	384	356	502	53	60	78	16.5	1.37	-	-	-	-	-	-	-	-	-	-	-	-	-	-	-	-	-	-	-	-	-	376	+	1	0.00705422	0	0.992946	0.00705422	1035	1.3351	0.375669	0.998385	coding	1.12232
Cluster-710.0	Cluster-710.0_c14283_g1_i1	423	-6.73	105.79	0.6	4.03945e-45	2.10748e-43	0	1	1	75	62	126	0.08	10.53	-	-	-	-	-	-	-	-	-	-	-	-	-	-	-	-	-	-	-	-	-	62	+	0	0.095224	0	0.904776	0.095224	69	0.7875	-0.75348	0.00555943	noncoding	-1.10673
Cluster-19715.1	Cluster-19715.0_c27274_g2_i1	659	-2.19	4.56	5.97	4.04357e-45	2.10748e-43	695	455	849	3085	2239	3886	30.74	123.8	1353	90.1366	14.9298	Xanthine_dehydrogenase	1.17.1.4	Xanthine_dehydrogenase.	-	1331	92.868	15.402	Xanthine_dehydrogenase	_tr_Lutzomyia_longipalpis	-	-	GO:0051537___GO:0009055___GO:0050660___GO:0005506___GO:0030151___GO:0043546___GO:0008762___GO:0004854___GO:0004855	2_iron,_2_sulfur_cluster_binding___electron_carrier_activity___flavin_adenine_dinucleotide_binding___iron_ion_binding___molybdenum_ion_binding___molybdopterin_cofactor_binding___UDP-N-acetylmuramate_dehydrogenase_activity___xanthine_dehydrogenase_activity___xanthine_oxidase_activity	-	-	TIGR02969___TIGR02963___PLN02906___PLN00192___COG4630___COG2080___pfam01799___TIGR03311___TIGR03193___TIGR03198___PRK11433___PRK09908	66-632___78-563___123-557___66-554___78-527___78-530___315-539___78-539___132-542___78-539___66-530___240-527	3.00e-75___5.00e-75___3.00e-63___3.00e-48___7.00e-44___2.00e-34___4.00e-32___2.00e-23___1.00e-22___2.00e-22___1.00e-19___1.00e-15	209	+	2	0.01254	0	0.98746	0.01254	615	0.8507	0.0862586	0.817546	coding	1.64875
Cluster-9728.0	Cluster-9728.0_c17769_g1_i1	546	6.1	68.78	1.07	4.19375e-45	2.18187e-43	105	124	119	1	2	2	12.8	0.11	-	-	-	-	-	-	-	-	-	-	-	-	-	-	-	-	-	-	-	-	-	161	+	1	0.00809307	0	0.991907	0.00809307	438	1.174	0.266936	0.814833	noncoding	-0.104187
Cluster-2473.0	Cluster-2473.0_c28467_g1_i1	968	-1.93	3.81	6.75	6.39663e-45	3.32205e-43	1527	926	1490	4462	4201	6527	53.09	177.55	-	-	-	-	-	-	-	77	24.1736	100	Kazal-type_serine_protease_inhibitor-like_protein	_tr_Phlebotomus_papatasi	-	-	GO:0008233	peptidase_activity	-	-	pfam00050___cd01327___smart00280___cd00104___pfam07648	552-731___597-731___594-731___600-731___600-731	2.00e-11___1.00e-10___4.00e-10___8.00e-10___1.00e-08	119	-	2	0.0384282	0	0.961572	0.0384282	237	0.7202	0.0929997	0.0669749	noncoding	-1.17393
Cluster-17928.0	Cluster-17928.0_c25326_g3_i1	1495	-1.76	3.38	5.14	6.67028e-45	3.45804e-43	459	429	506	1429	1205	2336	13.66	41.78	541	77.6589	70.2403	Protein_yellow	-	-	-	433	74.2475	86.1432	Protein_yellow_(Fragment)	_tr_Bactrocera_dorsalis	-	-	-	-	-	-	pfam03022	530-1393	5e-86	458	+	1	0.0211262	0	0.978874	0.0211262	1323	0.9916	0.412146	0.9996	coding	3.86101
Cluster-8035.0	Cluster-8035.0_c24039_g1_i1	646	-2.19	4.57	3.89	6.94552e-45	3.59437e-43	175	121	167	625	613	921	12.52	52.23	776	45.9752	12.7577	Venom_dipeptidyl_peptidase_4	3.4.14.5	Dipeptidyl-peptidase_IV.	-	741	44.582	12.9555	Putative_dipeptidyl-peptidase_(Fragment)	_tr_Aedes_albopictus	-	-	-	-	-	-	pfam00326___COG1506	2-298___2-274	3.00e-20___2.00e-09	107	+	0	0.0286772	0	0.971323	0.0286772	288	1.2347	0.450659	0.654031	coding	1.05766
Cluster-18866.0	Cluster-18866.0_c19905_g1_i1	813	-1.72	3.29	8.4	8.6739e-45	4.4809e-43	4466	4167	5070	13673	11561	22315	590.93	1814.93	113	21.0332	50.4425	60S_ribosomal_protein_L30	-	-	-	116	21.0332	49.1379	Putative_60s_ribosomal_protein_l30	_sp_Spodoptera_frugiperda	GO:0006412	translation	GO:0003735	structural_constituent_of_ribosome	GO:0005840	ribosome	PTZ00106___PTZ00106___COG1911___COG1911___PRK01018___PRK01018___pfam01248___pfam01248___COG1358	571-729___80-244___571-720___98-256___574-720___113-238___110-256___574-720___77-238	8.00e-32___2.00e-27___1.00e-19___2.00e-15___4.00e-12___7.00e-06___5.00e-12___1.00e-08___9.00e-06	172	-	2	0.0199521	0	0.980048	0.0199521	270	0.6707	-0.574194	0.0206204	coding	2.33205
Cluster-21412.0	Cluster-21412.0_c23230_g1_i1	1291	-2.17	4.5	5.19	8.74704e-45	4.51073e-43	323	391	429	1442	1413	2622	14.04	60.43	-	-	-	-	-	-	-	399	52.5174	57.8947	Putative_uncharacterized_protein	_tr_Culex_quinquefasciatus	-	-	-	-	-	-	pfam14780	62-613	7e-35	376	+	1	0.0177144	0	0.982286	0.0177144	1074	0.9211	0.153191	0.993784	coding	1.92304
Cluster-17839.4	Cluster-17839.4_c22435_g3_i5	775	9.45	697.35	0.6	9.89352e-45	5.09299e-43	81	85	86	0	0	0	5.11	0	275	87.871	81.0909	Trypsin-3	3.4.21.4	Trypsin.	-	276	97.5484	94.2029	Trypsin	_sp_Anopheles_gambiae	GO:0007586	digestion	GO:0004252	serine-type_endopeptidase_activity	GO:0005576	extracellular_region	cd00190___smart00020___pfam00089___COG5640	121-774___118-774___121-771___43-771	1.00e-74___2.00e-72___2.00e-51___2.00e-20	258	+	0	0.000585733	0	0.999414	0.000585733	750	0.9581	-0.299373	0.874915	coding	1.35823
Cluster-9645.1	Cluster-9645.1_c26033_g2_i3	1400	-1.77	3.41	9.91	1.18365e-44	6.08248e-43	12789	9655	15972	39491	32828	63658	373.21	1101.69	463	64.0714	64.5788	Elongation_factor_1-alpha	-	-	-	462	64.0714	64.7186	Elongation_factor_1-alpha	_sp_Bombyx_mori	-	-	GO:0005525___GO:0003924___GO:0003746	GTP_binding___GTPase_activity___translation_elongation_factor_activity	GO:0005737	cytoplasm	PTZ00141___TIGR00483___PLN00043___PRK12317___COG5256___cd03705___cd03693___pfam03143___COG2895___cd01883___cd01513___COG5258___PRK05506___TIGR02034___COG0050___cd03704___CHL00071___PRK12735___PRK00049___PLN03126	2-886___5-886___8-892___2-886___5-874___554-865___275-544___548-877___5-898___2-265___554-865___5-676___5-865___5-865___200-874___554-868___53-865___185-592___185-592___194-874	0.00e+00___1.00e-153___6.00e-153___9.00e-151___5.00e-137___1.00e-62___1.00e-57___2.00e-40___4.00e-36___2.00e-34___1.00e-28___4.00e-26___8.00e-25___1.00e-23___7.00e-23___2.00e-21___9.00e-21___3.00e-20___5.00e-20___1.00e-19	313	-	1	0.00070994	0	0.99929	0.00070994	927	1.2035	0.738726	0.997151	coding	10.6274
Cluster-11442.0	Cluster-11442.0_c20661_g1_i1	931	-1.75	3.36	9.99	1.41419e-44	7.2545e-43	13457	10511	17054	40460	35785	66749	699.11	2091.05	248	72.5027	90.7258	40S_ribosomal_protein_S6	-	-	-	248	72.5027	90.7258	40S_ribosomal_protein_S6	_sp_Glossina_morsitans_morsitans	GO:0006412	translation	GO:0003735	structural_constituent_of_ribosome	GO:0005840	ribosome	PTZ00028___pfam01092___COG2125___PRK04290	120-785___120-497___114-479___114-464	1.00e-117___2.00e-76___7.00e-40___2.00e-20	251	+	2	0.00448731	0	0.995513	0.00448731	747	1.2458	0.877667	0.995297	coding	5.98858
Cluster-8684.0	Cluster-8684.0_c25204_g4_i2	2327	-2.07	4.19	4.26	1.91705e-44	9.81684e-43	256	179	206	747	764	1285	2.94	15.99	404	40.0945	77.4752	G-protein_coupled_receptor_143	-	-	-	388	47.3141	99.4845	Uncharacterized_protein	_tr_Anopheles_sinensis	-	-	-	-	-	-	pfam02101___pfam00001	430-1362___670-1326	2.00e-30___2.00e-08	395	+	0	0.00399309	0	0.996007	0.00399309	1110	0.8301	0.168536	0.977207	coding	1.8346
Cluster-9430.0	Cluster-9430.0_c26509_g1_i1	1022	-1.83	3.56	4.54	2.12279e-44	1.08514e-42	301	246	343	960	858	1459	13.77	61.14	300	82.4853	95	Kynurenine_formamidase	3.5.1.9	Arylformamidase.	Amino-acid_degradation;_L-tryptophan_degradation_via_kynurenine_pathway;_L-kynurenine_from_L-tryptophan:_step_2/2.	307	84.2466	93.1596	Kynurenine_formamidase	_tr_Culex_quinquefasciatus	GO:0019441	tryptophan_catabolic_process_to_kynurenine	GO:0004061	arylformamidase_activity	-	-	COG0657	245-676	4e-12	312	+	1	0.00439815	0	0.995602	0.00439815	888	1.0836	0.325001	0.990856	coding	2.7533
Cluster-16266.1	Cluster-16266.1_c24259_g1_i3	1320	2.43	5.39	3.61	2.62061e-44	1.33729e-42	548	469	777	101	86	158	0	0	149	31.8182	89.9329	Calmodulin-like_protein_3	-	-	-	288	44.7727	71.1806	AAEL006921-PA	_tr_Aedes_aegypti	-	-	GO:0005509	calcium_ion_binding	-	-	PTZ00184___PTZ00184___PTZ00184___COG5126___COG5126___COG5126___PTZ00183___PTZ00183___PTZ00183___cd00051___cd00051___pfam13499___pfam13833___pfam13405___smart00054___smart00054___pfam00036	198-608___198-380___402-653___171-608___198-383___168-503___192-608___207-386___417-653___198-383___432-617___213-380___231-380___198-284___198-281___303-389___198-281	3.00e-37___2.00e-15___6.00e-06___2.00e-28___8.00e-14___3.00e-12___1.00e-22___2.00e-12___2.00e-06___1.00e-19___9.00e-10___8.00e-11___3.00e-08___7.00e-07___1.00e-06___2.00e-06___5.00e-06	189	-	1	0.0221563	0	0.977844	0.0221563	519	1.266	0.649098	0.911568	coding	1.95123
Cluster-11099.0	Cluster-11099.0_c27005_g1_i1	7070	1.75	3.37	7.98	2.74251e-44	1.39706e-42	11062	10240	12485	2769	2609	5333	63.96	17.59	2224	92.5884	99.5504	CAD_protein	2.1.3.2___3.5.2.3___6.3.5.5	Aspartate_carbamoyltransferase.___Dihydroorotase.___Carbamoyl-phosphate_synthase_(glutamine-hydrolyzing).	Pyrimidine_metabolism;_UMP_biosynthesis_via_de_novo_pathway;_(S)-dihydroorotate_from_bicarbonate:_step_1/3___Pyrimidine_metabolism;_UMP_biosynthesis_via_de_novo_pathway;_(S)-dihydroorotate_from_bicarbonate:_step_2/3___Pyrimidine_metabolism;_UMP_biosynthesis_via_de_novo_pathway;_(S)-dihydroorotate_from_bicarbonate:_step_3/3	2223	92.6733	99.7751	Putative_multifunctional_pyrimidine_synthesis_protein_cad_includes_carbamoyl-phosphate_synthetase_(Fragment)	_sp_Drosophila_melanogaster	GO:0006207___GO:0044205___GO:0070409___GO:0006543___GO:0006541	de_novo	_pyrimidine_base_biosynthetic_process___'de_novo'_UMP_biosynthetic_process___carbamoyl_phosphate_biosynthetic_process___glutamine_catabolic_process___glutamine_metabolic_process	GO:0016597___GO:0004070___GO:0005524___GO:0004088___GO:0004151___GO:0046872	amino_acid_binding___aspartate_carbamoyltransferase_activity___ATP_binding___carbamoyl-phosphate_synthase_(glutamine-hydrolyzing)_activity___dihydroorotase_activity___metal_ion_binding	GO:0005737	cytoplasm	TIGR01369___PRK05294___PRK12815___PLN02735___PLN02735___PLN02735___PRK12564___COG0505___cd01316___TIGR01368___COG0458___COG0458___PRK12838___COG0540___PLN02527___PRK00856___TIGR00670___cd01744___PRK08192___COG0044___cd01302___cd01318___TIGR00857	1486-4656___1486-4659___1486-4665___1546-4677___1507-2664___3037-4251___361-1425___361-1443___4720-5757___361-1428___1546-2694___3139-4242___361-1437___5986-6897___5995-6903___5995-6900___5995-6897___886-1416___5992-6897___4714-5751___4726-5673___4726-5673___4714-5673	-	2197	+	0	0.00268433	Cluster-11099.0_c27005.g1.i1	0.997316	7070	6570	1.0958	0.372197	7070	coding
Cluster-15613.0	Cluster-15613.0_c24281_g2_i2	1185	-1.65	3.14	5.03	3.65839e-44	1.86038e-42	505	381	491	1260	1138	2138	17.24	49.45	339	67.3418	78.4661	Methylglutaconyl-CoA_hydratase__mitochondrial	4.2.1.18	Methylglutaconyl-CoA_hydratase.	Amino-acid_degradation;_L-leucine_degradation;_(S)-3-hydroxy-3-methylglutaryl-CoA_from_3-isovaleryl-CoA:_step_3/3	299	72.6582	96.99	GG22562	_tr_Drosophila_erecta	-	-	GO:0003824	catalytic_activity	-	-	PLN02600___PRK07657___PRK05809___COG1024___cd06558___pfam00378___PRK06688___PRK07658___PRK08138___PRK09674___PRK05980___PRK05862___PRK07509___PRK06494___PRK08252___PRK07799___PRK06190___PRK06127___PRK09076___PRK09245	301-1056___298-1056___268-1053___295-1041___295-873___295-1032___298-1053___295-1056___298-1056___298-1053___292-1047___304-1050___295-1050___268-1053___298-1056___310-1056___292-1020___283-1053___271-1050___277-1056	1.00e-104___2.00e-103___5.00e-69___6.00e-66___2.00e-61___4.00e-61___8.00e-56___1.00e-51___7.00e-51___8.00e-50___4.00e-48___6.00e-46___1.00e-45___2.00e-44___2.00e-44___3.00e-44___1.00e-42___4.00e-41___7.00e-40___2.00e-36	295	+	0	0.00186595	0	0.998134	0.00186595	876	1.2731	0.365891	0.993457	coding	3.74692
Cluster-208.0	Cluster-208.0_c19915_g1_i2	1227	-8.03	260.72	1.05	4.01411e-44	2.03774e-42	0	0	1	101	123	128	0.01	3.35	425	75.3056	71.5294	Alpha-(1_3)-fucosyltransferase_C	-	-	Protein_modification;_protein_glycosylation	406	75.7946	75.6158	Putative_glycosyltransferase_family_10	_tr_Corethrella_appendiculata	GO:0006486	protein_glycosylation	GO:0008417	fucosyltransferase_activity	GO:0032580___GO:0016021	Golgi_cisterna_membrane___integral_to_membrane	pfam00852	78-1148	3e-91	395	+	2	0.00264225	0	0.997358	0.00264225	1140	0.7013	-0.261993	0.983764	coding	3.16908
Cluster-13916.0	Cluster-13916.0_c7291_g1_i1	682	5.72	52.71	1.15	4.17508e-44	2.11578e-42	139	121	106	4	0	3	8.33	0.13	-	-	-	-	-	-	-	194	58.0645	67.0103	GF23456	_tr_Drosophila_ananassae	-	-	-	-	-	-	pfam06477___smart00697	281-535___344-598	8.00e-17___2.00e-11	206	+	1	0.00264945	0	0.997351	0.00264945	558	1.2345	0.24504	0.923318	coding	0.527842
Cluster-4593.0	Cluster-4593.0_c3141_g1_i1	1091	-4.3	19.69	1.16	4.6091e-44	2.33169e-42	5	5	8	106	101	167	0.18	4.03	333	80.0183	88.5886	Cathepsin_L1	3.4.22.15	Cathepsin_L.	-	335	80.0183	87.4627	GL19003	_tr_Drosophila_persimilis	-	-	GO:0008234	cysteine-type_peptidase_activity	-	-	cd02248___pfam00112___smart00645___PTZ00021___PTZ00203___PTZ00200___cd02621___cd02619___cd02698___cd02620___smart00848___pfam08246___COG4870___PTZ00049	440-1039___437-1039___437-1039___176-1018___167-1036___161-1021___440-1039___449-1015___437-1021___479-1039___167-346___167-349___422-1006___824-1039	4.00e-77___3.00e-69___1.00e-58___2.00e-41___2.00e-40___6.00e-39___6.00e-31___6.00e-24___3.00e-19___7.00e-18___2.00e-10___2.00e-10___1.00e-09___4.00e-09	356	+	1	0.0125549	0	0.987445	0.0125549	981	1.0618	0.530769	0.99709	coding	3.25912
Cluster-9958.0	Cluster-9958.0_c26513_g4_i1	876	5.51	45.53	0.74	5.06467e-44	2.55774e-42	90	75	111	1	1	4	5.41	0.07	4490	93.8356	6.03563	Dynein_heavy_chain_8__axonemal	-	-	-	4614	93.8356	5.87343	Predicted_protein	_tr_Nematostella_vectensis	GO:0007018	microtubule-based_movement	GO:0005524___GO:0016887___GO:0003777	ATP_binding___ATPase_activity___microtubule_motor_activity	GO:0030286	dynein_complex	pfam03028	2-823	3e-73	278	+	1	0.0257787	0	0.974221	0.0257787	813	1.0726	0.220406	0.980901	coding	2.88504
Cluster-6497.0	Cluster-6497.0_c26769_g2_i4	1389	-1.66	3.17	7.16	5.26942e-44	2.65657e-42	2264	1666	2057	5407	5217	9144	72.92	203.91	364	78.1857	99.7253	Probable_phosphoserine_aminotransferase	2.6.1.52	Phosphoserine_transaminase.	Amino-acid_biosynthesis;_L-serine_biosynthesis;_L-serine_from_3-phospho-D-glycerate:_step_2/3___Cofactor_biosynthesis;_pyridoxine_5'-phosphate_biosynthesis;_pyridoxine_5'-phosphate_from_D-erythrose_4-phosphate:_step_3/5	361	78.4017	100	Phosphoserine_aminotransferase	_tr_Corethrella_appendiculata	GO:0006564	L-serine_biosynthetic_process	GO:0004648___GO:0030170	O-phospho-L-serine:2-oxoglutarate_aminotransferase_activity___pyridoxal_phosphate_binding	-	-	PRK05355___cd00611___TIGR01364___PLN02452___COG1932___PRK12462___pfam00266___PRK03080___COG0075___cd01494___TIGR01365___TIGR01366___cd06451___TIGR03301	236-1324___245-1309___266-1321___242-1321___239-1324___245-1321___242-1288___248-1198___251-1018___380-856___248-1186___251-1294___251-1075___338-1021	0.00e+00___0.00e+00___0.00e+00___2.00e-165___6.00e-154___2.00e-105___3.00e-46___1.00e-12___4.00e-12___8.00e-11___8.00e-11___1.00e-10___2.00e-09___1.00e-07	380	+	1	7.4396e-05	0	0.999926	7.4396e-05	1092	1.1615	0.220164	0.997474	coding	6.45908
Cluster-18839.1	Cluster-18839.0_c25265_g1_i2	2401	-2.32	4.99	3.71	5.8801e-44	2.95935e-42	160	89	135	510	544	931	2.44	11.69	-	-	-	-	-	-	-	756	57.3511	61.5079	Putative_conserved_plasma_membrane_protein	_tr_Corethrella_appendiculata	-	-	-	-	-	-	pfam04087___TIGR00271___TIGR00341___COG1808___COG1808	1055-1438___986-1447___596-1438___974-1429___1034-1444	5.00e-34___6.00e-20___7.00e-20___1.00e-14___6.00e-07	655	+	1	0.00419941	0	0.995801	0.00419941	1839	1.2527	0.506372	0.999995	coding	5.13168
Cluster-20720.0	Cluster-20720.0_c21743_g1_i2	1919	2.13	4.36	3.56	9.47219e-44	4.759e-42	614	452	603	125	89	186	12.61	2.83	550	77.853	92	Membrane-bound_alkaline_phosphatase	3.1.3.1	Alkaline_phosphatase.	-	475	73.7884	98.9474	Alkaline_phosphatase_(Fragment)	_tr_Corethrella_appendiculata	-	-	GO:0004035	alkaline_phosphatase_activity	-	-	cd00016___smart00098___pfam00245___COG1785___PRK10518	364-1692___382-1695___379-1692___379-1674___367-1653	2.00e-172___3.00e-152___2.00e-148___4.00e-89___1.00e-40	538	+	0	0.00386607	0	0.996134	0.00386607	1578	1.1909	0.413115	0.999959	coding	6.61915
Cluster-16997.1	Cluster-16997.1_c20010_g3_i1	822	-1.63	3.1	7.68	1.21298e-43	6.08379e-42	3206	2245	3362	7985	6934	13660	160.46	449.37	112	36.8613	89.2857	Probable_fatty_acid-binding_protein	-	-	-	132	48.1752	100	AAEL005997-PA	_tr_Aedes_aegypti	-	-	GO:0008289___GO:0005215	lipid_binding___transporter_activity	-	-	-	-	-	216	-	0	0.0278196	0	0.97218	0.0278196	399	1.2859	0.805115	0.914745	coding	1.79084
Cluster-16978.0	Cluster-16978.0_c25235_g1_i2	2359	-1.99	3.97	5.7	1.22623e-43	6.13974e-42	548	478	810	1984	1883	3820	11.46	41.99	766	63.5863	66.188	Nucleolar_complex_protein_2_homolog	-	-	-	765	73.5057	77.9085	Nucleolar_complex_protein_2-like_protein	_sp_Drosophila_melanogaster	GO:0022008	neurogenesis	-	-	GO:0005634	nucleus	pfam03715___COG5604	1105-1998___613-1974	5.00e-133___6.00e-56	737	+	0	0.000912715	0	0.999087	0.000912715	2205	1.2086	0.561171	1	coding	9.85796
Cluster-22383.0	Cluster-22383.0_c26328_g2_i4	1341	-1.73	3.32	8.54	1.71214e-43	8.55807e-42	4909	4009	6191	15182	12995	23754	40.55	76.95	195	30.6488	70.2564	40S_ribosomal_protein_S9	-	-	-	194	30.6488	70.6186	Uncharacterized_protein	_sp_Drosophila_melanogaster	GO:0000022___GO:0007052___GO:0006412	mitotic_spindle_elongation___mitotic_spindle_organization___translation	GO:0019843___GO:0003735	rRNA_binding___structural_constituent_of_ribosome	GO:0005737___GO:0000228___GO:0005730___GO:0005840___GO:0015935	cytoplasm___nuclear_chromosome___nucleolus___ribosome___small_ribosomal_subunit	PTZ00155___PTZ00155___PLN00189___PLN00189___TIGR01018___TIGR01018___PRK04051___pfam00163___COG0522	35-433___1089-1223___50-433___1089-1223___56-433___1092-1181___56-430___41-346___44-433	4.00e-82___4.00e-18___3.00e-70___4.00e-18___1.00e-62___2.00e-07___2.00e-43___2.00e-26___7.00e-26	144	+	1	0.0543439	0	0.945656	0.0543439	414	1.183	0.483249	0.675961	coding	2.96223
Cluster-188.4	Cluster-18839.1_c25265_g1_i3	1690	-1.77	3.41	5.35	1.93771e-43	9.66908e-42	526	486	591	1689	1314	2814	6.73	20.79	-	-	-	-	-	-	-	756	53.432	40.3439	Putative_conserved_plasma_membrane_protein	_tr_Corethrella_appendiculata	-	-	-	-	-	-	pfam04087___TIGR00271___TIGR00341___COG1808___COG1808	807-1190___753-1199___753-1190___753-1181___786-1196	9.00e-36___8.00e-19___5.00e-17___6.00e-15___1.00e-06	318	+	2	0.00175776	0	0.998242	0.00175776	882	1.1612	0.564657	0.989334	coding	3.04793
Cluster-22405.1	Cluster-22405.1_c24898_g1_i5	4529	-1.62	3.08	6.32	2.0762e-43	1.03425e-41	1309	915	1189	2999	2762	5280	25.34	44.11	514	11.6582	35.214	CUGBP_Elav-like_family_member_2	-	-	-	597	30.2716	76.0469	CUGBP_Elav-like_family_member_1-A	_tr_Ceratitis_capitata	-	-	GO:0003676___GO:0000166	nucleic_acid_binding___nucleotide_binding	-	-	cd12631___cd12631___cd12636___cd12636___cd12638___cd12640___cd12639___cd12362___cd12362___cd12362___cd12632___cd12632___cd12632___cd12635___cd12635___cd12361___cd12361___cd12361___cd12634___cd12634___cd12637___cd12637___TIGR01661___TIGR01661___TIGR01661___TIGR01661___smart00360___smart00360___smart00360___cd12633___cd12633___cd12375___cd12375___cd12375___TIGR01622___TIGR01622___TIGR01628___TIGR01…	1909-2151___2173-2409___2167-2409___1912-2151___2980-3255___2989-3225___2989-3225___3007-3225___1915-2097___2176-2373___1897-2154___2158-2412___3007-3192___2167-2409___1912-2151___2173-2400___1912-2142___3007-3192___2167-2409___1912-2151___2173-2409___1912-2151___1915-2412___2995-3255___2974-3258___3004-3294___3004-3222___1912-2106___2173-2364___1912-2151___2173-2409___3004-3222___1921-2112___217…	2.00e-48___1.00e-17___2.00e-45___1.00e-18___4.00e-45___5.00e-45___4.00e-43___2.00e-42___3.00e-06___6.00e-06___1.00e-36___4.00e-21___3.00e-06___2.00e-34___5.00e-12___4.00e-34___1.00e-32___1.00e-10___7.00e-31___3.00e-14___2.00e-22___7.00e-10___5.00e-21___1.00e-10___3.00e-10___1.00e-09___6.00e-21___4.00e-18___2.00e-15___8.00e-20___3.00e-14___7.00e-18___2.00e-09___6.00e-06___1.00e-17___4.00e-08___1.0…	544	+	0	0.00207245	0	0.997928	0.00207245	1635	0.9987	0.201294	0.997551	coding	4.84961
Cluster-14393.0	Cluster-14393.0_c22645_g2_i1	2246	-1.95	3.88	4.28	2.12774e-43	1.05813e-41	241	195	259	696	730	1436	4.2	15.79	690	87.3553	95.2174	Protein_arginine_N-methyltransferase_7	-	-	-	702	88.5574	93.5897	Protein_arginine_N-methyltransferase_7	_sp_Drosophila_ananassae	GO:0018216___GO:0019918	peptidyl-arginine_methylation___peptidyl-arginine_methylation,_to_symmetrical-dimethyl_arginine	GO:0035243	protein-arginine_omega-N_symmetric_methyltransferase_activity	GO:0005737	cytoplasm	COG4076	251-709	4e-11	738	+	1	0.0146884	0	0.985312	0.0146884	2208	1.1515	0.348298	1	coding	9.1919
Cluster-10603.0	Cluster-10603.0_c18499_g1_i1	1879	3.05	8.27	2.11	2.45965e-43	1.22111e-41	246	191	224	18	20	47	4.45	0.46	-	-	-	-	-	-	-	-	-	-	-	-	-	-	-	-	-	-	-	-	-	123	+	1	0.0432879	0	0.956712	0.0432879	303	1.03	-0.301971	0.0359481	noncoding	-0.576422
Cluster-17904.0	Cluster-17904.0_c26246_g1_i1	6441	-1.74	3.34	5.27	2.67077e-43	1.32368e-41	513	449	581	1383	1378	2715	3.28	10.04	1886	76.8514	88.8653	Nuclear_pore_membrane_glycoprotein_210	-	-	-	1913	86.3996	99.1636	AAEL011505-PA_(Fragment)	_tr_Aedes_aegypti	-	-	-	-	-	-	-	-	-	1884	+	2	0.00292993	0	0.99707	0.00292993	5619	1.1339	0.193739	1	coding	13.7241
Cluster-20222.1	Cluster-20222.1_c22482_g1_i1	1125	-3.27	9.66	2.56	3.24554e-43	1.60583e-41	25	23	48	271	278	391	1.47	14.43	321	76.2667	89.4081	Thymidylate_synthase	2.1.1.45	Thymidylate_synthase.	Pyrimidine_metabolism;_dTTP_biosynthesis	295	78.6667	100	Thymidylate_synthase	_tr_Anopheles_darlingi	GO:0006231	dTMP_biosynthetic_process	GO:0004799	thymidylate_synthase_activity	-	-	PTZ00164___pfam00303___PRK01827___COG0207___TIGR03284___cd00351___PRK13821___TIGR03283___PRK00956	76-990___136-990___136-990___136-990___142-990___142-849___142-990___376-825___505-861	0.00e+00___3.00e-167___4.00e-159___3.00e-145___1.00e-136___5.00e-117___2.00e-69___9.00e-15___8.00e-13	330	+	0	0.00996419	0	0.990036	0.00996419	888	1.2318	0.663304	0.996953	coding	6.28355
Cluster-6061.0	Cluster-6061.0_c21706_g1_i3	2984	4.14	17.65	1.7	3.46827e-43	1.71314e-41	218	115	200	12	4	15	2.43	0.06	825	76.508	91.1515	IQ_and_AAA_domain-containing_protein_1-like	-	-	-	959	78.9209	79.1449	Putative_uncharacterized_protein	_tr_Culex_quinquefasciatus	-	-	GO:0005524	ATP_binding	-	-	COG0464	1604-2266	2e-11	568	+	1	0.024639	0	0.975361	0.024639	1629	1.0807	0.376389	0.999834	coding	9.0402
Cluster-1506.0	Cluster-15059.0_c22882_g3_i1	299	-1.77	3.4	5.03	3.59947e-43	1.77495e-41	428	349	518	1182	1163	2318	13.67	43.38	-	-	-	-	-	-	-	-	-	-	-	-	-	-	-	-	-	-	-	-	-	54	-	2	0.786156	0	0.213844	0.786156	87	0.6707	-0.277386	0.0165898	noncoding	-1.0943
Cluster-11966.0	Cluster-11966.0_c16540_g1_i1	723	-1.64	3.11	9.51	7.62815e-43	3.75523e-41	10163	8323	12515	28240	25420	46671	656.36	1868.04	203	76.7635	91.133	60S_ribosomal_protein_L19	-	-	-	204	76.7635	90.6863	Ribosomal_protein_L19	_tr_Phlebotomus_papatasi	GO:0006412	translation	GO:0003735	structural_constituent_of_ribosome	GO:0005840	ribosome	cd01417___PTZ00097___cd00481___pfam01280___COG2147___PTZ00436___PRK08570___cd01418	56-520___53-520___56-490___50-493___47-496___47-520___47-496___56-472	7.00e-116___2.00e-104___1.00e-98___7.00e-97___4.00e-74___2.00e-68___8.00e-59___7.00e-52	219	+	1	0.0138757	0	0.986124	0.0138757	615	1.2532	0.828337	0.987554	coding	4.81
Cluster-9704.0	Cluster-9704.0_c24276_g1_i1	833	7.74	213.55	0.73	1.0426e-42	5.12395e-41	77	95	105	0	0	1	4.62	0.06	946	99.0396	27.6956	Aminopeptidase_N	3.4.11.2	Membrane_alanyl_aminopeptidase.	-	955	99.7599	27.9581	Aminopeptidase_N	_tr_Aedes_aegypti	-	-	GO:0004177___GO:0008237___GO:0008270	aminopeptidase_activity___metallopeptidase_activity___zinc_ion_binding	-	-	cd09601___COG0308___cd09602___cd09603___pfam01433___TIGR02412___cd09595___pfam11838___pfam13485	1-450___1-768___1-363___7-450___1-231___1-363___1-348___694-795___4-300	3.00e-46___4.00e-21___2.00e-15___4.00e-13___4.00e-12___4.00e-11___7.00e-10___8.00e-06___9.00e-06	277	+	0	0.00905158	0	0.990948	0.00905158	765	1.0532	0.15548	0.966454	coding	2.93549
Cluster-12794.0	Cluster-12794.0_c24887_g1_i1	3409	-1.68	3.2	5.28	1.18882e-42	5.83277e-41	530	471	606	1448	1337	2664	6.5	19.6	1041	88.0023	97.9827	Importin-9	-	-	-	1014	88.5304	99.5069	AAEL004441-PA	_sp_Homo_sapiens	GO:0006606	protein_import_into_nucleus	GO:0042393___GO:0008565	histone_binding___protein_transporter_activity	GO:0005737___GO:0016020___GO:0005634	cytoplasm___membrane___nucleus	COG5657___COG5656___pfam03810	164-3160___155-2674___221-442	4.00e-18___1.00e-13___6.00e-08	1017	+	1	0.00674054	0	0.993259	0.00674054	3036	1.3069	0.695509	1	coding	15.5074
Cluster-21696.0	Cluster-21696.0_c23899_g1_i2	2295	2.27	4.82	4.17	1.32904e-42	6.50983e-41	871	622	1141	176	132	254	17.54	3.28	359	38.3007	81.0585	Acyl-CoA_desaturase	1.14.19.1	Stearoyl-CoA_9-desaturase.	-	546	61.9608	89.7436	AGAP004572-PA	_tr_Anopheles_gambiae	GO:0006633	fatty_acid_biosynthetic_process	GO:0016717	oxidoreductase_activity,_acting_on_paired_donors,_with_oxidation_of_a_pair_of_donors_resulting_in_the_reduction_of_molecular_oxygen_to_two_molecules_of_water	GO:0016021	integral_to_membrane	cd03505___COG1398___PLN02220___pfam00487___cd01060___cd01060	962-1675___872-1690___857-1684___965-1579___965-1303___1448-1579	2.00e-57___3.00e-55___5.00e-28___4.00e-14___2.00e-13___4.00e-06	529	+	1	0.00488394	0	0.995116	0.00488394	1536	1.1332	0.323733	0.999856	coding	5.87111
Cluster-7849.0	Cluster-7849.0_c23044_g1_i1	1024	-1.58	2.98	6.14	1.33616e-42	6.53379e-41	1110	801	1186	2679	2420	4525	59.1	158.77	276	75.8789	93.8406	Protein_l(2)37Cc	-	-	-	286	79.1016	95.4545	Putative_prohibitin_(Fragment)	_tr_Anopheles_aquasalis	-	-	-	-	GO:0016020	membrane	cd03401___smart00244___pfam01145___COG0330___cd03405___cd02106___cd13437___cd08826___cd13435___cd13438___cd03407___COG2268	205-777___202-687___208-747___196-777___202-777___334-657___208-753___301-870___268-777___223-717___232-777___271-777	7.00e-99___7.00e-40___3.00e-35___1.00e-26___2.00e-17___1.00e-13___2.00e-10___2.00e-09___4.00e-08___5.00e-07___2.00e-06___3.00e-06	286	+	0	0.0321254	0	0.967875	0.0321254	822	1.1963	0.641959	0.99444	coding	6.09051
Cluster-11746.0	Cluster-11746.0_c24698_g7_i2	4944	-2.1	4.3	3.91	1.42552e-42	6.95915e-41	195	111	191	600	573	1040	1.4	5.71	510	6.67476	21.3725	Zinc_finger_protein_75D	-	-	-	999	38.9563	72.2723	Putative_uncharacterized_protein	_tr_Culex_quinquefasciatus	-	-	GO:0046872___GO:0003676	metal_ion_binding___nucleic_acid_binding	-	-	-	-	-	905	+	2	0.00289471	0	0.997105	0.00289471	2718	0.9582	0.554909	1	coding	3.45323
Cluster-3190.0	Cluster-3190.0_c25815_g1_i1	4212	-1.81	3.51	4.75	1.46177e-42	7.12425e-41	325	314	395	1021	968	1850	3.21	10.43	675	45.4416	97.037	Protein_distal_antenna	-	-	-	713	44.5157	89.0603	GD21183	_sp_Aedes_aegypti	GO:0007469___GO:0048749___GO:0006355___GO:0007379___GO:0006351	antennal_development___compound_eye_development___regulation_of_transcription,_DNA-dependent___segment_specification___transcription,_DNA-dependent	GO:0003677___GO:0003700	DNA_binding___sequence-specific_DNA_binding_transcription_factor_activity	GO:0005634	nucleus	pfam04218	687-845	4e-14	683	+	2	0.00267111	0	0.997329	0.00267111	1959	1.0357	0.77275	0.999979	coding	7.70787
Cluster-22193.0	Cluster-22193.0_c20672_g1_i1	1516	-1.75	3.36	4.99	1.9075e-42	9.28117e-41	405	342	526	1235	1141	2083	13.29	37.19	393	73.0211	99.2366	Ribonucleoside-diphosphate_reductase_subunit_M2	1.17.4.1	Ribonucleoside-diphosphate_reductase.	Genetic_information_processing;_DNA_replication	391	73.4169	97.954	Ribonucleoside-diphosphate_reductase_small_chain	_sp_Drosophila_melanogaster	GO:0006919___GO:0009186___GO:0006260___GO:0022008	activation_of_cysteine-type_endopeptidase_activity_involved_in_apoptotic_process___deoxyribonucleoside_diphosphate_metabolic_process___DNA_replication___neurogenesis	GO:0046872___GO:0004748	metal_ion_binding___ribonucleoside-diphosphate_reductase_activity,_thioredoxin_disulfide_as_acceptor	GO:0005737	cytoplasm	PLN02492___PTZ00211___pfam00268___cd01049___COG0208___PRK07209___PRK09614___PRK12759___TIGR04171___PRK08326___PRK13966	397-1356___370-1356___397-1239___427-1254___370-1314___439-1314___439-1305___439-1311___451-1356___466-1032___463-1212	0.00e+00___0.00e+00___6.00e-147___4.00e-135___7.00e-102___7.00e-46___2.00e-39___2.00e-24___6.00e-12___5.00e-08___4.00e-07	390	+	0	0.0119723	0	0.988028	0.0119723	1116	1.2611	0.804252	0.999547	coding	8.85668
Cluster-15755.0	Cluster-15755.0_c25830_g3_i1	382	-2.42	5.36	3.9	2.20862e-42	1.07285e-40	141	134	129	757	504	1015	16.95	84.26	-	-	-	-	-	-	-	-	-	-	-	-	-	-	-	-	-	-	-	-	-	83	-	1	0.972431	1	0.0275691	0.972431	75	0.6635	-0.53627	0.00714031	noncoding	-1.04256
Cluster-10046.0	Cluster-10046.0_c21381_g1_i1	1155	-1.6	3.03	5.61	2.79669e-42	1.35626e-40	757	556	803	1788	1680	3273	26.75	73.2	246	64.6753	98.7805	3-oxoacyl-_acyl-carrier-protein__reductase_FabG	1.1.1.100	3-oxoacyl-_acyl-carrier-protein__reductase.	Lipid_metabolism;_fatty_acid_biosynthesis	256	66.4935	100	3-oxoacyl-_acyl-carrier-protein__reductase	_tr_Culex_quinquefasciatus	-	-	GO:0016491	oxidoreductase_activity	-	-	cd05364___cd05233___PRK05653___PRK07231___PRK05557___COG1028___PRK05565___cd05333___cd05344___PRK12826___PRK12825___TIGR01830___PRK07060___cd05329___cd05347___PRK06138___PRK06172___cd05341___cd05345___cd05332	185-937___200-919___179-931___179-928___179-934___179-928___179-934___194-925___191-925___185-925___176-931___200-925___179-925___182-925___182-925___179-925___179-925___188-937___179-928___185-754	3.00e-126___7.00e-79___1.00e-73___2.00e-71___3.00e-71___2.00e-70___1.00e-65___1.00e-63___2.00e-61___3.00e-60___4.00e-59___9.00e-59___2.00e-57___3.00e-55___4.00e-55___2.00e-54___3.00e-54___3.00e-53___3.00e-53___4.00e-53	315	+	1	0.000671916	0	0.999328	0.000671916	945	1.0058	0.420982	0.993337	coding	3.21986
Cluster-9589.0	Cluster-9589.0_c23261_g1_i1	841	-2.85	7.19	3.08	3.08698e-42	1.49456e-40	57	41	83	317	395	633	3.41	21.29	252	46.3734	51.9841	Deoxyuridine_5'-triphosphate_nucleotidohydrolase__mitochondrial	3.6.1.23	dUTP_diphosphatase.	Pyrimidine_metabolism;_dUMP_biosynthesis;_dUMP_from_dCTP_(dUTP_route):_step_2/2	183	48.5137	74.3169	Deoxyuridine_5'-triphosphate_nucleotidohydrolase	_tr_Danaus_plexippus	GO:0046080	dUTP_metabolic_process	GO:0004170	dUTP_diphosphatase_activity	-	-	PLN02547___PHA02703___TIGR00576___PHA03094___pfam00692___COG0756___cd07557___PRK00601___COG0717	202-588___190-588___220-588___217-588___256-588___232-588___280-543___277-588___307-552	2.00e-69___2.00e-60___1.00e-58___6.00e-53___1.00e-43___2.00e-37___7.00e-31___8.00e-29___7.00e-11	187	+	0	0.00362469	0	0.996375	0.00362469	444	1.0988	0.486699	0.807204	coding	2.81221
Cluster-18879.1	Cluster-18879.1_c25694_g1_i2	381	1.81	3.51	5.63	3.646e-42	1.76229e-40	2149	1790	2808	613	470	911	329.16	55.36	-	-	-	-	-	-	-	-	-	-	-	-	-	-	-	-	-	-	-	-	-	84	+	2	0.0383212	0	0.961679	0.0383212	231	0.7896	-0.243498	0.0769992	noncoding	-1.12656
Cluster-23279.0	Cluster-23279.0_c23383_g1_i1	1103	-1.83	3.56	6.88	3.9103e-42	1.88693e-40	1411	1235	1893	4298	4571	7951	56.13	185.48	302	76.6999	93.3775	Spermidine_synthase	2.5.1.16	Spermidine_synthase.	Amine_and_polyamine_biosynthesis;_spermidine_biosynthesis;_spermidine_from_putrescine:_step_1/1	286	75.884	97.9021	Putative_spermidine_synthase	_tr_Aedes_albopictus	-	-	-	-	-	-	PLN02366___TIGR00417___PRK00811___pfam01564___COG0421___PLN02823___COG4262___PRK03612___PRK01581___PRK04457___PRK00536___cd02440	72-929___93-914___87-932___93-791___81-932___90-932___165-845___165-911___66-887___261-719___144-932___321-653	2.00e-128___4.00e-113___5.00e-111___6.00e-108___1.00e-97___1.00e-52___1.00e-33___1.00e-33___6.00e-21___3.00e-12___6.00e-12___1.00e-11	310	+	2	0.0138278	0	0.986172	0.0138278	864	1.1899	0.630741	0.995529	coding	4.93899
Cluster-17055.1	Cluster-17055.1_c23579_g5_i6	530	-2.08	4.23	4.81	4.79017e-42	2.30771e-40	338	266	328	1304	1107	1575	29.21	114.85	-	-	-	-	-	-	-	-	-	-	-	-	-	-	-	-	-	-	-	-	-	176	+	0	0.0120111	0	0.987989	0.0120111	405	0.7233	-0.318805	0.179032	noncoding	-0.235956
Cluster-15159.1	Cluster-15159.1_c20576_g1_i2	344	-1.73	3.32	6.92	4.82586e-42	2.32109e-40	1552	1315	2072	4782	4232	8073	3.66	3.33	188	84.593	51.5957	60S_ribosomal_protein_L18	-	-	-	187	84.593	51.8717	60S_ribosomal_protein_L18_(Fragment)	_tr_Corethrella_appendiculata	GO:0006412	translation	GO:0003735	structural_constituent_of_ribosome	GO:0005840	ribosome	PTZ00469___pfam00828___COG1727___PTZ00195	79-342___55-327___85-315___79-342	6.00e-23___5.00e-18___6.00e-18___1.00e-17	102	+	0	0.398669	0	0.601331	0.398669	138	1.2586	0.792474	0.645389	coding	1.56818
Cluster-17516.0	Cluster-17516.0_c22459_g1_i2	1212	-1.54	2.9	7.15	1.72731e-41	8.2942e-40	2260	1693	2408	5256	4816	9296	82.9	213.62	299	69.0594	93.9799	Prohibitin-2	-	-	-	299	74.0099	100	Prohibitin-2	_tr_Bactrocera_dorsalis	-	-	-	-	-	-	cd03401___smart00244___COG0330___pfam01145___cd03405___cd02106___cd03404	311-895___308-772___251-1003___314-892___308-928___461-763___269-994	9.00e-81___7.00e-33___2.00e-23___2.00e-21___5.00e-15___2.00e-09___5.00e-08	301	+	1	0.00766	0	0.99234	0.00766	900	1.2376	0.833699	0.997974	coding	6.6819
Cluster-6500.0	Cluster-6500.0_c20549_g2_i2	1345	6.66	100.94	0.47	1.83325e-41	8.78851e-40	87	63	79	1	0	1	3.11	0.01	-	-	-	-	-	-	-	-	-	-	-	-	-	-	-	-	-	-	-	-	-	66	+	2	0.177449	0	0.822551	0.177449	189	0.6126	-0.376655	0.00668512	noncoding	-1.26814
Cluster-14442.1	Cluster-14442.1_c21009_g1_i2	541	-9.12	556.99	0.31	2.10304e-41	1.00654e-39	0	0	0	58	55	100	0.03	8.52	-	-	-	-	-	-	-	960	51.5712	9.6875	Laminin_subunit_alpha-2_(Fragment)	_tr_Stegodyphus_mimosarum	-	-	-	-	-	-	-	-	-	123	-	0	0.010474	0	0.989526	0.010474	351	0.9212	-0.345545	0.184402	noncoding	-0.214984
Cluster-11035.1	Cluster-11035.1_c21400_g1_i2	1133	-2.11	4.33	3.83	2.11561e-41	1.0109e-39	154	110	205	594	524	989	6.78	25.9	-	-	-	-	-	-	-	-	-	-	-	-	-	-	-	-	-	-	-	-	-	215	+	0	0.0169024	0	0.983098	0.0169024	639	1.1737	0.548662	0.958222	coding	0.757009
Cluster-23195.0	Cluster-23195.0_c26136_g2_i1	1368	3.5	11.34	1.67	2.2128e-41	1.05562e-39	155	156	186	15	9	22	8.32	0.02	-	-	-	-	-	-	-	-	-	-	-	-	-	-	-	-	-	-	-	-	-	452	+	0	0.00591257	0	0.994087	0.00591257	1335	0.8078	0.0720714	0.998827	coding	1.43955
Cluster-20700.1	Cluster-20700.1_c24403_g3_i2	2936	-2.13	4.37	3.82	3.20053e-41	1.52434e-39	183	117	161	659	508	904	2.2	8.78	802	34.0259	39.5262	Neuronal_PAS_domain-containing_protein_4	-	-	-	789	63.045	86.0583	AAEL008129-PA	_tr_Aedes_aegypti	GO:0006355___GO:0006351	regulation_of_transcription,_DNA-dependent___transcription,_DNA-dependent	GO:0003677___GO:0004871	DNA_binding___signal_transducer_activity	GO:0005634	nucleus	pfam14598___cd00130	1139-1471___1139-1438	8.00e-36___4.00e-07	660	+	1	0.0073944	0	0.992606	0.0073944	1974	0.8732	0.215	0.99998	coding	8.18227
Cluster-1417.0	Cluster-1417.0_c26079_g1_i1	3538	-1.78	3.44	4.6	4.77876e-41	2.27232e-39	299	287	358	996	808	1629	4.1	12.65	-	-	-	-	-	-	-	-	-	-	-	-	-	-	-	-	-	-	-	-	-	1080	+	1	0.00217485	0	0.997825	0.00217485	3108	1.1052	0.238491	1	coding	6.01461
Cluster-2120.0	Cluster-2120.0_c22705_g2_i1	877	-2.95	7.72	2.38	4.80617e-41	2.28164e-39	36	34	32	255	174	415	2.25	16.04	203	70.4675	97.0443	Mitotic_spindle_assembly_checkpoint_protein_MAD2A	-	-	-	209	70.8096	98.0861	GK17532	_tr_Drosophila_willistoni	GO:0007094	mitotic_cell_cycle_spindle_assembly_checkpoint	-	-	-	-	pfam02301	169-711	8e-34	213	+	0	0.00206538	0	0.997935	0.00206538	633	0.8947	0.351827	0.893307	coding	2.17671
Cluster-20282.2	Cluster-20282.2_c26322_g2_i2	3888	-1.76	3.39	4.42	5.05764e-41	2.39327e-39	293	254	297	836	781	1374	1.33	2.07	576	36.7284	82.8125	Insulin-like_growth_factor_2_mRNA-binding_protein_1	-	-	-	512	37.8858	96.6797	Putative_igf-ii_mrna-binding_protein_imp_(Fragment)	_tr_Corethrella_appendiculata	-	-	GO:0000166___GO:0003723	nucleotide_binding___RNA_binding	-	-	cd12359___cd00105___cd00105___cd00105___cd00105___cd02396___cd02396___cd02396___cd02396___pfam00013___pfam00013___pfam00013___pfam00013___smart00322___smart00322___smart00322___smart00322___cd00590___cd12628___smart00360___pfam13014___pfam13014___pfam13014___cd02394___pfam00076___cd12382___cd12630	566-796___1112-1306___872-1063___1781-1978___1523-1726___872-1063___1112-1309___1532-1729___1781-1978___872-1060___1781-1978___1112-1306___1523-1726___1103-1318___1781-1990___860-1072___1514-1738___572-784___569-775___569-778___1136-1270___896-1024___1808-1942___1145-1306___572-778___569-787___569-775	2.00e-23___1.00e-12___2.00e-12___3.00e-12___7.00e-12___4.00e-12___2.00e-10___4.00e-09___2.00e-07___3.00e-11___6.00e-11___6.00e-10___2.00e-09___2.00e-10___3.00e-10___7.00e-10___3.00e-09___5.00e-08___2.00e-07___3.00e-07___6.00e-07___3.00e-06___4.00e-06___1.00e-06___2.00e-06___5.00e-06___5.00e-06	540	+	1	0.00669923	0	0.993301	0.00669923	1335	1.2026	0.462066	0.995719	coding	5.94061
Cluster-16328.2	Cluster-16328.2_c23010_g1_i5	875	6.85	115.08	0.66	5.05529e-41	2.39327e-39	76	80	106	0	2	0	5.37	0	503	74.7429	43.7376	Zinc_metalloproteinase_nas-14	3.4.24.21	Astacin.	-	263	86.7429	98.8593	Metalloendopeptidase	_tr_Phlebotomus_papatasi	-	-	GO:0004222___GO:0008270	metalloendopeptidase_activity___zinc_ion_binding	-	-	cd04280___pfam01400___cd04283___cd04282___cd04281___smart00235___cd00203___cd04268	267-806___249-812___276-812___168-812___252-812___252-674___276-806___267-806	7.00e-83___6.00e-68___2.00e-60___1.00e-53___4.00e-43___3.00e-28___5.00e-15___6.00e-13	266	+	2	0.00379118	0	0.996209	0.00379118	762	0.9185	-0.119748	0.902304	coding	2.22111
Cluster-10076.0	Cluster-10076.0_c18253_g1_i1	1078	4.67	25.41	0.88	6.71336e-41	3.17163e-39	98	91	110	5	2	5	4.02	0.11	-	-	-	-	-	-	-	-	-	-	-	-	-	-	-	-	-	-	-	-	-	312	+	1	0.0246771	0	0.975323	0.0246771	930	1.1574	0.302519	0.994226	coding	1.33334
Cluster-14414.0	Cluster-14414.0_c20257_g1_i1	1112	-2.18	4.53	4.09	7.63611e-41	3.60176e-39	209	112	223	735	632	1162	6.79	27.99	427	34.5324	34.192	Homeotic_protein_caudal	-	-	-	378	66.9065	69.5767	Homeobox_protein_cdx	_tr_Culex_quinquefasciatus	GO:0006355	regulation_of_transcription,_DNA-dependent	GO:0043565	sequence-specific_DNA_binding	GO:0005634	nucleus	pfam00046___smart00389___cd00086___COG5576	966-1112___966-1112___966-1112___903-1112	4.00e-16___6.00e-15___2.00e-14___4.00e-07	254	+	2	0.00260353	0	0.997396	0.00260353	744	0.7695	0.453	0.934281	coding	1.23524
Cluster-13448.1	Cluster-13448.1_c22416_g1_i1	1083	-1.84	3.57	5.89	8.09396e-41	3.81158e-39	672	671	910	2135	2209	4182	41.75	136.21	279	71.4681	92.1147	Complement_component_1_Q_subcomponent-binding_protein__mitochondrial	-	-	-	271	73.1302	99.262	AAEL011090-PA	_tr_Aedes_aegypti	-	-	-	-	GO:0005759	mitochondrial_matrix	pfam02330	361-909	5e-24	271	+	0	0.0151261	0	0.984874	0.0151261	801	1.1505	0.393685	0.985174	coding	4.6226
Cluster-17571.0	Cluster-17571.0_c19108_g1_i1	499	-2.52	5.74	4.9	8.7836e-41	4.1297e-39	341	219	210	1320	1334	1831	40.64	197.15	170	48.0962	49.4118	Inducible_metalloproteinase_inhibitor_protein	-	-	-	77	48.0962	100	Uncharacterized_protein	_tr_Lutzomyia_ayacuchensis	-	-	-	-	-	-	pfam01826	260-421	2e-16	92	+	1	0.00851146	0	0.991489	0.00851146	243	1.1196	-0.0773859	0.239218	noncoding	-1.01108
Cluster-11708.3	Cluster-11708.3_c26182_g3_i1	2346	-1.65	3.13	4.94	1.16511e-40	5.46911e-39	422	370	499	1232	1059	1920	9.45	24.34	527	54.9872	81.5939	Putative_GTP-binding_protein_6	-	-	-	661	67.2634	81.5431	AGAP003969-PA-like_protein	_tr_Anopheles_sinensis	-	-	-	-	-	-	COG2262___cd01878___TIGR03156___pfam15110___PRK11058___pfam01926___cd00880___cd00882	841-1947___1237-1848___841-1848___164-445___838-1743___1354-1674___1357-1845___1357-1836	9.00e-60___1.00e-59___2.00e-59___3.00e-39___8.00e-27___4.00e-19___1.00e-13___4.00e-10	540	+	0	0.00337727	0	0.996623	0.00337727	1593	1.1971	0.226098	0.999903	coding	4.18517
Cluster-20367.2	Cluster-20367.2_c26251_g6_i8	934	-4.01	16.11	1.11	1.32982e-40	6.23227e-39	9	5	7	101	84	178	0.2	3.55	485	60.7066	40	BTB/POZ_domain-containing_protein_6	-	-	-	441	56.2099	40.8163	BTB/POZ_domain-containing_protein_6	_tr_Crassostrea_gigas	-	-	-	-	-	-	PHA03098___pfam00651	113-754___113-439	2.00e-06___8.00e-06	300	+	1	0.00256458	0	0.997435	0.00256458	819	1.0135	0.0934421	0.968819	coding	0.669126
Cluster-8969.0	Cluster-8969.0_c18079_g1_i2	851	-3.13	8.78	7.29	2.44889e-40	1.14585e-38	1309	624	893	6190	8778	9221	47.19	351.81	503	66.98	37.1769	Zinc_metalloproteinase_nas-14	3.4.24.21	Astacin.	-	263	92.0094	99.6198	Metalloendopeptidase	_tr_Phlebotomus_papatasi	-	-	GO:0004222___GO:0008270	metalloendopeptidase_activity___zinc_ion_binding	-	-	cd04280___pfam01400___cd04283___cd04282___cd04281___smart00235___cd04268___cd00203	245-802___233-808___254-808___158-808___236-808___227-670___245-802___260-802	5.00e-92___7.00e-78___5.00e-70___2.00e-56___1.00e-47___6.00e-38___1.00e-12___1.00e-11	273	+	1	0.000802911	0	0.999197	0.000802911	792	0.8983	-0.0377215	0.934292	coding	2.3759
Cluster-20559.0	Cluster-20559.0_c22542_g4_i1	1306	-1.86	3.64	6.55	3.28692e-40	1.53552e-38	1153	1165	1169	3448	3607	6424	40.54	130.69	533	75.5743	60.2251	D-3-phosphoglycerate_dehydrogenase	1.1.1.95	Phosphoglycerate_dehydrogenase.	Amino-acid_biosynthesis;_L-serine_biosynthesis;_L-serine_from_3-phospho-D-glycerate:_step_1/3.	332	75.3446	98.7952	D-isomer_specific_2-hydroxyacid_dehydrogenase	_tr_Musca_domestica	-	-	GO:0051287___GO:0016616	NAD_binding___oxidoreductase_activity,_acting_on_the_CH-OH_group_of_donors,_NAD_or_NADP_as_acceptor	-	-	cd12173___PRK13581___TIGR01327___cd05303___COG0111___cd12172___cd05198___pfam00389___COG1052___cd12175___cd12174___cd05301___cd05299___cd12171___cd12178___pfam02826___cd12169___cd12168___cd12177___cd12162	189-1043___186-1043___189-1043___189-1043___189-1043___189-1043___186-1043___192-1043___192-1043___189-1043___189-1043___186-1043___282-1028___282-1043___186-1043___504-1034___273-1034___186-1043___246-1043___276-1028	5.00e-160___2.00e-157___8.00e-128___7.00e-115___2.00e-109___1.00e-105___8.00e-94___1.00e-92___9.00e-87___1.00e-84___1.00e-84___7.00e-84___1.00e-80___1.00e-78___7.00e-75___9.00e-72___9.00e-68___2.00e-65___1.00e-64___3.00e-64	388	+	2	0.00322413	0	0.996776	0.00322413	999	1.0569	0.371955	0.995106	coding	4.76055
Cluster-9742.0	Cluster-9742.0_c26350_g11_i1	1279	-2.53	5.79	2.39	3.6171e-40	1.68708e-38	51	35	47	225	211	366	1.59	8.33	-	-	-	-	-	-	-	-	-	-	-	-	-	-	-	-	-	-	-	-	-	285	+	1	0.000698597	0	0.999301	0.000698597	849	0.9052	-0.0382906	0.930866	noncoding	-0.169359
Cluster-6378.1	Cluster-6378.1_c22680_g3_i1	2760	2.62	6.14	5	3.74212e-40	1.74261e-38	1874	1213	1737	226	273	269	22.26	3.07	187	19.8913	98.9305	Calcium_and_integrin-binding_family_member_3	-	-	-	187	20.2174	100	Neuronal_calcium_sensor	_tr_Culex_quinquefasciatus	-	-	GO:0005509	calcium_ion_binding	-	-	-	-	-	211	+	0	0.00583624	0	0.994164	0.00583624	561	1.0764	0.220309	0.305379	coding	1.24933
Cluster-20664.1	Cluster-20664.1_c23197_g2_i4	1890	-1.69	3.23	5.07	4.73741e-40	2.20259e-38	519	358	517	1179	1224	2329	11.93	38.29	319	45.873	90.9091	7-methylguanosine_phosphate-specific_5'-nucleotidase	3.1.3.5___3.1.3.91	5_-nucleotidase.___7-methylguanosine_nucleotidase.	-	302	46.6667	97.6821	Putative_pyrimidine_5'-nucleotidase	_tr_Aedes_albopictus	-	-	-	-	-	-	pfam05822___TIGR01544	634-1368___541-1365	2.00e-128___3.00e-121	346	+	0	0.00144862	0	0.998551	0.00144862	897	1.3275	0.478624	0.990863	coding	4.51978
Cluster-10005.0	Cluster-10005.0_c25779_g1_i1	1461	-2.08	4.23	4.78	4.77284e-40	2.21555e-38	254	259	402	1045	1026	2025	9.67	37.67	386	56.4682	73.3161	WD_repeat-containing_protein_89	-	-	-	400	78.2341	99.5	AAEL013688-PA	_tr_Aedes_aegypti	-	-	-	-	-	-	COG2319___COG2319___cd00200___cd00200	419-1420___368-1357___524-1360___413-913	5.00e-09___2.00e-08___1.00e-06___4.00e-06	401	+	1	0.0211324	0	0.978868	0.0211324	1170	1.1008	0.473909	0.99908	coding	4.27157
Cluster-11586.0	Cluster-11586.0_c28403_g1_i1	467	-1.53	2.89	9.42	4.88904e-40	2.2659e-38	10206	8728	11848	25279	23843	44187	1090.9	2862.75	104	66.8094	100	60S_ribosomal_protein_L44	-	-	-	130	81.5846	95.3846	60S_ribosomal_protein_L44	_tr_Zootermopsis_nevadensis	-	-	-	-	-	-	PTZ00157___pfam00935___COG1631___PRK05767	81-332___147-359___84-359___87-353	5.00e-44___1.00e-41___1.00e-34___9.00e-19	105	+	2	0.305052	0	0.694948	0.305052	315	1.0084	0.28857	0.514189	coding	2.32811
Cluster-10243.0	Cluster-10243.0_c17619_g1_i1	1488	4.17	18.06	1.35	9.41339e-40	4.35589e-38	128	135	146	2	7	15	3.49	0.15	435	34.6774	38.8506	Fez_family_zinc_finger_protein_2	-	-	-	1004	62.0968	33.3665	Fez_family_zinc_finger_protein_(Fragment)	_tr_Cerapachys_biroi	-	-	-	-	-	-	pfam13465___COG5048	522-599___312-737	2.00e-06___4.00e-06	450	+	2	0.00557108	0	0.994429	0.00557108	1335	1.0415	0.546459	0.999777	coding	4.39689
Cluster-11838.0	Cluster-11838.0_c16953_g1_i1	1355	-1.87	3.66	4.62	1.18554e-39	5.47723e-38	278	269	370	892	919	1741	7.61	28.63	394	67.3063	77.1574	Probable_ribosome_production_factor_1	-	-	-	335	67.7491	91.6418	Putative_ribosome_production_factor_1_(Fragment)	_tr_Ceratitis_capitata	-	-	-	-	-	-	pfam04427___smart00879___COG2136___PRK03972	501-1025___498-1010___486-1034___498-812	2.00e-45___6.00e-44___2.00e-32___4.00e-06	349	+	2	0.0239705	0	0.97603	0.0239705	1035	1.0734	0.51283	0.997401	coding	3.42641
Cluster-8486.0	Cluster-8486.0_c19203_g1_i2	879	-1.81	3.5	6.12	1.30093e-39	6.00088e-38	930	829	911	2354	2625	5009	45.16	146.88	165	54.6075	98.1818	Glycine_cleavage_system_H_protein__mitochondrial	-	-	-	165	56.6553	100	Putative_glycine_cleavage_system_h_protein_lipoate-binding	_tr_Corethrella_appendiculata	GO:0019464	glycine_decarboxylation_via_glycine_cleavage_system	-	-	GO:0005960	glycine_cleavage_complex	PRK01202___pfam01597___COG0509___cd06848___TIGR00527___PRK13380___TIGR03077___PRK00624	332-697___338-700___332-700___344-628___332-700___335-694___344-640___344-640	4.00e-59___3.00e-52___3.00e-49___1.00e-43___1.00e-43___1.00e-36___8.00e-16___5.00e-15	201	+	1	0.0686027	0	0.931397	0.0686027	501	1.0014	0.519552	0.841735	coding	2.168
Cluster-4126.0	Cluster-4126.0_c20378_g1_i1	548	-4.62	24.51	0.79	1.38758e-39	6.39052e-38	3	1	7	79	69	145	0.32	9.02	-	-	-	-	-	-	-	-	-	-	-	-	-	-	-	-	-	-	-	-	-	132	+	0	0.021539	0	0.978461	0.021539	324	0.6535	-0.0412309	0.14003	noncoding	-0.611562
Cluster-20826.1	Cluster-20826.1_c22095_g1_i2	501	9.66	809.96	0.83	1.53589e-39	7.06245e-38	95	58	150	0	0	0	9.8	0	-	-	-	-	-	-	-	-	-	-	-	-	-	-	-	-	-	-	-	-	-	130	+	2	0.0645347	0	0.935465	0.0645347	393	1.2238	-0.143687	0.57965	coding	0.501051
Cluster-18990.0	Cluster-18990.0_c22360_g1_i2	4951	-2.28	4.85	5.92	1.69132e-39	7.76495e-38	665	424	738	2300	2912	3590	4.98	19.56	1180	14.9667	21.6949	Chitin_synthase_6	2.4.1.16	Chitin_synthase.	-	1677	86.0432	85.9869	Chitin_synthase	_tr_Anopheles_darlingi	-	-	GO:0016758	transferase_activity,_transferring_hexosyl_groups	-	-	cd04190___cd04190___pfam03142___COG1215___pfam13632___cd06423___TIGR04242___pfam13641	2273-2845___1862-2056___2273-3367___2345-3106___2372-3058___2357-2629___2375-2836___2360-2827	2.00e-70___5.00e-09___7.00e-26___2.00e-15___7.00e-13___4.00e-10___6.00e-09___4.00e-08	1526	+	1	0.00288827	0	0.997112	0.00288827	4575	1.0691	0.277868	1	coding	15.6412
Cluster-98.0	Cluster-98.0_c19155_g2_i2	1014	-7.67	203.23	0.75	2.09894e-39	9.62129e-38	0	0	1	57	75	169	0.02	3.68	-	-	-	-	-	-	-	-	-	-	-	-	-	-	-	-	-	-	-	-	-	121	-	0	0.590581	0	0.409419	0.590581	192	0.6299	-0.185378	0.0175809	noncoding	-1.19193
Cluster-11970.0	Cluster-11970.0_c21578_g1_i1	1622	-1.98	3.96	4.23	2.32726e-39	1.06512e-37	194	185	281	726	712	1296	6.38	24.32	635	84.7102	71.1811	Bifunctional_lysine-specific_demethylase_and_histidyl-hydroxylase_NO66	-	-	-	570	82.8607	77.3684	Putative_nucleolar_protein_66_(Fragment)	_tr_Corethrella_appendiculata	-	-	-	-	-	-	pfam08007___COG2850___pfam13621	217-1038___199-840___517-867	7.00e-60___3.00e-14___4.00e-06	477	+	0	0.0259971	0	0.974003	0.0259971	1407	1.0475	0.278318	0.999738	coding	5.72591
Cluster-11684.0	Cluster-11684.0_c27891_g1_i1	1377	6.45	87.58	7.85	2.57411e-39	1.17626e-37	8683	10431	21169	165	172	74	370.97	3.44	358	27.8867	38.5475	Nuclease_EXOG__mitochondrial	-	-	-	383	46.1874	54.3081	Putative_salivary_endonuclease	_tr_Phlebotomus_arabicus	-	-	GO:0004519___GO:0046872___GO:0003676	endonuclease_activity___metal_ion_binding___nucleic_acid_binding	-	-	cd00091___smart00892___pfam01223___COG1864___smart00477___PTZ00259	610-1251___775-1152___766-1224___748-1248___778-1140___760-963	3.00e-25___5.00e-19___2.00e-18___9.00e-15___7.00e-11___7.00e-07	353	+	0	0.00146811	0	0.998532	0.00146811	1020	0.7477	-0.00860898	0.972858	coding	1.95917
Cluster-17455.0	Cluster-17455.0_c11590_g1_i1	560	-1.62	3.08	9.34	2.85582e-39	1.30296e-37	9110	7236	11604	25433	22319	41572	857.42	2373.11	155	54.1071	65.1613	60S_ribosomal_protein_L24	-	-	-	155	54.1071	65.1613	GJ18129	_sp_Drosophila_melanogaster	GO:0051298___GO:0000022___GO:0007052	centrosome_duplication___mitotic_spindle_elongation___mitotic_spindle_organization	GO:0003735	structural_constituent_of_ribosome	GO:0005840	ribosome	pfam01246___cd00472___COG2075___PTZ00033___PRK00807___smart00746___PRK14891	32-244___32-193___32-229___32-334___47-187___47-163___47-241	1.00e-31___4.00e-29___1.00e-24___1.00e-22___3.00e-14___6.00e-09___3.00e-08	165	+	1	0.0207436	0	0.979256	0.0207436	468	1.1497	0.69085	0.934566	coding	3.19831
Cluster-14953.0	Cluster-14953.0_c23067_g1_i1	2582	-2.01	4.03	3.88	4.31057e-39	1.96362e-37	156	163	186	566	537	1065	2.67	9.8	651	24.5159	31.0292	Transmembrane_protein_201	-	-	-	839	75.4067	79.0226	AAEL005281-PA	_tr_Aedes_aegypti	-	-	-	-	-	-	pfam09779	225-602	2e-30	732	+	2	0.00715809	0	0.992842	0.00715809	2169	0.8652	0.196823	0.999998	coding	3.38989
Cluster-17061.0	Cluster-17061.0_c22086_g1_i1	1858	-3.79	13.85	3.75	4.70882e-39	2.14171e-37	92	22	47	616	497	1254	1.23	16	550	81.2164	91.8182	Membrane-bound_alkaline_phosphatase	3.1.3.1	Alkaline_phosphatase.	-	560	84.6071	93.3929	Alkaline_phosphatase	_tr_Aedes_aegypti	-	-	GO:0004035	alkaline_phosphatase_activity	-	-	cd00016___smart00098___pfam00245___COG1785___PRK10518	371-1699___386-1702___383-1699___362-1690___326-1690	6.00e-157___3.00e-149___7.00e-143___7.00e-83___4.00e-34	568	+	1	0.00484955	0	0.99515	0.00484955	1689	1.217	0.270824	0.999982	coding	6.55876
Cluster-10427.0	Cluster-10427.0_c23393_g1_i1	2063	4.29	19.6	1.09	4.75268e-39	2.15831e-37	121	110	111	7	4	7	2.9	0.02	812	72.8551	61.0837	Sodium/hydrogen_exchanger_2	-	-	-	582	69.2196	81.6151	Sodium/hydrogen_exchanger	_tr_Drosophila_melanogaster	GO:0006873___GO:0006885	cellular_ion_homeostasis___regulation_of_pH	GO:0015385	sodium:hydrogen_antiporter_activity	GO:0016021	integral_to_membrane	TIGR00840___pfam00999___COG0025___TIGR00831___COG3263___PRK05326___COG0475___cd13128___COG0477	143-1741___176-1372___173-1405___245-1426___362-1396___362-1396___149-1414___413-1294___260-1363	2.00e-114___4.00e-53___8.00e-53___1.00e-30___5.00e-16___5.00e-13___1.00e-09___8.00e-07___2.00e-06	611	+	1	0.000466508	0	0.999533	0.000466508	1788	1.0349	0.0581932	0.999971	coding	4.89038
Cluster-9723.5	Cluster-9723.5_c26049_g1_i2	2051	-1.67	3.18	5.1	5.53288e-39	2.50873e-37	506	354	588	1305	1155	2374	5.02	3.11	968	35.6899	25.2066	C-1-tetrahydrofolate_synthase__cytoplasmic	1.5.1.5___3.5.4.9___6.3.4.3	Methylenetetrahydrofolate_dehydrogenase_(NADP(_)).___Methenyltetrahydrofolate_cyclohydrolase.___Formate_tetrahydrofolate_ligase.	One-carbon_metabolism;_tetrahydrofolate_interconversion	468	34.8123	50.8547	C-1-tetrahydrofolate_synthase__cytoplasmic	_tr_Anoplophora_glabripennis	GO:0009396	folic_acid-containing_compound_biosynthetic_process	GO:0005524___GO:0004329___GO:0004488	ATP_binding___formate-tetrahydrofolate_ligase_activity___methylenetetrahydrofolate_dehydrogenase_(NADP+)_activity	-	-	COG0190___PRK14190___PRK14189___PRK10792___PRK14172___PRK14188___PRK14191___PLN02516___PRK14187___PLN02616___PRK14174___PRK14186___PRK14184___PLN02897___PRK14179___PRK14178___PRK14175___cd01080___PRK14185___PRK14173	119-835___116-826___116-820___116-820___119-835___113-826___119-820___116-826___113-829___110-829___122-829___116-820___122-820___113-829___116-820___122-835___116-814___464-835___119-826___116-832	1.00e-96___8.00e-81___3.00e-76___4.00e-73___7.00e-69___3.00e-68___4.00e-66___6.00e-66___5.00e-64___5.00e-63___1.00e-62___6.00e-60___7.00e-60___8.00e-60___1.00e-58___1.00e-58___2.00e-58___3.00e-58___5.00e-58___6.00e-58	263	+	1	0.00119277	0	0.998807	0.00119277	747	1.1839	0.476448	0.937493	coding	3.2338
Cluster-18253.0	Cluster-18253.0_c26937_g1_i1	3000	-2.22	4.64	4.51	6.18581e-39	2.80044e-37	199	216	283	794	893	1797	3.52	15.42	995	53.1	53.4673	Polynucleotide_5'-hydroxyl-kinase_NOL9	-	-	-	628	50.2	82.8025	Putative_uncharacterized_protein	_tr_Culex_quinquefasciatus	-	-	GO:0005524	ATP_binding	GO:0005634	nucleus	COG1341___pfam03205___COG5623	1798-2277___1843-2178___1831-2178	4.00e-26___3.00e-11___2.00e-06	948	+	0	0.00631935	0	0.993681	0.00631935	2802	1.0687	0.233989	1	coding	7.6522
Cluster-10670.1	Cluster-10670.1_c23539_g1_i2	3983	3.14	8.79	2.24	7.54514e-39	3.41056e-37	224	248	250	26	24	36	2.48	0.19	268	16.5704	81.3433	Testis-specific_serine/threonine-protein_kinase_3	2.7.11.1	Non-specific_serine/threonine_protein_kinase.	-	737	16.5704	32.4288	Putative_uncharacterized_protein	_tr_Culex_quinquefasciatus	GO:0006030	chitin_metabolic_process	GO:0008061	chitin_binding	GO:0005576	extracellular_region	cd14080___cd14003___smart00220___cd14162___cd05117___cd14165___pfam00069___cd14164___cd14081___cd14163___cd14072___cd00180___cd14071___cd14663___cd14079___cd08215___cd14073___cd14007___cd14074___cd14087	234-1010___234-1004___234-1004___234-908___234-1004___234-905___234-1004___234-893___234-1007___234-881___234-1004___252-821___234-866___234-1004___234-866___246-1016___234-866___240-860___234-875___252-1010	5.00e-102___2.00e-74___2.00e-68___1.00e-66___2.00e-65___3.00e-62___6.00e-58___6.00e-57___3.00e-56___2.00e-51___5.00e-50___6.00e-50___4.00e-49___7.00e-49___2.00e-48___6.00e-47___2.00e-45___2.00e-45___4.00e-45___6.00e-45	772	+	2	0.00104552	0	0.998954	0.00104552	2292	0.9438	0.287389	0.999997	coding	4.75292
Cluster-4039.0	Cluster-4039.0_c21019_g2_i1	1835	-1.77	3.4	4.26	8.29496e-39	3.74372e-37	275	218	260	809	651	1216	5.42	17.19	525	38.0926	44.1905	BTB/POZ_domain-containing_protein_2	-	-	-	535	41.5259	47.1028	BTB/POZ_domain_containing_protein	_tr_Bombyx_mori	-	-	-	-	-	-	pfam00651___smart00225___PHA03098___smart00875___pfam07707	406-726___439-726___415-1071___742-1077___745-1086	9.00e-16___1.00e-15___1.00e-11___7.00e-11___2.00e-09	465	+	0	0.000685495	0	0.999315	0.000685495	1371	1.066	0.181646	0.999429	coding	1.8632
Cluster-10431.0	Cluster-10431.0_c27097_g2_i4	1570	-2.85	7.23	8.09	1.02584e-38	4.62276e-37	1848	1529	2448	7640	13217	24093	98.93	652.07	-	-	-	-	-	-	-	257	48.1529	96.8872	29_kDa_salivary_protein_SP08	_tr_Phlebotomus_perniciosus	-	-	-	-	-	-	-	-	-	252	+	2	0.00405115	0	0.995949	0.00405115	759	1.1775	0.171655	0.938351	coding	5.36668
Cluster-17734.0	Cluster-17734.0_c21181_g1_i2	3221	-1.73	3.31	6.78	1.71267e-38	7.70595e-37	1813	1242	1387	4280	3823	7403	52.27	154.97	308	14.5296	44.4805	Low_density_lipoprotein_receptor_adapter_protein_1	-	-	-	292	15.8336	59.2466	AAEL012518-PA	_tr_Aedes_aegypti	-	-	-	-	-	-	cd13159___cd00934___smart00462___cd13161___cd01273___pfam00640___cd13160___cd01214___pfam14719___cd01268___cd01215___cd01274___cd13157___cd01211	2200-2607___2197-2604___2200-2640___2197-2619___2203-2616___2203-2625___2197-2604___2200-2589___2200-2589___2203-2550___2200-2475___2200-2628___2194-2616___2209-2619	9.00e-57___1.00e-24___4.00e-21___2.00e-16___2.00e-15___6.00e-14___2.00e-13___2.00e-11___3.00e-11___3.00e-10___7.00e-10___1.00e-09___2.00e-09___2.00e-07	190	+	0	0.0054969	0	0.994503	0.0054969	522	0.9238	0.379089	0.133606	coding	1.54066
Cluster-13034.0	Cluster-13034.0_c22956_g2_i2	1885	-1.53	2.88	6.58	2.20862e-38	9.92217e-37	1513	1116	1712	3756	3089	6226	34.28	92.27	501	77.5066	96.8064	Aspartate--tRNA_ligase__cytoplasmic	6.1.1.12	Aspartate--tRNA_ligase.	-	531	77.1883	91.3371	Aats-asp	_sp_Bos_taurus	GO:0006422	aspartyl-tRNA_aminoacylation	GO:0004815___GO:0005524___GO:0003676	aspartate-tRNA_ligase_activity___ATP_binding___nucleic_acid_binding	GO:0005737	cytoplasm	PLN02850___cd00776___PTZ00401___TIGR00458___PRK05159___COG0017___pfam00152___PRK03932___TIGR00457___cd00669___PRK06462___cd04320___cd00777___COG0173___COG0173___TIGR00499___TIGR00459___TIGR00459___PLN02603___PRK00476___PRK00476___COG1190___PRK12445	268-1725___739-1713___301-1725___385-1725___346-1725___346-1725___745-1713___382-1725___382-1725___808-1707___748-1710___397-693___808-1701___382-1167___1420-1701___388-1701___391-1167___1420-1704___379-1710___382-1107___1420-1701___397-1701___397-1701	0.00e+00___3.00e-170___1.00e-167___7.00e-159___4.00e-152___3.00e-148___1.00e-90___5.00e-66___6.00e-61___8.00e-54___2.00e-44___3.00e-41___3.00e-39___1.00e-34___3.00e-18___3.00e-30___1.00e-27___8.00e-15___8.00e-27___3.00e-26___3.00e-16___7.00e-25___4.00e-24	567	+	0	0.0110886	0	0.988911	0.0110886	1599	1.1584	0.605953	0.999977	coding	7.13866
Cluster-17527.0	Cluster-17527.0_c21951_g10_i1	976	-2.11	4.33	5.19	2.39635e-38	1.07491e-36	468	302	434	1854	1324	2049	15.77	59.58	-	-	-	-	-	-	-	-	-	-	-	-	-	-	-	-	-	-	-	-	-	324	+	2	0.0164858	0	0.983514	0.0164858	804	0.6111	-0.543158	0.630999	coding	1.20234
Cluster-22388.0	Cluster-22388.0_c19708_g1_i3	2276	-2.44	5.44	8.37	3.25776e-38	1.45907e-36	2655	3374	2657	12992	13562	24678	69.74	359.58	429	35.1933	62.2378	Multifunctional_protein_ADE2	4.1.1.21___6.3.2.6	Phosphoribosylaminoimidazole_carboxylase.___Phosphoribosylaminoimidazolesuccinocarboxamide_synthase.	Purine_metabolism;_IMP_biosynthesis_via_de_novo_pathway;_5-amino-1-(5-phospho-D-ribosyl)imidazole-4-carboxamide_from_5-amino-1-(5-phospho-D-ribosyl)imidazole-4-carboxylate:_step_1/2___Purine_metabolism;_IMP_biosynthesis_via_de_novo_pathway;_5-amino-1-(5-phospho-D-ribosyl)imidazole-4-carboxylate_from_5-amino-1-(5-phospho-D-ribosyl)imidazole_(carboxylase_route):_step_1/1	427	34.9297	62.0609	AGAP000180-PA-like_protein	_tr_Anopheles_sinensis	-	-	-	-	-	-	cd01416___cd01416___pfam01259___pfam01259___TIGR01162___pfam00731___cd00476___cd00476___smart01001___PRK09362___PRK09362___cd01415___cd01415___COG0152___COG0152___TIGR00081___TIGR00081___COG0041___cd01414	239-826___1385-1678___242-826___1379-1669___1709-2158___1706-2137___260-826___1385-1678___1706-2137___245-802___1388-1693___251-802___1376-1684___236-664___1388-1609___239-826___1379-1561___1706-2092___1385-1609	3.00e-80___2.00e-49___5.00e-48___7.00e-27___5.00e-45___1.00e-40___4.00e-36___1.00e-17___2.00e-34___9.00e-30___1.00e-13___5.00e-28___6.00e-13___3.00e-24___7.00e-16___7.00e-21___2.00e-09___3.00e-16___5.00e-08	322	+	1	0.000453364	0	0.999547	0.000453364	783	1.3348	0.558534	0.966692	coding	5.15192
Cluster-13836.0	Cluster-13836.0_c25817_g1_i1	2353	-3.11	8.62	5.2	3.63125e-38	1.62386e-36	146	217	297	1434	1940	2418	4.81	36.35	647	77.0081	93.0448	Phosphoenolpyruvate_carboxykinase__GTP_	4.1.1.32	Phosphoenolpyruvate_carboxykinase_(GTP).	Carbohydrate_biosynthesis;_gluconeogenesis	649	77.0081	93.6826	AGAP003350-PA-like_protein	_sp_Drosophila_melanogaster	GO:0006094	gluconeogenesis	GO:0005525___GO:0046872___GO:0004613	GTP_binding___metal_ion_binding___phosphoenolpyruvate_carboxykinase_(GTP)_activity	-	-	pfam00821___cd00819___PRK04210___COG1274___cd01919___cd00820	374-2155___368-2140___320-2155___362-2155___410-2095___1070-1456	0.00e+00___0.00e+00___0.00e+00___0.00e+00___2.00e-140___4.00e-24	642	+	1	0.0145742	0	0.985426	0.0145742	1920	1.1197	0.573518	0.999997	coding	11.9298
Cluster-7106.0	Cluster-7106.0_c19632_g1_i1	1180	-1.76	3.38	5.7	3.86007e-38	1.72356e-36	848	508	730	1857	1843	3756	26.9	82.28	341	76.7797	87.6833	D-aspartate_oxidase	1.4.3.1	D-aspartate_oxidase.	-	334	79.322	93.1138	AGAP005323-PA	_tr_Anopheles_gambiae	-	-	GO:0003884	D-amino-acid_oxidase_activity	-	-	pfam01266___COG0665___TIGR02352	207-1109___207-1118___660-1112	2.00e-17___6.00e-12___5.00e-11	381	+	2	0.00155137	0	0.998449	0.00155137	1011	0.7268	0.319104	0.988781	coding	3.17744
Cluster-9082.0	Cluster-9082.0_c22761_g2_i1	2138	-2.38	5.21	2.47	4.77033e-38	2.12675e-36	52	43	59	228	202	421	1.09	4.95	514	19.3639	26.4591	Exonuclease_3'-5'_domain-containing_protein_1	-	-	-	1086	53.8821	37.5691	Egalitarian	_tr_Anopheles_darlingi	-	-	GO:0008408___GO:0003676	3'-5'_exonuclease_activity___nucleic_acid_binding	-	-	cd06148___cd06142___pfam01612___smart00474___COG0349___TIGR01388___cd06141___cd06129___cd06146___cd06147___cd09018	657-1175___663-1163___645-1130___558-1127___663-1136___663-1133___654-1115___648-1121___654-1115___669-1076___648-1079	2.00e-41___6.00e-23___6.00e-19___6.00e-18___2.00e-15___4.00e-10___2.00e-09___6.00e-08___2.00e-07___4.00e-06___6.00e-06	639	+	2	0.00141385	0	0.998586	0.00141385	1905	1.1411	0.0387326	0.999991	coding	5.01075
Cluster-12822.0	Cluster-12822.0_c23543_g1_i1	2691	-1.81	3.5	5.26	5.09321e-38	2.26725e-36	455	454	568	1372	1331	2878	12.32	26.44	593	59.5318	90.0506	ATPase_family_AAA_domain-containing_protein_3-A	-	-	-	588	61.427	93.7075	Putative_26s_protease_s4_regulatory_subunit	_sp_Xenopus_laevis	-	-	GO:0005524	ATP_binding	GO:0016021___GO:0005743___GO:0042645	integral_to_membrane___mitochondrial_inner_membrane___mitochondrial_nucleoid	pfam12037___pfam00004___COG1223___COG0464___COG0464___COG1222___PRK10733___PTZ00454___cd00009___TIGR01242___smart00382___TIGR01243___TIGR01243___PRK03992___PTZ00121___TIGR01241___pfam13868___PRK13342___CHL00176___COG0714	789-1550___1737-2120___1731-2285___1710-2297___1731-2426___1737-2342___1731-2426___1731-2162___1680-2120___1731-2285___1731-2123___1731-2159___1731-2264___1737-2288___813-1211___1731-2141___819-1373___1734-1946___1737-2138___1593-2171	3.00e-87___8.00e-21___1.00e-20___3.00e-17___9.00e-08___3.00e-12___5.00e-12___5.00e-11___5.00e-10___5.00e-10___4.00e-09___7.00e-09___6.00e-08___9.00e-08___4.00e-07___7.00e-07___8.00e-07___5.00e-06___7.00e-06___8.00e-06	587	+	2	0.006906	0	0.993094	0.006906	1752	1.0815	0.580149	0.999977	coding	10.9542
Cluster-9723.2	Cluster-9723.2_c26049_g1_i1	3015	-1.6	3.04	7.39	6.51842e-38	2.89729e-36	2522	1832	2953	6207	5547	11650	36.44	136.94	968	93.4328	97.1074	C-1-tetrahydrofolate_synthase__cytoplasmic	1.5.1.5___3.5.4.9___6.3.4.3	Methylenetetrahydrofolate_dehydrogenase_(NADP(_)).___Methenyltetrahydrofolate_cyclohydrolase.___Formate_tetrahydrofolate_ligase.	One-carbon_metabolism;_tetrahydrofolate_interconversion	1048	92.9353	89.4084	AGAP002830-PA-like_protein	_sp_Drosophila_melanogaster	GO:0008652___GO:0009396___GO:0000105___GO:0009086___GO:0006730___GO:0006164___GO:0035999	cellular_amino_acid_biosynthetic_process___folic_acid-containing_compound_biosynthetic_process___histidine_biosynthetic_process___methionine_biosynthetic_process___one-carbon_metabolic_process___purine_nucleotide_biosynthetic_process___tetrahydrofolate_interconversion	GO:0005524___GO:0004329___GO:0004477___GO:0004488	ATP_binding___formate-tetrahydrofolate_ligase_activity___methenyltetrahydrofolate_cyclohydrolase_activity___methylenetetrahydrofolate_dehydrogenase_(NADP+)_activity	GO:0005737___GO:0005829___GO:0005811	cytoplasm___cytosol___lipid_particle	pfam01268___PLN02759___PTZ00386___cd00477___COG2759___PRK13505___PRK13506___PRK13507___COG0190___PRK14190___PRK10792___PRK14189___PRK14188___PLN02516___PRK14191___PLN02616___cd01080___PRK14174___PLN02897___PRK14186	1049-2905___1031-2905___1031-2902___1103-2854___1055-2905___1046-2905___1055-2902___1088-2905___119-985___116-979___116-982___116-985___113-976___116-988___119-997___110-988___464-979___122-985___113-988___116-1027	0.00e+00___0.00e+00___0.00e+00___0.00e+00___0.00e+00___0.00e+00___0.00e+00___0.00e+00___2.00e-119___4.00e-102___7.00e-97___7.00e-96___6.00e-91___4.00e-89___5.00e-86___5.00e-86___1.00e-85___2.00e-85___5.00e-84___8.00e-83	949	+	1	0.00328524	0	0.996715	0.00328524	2805	1.2686	0.680353	1	coding	14.1604
Cluster-20828.37	Cluster-20828.37_c26066_g6_i1	3914	-1.58	2.99	7.02	6.9434e-38	3.0815e-36	1849	1538	2314	4735	4652	8385	26.43	75.82	484	33.8017	91.1157	Adenylosuccinate_lyase	4.3.2.2	Adenylosuccinate_lyase.	Purine_metabolism;_AMP_biosynthesis_via_de_novo_pathway;_AMP_from_IMP:_step_2/2___Purine_metabolism;_IMP_biosynthesis_via_de_novo_pathway;_5-amino-1-(5-phospho-D-ribosyl)imidazole-4-carboxamide_from_5-amino-1-(5-phospho-D-ribosyl)imidazole-4-carboxylate:_step_2/2	483	36.6377	98.7578	AGAP002378-PA-like_protein	_sp_Macaca_fascicularis	GO:0044208___GO:0006189	de_novo	_AMP_biosynthetic_process___'de_novo'_IMP_biosynthetic_process	GO:0070626___GO:0004018	(S)-2-(5-amino-1-(5-phospho-D-ribosyl)imidazole-4-carboxamido)succinate_AMP-lyase_(fumarate-forming)_activity___N6-(1,2-dicarboxyethyl)AMP_AMP-lyase_(fumarate-forming)_activity	-	-	cd03302___cd01595___COG0015___TIGR00928___cd01334___cd01360___PRK08540___PRK08937___cd01597___PRK06390___PRK06170___PRK06170___PRK06170___pfam01425___pfam01425___pfam01425___COG0154___COG0154___COG0154___PRK07380___cd01594___PRK08470___PRK07492___PRK07487___PRK07487___TIGR02426___PRK07488___PRK07488	1498-2805___1525-2673___1498-2805___1498-2805___1555-2544___1507-2661___1495-2802___2209-2802___1498-2802___1492-2802___191-802___801-1031___1097-1276___92-802___840-1031___1085-1267___32-802___840-1031___1085-1267___1507-2790___1711-2517___1507-2640___1507-2790___185-802___1079-1267___1498-2376___194-805___831-1031	-	530	+	0	0.0115322	Cluster-20828.37_c26066.g6.i1	0.988468	3914	1449	1.1977	0.483533	3914	coding
Cluster-12140.0	Cluster-12140.0_c21256_g1_i1	1355	-1.65	3.14	5.48	7.81085e-38	3.46124e-36	625	490	783	1624	1590	3031	21.07	59.07	368	79.4834	97.8261	GTP-binding_protein_128up	-	-	-	367	79.4834	97.8202	Developmentally_regulated_GTP-binding_protein_1_(Drg_1)	_sp_Drosophila_melanogaster	-	-	GO:0005525	GTP_binding	-	-	COG1163___cd01896___cd01666___cd01881___TIGR00231___pfam01926___cd01898___COG0536___PRK12297___TIGR02729___PRK12299___pfam02824___cd00880___PRK12298___COG0012___PRK12296___cd00882___cd01897___COG1084___COG0370	130-1206___319-1017___997-1206___328-993___322-777___322-579___325-579___325-579___325-579___325-570___325-570___1000-1206___328-993___325-570___322-945___325-522___328-579___337-489___337-495___316-489	5.00e-176___7.00e-149___1.00e-41___3.00e-29___2.00e-24___1.00e-22___3.00e-18___1.00e-17___2.00e-17___9.00e-17___4.00e-16___8.00e-15___3.00e-13___9.00e-13___2.00e-11___4.00e-11___7.00e-10___7.00e-10___1.00e-09___3.00e-09	369	+	0	0.000923245	0	0.999077	0.000923245	1104	1.3293	0.642032	0.999515	coding	7.94934
Cluster-13261.0	Cluster-13261.0_c26995_g5_i3	5619	-1.58	3	6.13	8.48339e-38	3.75358e-36	971	883	1200	2606	2301	4840	7.31	20.72	1642	50.6674	57.2473	DNA-directed_RNA_polymerase_I_subunit_RPA1	2.7.7.6	DNA-directed_RNA_polymerase.	-	1692	50.614	55.792	DNA-directed_RNA_polymerase	_sp_Drosophila_melanogaster	GO:0006360	transcription_from_RNA_polymerase_I_promoter	GO:0003677___GO:0003899___GO:0008270	DNA_binding___DNA-directed_RNA_polymerase_activity___zinc_ion_binding	GO:0005736	DNA-directed_RNA_polymerase_I_complex	cd01435___cd01435___cd01435___TIGR02390___TIGR02390___cd02733___cd02733___cd02733___cd02582___cd02582___cd02582___cd02583___cd02583___cd02583___PRK08566___PRK08566___PRK08566___PRK14977___PRK14977___PRK14977___smart00663___COG0086___COG0086___COG0086___COG0086___cd02735___cd02735___pfam00623___cd00399___cd00399___cd00399___cd00399___cd10506___pfam04998___pfam04998___pfam04998___cd02584___cd02584_…	1071-3083___258-635___3340-3444___255-3083___3337-3534___1068-3083___249-578___3337-3444___1350-3083___3337-3519___252-686___1113-3083___3337-3456___270-590___1425-3083___3337-3534___252-686___249-3083___3337-4329___4966-5439___1113-2081___1113-3083___3337-3519___252-557___4027-4308___4807-5433___4003-4308___1479-2006___1332-2114___2451-3083___3337-3444___270-515___1461-3083___3994-4569___4840-53…	0.00e+00___2.00e-37___9.00e-21___2.00e-129___3.00e-20___5.00e-122___1.00e-14___1.00e-11___2.00e-116___6.00e-22___1.00e-21___5.00e-111___9.00e-15___2.00e-12___8.00e-110___1.00e-22___2.00e-20___9.00e-104___1.00e-25___2.00e-12___6.00e-98___5.00e-95___2.00e-20___2.00e-12___3.00e-09___2.00e-87___7.00e-54___5.00e-67___1.00e-40___7.00e-34___2.00e-11___6.00e-11___5.00e-38___8.00e-36___3.00e-33___2.00e-31…	982	+	2	0.00678456	0	0.993215	0.00678456	2931	1.1742	0.454864	1	coding	15.1803
Cluster-18714.0	Cluster-18714.0_c15210_g1_i2	584	5.36	41.18	0.58	8.67395e-38	3.83211e-36	73	80	92	1	0	5	6.74	0.08	-	-	-	-	-	-	-	-	-	-	-	-	-	-	-	-	-	-	-	-	-	131	+	0	0.0390589	0	0.960941	0.0390589	390	1.2283	0.580775	0.871172	noncoding	-0.0529591
Cluster-5545.0	Cluster-5545.0_c21322_g1_i1	1100	-1.5	2.83	6.98	8.97743e-38	3.96021e-36	2117	1550	2107	4453	4441	8220	80.79	208.67	336	90.2727	98.8095	Eukaryotic_translation_initiation_factor_3_subunit_H	-	-	-	340	90.8182	98.2353	Eukaryotic_translation_initiation_factor_3_subunit_H	_sp_Aedes_aegypti	GO:0001731	formation_of_translation_preinitiation_complex	GO:0003743	translation_initiation_factor_activity	GO:0016282___GO:0033290___GO:0005852	eukaryotic_43S_preinitiation_complex___eukaryotic_48S_preinitiation_complex___eukaryotic_translation_initiation_factor_3_complex	cd08065___smart00232___pfam01398___cd08057___cd08064	82-864___82-477___85-402___85-435___166-714	4.00e-127___5.00e-21___1.00e-15___4.00e-13___9.00e-07	344	+	0	0.00857053	0	0.991429	0.00857053	1008	1.202	0.687838	0.998946	coding	5.21924
Cluster-1292.0	Cluster-1292.0_c26540_g11_i3	3438	-4.55	23.41	1.96	1.01725e-37	4.48064e-36	6	6	15	119	195	371	0.12	2.06	-	-	-	-	-	-	-	-	-	-	-	-	-	-	-	-	-	-	-	-	-	129	-	2	0.41919	0	0.58081	0.41919	189	0.3995	-1.01849	4.61527e-05	noncoding	-1.09697
Cluster-5414.0	Cluster-5414.0_c19242_g1_i1	2658	-1.63	3.09	6.01	1.03202e-37	4.53886e-36	874	788	1089	2263	2318	4400	12.62	34.98	814	85.4402	96.1916	Pre-rRNA-processing_protein_TSR1_homolog	-	-	-	809	85.4402	96.6625	Uncharacterized_protein	_sp_Drosophila_melanogaster	GO:0022008___GO:0042255	neurogenesis___ribosome_assembly	-	-	GO:0005730	nucleolus	pfam04950___COG5177___COG5192___COG5192___pfam08142___smart00785	1487-2350___104-2356___1394-2341___482-1021___794-1018___794-1018	6.00e-114___7.00e-107___9.00e-20___2.00e-09___2.00e-19___9.00e-19	806	+	1	0.0086735	0	0.991326	0.0086735	2334	1.1035	0.337866	1	coding	10.6178
Cluster-11698.0	Cluster-11698.0_c21784_g1_i1	2368	-2.09	4.26	3.85	1.04883e-37	4.59901e-36	196	135	144	543	545	1058	1.89	9.48	432	46.2416	81.713	Pachytene_checkpoint_protein_2_homolog	-	-	-	433	45.7348	78.291	AAEL011653-PA	_tr_Aedes_aegypti	-	-	GO:0005524	ATP_binding	-	-	COG0464___COG0464___pfam00004___TIGR01243___TIGR01243___COG1222___cd00009___TIGR01242___TIGR03689___PTZ00361___PRK03992___COG1223___PTZ00454___smart00382___CHL00176___TIGR01241___COG0465___PRK10733___cd01796	750-1367___828-1385___897-1331___897-1364___897-1367___897-1367___891-1334___897-1367___897-1370___897-1370___897-1310___891-1307___891-1301___888-1337___897-1364___897-1364___897-1364___897-1406___1-99	3.00e-30___5.00e-07___3.00e-26___6.00e-17___2.00e-11___2.00e-15___1.00e-14___2.00e-12___4.00e-12___2.00e-11___3.00e-11___1.00e-10___7.00e-10___1.00e-09___3.00e-09___6.00e-09___3.00e-08___1.00e-07___2.00e-06	428	+	2	0.000206628	0	0.999793	0.000206628	1284	1.2113	0.286343	0.998721	coding	4.79446
Cluster-10796.0	Cluster-10796.0_c21016_g2_i1	1429	-2.04	4.11	4.11	1.04865e-37	4.59901e-36	229	133	231	765	556	1233	6.23	21.53	449	85.6543	96.4365	UNC93-like_protein_MFSD11	-	-	-	440	88.3835	100	AAEL013304-PA	_tr_Aedes_aegypti	-	-	-	-	-	-	pfam05978___cd06174	113-574___104-1294	9.00e-46___1.00e-21	456	+	1	0.0277344	0	0.972266	0.0277344	1290	1.2948	0.777213	0.999917	coding	5.57484
Cluster-14090.1	Cluster-14090.1_c21892_g2_i2	943	-3.54	11.64	7.15	1.1058e-37	4.84155e-36	877	440	670	7901	7550	6176	6.85	183.9	237	74.1251	98.3122	Trypsin-1	3.4.21.4	Trypsin.	-	237	75.3977	100	Putative_chymotrypsin_(Fragment)	_tr_Phlebotomus_perniciosus	-	-	GO:0004252	serine-type_endopeptidase_activity	-	-	cd00190___smart00020___pfam00089___COG5640	167-859___164-859___167-859___158-883	3.00e-80___2.00e-78___2.00e-63___1.00e-29	294	+	1	0.00627617	0	0.993724	0.00627617	786	0.9657	0.00747093	0.941906	coding	2.56311
Cluster-3761.0	Cluster-3761.0_c7682_g2_i1	1285	-1.59	3.01	6.7	1.23425e-37	5.39589e-36	1653	1332	1502	3662	3669	7008	45.08	126.21	324	74.2412	99.0741	Probable_3-hydroxyisobutyrate_dehydrogenase__mitochondrial	1.1.1.31	3-hydroxyisobutyrate_dehydrogenase.	Amino-acid_degradation;_L-valine_degradation	325	74.0078	99.0769	3-hydroxyisobutyrate_dehydrogenase	_tr_Ceratitis_capitata	GO:0006098___GO:0006574	pentose-phosphate_shunt___valine_catabolic_process	GO:0008442___GO:0051287___GO:0004616	3-hydroxyisobutyrate_dehydrogenase_activity___NAD_binding___phosphogluconate_dehydrogenase_(decarboxylating)_activity	-	-	TIGR01692___COG2084___PRK11559___pfam03446___PRK15461___TIGR01505___pfam14833___PLN02858___PLN02858___PRK15059___COG1023___PRK09599___TIGR00872___PRK12490___PRK11880___PLN02688	228-1085___216-1085___216-1064___216-695___222-1091___219-1064___699-1082___72-1070___204-1043___219-1085___216-779___219-737___219-779___219-737___216-398___216-398	2.00e-114___7.00e-92___8.00e-52___2.00e-48___5.00e-46___1.00e-42___1.00e-35___2.00e-33___3.00e-26___7.00e-27___2.00e-17___2.00e-16___7.00e-11___2.00e-10___7.00e-08___3.00e-06	327	+	2	0.00185868	0	0.998141	0.00185868	969	1.2456	0.511347	0.997458	coding	4.72865
Cluster-16430.0	Cluster-16430.0_c19231_g1_i1	871	4.73	26.5	1.12	1.36486e-37	5.958e-36	104	122	128	0	5	9	6.84	0.2	-	-	-	-	-	-	-	-	-	-	-	-	-	-	-	-	-	-	-	-	-	264	+	1	0.00322717	0	0.996773	0.00322717	786	0.9052	-0.0409655	0.93005	coding	0.753885
Cluster-15308.1	Cluster-15308.1_c25503_g3_i1	3219	-1.87	3.67	3.8	1.60708e-37	7.00491e-36	168	153	197	598	487	895	1.66	6.73	655	23.0196	37.7099	Zinc_finger_protein_271	-	-	-	392	26.561	69.6429	Uncharacterized_protein	_tr_Acyrthosiphon_pisum	-	-	GO:0046872___GO:0003676	metal_ion_binding___nucleic_acid_binding	-	-	pfam05206___COG5048___COG5048___COG5048___COG5048___COG5048___smart00868___smart00868___pfam07776___pfam07776___PHA00733	2462-3217___459-947___390-1121___372-773___543-1121___1773-2414___72-296___1275-1499___72-296___1275-1499___2265-2423	6.00e-82___6.00e-14___3.00e-12___2.00e-07___7.00e-07___3.00e-06___8.00e-13___2.00e-08___3.00e-12___4.00e-08___8.00e-07	404	+	2	0.00180981	0	0.99819	0.00180981	1170	0.7229	0.172695	0.941248	coding	6.13942
Cluster-7394.0	Cluster-7394.0_c20276_g1_i1	946	4.32	20.02	0.85	1.6888e-37	7.35017e-36	114	83	93	4	2	9	5.01	0.07	290	77.6956	85.5172	Carbonic_anhydrase-related_protein	-	-	-	275	80.2326	92.3636	AGAP013402-PA-like_protein	_tr_Anopheles_sinensis	-	-	-	-	-	-	smart01057___cd00326___cd03122___cd03117___pfam00194___cd03124___cd03123___cd03120___cd03121___cd03126___cd03119___cd03150___cd03118___cd03125___COG3338___cd03149___PLN02202___PLN02179	145-903___196-903___157-900___370-912___190-900___421-912___163-900___166-900___196-921___163-900___136-900___157-900___367-900___169-900___97-900___367-900___145-900___130-786	3.00e-48___6.00e-46___1.00e-37___8.00e-28___5.00e-27___8.00e-25___3.00e-24___5.00e-24___1.00e-23___1.00e-20___3.00e-20___9.00e-20___6.00e-19___4.00e-18___1.00e-17___1.00e-16___4.00e-09___1.00e-07	300	+	0	0.0111645	0	0.988835	0.0111645	867	0.9834	-0.354099	0.936729	coding	1.61334
Cluster-17991.0	Cluster-17991.0_c18379_g1_i1	743	-1.96	3.89	3.89	2.10039e-37	9.12798e-36	181	150	194	529	603	1001	10.47	39.06	237	77.9273	78.903	Oligoribonuclease__mitochondrial	-	-	-	223	72.2746	80.2691	Uncharacterized_protein	_tr_Megaselia_scalaris	-	-	GO:0004527___GO:0003676	exonuclease_activity___nucleic_acid_binding	-	-	cd06135___PRK05359___COG1949___pfam00929___smart00479___cd06127___PRK06310___COG0847	178-696___172-708___172-699___181-669___178-696___181-654___157-687___187-648	3.00e-110___3.00e-103___4.00e-96___2.00e-35___3.00e-24___2.00e-13___4.00e-07___5.00e-06	223	+	0	0.00732738	0	0.992673	0.00732738	621	1.0496	0.340844	0.933202	coding	3.74658
Cluster-9129.0	Cluster-9129.0_c23622_g1_i1	2650	3.36	10.28	2.03	2.21541e-37	9.61356e-36	174	185	283	19	16	30	3.77	0.28	597	59.2075	87.4372	Dynein_intermediate_chain_3__ciliary	-	-	-	537	58.7547	96.2756	AGAP011539-PA_(Fragment)	_tr_Anopheles_gambiae	-	-	-	-	-	-	COG2319___cd00200	1021-2031___1021-1422	6.00e-10___1.00e-05	743	+	0	0.043451	0	0.956549	0.043451	2013	1.0697	0.490346	0.999997	coding	8.38047
Cluster-8645.0	Cluster-8645.0_c24249_g2_i1	549	9.03	521.26	0.2	2.67538e-37	1.15924e-35	69	60	60	0	0	0	6.21	0.02	4466	78.6885	3.22436	Dynein_beta_chain__ciliary	-	-	-	281	79.235	51.6014	Dynein_beta_chain__ciliary_(Fragment)	_tr_Ceratitis_capitata	GO:0007018	microtubule-based_movement	GO:0003777	microtubule_motor_activity	GO:0030286	dynein_complex	pfam03028	3-434	6e-65	145	+	2	0.00598954	0	0.99401	0.00598954	384	0.9131	0.348939	0.602084	coding	1.8901
Cluster-11673.0	Cluster-11673.0_c23125_g2_i1	2039	-1.7	3.24	7.71	2.80567e-37	1.2139e-35	2990	2295	3366	8235	8222	11940	68.6	196.27	452	64.5905	97.5664	Protein_henna	1.14.16.1___1.14.16.4	Phenylalanine_4-monooxygenase.___Tryptophan_5-monooxygenase.	Amino-acid_degradation;_L-phenylalanine_degradation;_acetoacetate_and_fumarate_from_L-phenylalanine:_step_1/6	446	64.4434	98.2063	Putative_aromatic_amino_acid_hydroxylase	_sp_Drosophila_melanogaster	GO:0006559___GO:0007616___GO:0006909___GO:0042427	L-phenylalanine_catabolic_process___long-term_memory___phagocytosis___serotonin_biosynthetic_process	GO:0016597___GO:0005506___GO:0004505___GO:0004510	amino_acid_binding___iron_ion_binding___phenylalanine_4-monooxygenase_activity___tryptophan_5-monooxygenase_activity	GO:0005811	lipid_particle	TIGR01268___cd03347___pfam00351___TIGR01270___TIGR01269___cd03345___cd03346___cd00361___PRK11913___cd03348___COG3186___TIGR01267___cd04904___PRK14056___cd04880___PRK14055___cd04931___cd04929___cd04905___COG0077	522-1817___816-1733___816-1733___534-1814___531-1814___819-1712___816-1676___984-1652___912-1643___966-1643___948-1640___978-1640___564-785___1125-1676___570-782___1143-1565___519-761___564-755___564-782___531-782	0.00e+00___0.00e+00___0.00e+00___0.00e+00___9.00e-167___4.00e-166___5.00e-164___2.00e-125___9.00e-74___3.00e-53___2.00e-44___5.00e-39___2.00e-21___7.00e-20___3.00e-14___2.00e-13___7.00e-10___5.00e-09___2.00e-08___3.00e-08	448	+	2	0.0103519	0	0.989648	0.0103519	354	0.8551	-0.0585911	0.0473852	coding	5.54676
Cluster-12799.1	Cluster-12799.1_c21538_g1_i1	1828	-1.56	2.95	4.96	3.32519e-37	1.43655e-35	488	395	490	1148	1133	1940	11.63	28.85	486	64.6608	81.6872	Monocarboxylate_transporter_12	-	-	-	461	70.0766	95.4447	Putative_transmembrane_transport_(Fragment)	_tr_Corethrella_appendiculata	GO:0055085	transmembrane_transport	-	-	GO:0016021	integral_to_membrane	cd06174___cd06174___cd06174___pfam07690___pfam07690___TIGR00892___TIGR00890___TIGR00893___COG2807___TIGR00895___TIGR04259___COG2814___COG2223___pfam00083	504-1715___489-995___1200-1754___513-1610___492-923___444-1709___498-1022___582-1706___465-1709___648-1490___684-1022___495-1637___540-1025___486-995	6.00e-38___5.00e-19___4.00e-08___8.00e-35___6.00e-09___1.00e-33___3.00e-14___8.00e-13___4.00e-12___9.00e-10___1.00e-07___2.00e-07___3.00e-07___8.00e-06	443	+	2	0.000298299	0	0.999702	0.000298299	1305	1.0712	0.311966	0.999266	coding	3.06081
Cluster-8301.2	Cluster-8301.2_c20669_g1_i1	1029	-1.54	2.9	4.95	3.9596e-37	1.70811e-35	512	357	519	1207	1010	1993	19.77	57.38	261	72.3032	98.4674	Estradiol_17-beta-dehydrogenase_8	1.1.1.62___1.1.1.239	17-beta-estradiol_17-dehydrogenase.___3-alpha-(17-beta)-hydroxysteroid_dehydrogenase_(NAD(_)).	Lipid_metabolism;_fatty_acid_biosynthesis___Steroid_biosynthesis;_estrogen_biosynthesis	245	70.5539	98.7755	AGAP009633-PA	_tr_Anopheles_gambiae	-	-	GO:0016491	oxidoreductase_activity	-	-	cd05333___PRK05653___PRK05557___TIGR01830___cd05233___PRK12825___PRK12826___COG1028___PRK12824___TIGR01829___PRK07231___PRK05565___cd05362___PRK06138___PRK08217___PRK12829___PRK12939___cd05347___cd05358___cd05369	134-847___119-847___119-847___140-847___140-838___119-856___122-847___119-847___134-847___134-847___119-847___119-847___125-847___119-847___119-847___110-847___125-847___125-847___125-847___125-847	2.00e-108___8.00e-96___4.00e-93___2.00e-91___9.00e-81___5.00e-73___7.00e-72___6.00e-71___4.00e-65___3.00e-63___7.00e-62___4.00e-60___5.00e-59___1.00e-58___2.00e-58___5.00e-56___6.00e-56___2.00e-53___2.00e-52___1.00e-51	273	+	1	0.000897673	0	0.999102	0.000897673	732	1.1935	0.580871	0.98567	coding	3.7586
Cluster-3646.0	Cluster-3646.0_c24426_g1_i1	1124	-1.81	3.51	5.46	4.46401e-37	1.92287e-35	631	390	710	1935	1501	2782	27.55	84.22	241	57.6512	90.0415	Dihydropteridine_reductase	1.5.1.34	6_7-dihydropteridine_reductase.	-	225	58.1851	96.8889	Putative_dihydropteridine_reductase_dhpr/qdpr_(Fragment)	_tr_Psorophora_albipes	-	-	GO:0016491	oxidoreductase_activity	-	-	cd05334___PRK12828___cd05233___COG1028___PRK05653___cd05325	333-953___417-941___333-947___495-887___675-890___462-941	5.00e-106___2.00e-15___7.00e-14___5.00e-07___8.00e-07___6.00e-06	270	+	2	0.031566	0	0.968434	0.031566	705	1.2612	0.788547	0.989626	coding	4.68554
Cluster-18399.0	Cluster-18399.0_c20232_g1_i1	673	4.63	24.76	1.51	6.73713e-37	2.89776e-35	121	159	184	5	9	5	12.9	0.39	-	-	-	-	-	-	-	-	-	-	-	-	-	-	-	-	-	-	-	-	-	189	+	1	0.00385442	0	0.996146	0.00385442	483	1.1903	0.356255	0.877438	noncoding	-0.554122
Cluster-10970.0	Cluster-10970.0_c24830_g1_i1	1924	-1.65	3.15	6.61	8.33391e-37	3.57931e-35	1509	982	1662	3516	3315	6929	38.83	111.51	531	82.1726	99.435	Putative_aldehyde_dehydrogenase_family_7_member_A1_homolog	1.2.1.3	Aldehyde_dehydrogenase_(NAD(_)).	-	539	81.237	96.2894	AAEL011756-PA	_sp_Caenorhabditis_elegans	GO:0006081	cellular_aldehyde_metabolic_process	GO:0004029	aldehyde_dehydrogenase_(NAD)_activity	-	-	cd07130___cd07086___PLN02315___pfam00171___cd07078___COG1012___cd07131___cd07097___cd07103___cd07088___cd07104___cd07100___cd07124___cd07114___cd06534___cd07150___cd07106___cd07145___cd07093___cd07149	392-1819___392-1819___344-1852___413-1804___509-1810___404-1819___404-1819___392-1774___440-1774___413-1645___494-1786___509-1759___404-1813___437-1786___512-1810___443-1768___440-1810___440-1810___437-1810___443-1759	0.00e+00___0.00e+00___0.00e+00___8.00e-161___3.00e-153___1.00e-142___2.00e-134___5.00e-123___7.00e-108___2.00e-104___3.00e-104___9.00e-100___2.00e-97___2.00e-96___1.00e-95___4.00e-95___1.00e-94___6.00e-93___1.00e-92___2.00e-92	535	+	1	0.0158398	0	0.98416	0.0158398	1608	1.2536	0.507196	0.999979	coding	7.93628
Cluster-10704.0	Cluster-10702.0_c24022_g2_i1	378	-1.91	3.75	4.02	8.6584e-37	3.71322e-35	199	187	203	600	572	1197	2.74	7.98	-	-	-	-	-	-	-	-	-	-	-	-	-	-	-	-	-	-	-	-	-	44	-	0	0.902924	0	0.0970757	0.902924	102	0.9257	-0.713917	0.0130323	noncoding	-1.25845
Cluster-14139.0	Cluster-14139.0_c21190_g1_i1	1550	-2.54	5.83	2.59	8.92988e-37	3.82405e-35	56	46	50	242	270	405	1.4	7.31	-	-	-	-	-	-	-	1795	44.5161	13.2591	AAEL001939-PA	_tr_Aedes_aegypti	-	-	GO:0005524___GO:0003676	ATP_binding___nucleic_acid_binding	-	-	-	-	-	420	+	2	0.00411566	0	0.995884	0.00411566	1245	1.0423	0.400243	0.999242	coding	1.36324
Cluster-6823.0	Cluster-6823.0_c22396_g2_i1	638	-1.81	3.5	4.83	9.43424e-37	4.03414e-35	400	340	354	1020	1118	1886	29.32	88.08	96	40.4389	89.5833	Mitochondrial_import_inner_membrane_translocase_subunit_Tim13-B	-	-	-	90	42.3197	100	Uncharacterized_protein	_tr_Bombyx_mori	GO:0015031	protein_transport	GO:0046872	metal_ion_binding	GO:0005739	mitochondrion	pfam02953	176-328	4e-21	91	+	1	0.0142427	0	0.985757	0.0142427	273	0.9186	0.289049	0.307281	coding	0.547307
Cluster-18662.0	Cluster-18662.0_c24813_g3_i1	3693	-1.83	3.55	4.13	1.03946e-36	4.4383e-35	242	186	240	673	560	1312	2.91	8.89	479	31.6003	78.4969	M-phase_inducer_phosphatase	3.1.3.48	Protein-tyrosine-phosphatase.	-	595	41.4297	92.2689	M-phase_inducer_phosphatase_2	_tr_Culex_quinquefasciatus	-	-	GO:0004725	protein_tyrosine_phosphatase_activity	GO:0005622	intracellular	cd01530___COG5105___cd01443___smart00450___pfam00581___cd01531___cd00158	1851-2222___1812-2321___1851-2222___1920-2234___1920-2222___1851-2228___1926-2216	1.00e-48___1.00e-36___4.00e-20___2.00e-15___3.00e-10___2.00e-06___4.00e-06	678	+	2	0.00281182	0	0.997188	0.00281182	1935	0.8395	0.31856	0.999932	coding	4.49676
[truncated: 7,904 more rows]
