# Supplementary material for: De novo assembly and sex-specific transcriptome profiling in the sand fly Phlebotomus perniciosus (Diptera, Phlebotominae), a major Old World vector of Leishmania infantum
Source: BMC Genomics. 2015 Oct 23;16:847. doi: 10.1186/s12864-015-2088-x (PMC4619268; doi:10.1186/s12864-015-2088-x)
Supplement: Additional file 13: Tables S10. — GO term enrichment analysis of male- and female-biased PERNI transcripts with fold-change > 2. (XLS 47 kb) [file 12864_2015_2088_MOESM13_ESM.xls]

## Sheet: males_enriched_P<0.01
go_id	definition	division	pval	padj
GO:0004252	serine-type endopeptidase activity	MF	7.13674e-45	2.92606e-43
GO:0005576	extracellular region	CC	1.84922e-44	3.51352e-43
GO:0004222	metalloendopeptidase activity	MF	3.50145e-28	1.40058e-26
GO:0007586	digestion	BP	3.4942e-26	9.43433e-25
GO:0016021	integral to membrane	CC	2.8431e-16	5.11759e-15
GO:0042302	structural constituent of cuticle	MF	9.84413e-15	3.83921e-13
GO:0006030	chitin metabolic process	BP	1.33115e-13	3.461e-12
GO:0097264	self proteolysis	BP	4.86513e-13	1.21628e-11
GO:0008237	metallopeptidase activity	MF	1.13045e-12	4.2957e-11
GO:0008270	zinc ion binding	MF	7.00296e-12	2.5911e-10
GO:0030286	dynein complex	CC	2.03264e-11	3.45549e-10
GO:0020037	heme binding	MF	2.82515e-11	1.01706e-09
GO:0004177	aminopeptidase activity	MF	4.49519e-11	1.53427e-09
GO:0016705	oxidoreductase activity, acting on paired donors, with incorporation or reduction of molecular oxygen	MF	4.38364e-11	1.53427e-09
GO:0030054	cell junction	CC	1.61511e-10	2.58417e-09
GO:0004497	monooxygenase activity	MF	1.35383e-10	4.46764e-09
GO:0008061	chitin binding	MF	2.15374e-10	6.89197e-09
GO:0007018	microtubule-based movement	BP	6.22692e-10	1.49446e-08
GO:0003777	microtubule motor activity	MF	2.94722e-09	9.13637e-08
GO:0005506	iron ion binding	MF	3.21966e-09	9.65897e-08
GO:0005874	microtubule	CC	8.59757e-09	1.28963e-07
GO:0030239	myofibril assembly	BP	2.3023e-08	5.29528e-07
GO:0005215	transporter activity	MF	1.94e-08	5.62601e-07
GO:0043565	sequence-specific DNA binding	MF	2.00722e-08	5.62601e-07
GO:0005524	ATP binding	MF	2.93803e-07	7.93267e-06
GO:0019843	rRNA binding	MF	1.10629e-06	2.87636e-05
GO:0006355	regulation of transcription, DNA-dependent	BP	1.68022e-06	3.69649e-05
GO:0035556	intracellular signal transduction	BP	1.84247e-06	3.86918e-05
GO:0006730	one-carbon metabolic process	BP	3.13448e-06	6.26896e-05
GO:0045202	synapse	CC	9.59064e-06	0.000134269
GO:0006629	lipid metabolic process	BP	8.68509e-06	0.000165017
GO:0005249	voltage-gated potassium channel activity	MF	8.09955e-06	0.000202489
GO:0055085	transmembrane transport	BP	1.34236e-05	0.000241625
GO:0005615	extracellular space	CC	2.0407e-05	0.000265291
GO:0005887	integral to plasma membrane	CC	2.11146e-05	0.000265291
GO:0004970	ionotropic glutamate receptor activity	MF	1.19841e-05	0.000287619
GO:0006950	response to stress	BP	1.96595e-05	0.000334212
GO:0008076	voltage-gated potassium channel complex	CC	3.66395e-05	0.000403035
GO:0003774	motor activity	MF	1.96595e-05	0.00045217
GO:0016810	hydrolase activity, acting on carbon-nitrogen (but not peptide) bonds	MF	2.14704e-05	0.000472349
GO:0007517	muscle organ development	BP	3.03699e-05	0.000485918
GO:0007268	synaptic transmission	BP	3.7707e-05	0.000549593
GO:0045214	sarcomere organization	BP	3.66395e-05	0.000549593
GO:0005234	extracellular-glutamate-gated ion channel activity	MF	3.66395e-05	0.00076943
GO:0007269	neurotransmitter secretion	BP	9.42948e-05	0.00122583
GO:0005230	extracellular ligand-gated ion channel activity	MF	6.4546e-05	0.00129092
GO:0008021	synaptic vesicle	CC	0.000211914	0.00211914
GO:0003700	sequence-specific DNA binding transcription factor activity	MF	0.000113057	0.00214808
GO:0016887	ATPase activity	MF	0.000124212	0.00223582
GO:0045211	postsynaptic membrane	CC	0.000509193	0.00458274
GO:0048812	neuron projection morphogenesis	BP	0.000427236	0.00512683
GO:0051260	protein homooligomerization	BP	0.000427236	0.00512683
GO:0016459	myosin complex	CC	0.000788496	0.00630797
GO:0016020	membrane	CC	0.00119974	0.00839819
GO:0046872	metal ion binding	MF	0.000519681	0.00883458

## Sheet: females_enriched_P<0.01
go_id	definition	division	pval	padj
GO:0003735	structural constituent of ribosome	MF	1.08379e-118	6.6111e-117
GO:0005840	ribosome	CC	2.46572e-112	8.13687e-111
GO:0006412	translation	BP	1.05571e-104	4.11727e-103
GO:0005730	nucleolus	CC	4.93728e-47	1.57993e-45
GO:0003723	RNA binding	MF	2.20077e-37	1.32046e-35
GO:0006364	rRNA processing	BP	6.19652e-27	2.35468e-25
GO:0005524	ATP binding	MF	9.91722e-27	5.85116e-25
GO:0042254	ribosome biogenesis	BP	5.37754e-25	1.98969e-23
GO:0005739	mitochondrion	CC	1.03581e-24	3.211e-23
GO:0005634	nucleus	CC	1.25886e-20	3.77659e-19
GO:0006457	protein folding	BP	2.11951e-18	7.63025e-17
GO:0005737	cytoplasm	CC	1.55603e-17	4.5125e-16
GO:0003677	DNA binding	MF	2.46955e-15	1.43234e-13
GO:0001522	pseudouridine synthesis	BP	5.01448e-15	1.75507e-13
GO:0006270	DNA-dependent DNA replication initiation	BP	2.87475e-14	9.77415e-13
GO:0022008	neurogenesis	BP	4.64499e-14	1.53285e-12
GO:0046872	metal ion binding	MF	6.02592e-14	3.43478e-12
GO:0003743	translation initiation factor activity	MF	1.00669e-12	5.63749e-11
GO:0008168	methyltransferase activity	MF	1.60029e-12	8.80162e-11
GO:0003676	nucleic acid binding	MF	6.00605e-12	3.24326e-10
GO:0003746	translation elongation factor activity	MF	9.51856e-12	5.04484e-10
GO:0006260	DNA replication	BP	1.73093e-11	5.53898e-10
GO:0009982	pseudouridine synthase activity	MF	3.37147e-11	1.75316e-09
GO:0042555	MCM complex	CC	5.05201e-10	1.41456e-08
GO:0000166	nucleotide binding	MF	2.7802e-10	1.4179e-08
GO:0005832	chaperonin-containing T-complex	CC	9.00926e-10	2.4325e-08
GO:0006189	'de novo' IMP biosynthetic process	BP	9.00926e-10	2.79287e-08
GO:0015934	large ribosomal subunit	CC	2.20514e-09	5.73337e-08
GO:0004252	serine-type endopeptidase activity	MF	1.46783e-09	7.33915e-08
GO:0006446	regulation of translational initiation	BP	3.09671e-09	9.29013e-08
GO:0035999	tetrahydrofolate interconversion	BP	7.22931e-09	2.0965e-07
GO:0022627	cytosolic small ribosomal subunit	CC	4.10473e-08	1.02618e-06
GO:0006414	translational elongation	BP	3.70046e-08	1.03613e-06
GO:0005875	microtubule associated complex	CC	4.87382e-08	1.16972e-06
GO:0004855	xanthine oxidase activity	MF	3.70046e-08	1.81322e-06
GO:0015935	small ribosomal subunit	CC	1.12615e-07	2.59015e-06
GO:0090307	spindle assembly involved in mitosis	BP	1.12615e-07	3.04061e-06
GO:0006396	RNA processing	BP	1.36567e-07	3.55073e-06
GO:0019843	rRNA binding	MF	7.74657e-08	3.71835e-06
GO:0004854	xanthine dehydrogenase activity	MF	1.12615e-07	5.29291e-06
GO:0043022	ribosome binding	MF	1.12615e-07	5.29291e-06
GO:0043546	molybdopterin cofactor binding	MF	1.12615e-07	5.29291e-06
GO:0007052	mitotic spindle organization	BP	2.34635e-07	5.86587e-06
GO:0000022	mitotic spindle elongation	BP	2.49728e-07	5.99348e-06
GO:0005852	eukaryotic translation initiation factor 3 complex	CC	3.04746e-07	6.70442e-06
GO:0016282	eukaryotic 43S preinitiation complex	CC	3.04746e-07	6.70442e-06
GO:0033290	eukaryotic 48S preinitiation complex	CC	3.04746e-07	6.70442e-06
GO:0001731	formation of translation preinitiation complex	BP	3.04746e-07	7.00916e-06
GO:0048477	oogenesis	BP	4.29199e-07	9.44239e-06
GO:0005759	mitochondrial matrix	CC	5.16177e-07	9.80737e-06
GO:0000228	nuclear chromosome	CC	6.29975e-07	1.13395e-05
GO:0003899	DNA-directed RNA polymerase activity	MF	5.02913e-07	2.21282e-05
GO:0006281	DNA repair	BP	1.47703e-06	3.10176e-05
GO:0008033	tRNA processing	BP	1.87926e-06	3.75852e-05
GO:0050660	flavin adenine dinucleotide binding	MF	1.47703e-06	6.35122e-05
GO:0008762	UDP-N-acetylmuramate dehydrogenase activity	MF	1.67749e-06	7.04545e-05
GO:0003678	DNA helicase activity	MF	2.45244e-06	0.00010055
GO:0006200	ATP catabolic process	BP	8.79206e-06	0.000167049
GO:0016491	oxidoreductase activity	MF	5.08974e-06	0.000203589
GO:0004004	ATP-dependent RNA helicase activity	MF	6.85311e-06	0.000267271
GO:0006351	transcription, DNA-dependent	BP	2.29128e-05	0.00041243
GO:0030151	molybdenum ion binding	MF	1.13746e-05	0.000432233
GO:0032508	DNA duplex unwinding	BP	3.75868e-05	0.000638975
GO:0008408	3'-5' exonuclease activity	MF	3.63181e-05	0.00134377
GO:0004386	helicase activity	MF	4.89402e-05	0.00176185
GO:0003887	DNA-directed DNA polymerase activity	MF	5.55781e-05	0.00194523
GO:0008270	zinc ion binding	MF	6.22724e-05	0.00211726
GO:0005525	GTP binding	MF	8.48797e-05	0.00275455
GO:0030170	pyridoxal phosphate binding	MF	8.34711e-05	0.00275455
GO:0007095	mitotic cell cycle G2/M transition DNA damage checkpoint	BP	0.000212792	0.00340467
GO:0016787	hydrolase activity	MF	0.000118986	0.00368858
GO:0017056	structural constituent of nuclear pore	MF	0.000148769	0.00446307
GO:0000287	magnesium ion binding	MF	0.000154066	0.00446791
GO:0003824	catalytic activity	MF	0.000175087	0.00490243
GO:0005743	mitochondrial inner membrane	CC	0.000334475	0.00568607
GO:0007076	mitotic chromosome condensation	BP	0.000384196	0.00576293
GO:0005576	extracellular region	CC	0.00043745	0.00686675
GO:0030529	ribonucleoprotein complex	CC	0.000429172	0.00686675
GO:0005506	iron ion binding	MF	0.000258002	0.00696606
GO:0004177	aminopeptidase activity	MF	0.000283283	0.00736537
