# Supplementary material for: De novo assembly and sex-specific transcriptome profiling in the sand fly Phlebotomus perniciosus (Diptera, Phlebotominae), a major Old World vector of Leishmania infantum
Source: BMC Genomics. 2015 Oct 23;16:847. doi: 10.1186/s12864-015-2088-x (PMC4619268; doi:10.1186/s12864-015-2088-x)
Supplement: Additional file 15: Table S11. — Selected PERNI transcripts for semi-quantitative PCR validation of the sex-biased expression. (XLS 51 kb) [file 12864_2015_2088_MOESM15_ESM.xls]

## Sheet: Foglio1
id	exp. amp. size (bp)	amplification	sex-specific alternative splicing	length (bp)	PERNI transcript	logFC	FC	PValue	FDR	FPKM_M	FPKM_F	annotation
F1	448	YES	NO	1193	Cluster-5195.0_c20327_g2_i1	-9.18	579.07	0	0	0.3	161.04	Tenascin-X
F2	484	YES	NO	2495	Cluster-5919.0_c22666_g1_i1	-6.09	67.94	0	0	2.16	140.93	Cytoplasmic_polyadenylation_element-binding_protein_1-A
F3	376	YES	NO	639	Cluster-6447.0_c21617_g2_i2	-7.71	209.79	0	0	1.42	323.99	-
F4	265	YES	YES	394	Cluster-7890.0_c24385_g4_i1	-9.77	871.91	0	0	1.03	684.23	-
F5	456	YES	NO	2141	Cluster-8905.0_c25612_g1_i1	-9.12	557.12	0	0	0.18	109.05	Phenoloxidase_subunit_1
F6	350	YES	NO	551	Cluster-9406.0_c20052_g2_i2	-9.94	981.99	0	0	0.35	327.92	-
F7	514	YES	NO	2363	Cluster-10102.0_c25973_g1_i1	-8.18	290.29	0	0	0.45	114.59	Phenoloxidase_2
F8	618	YES	NO	2745	Cluster-10935.0_c26566_g2_i1	-6.98	125.87	0	0	1.17	135.9	Chorion_peroxidase
F9	393	YES	NO	1410	Cluster-13708.0_c22685_g1_i1	-7.83	228.23	0	0	1.51	323.53	-
F10	387	YES	NO	5890	Cluster-13921.0_c27155_g1_i2	-7.08	135.75	0	0	1.96	242.8	Putative_vitellogenin_receptor
F11	479	YES	NO	1868	Cluster-22809.1_c24812_g3_i2	-7.02	129.4	0	0	2.04	230.69	-
M1	452	YES	YES	801	Cluster-974.0_c22189_g5_i1	9.5	724.62	0	0	502.1	0.46	-
M2	274	YES	NO	439	Cluster-1113.0_c19344_g1_i1	11.14	2258.42	0	0	2804.46	1.02	-
M3	352	YES	NO	463	Cluster-4208.0_c2521_g1_i1	12.06	4255.23	0	0	359.84	0.06	-
M4	222	YES	NO	501	Cluster-4667.0_c18936_g1_i2	12.08	4334.4	0	0	345.81	0.07	-
M5a	300	YES	YES	588	Cluster-10369.1_c19338_g1_i2	11.55	2994.48	0	0	222.47	0.06	-
M5b	421	YES	NO	467	Cluster-10369.0_c19338_g1_i1	11.66	3245.82	0	0	957.87	0.25	-
M6	451	YES	YES	655	Cluster-10940.0_c19832_g1_i1	11.44	2778.49	0	0	1423.53	0.35	-
M7	222	YES	NO	441	Cluster-13701.0_c25057_g1_i1	8.93	486.74	0	0	451.07	0.98	-
M8	190	YES	YES	443	Cluster-14619.0_c18223_g1_i1	11.15	2269.41	0	0	1063.61	0.42	-
M9	401	YES	YES	677	Cluster-14206.1_c26283_g2_i2	8.81	448.08	0	0	424.44	0.19	-
M10	452	YES	NO	907	Cluster-14958.5_c24390_g1_i8	10.57	1515.64	0	0	130.15	0.07	-
M11	479	NO	---	556	Cluster-16764.0_c23847_g5_i1	10.17	1148.94	0	0	256.06	0.21	-
M12	303	YES	NO	538	Cluster-16783.0_c27581_g1_i1	11.28	2495.07	0	0	1406.79	0.54	-
M13	264	YES	NO	489	Cluster-18041.1_c24390_g4_i1	11.35	2616.66	0	0	299.62	0.05	-
M14	250	YES	NO	537	Cluster-18041.0_c24390_g2_i1	11.54	2978.11	0	0	224.2	0.04	-
M15	240	YES	YES	447	Cluster-18862.0_c3474_g1_i1	10.99	2031.83	0	0	790.97	0.3	-
M16	382	NO	---	2028	Cluster-19094.0_c24597_g1_i3	10.08	1079.53	0	0	540.03	0.41	Glycerol_kinase
M17	378	YES	YES	875	Cluster-19669.0_c22663_g1_i6	11.22	2388.5	0	0	270.71	0.05	-
M18	390	NO	---	731	Cluster-20826.0_c22095_g1_i4	12.62	6288.96	0	0	258.98	0.05	-
M19	398	YES	YES	893	Cluster-22111.0_c19456_g1_i1	10.92	1930.96	0	0	103.28	0.04	Trypsin_3A1
