# Supplementary material for: De novo assembly and sex-specific transcriptome profiling in the sand fly Phlebotomus perniciosus (Diptera, Phlebotominae), a major Old World vector of Leishmania infantum
Source: BMC Genomics. 2015 Oct 23;16:847. doi: 10.1186/s12864-015-2088-x (PMC4619268; doi:10.1186/s12864-015-2088-x)
Supplement: Additional file 17: Table S12. — Pair-wise Ka/Ks calculation between P. perniciosus and P. papatasi and P. perniciosus and L. longipalpis set of orthologs. (XLS 2344 kb) [file 12864_2015_2088_MOESM17_ESM.xls]

## Sheet: perni_papa
Sequence	Method	Ka	Ks	Ka/Ks	P-Value (Fisher)	Length	S-Sites	N-Sites	Substitutions	S-Substitutions	N-Substitutions
Cluster-16947.1--c24077.g8.i2.m-PPATMP007413-RA.m	YN	1.33277	1.6773	0.794588	0.387817	783	189.704	593.296	493	124.197	368.803
Cluster-22098.0--c26075.g3.i1.m-PPATMP008134-RA.m	YN	1.36023	1.99811	0.680759	0.00561201	1716	411.388	1304.61	1100	287.049	812.951
Cluster-4848.0--c21726.g1.i1.m-PPATMP000948-RA.m	YN	0.857006	1.71191	0.500615	3.44927e-05	750	203.794	546.206	414	137.252	276.748
Cluster-6956.0--c20738.g1.i2.m-PPATMP003900-RA.m	YN	0.839952	1.74822	0.480461	8.48511e-07	1068	254.552	813.448	581	172.356	408.644
Cluster-16571.2--c19561.g1.i1.m-PPATMP003149-RA.m	YN	0.91321	1.91292	0.477389	0.000578689	606	136.85	469.15	341	94.6281	246.372
Cluster-9599.0--c18966.g1.i1.m-PPATMP006926-RA.m	YN	0.799577	1.73437	0.461019	0.0648643	558	142.478	415.522	282	81.9753	200.025
Cluster-9028.0--c23805.g5.i1.m-PPATMP010718-RA.m	YN	1.08836	2.46232	0.442004	2.20716e-05	1014	240.958	773.042	614	173.939	440.061
Cluster-3839.0--c25571.g1.i1.m-PPATMP003227-RA.m	YN	0.681994	1.6391	0.416078	3.14168e-13	1554	348.279	1205.72	769	231.843	537.157
Cluster-13280.1--c26549.g2.i1.m-PPATMP001810-RA.m	YN	1.05154	2.66876	0.394017	2.23276e-22	4707	983.811	3723.19	2803	716.84	2086.16
Cluster-9554.0--c26790.g1.i1.m-PPATMP000160-RA.m	YN	0.913173	2.3262	0.39256	1.1425e-23	3810	833.068	2976.93	2159	596.699	1562.3
Cluster-20571.0--c20237.g1.i2.m-PPATMP006667-RA.m	YN	0.626107	1.62082	0.38629	4.5893e-08	696	174.653	521.347	337	115.9	221.1
Cluster-11861.0--c5844.g1.i1.m-PPATMP002400-RA.m	YN	0.757198	1.96706	0.384939	4.25097e-08	849	190.043	658.957	444	132.184	311.816
Cluster-19563.0--c17833.g2.i1.m-PPATMP005854-RA.m	YN	0.572295	1.50695	0.37977	3.0901e-06	453	109.831	343.169	208	71.3283	136.672
Cluster-6424.0--c26998.g1.i1.m-PPATMP010338-RA.m	YN	0.634698	1.70559	0.372128	4.03066e-08	633	163.856	469.144	310	110.248	199.752
Cluster-1153.0--c17782.g1.i1.m-PPATMP007493-RA.m	YN	0.970312	2.69601	0.359906	2.13471e-05	690	147.82	542.18	399	107.82	291.18
Cluster-5889.0--c22496.g3.i2.m-PPATMP004999-RA.m	YN	0.290467	0.816324	0.355822	1.17129e-14	1335	365.252	969.748	401	168.068	232.932
Cluster-772.0--c22519.g2.i1.m-PPATMP007020-RA.m	YN	1.07665	3.05984	0.351864	1.37725e-07	1206	290.445	915.555	734	214.15	519.85
Cluster-14739.0--c26391.g2.i1.m-PPATMP010685-RA.m	YN	0.195225	0.55719	0.350374	7.93171e-22	2166	590.263	1575.74	490	219.647	270.353
Cluster-12407.0--c22694.g2.i1.m-PPATMP010692-RA.m	YN	0.527181	1.5916	0.331226	8.57588e-14	927	221.271	705.729	412	146.076	265.924
Cluster-12603.0--c16858.g2.i1.m-PPATMP005029-RA.m	YN	0.400064	1.22672	0.326125	4.2483e-09	483	129.91	353.09	187	78.4496	108.55
Cluster-11408.0--c21518.g1.i1.m-PPATMP006027-RA.m	YN	0.325933	1.00403	0.324624	1.61217e-10	747	207.704	539.296	249	106.829	142.171
Cluster-21882.0--c22780.g1.i2.m-PPATMP004509-RA.m	YN	0.143472	0.447241	0.320795	1.15651e-27	2664	686.668	1977.33	480	222.332	257.668
Cluster-3434.0--c21626.g1.i1.m-PPATMP002300-RA.m	YN	0.537051	1.68337	0.319033	1.14792e-05	330	70.2445	259.755	146	47.1	98.9
Cluster-16813.0--c23790.g1.i1.m-PPATMP001498-RA.m	YN	0.471645	1.53545	0.307172	5.85415e-19	1164	273.423	890.577	489	178.595	310.405
Cluster-17354.4--c23381.g2.i1.m-PPATMP011083-RA.m	YN	0.619308	2.03515	0.304306	1.66658e-24	1797	427.09	1369.91	876	299.08	576.92
Cluster-5669.0--c22643.g2.i1.m-PPATMP009289-RA.m	YN	0.551425	1.83159	0.301064	5.29203e-15	996	222.347	773.653	453	152.256	300.744
Cluster-11872.0--c24933.g2.i2.m-PPATMP002297-RA.m	YN	0.131787	0.442512	0.297816	5.53962e-07	552	127.669	424.331	92	40.7551	51.2449
Cluster-12940.3--c24228.g2.i8.m-PPATMP006244-RA.m	YN	0.485603	1.65881	0.292742	7.1264e-07	369	78.9826	290.017	156	52.7499	103.25
Cluster-21744.0--c21591.g2.i2.m-PPATMP010280-RA.m	YN	1.19617	4.11147	0.290936	1.14922e-10	1104	240.317	863.683	706	194.941	511.059
Cluster-19320.0--c22481.g1.i1.m-PPATMP000216-RA.m	YN	0.486873	1.67907	0.289966	1.06831e-32	1893	478.957	1414.04	826	320.928	505.072
Cluster-14346.0--c23923.g7.i1.m-PPATMP003336-RA.m	YN	0.135714	0.469179	0.289258	2.60779e-11	834	217.006	616.994	149	72.6747	76.3253
Cluster-8875.0--c26654.g3.i1.m-PPATMP003526-RA.m	YN	0.483089	1.67912	0.287704	1.19097e-07	360	92.9231	267.077	157	62.2643	94.7357
Cluster-16934.1--c21238.g2.i3.m-PPATMP003049-RA.m	YN	0.246957	0.867443	0.284695	1.66489e-10	549	149.352	399.648	157	73.0606	83.9394
Cluster-1365.0--c26936.g4.i1.m-PPATMP005010-RA.m	YN	0.406797	1.43158	0.28416	3.85836e-12	630	144.004	485.996	244	91.9903	152.01
Cluster-19405.0--c24980.g4.i1.m-PPATMP010919-RA.m	YN	0.463294	1.66756	0.277828	7.07678e-12	870	230.528	639.472	360	139.337	220.663
Cluster-10272.0--c24987.g2.i2.m-PPATMP001306-RA.m	YN	0.785722	2.87169	0.273609	6.353e-21	1833	461.85	1371.15	1006	338.86	667.14
Cluster-22276.2--c25463.g1.i4.m-PPATMP001348-RA.m	YN	0.750599	2.75051	0.272894	4.96719e-16	1674	432.711	1241.29	890	301.483	588.517
Cluster-5676.0--c19249.g1.i1.m-PPATMP000039-RA.m	YN	0.292282	1.07271	0.272471	1.65043e-12	612	170.205	441.795	199	92.262	106.738
Cluster-18130.0--c19948.g2.i1.m-PPATMP006067-RA.m	YN	0.252279	0.927624	0.271963	6.4193e-11	531	134.349	396.651	154	69.1174	84.8826
Cluster-8681.0--c20932.g3.i1.m-PPATMP004315-RA.m	YN	0.422335	1.57359	0.26839	7.82101e-17	819	196.809	622.191	330	129.498	200.502
Cluster-17054.1--c22782.g1.i2.m-PPATMP002493-RA.m	YN	0.882273	3.28956	0.268204	4.21595e-10	399	80.3253	318.675	233	70.2667	162.733
Cluster-19510.0--c19972.g1.i1.m-PPATMP001577-RA.m	YN	0.404122	1.51039	0.267562	8.41368e-12	534	130.516	403.484	210	84.8217	125.178
Cluster-18025.0--c21834.g1.i2.m-PPATMP000199-RA.m	YN	0.999192	3.73903	0.267233	2.82079e-15	726	146.259	579.741	445	128.945	316.055
Cluster-14417.0--c24968.g2.i9.m-PPATMP002839-RA.m	YN	0.188091	0.704096	0.267138	7.6348e-25	1530	373.19	1156.81	355	162.726	192.274
Cluster-15128.0--c22516.g1.i1.m-PPATMP003582-RA.m	YN	0.864576	3.29922	0.262055	5.87742e-15	1656	337.913	1318.09	921	250.32	670.68
Cluster-17948.0--c24398.g1.i2.m-PPATMP005803-RA.m	YN	0.542069	2.09926	0.258219	6.86815e-22	1290	283.773	1006.23	586	199.875	386.125
Cluster-20652.0--c20600.g1.i1.m-PPATMP007709-RA.m	YN	0.358185	1.38846	0.257973	4.04154e-09	345	97.9806	247.019	132	61.9455	70.0545
Cluster-8428.0--c20462.g1.i1.m-PPATMP007463-RA.m	YN	0.998356	3.92113	0.254609	7.23457e-10	777	186.451	590.549	471	147.784	323.216
Cluster-14774.0--c22615.g1.i1.m-PPATMP009901-RA.m	YN	0.365757	1.43797	0.254357	1.67923e-21	933	231.491	701.509	349	148.096	200.904
Cluster-5836.0--c25465.g1.i2.m-PPATMP002117-RA.m	YN	0.194968	0.76898	0.253542	2.6529e-34	1989	445.723	1543.28	471	206.824	264.176
Cluster-9842.0--c23403.g1.i3.m-PPATMP003343-RA.m	YN	0.764728	3.03439	0.25202	1.60656e-08	297	57.1599	239.84	164	49.8442	114.156
Cluster-22002.1--c26537.g3.i6.m-PPATMP002235-RA.m	YN	1.00441	4.03747	0.248773	4.09225e-19	1002	217.739	784.261	619	188.079	430.921
Cluster-20824.0--c21451.g1.i1.m-PPATMP004535-RA.m	YN	0.531832	2.14795	0.247599	5.748e-08	783	207.409	575.591	341	123.408	217.592
Cluster-20110.2--c22389.g1.i1.m-PPATMP009225-RA.m	YN	0.396598	1.62263	0.244417	5.59745e-33	1488	356.461	1131.54	584	236.622	347.378
Cluster-11090.0--c23953.g1.i1.m-PPATMP002313-RA.m	YN	0.7928	3.31711	0.239003	5.82543e-09	654	167.711	486.289	362	124.274	237.726
Cluster-1071.0--c19923.g1.i1.m-PPATMP009160-RA.m	YN	1.06195	4.46461	0.23786	4.06971e-10	1521	353.315	1167.69	925	264.298	660.702
Cluster-12770.0--c23943.g3.i1.m-PPATMP002429-RA.m	YN	0.233732	0.997795	0.234249	9.75524e-35	1659	441.979	1217.02	473	228.926	244.074
Cluster-17338.1--c14919.g1.i1.m-PPATMP009340-RA.m	YN	0.229708	0.991543	0.231667	2.19094e-13	522	160.279	361.721	155	83.6426	71.3574
Cluster-22361.0--c24546.g8.i1.m-PPATMP006605-RA.m	YN	0.181742	0.786677	0.231025	3.36045e-26	1245	338.634	906.366	301	155.159	145.841
Cluster-13182.0--c21487.g2.i1.m-PPATMP005630-RA.m	YN	0.158823	0.68835	0.23073	1.22186e-13	639	164.249	474.751	138	70.0773	67.9227
Cluster-22074.4--c22808.g1.i1.m-PPATMP002549-RA.m	YN	0.0902757	0.392575	0.229958	1.56145e-06	390	104.916	285.084	54	29.8745	24.1255
Cluster-16202.2--c23240.g1.i5.m-PPATMP001522-RA.m	YN	0.638023	2.77801	0.229669	2.4254e-09	528	122.427	405.573	263	89.5591	173.441
Cluster-20286.0--c25031.g1.i1.m-PPATMP004141-RA.m	YN	0.222725	0.972827	0.228946	3.95688e-23	1101	260.19	840.81	296	134.313	161.687
Cluster-19041.0--c19588.g2.i1.m-PPATMP002836-RA.m	YN	0.804048	3.51501	0.228747	2.27019e-11	516	108.493	407.507	290	90.7371	199.263
Cluster-21666.1--c23938.g5.i3.m-PPATMP004829-RA.m	YN	0.754228	3.30635	0.228115	1.08524e-08	342	82.1435	259.857	190	67.0373	122.963
Cluster-19253.0--c19738.g1.i1.m-PPATMP003527-RA.m	YN	0.149876	0.657531	0.227937	6.0957e-07	315	80.7143	234.286	64	32.1941	31.8059
Cluster-16362.1--c27046.g2.i1.m-PPATMP004596-RA.m	YN	0.320557	1.41655	0.226294	1.75488e-25	1026	236.552	789.448	356	150.578	205.422
Cluster-1346.0--c20509.g1.i1.m-PPATMP008437-RA.m	YN	0.385544	1.70622	0.225964	8.02159e-21	879	198.058	680.942	338	133.273	204.727
Cluster-6227.0--c19393.g1.i1.m-PPATMP002354-RA.m	YN	0.196297	0.871138	0.225334	3.21479e-07	309	73.6183	235.382	76	35.4228	40.5772
Cluster-21891.0--c19317.g1.i1.m-PPATMP004311-RA.m	YN	0.0595575	0.264911	0.224821	7.44649e-06	357	102.475	254.525	37	22.5166	14.4834
Cluster-21229.1--c23458.g4.i14.m-PPATMP001481-RA.m	YN	0.937643	4.17611	0.224525	5.98321e-20	1149	261.948	887.052	692	218.931	473.069
Cluster-4092.0--c22413.g1.i1.m-PPATMP008349-RA.m	YN	0.245865	1.09728	0.224067	2.91367e-19	840	222.196	617.804	249	119.75	129.25
Cluster-12927.0--c20862.g1.i1.m-PPATMP001827-RA.m	YN	0.377401	1.68539	0.223925	7.77968e-19	714	176.311	537.689	276	118.256	157.744
Cluster-16647.1--c22255.g2.i1.m-PPATMP003737-RA.m	YN	0.264919	1.18352	0.22384	4.07762e-40	2037	503.149	1533.85	615	273.384	341.616
Cluster-11054.0--c23135.g1.i1.m-PPATMP006922-RA.m	YN	0.370679	1.66499	0.222631	1.55286e-42	1758	411.306	1346.69	666	274.976	391.024
Cluster-10535.0--c9505.g1.i1.m-PPATMP006058-RA.m	YN	0.18981	0.861305	0.220375	7.01954e-13	588	165.657	422.343	147	76.4755	70.5245
Cluster-18538.0--c19946.g1.i2.m-PPATMP010245-RA.m	YN	0.286788	1.30649	0.219511	5.78834e-09	369	91.7011	277.299	118	52.0917	65.9083
Cluster-17046.0--c20648.g1.i1.m-PPATMP000998-RA.m	YN	0.317388	1.44695	0.219349	1.97489e-16	753	190.797	562.203	257	112.246	144.754
Cluster-9414.0--c21678.g1.i1.m-PPATMP010594-RA.m	YN	0.258967	1.18806	0.217975	5.19952e-12	588	149.323	438.677	174	78.2164	95.7836
Cluster-15170.0--c7002.g2.i1.m-PPATMP003698-RA.m	YN	0.545277	2.52996	0.215528	2.07002e-15	711	178.301	532.699	335	129.142	205.858
Cluster-2251.0--c26637.g2.i2.m-PPATMP007844-RA.m	YN	0.211582	0.981835	0.215496	5.05981e-41	1764	470.162	1293.84	481	242.913	238.087
Cluster-17933.0--c24027.g6.i1.m-PPATMP007025-RA.m	YN	0.958837	4.45671	0.215145	2.05965e-23	1728	380.803	1347.2	1032	308.682	723.318
Cluster-5123.0--c19586.g1.i1.m-PPATMP010504-RA.m	YN	0.378419	1.77684	0.212973	4.19465e-18	699	159.885	539.115	268	108.694	159.306
Cluster-15614.0--c17234.g2.i1.m-PPATMP007407-RA.m	YN	0.268489	1.26631	0.212024	5.96482e-11	357	88.0168	268.983	114	53.8127	60.1873
Cluster-18211.0--c23236.g1.i1.m-PPATMP005118-RA.m	YN	0.732693	3.45782	0.211895	2.69535e-09	423	100.527	322.473	229	79.5934	149.407
Cluster-17792.0--c18798.g1.i1.m-PPATMP009454-RA.m	YN	0.139778	0.667644	0.20936	2.23001e-07	342	81.8147	260.185	66	32.8684	33.1316
Cluster-13100.0--c21594.g1.i1.m-PPATMP007588-RA.m	YN	0.326247	1.55868	0.209309	3.02379e-26	1269	354.507	914.493	449	207.676	241.324
Cluster-17351.0--c22665.g1.i2.m-PPATMP000148-RA.m	YN	0.125342	0.604698	0.207281	8.15927e-19	834	216.643	617.357	159	87.8048	71.1952
Cluster-11555.0--c21760.g1.i1.m-PPATMP009973-RA.m	YN	0.725919	3.50226	0.207272	1.64708e-14	507	106.663	400.337	277	91.7299	185.27
Cluster-14559.0--c22533.g1.i1.m-PPATMP005150-RA.m	YN	0.871863	4.21939	0.206632	1.51919e-16	1287	277.509	1009.49	732	216.455	515.545
Cluster-6605.0--c20489.g1.i1.m-PPATMP005652-RA.m	YN	0.558917	2.7054	0.206593	2.59522e-26	1404	308.046	1095.95	654	224.767	429.233
Cluster-19585.0--c25263.g1.i1.m-PPATMP002173-RA.m	YN	0.887802	4.3245	0.205296	4.74374e-17	1719	423.901	1295.1	989	316.93	672.07
Cluster-21270.0--c23890.g1.i1.m-PPATMP005415-RA.m	YN	0.730458	3.56085	0.205136	5.49681e-15	1029	243.523	785.477	546	181.058	364.942
Cluster-11482.0--c16677.g1.i1.m-PPATMP008135-RA.m	YN	0.227359	1.11221	0.20442	4.3093e-12	486	138.297	347.703	140	71.8149	68.1851
Cluster-6574.0--c20189.g1.i1.m-PPATMP000687-RA.m	YN	0.477407	2.33702	0.20428	1.62605e-26	1191	269.118	921.882	517	192.891	324.109
Cluster-15171.0--c23596.g2.i2.m-PPATMP003137-RA.m	YN	0.125745	0.618579	0.203281	3.05258e-07	312	76.6871	235.313	57	29.7966	27.2034
Cluster-17758.0--c27015.g1.i2.m-PPATMP005999-RA.m	YN	1.03949	5.11441	0.203248	1.46645e-29	3711	915.265	2795.74	2265	699.848	1565.15
Cluster-20223.0--c27374.g1.i3.m-PPATMP002744-RA.m	YN	0.122562	0.610016	0.200917	1.57965e-30	1497	335.815	1161.18	267	135.85	131.15
Cluster-1801.0--c19175.g1.i1.m-PPATMP009148-RA.m	YN	0.790079	3.96052	0.199489	1.20431e-11	852	196.507	655.493	467	148.152	318.848
Cluster-20682.0--c19802.g1.i1.m-PPATMP003941-RA.m	YN	0.151096	0.759183	0.199024	7.29065e-17	651	173.722	477.278	145	79.9098	65.0902
Cluster-14953.0--c23067.g1.i1.m-PPATMP007461-RA.m	YN	0.462847	2.32668	0.19893	6.65089e-46	1881	470.66	1410.34	822	337.129	484.871
Cluster-11035.1--c21400.g1.i2.m-PPATMP009653-RA.m	YN	0.677176	3.40758	0.198726	2.07126e-13	495	94.0142	400.986	255	79.0739	175.926
Cluster-16930.0--c20690.g2.i1.m-PPATMP000711-RA.m	YN	0.39264	1.97717	0.198587	5.6242e-11	615	141.101	473.899	231	86.7056	144.294
Cluster-2214.0--c20847.g3.i1.m-PPATMP005597-RA.m	YN	0.0789121	0.39768	0.198431	1.70578e-07	336	105.875	230.125	49	31.7857	17.2143
Cluster-9573.0--c23830.g1.i2.m-PPATMP004456-RA.m	YN	0.30432	1.53674	0.19803	8.87478e-80	2817	677.072	2139.93	976	442.366	533.634
Cluster-10106.0--c20225.g1.i3.m-PPATMP008198-RA.m	YN	0.277631	1.40315	0.197863	1.51355e-10	384	104.378	279.622	125	60.2038	64.7962
Cluster-15943.0--c26657.g1.i2.m-PPATMP004076-RA.m	YN	0.811864	4.12035	0.197038	3.42107e-13	948	243.18	704.82	534	184.652	349.348
Cluster-6474.0--c14650.g1.i1.m-PPATMP003880-RA.m	YN	0.342193	1.74079	0.196573	7.16171e-09	381	90.8333	290.167	135	55.49	79.51
Cluster-22545.4--c22076.g4.i3.m-PPATMP007571-RA.m	YN	0.774932	3.95126	0.196123	5.83079e-13	813	194.096	618.904	447	149.313	297.687
Cluster-9365.0--c23169.g1.i1.m-PPATMP009466-RA.m	YN	0.342128	1.74934	0.195576	4.25157e-24	873	194.866	678.134	318	131.965	186.035
Cluster-3218.0--c19677.g1.i1.m-PPATMP009485-RA.m	YN	0.394685	2.0388	0.193587	1.58117e-10	570	130.329	439.671	214	80.0131	133.987
Cluster-17356.0--c19910.g1.i1.m-PPATMP009505-RA.m	YN	0.124383	0.643281	0.193357	4.86315e-15	639	188.256	450.744	126	74.5418	51.4582
Cluster-8455.0--c23536.g10.i1.m-PPATMP010059-RA.m	YN	0.306268	1.58584	0.193127	5.24067e-48	1716	381.742	1334.26	586	251.75	334.25
Cluster-18830.0--c26203.g2.i2.m-PPATMP003409-RA.m	YN	0.42936	2.2314	0.192417	4.58864e-65	2625	620.424	2004.58	1095	441.57	653.43
Cluster-13709.0--c23815.g4.i1.m-PPATMP001632-RA.m	YN	0.0988079	0.5148	0.191935	3.81663e-13	612	159.409	452.591	98	56.194	41.806
Cluster-18367.0--c19096.g1.i1.m-PPATMP008646-RA.m	YN	0.31868	1.6618	0.191768	1.2847e-28	918	232.102	685.898	333	155.09	177.91
Cluster-5279.0--c22315.g1.i1.m-PPATMP010495-RA.m	YN	0.156664	0.820725	0.190885	3.6596e-18	627	172.884	454.116	148	83.8249	64.1751
Cluster-11956.1--c24499.g1.i8.m-PPATMP004745-RA.m	YN	0.100414	0.526585	0.190688	2.69765e-33	1584	411.123	1172.88	260	149.88	110.12
Cluster-1622.0--c19313.g2.i1.m-PPATMP000147-RA.m	YN	0.625057	3.28365	0.190354	1.99071e-13	744	170.806	573.194	369	126.497	242.503
Cluster-15969.0--c14766.g1.i1.m-PPATMP010602-RA.m	YN	0.30908	1.62533	0.190164	2.89603e-14	654	160.23	493.77	218	93.2098	124.79
Cluster-8684.2--c25204.g4.i6.m-PPATMP009314-RA.m	YN	0.137552	0.726716	0.189279	5.55281e-29	1206	326.28	879.72	252	141.674	110.326
Cluster-9570.1--c23510.g4.i2.m-PPATMP004157-RA.m	YN	0.66952	3.55278	0.18845	2.27184e-18	1065	273.14	791.86	553	203.06	349.94
Cluster-19742.1--c23720.g10.i4.m-PPATMP007320-RA.m	YN	0.834876	4.44626	0.187771	7.29808e-32	1770	375.531	1394.47	1007	309.541	697.459
Cluster-15522.1--c23998.g5.i2.m-PPATMP005023-RA.m	YN	0.241425	1.2877	0.187486	4.25419e-21	762	187.765	574.235	227	108.671	118.329
Cluster-21273.0--c21098.g1.i1.m-PPATMP004131-RA.m	YN	0.84661	4.52215	0.187214	1.85247e-35	2043	415.52	1627.48	1166	344.115	821.885
Cluster-9984.0--c24993.g3.i1.m-PPATMP009041-RA.m	YN	0.0883185	0.472747	0.18682	3.15035e-13	690	157.346	532.654	96	51.6557	44.3443
Cluster-12040.0--c22736.g1.i1.m-PPATMP003592-RA.m	YN	0.345353	1.84971	0.186706	7.07837e-34	1167	273.029	893.971	434	187.387	246.613
Cluster-20525.0--c19554.g1.i1.m-PPATMP007449-RA.m	YN	0.187448	1.00448	0.186612	3.26398e-10	324	85.3944	238.606	84	44.6786	39.3214
Cluster-18366.0--c21893.g1.i1.m-PPATMP006348-RA.m	YN	0.302521	1.62786	0.185839	3.36765e-21	882	225.731	656.269	298	135.575	162.425
Cluster-7319.0--c22698.g7.i2.m-PPATMP007331-RA.m	YN	0.528232	2.85775	0.184842	2.28535e-17	756	185.04	570.96	352	135.707	216.293
Cluster-21750.1--c24533.g6.i1.m-PPATMP007038-RA.m	YN	0.783537	4.25407	0.184185	3.81837e-23	1410	290.642	1119.36	771	231.686	539.314
Cluster-4374.0--c21820.g1.i1.m-PPATMP006623-RA.m	YN	0.364267	1.97948	0.184021	9.26505e-19	648	141.334	506.666	244	98.4312	145.569
Cluster-5900.0--c1240.g1.i1.m-PPATMP009356-RA.m	YN	0.24698	1.34808	0.183209	3.0225e-28	867	208.837	658.163	269	130.671	138.329
Cluster-5598.0--c20661.g2.i1.m-PPATMP010956-RA.m	YN	0.323693	1.77072	0.182802	4.81653e-25	777	197.201	579.799	286	133.95	152.05
Cluster-19206.0--c24806.g4.i1.m-PPATMP006032-RA.m	YN	0.316588	1.73399	0.182578	8.82805e-31	987	233.208	753.792	351	157.579	193.421
Cluster-10670.2--c23539.g1.i3.m-PPATMP006043-RA.m	YN	0.14542	0.796847	0.182494	1.06574e-16	624	174.457	449.543	138	78.7669	59.2331
Cluster-9533.0--c2715.g1.i1.m-PPATMP009959-RA.m	YN	0.134487	0.737609	0.182329	1.17363e-11	360	107.694	252.306	81	49.9484	31.0516
Cluster-14458.0--c14889.g1.i1.m-PPATMP002321-RA.m	YN	0.0982466	0.542843	0.180985	1.67116e-11	486	122.804	363.196	78	44.6156	33.3844
Cluster-16508.0--c25155.g2.i1.m-PPATMP003820-RA.m	YN	0.258744	1.42998	0.180942	9.35107e-21	585	157.951	427.049	194	100.862	93.1376
Cluster-5707.0--c21528.g1.i1.m-PPATMP005257-RA.m	YN	0.129625	0.717909	0.180559	8.29144e-37	1515	379.486	1135.51	299	164.12	134.88
Cluster-16979.0--c21271.g2.i1.m-PPATMP004676-RA.m	YN	0.369205	2.06202	0.17905	4.11634e-52	1821	430.205	1390.79	707	302.014	404.986
Cluster-20868.0--c21642.g1.i2.m-PPATMP010774-RA.m	YN	0.12729	0.712322	0.178697	3.88649e-20	756	205.223	550.777	153	88.676	64.324
Cluster-9686.0--c25483.g1.i1.m-PPATMP008252-RA.m	YN	0.238193	1.33918	0.177865	2.71359e-60	1800	457.609	1342.39	559	285.651	273.349
Cluster-9946.1--c25249.g5.i1.m-PPATMP005414-RA.m	YN	0.2172	1.22264	0.177648	1.11558e-34	1011	260.357	750.643	298	157.016	140.984
Cluster-17654.0--c21426.g1.i1.m-PPATMP001365-RA.m	YN	0.259369	1.46601	0.176922	1.86686e-24	1068	277.544	790.456	325	153.664	171.336
Cluster-6828.0--c21218.g1.i1.m-PPATMP008895-RA.m	YN	0.808137	4.59259	0.175966	1.0887e-24	1719	456.437	1262.56	974	349.913	624.087
Cluster-21430.0--c22089.g1.i1.m-PPATMP001728-RA.m	YN	0.699265	3.99198	0.175167	9.33613e-24	864	204.925	659.075	471	171.846	299.154
Cluster-9158.0--c21811.g1.i1.m-PPATMP003633-RA.m	YN	0.299066	1.7112	0.17477	2.03198e-31	930	233.769	696.231	329	157.422	171.578
Cluster-19858.0--c21025.g2.i1.m-PPATMP003872-RA.m	YN	0.207123	1.18574	0.174678	1.99542e-38	1305	356.907	948.093	369	197.565	171.435
Cluster-15368.0--c21189.g2.i1.m-PPATMP004582-RA.m	YN	0.245263	1.40426	0.174656	4.09183e-30	873	212.813	660.187	273	135.068	137.932
Cluster-3441.0--c21736.g2.i1.m-PPATMP000926-RA.m	YN	0.539458	3.0894	0.174616	3.69214e-08	354	61.51	292.49	158	46.8174	111.183
Cluster-4488.0--c11664.g1.i1.m-PPATMP005861-RA.m	YN	0.29616	1.69723	0.174496	1.48726e-35	1086	260.035	825.965	376	174.735	201.265
Cluster-20052.1--c21992.g2.i5.m-PPATMP008214-RA.m	YN	0.179293	1.02884	0.174268	2.49063e-30	918	285.614	632.386	252	151.366	100.634
Cluster-14889.0--c27346.g1.i1.m-PPATMP010882-RA.m	YN	1.03475	5.96136	0.173575	2.75628e-134	12882	2831.28	10050.7	7870	2274.75	5595.25
Cluster-3910.0--c22547.g3.i1.m-PPATMP005834-RA.m	YN	0.292226	1.68999	0.172915	2.12408e-16	471	111.486	359.514	161	74.8311	86.1689
Cluster-16446.1--c24036.g2.i3.m-PPATMP010603-RA.m	YN	0.307697	1.77999	0.172864	5.91493e-31	954	220.719	733.281	335	150.116	184.884
Cluster-3827.0--c25693.g1.i2.m-PPATMP005440-RA.m	YN	0.900495	5.21965	0.17252	1.69601e-64	4785	1053.14	3731.86	2789	845.207	1943.79
Cluster-9637.1--c22231.g9.i1.m-PPATMP001138-RA.m	YN	0.162127	0.941463	0.172208	4.35565e-31	1002	268.946	733.054	245	138.668	106.332
Cluster-1319.1--c19366.g1.i4.m-PPATMP001307-RA.m	YN	0.144227	0.838124	0.172083	5.10826e-24	873	239.054	633.946	194	110.9	83.0998
Cluster-8380.0--c26546.g1.i1.m-PPATMP000759-RA.m	YN	0.97719	5.68401	0.171919	3.70773e-112	8652	1956.04	6695.96	5242	1596.34	3645.66
Cluster-9422.0--c21184.g1.i1.m-PPATMP000955-RA.m	YN	0.884808	5.16517	0.171303	6.38756e-55	4356	979.359	3376.64	2516	771.651	1744.35
Cluster-20651.3--c26450.g1.i1.m-PPATMP008149-RA.m	YN	0.742578	4.34637	0.17085	3.94622e-34	1479	328.705	1150.3	813	273.565	539.435
Cluster-12813.0--c16069.g1.i1.m-PPATMP002640-RA.m	YN	0.616096	3.61356	0.170496	1.60126e-18	441	123.727	317.273	239	106.168	132.832
Cluster-5173.1--c25792.g1.i2.m-PPATMP009933-RA.m	YN	0.506458	2.97071	0.170484	5.87147e-27	1047	287.865	759.135	491	211.787	279.213
Cluster-10247.0--c24133.g2.i1.m-PPATMP009070-RA.m	YN	0.313589	1.83977	0.17045	1.31252e-41	1287	308.631	978.369	462	211.559	250.441
Cluster-11493.1--c27156.g2.i3.m-PPATMP006446-RA.m	YN	0.249845	1.47072	0.169879	7.36958e-99	2964	711.93	2252.07	935	458.809	476.191
Cluster-21815.2--c24303.g3.i1.m-PPATMP004730-RA.m	YN	0.275524	1.62286	0.169777	4.57945e-43	1329	300.798	1028.2	436	199.68	236.32
Cluster-13367.0--c20910.g2.i1.m-PPATMP004175-RA.m	YN	0.217005	1.28097	0.169407	1.15228e-28	813	200.243	612.757	238	122.964	115.036
Cluster-9200.0--c13688.g1.i1.m-PPATMP000841-RA.m	YN	0.636852	3.76098	0.169331	8.77513e-15	615	150.603	464.397	315	117.286	197.714
Cluster-10882.0--c23981.g1.i1.m-PPATMP005286-RA.m	YN	0.0758942	0.448686	0.169148	9.34932e-19	837	199.95	637.05	112	66.039	45.961
Cluster-12059.0--c22075.g1.i2.m-PPATMP006369-RA.m	YN	0.628036	3.71559	0.169027	4.28863e-22	714	141.758	572.242	363	121.314	241.686
Cluster-7.0--c9022.g1.i1.m-PPATMP002651-RA.m	YN	0.636742	3.76814	0.168981	8.98801e-15	654	152.046	501.954	334	118.796	215.204
Cluster-13068.3--c26839.g1.i2.m-PPATMP004386-RA.m	YN	0.267893	1.5886	0.168635	1.49432e-105	3543	1017.6	2525.4	1193	624.721	568.279
Cluster-12643.0--c19667.g1.i1.m-PPATMP008037-RA.m	YN	0.148356	0.883632	0.167893	5.26722e-17	591	137.087	453.913	127	66.0298	60.9702
Cluster-5485.0--c21851.g4.i1.m-PPATMP005148-RA.m	YN	0.248522	1.4816	0.167739	1.16729e-40	1146	285.718	860.282	366	184.567	181.433
Cluster-18941.1--c22978.g1.i4.m-PPATMP003659-RA.m	YN	0.258001	1.53974	0.167562	1.26314e-48	1395	346.32	1048.68	455	226.402	228.598
Cluster-18163.1--c26234.g1.i1.m-PPATMP006269-RA.m	YN	0.290898	1.74263	0.16693	4.43201e-34	1380	349.599	1030.4	458	210.478	247.522
Cluster-9851.0--c25818.g2.i1.m-PPATMP004976-RA.m	YN	0.212004	1.27288	0.166555	3.51761e-16	408	109.666	298.334	122	67.1811	54.8189
Cluster-13396.0--c23538.g3.i1.m-PPATMP005897-RA.m	YN	0.287281	1.72511	0.166529	3.56417e-62	1839	447.925	1391.07	634	302.267	331.733
Cluster-20120.0--c20002.g1.i1.m-PPATMP001114-RA.m	YN	0.182044	1.09368	0.166451	4.01549e-13	396	103.027	292.973	103	55.7382	47.2618
Cluster-9901.1--c24218.g1.i6.m-PPATMP001755-RA.m	YN	0.255585	1.53693	0.166296	1.66941e-35	1029	243.875	785.125	329	159.342	169.658
Cluster-18125.0--c24610.g3.i2.m-PPATMP002597-RA.m	YN	0.634696	3.83232	0.165617	4.1273e-18	738	165.63	572.37	376	132.391	243.609
Cluster-16704.0--c26511.g7.i1.m-PPATMP006227-RA.m	YN	0.0447315	0.270206	0.165546	1.08867e-15	945	264.925	680.075	88	58.5061	29.4939
Cluster-8777.0--c22996.g3.i1.m-PPATMP002770-RA.m	YN	0.602518	3.64447	0.165324	3.06715e-22	618	128.934	489.066	313	112.088	200.912
Cluster-11569.1--c24226.g3.i2.m-PPATMP007569-RA.m	YN	0.0624341	0.378237	0.165066	3.30334e-24	1179	328.886	850.114	145	94.2349	50.7651
Cluster-18040.0--c25367.g3.i1.m-PPATMP003277-RA.m	YN	0.217812	1.32621	0.164236	1.37806e-33	948	221.955	726.045	275	138.063	136.937
Cluster-9253.0--c27040.g10.i3.m-PPATMP008925-RA.m	YN	0.284	1.73149	0.164021	2.22648e-16	405	114.75	290.25	146	77.5083	68.4917
Cluster-56.4--c26260.g1.i5.m-PPATMP001993-RA.m	YN	0.37717	2.30491	0.163638	1.45603e-24	954	173.063	780.937	354	123.791	230.209
Cluster-21504.0--c24203.g1.i2.m-PPATMP006455-RA.m	YN	0.155418	0.9522	0.16322	7.83021e-29	1062	231.944	830.056	233	116.602	116.398
Cluster-9755.0--c25094.g1.i1.m-PPATMP000195-RA.m	YN	0.354881	2.17528	0.163143	3.71407e-78	2508	600.203	1907.8	961	425.393	535.607
Cluster-14974.0--c19649.g1.i1.m-PPATMP004575-RA.m	YN	0.200538	1.23805	0.161979	1.13567e-22	684	180.603	503.397	191	102.706	88.2945
Cluster-7684.0--c24470.g8.i5.m-PPATMP004151-RA.m	YN	0.265225	1.63785	0.161934	7.29446e-48	1464	313.297	1150.7	464	208.512	255.488
Cluster-1649.0--c26128.g2.i3.m-PPATMP001743-RA.m	YN	0.240145	1.48321	0.161909	6.85185e-70	1971	477.648	1493.35	614	308.657	305.343
Cluster-23347.0--c26917.g3.i2.m-PPATMP010135-RA.m	YN	0.697512	4.31713	0.161568	3.3027e-34	1485	316.136	1168.86	784	259.529	524.471
Cluster-16566.0--c15971.g1.i2.m-PPATMP007809-RA.m	YN	0.588073	3.64098	0.161515	1.75615e-15	465	128.335	336.665	241	103.86	137.14
Cluster-9598.0--c2474.g1.i1.m-PPATMP002466-RA.m	YN	0.166145	1.02921	0.161429	3.07107e-30	1038	254.783	783.217	248	131.454	116.546
Cluster-7063.0--c19511.g1.i1.m-PPATMP004980-RA.m	YN	0.0801834	0.496793	0.161402	2.23708e-08	297	79.5111	217.489	44	27.4781	16.5219
Cluster-15855.3--c23313.g11.i6.m-PPATMP007416-RA.m	YN	0.704767	4.37092	0.16124	9.0997e-30	1416	339.642	1076.36	760	270.329	489.671
Cluster-4585.0--c20911.g9.i1.m-PPATMP006774-RA.m	YN	0.537226	3.34572	0.160571	1.61673e-17	495	86.5704	408.43	229	74.8191	154.181
Cluster-5868.1--c23502.g5.i2.m-PPATMP002441-RA.m	YN	0.346463	2.1608	0.16034	2.81917e-25	1074	290.687	783.313	398	181.297	216.703
Cluster-1969.0--c19454.g1.i1.m-PPATMP007914-RA.m	YN	0.0780557	0.488535	0.159775	3.52226e-10	360	113.269	246.731	57	38.7265	18.2735
Cluster-10268.0--c24255.g1.i1.m-PPATMP001752-RA.m	YN	0.244961	1.53408	0.15968	2.13279e-58	1545	404.892	1140.11	502	264.397	237.603
Cluster-19891.0--c26404.g1.i2.m-PPATMP002207-RA.m	YN	0.0918692	0.577099	0.159191	5.6319e-28	1008	273.961	734.039	171	107.644	63.3562
Cluster-4310.1--c20501.g1.i1.m-PPATMP009025-RA.m	YN	0.588187	3.69649	0.15912	1.81101e-15	648	138.193	509.807	315	107.935	207.065
Cluster-21378.1--c26552.g3.i4.m-PPATMP006877-RA.m	YN	0.209659	1.32269	0.158509	1.04461e-33	1137	292.353	844.647	319	164.97	154.03
Cluster-9430.0--c26509.g1.i1.m-PPATMP004833-RA.m	YN	0.190028	1.19922	0.15846	7.01108e-23	666	190.814	475.186	186	106.377	79.6226
Cluster-13076.0--c18408.g1.i1.m-PPATMP009090-RA.m	YN	0.622167	3.9293	0.15834	3.92223e-20	762	188.495	573.505	392	150.241	241.759
Cluster-19903.0--c26900.g3.i4.m-PPATMP000290-RA.m	YN	0.708972	4.4967	0.157665	5.05796e-25	1575	401.657	1173.34	839	301.471	537.529
Cluster-7803.1--c16125.g1.i1.m-PPATMP003418-RA.m	YN	0.181726	1.15274	0.157648	3.31315e-46	1209	322.353	886.647	332	189.779	142.221
Cluster-19829.0--c23962.g1.i7.m-PPATMP003832-RA.m	YN	0.269607	1.71186	0.157494	2.51046e-39	1098	260.54	837.46	365	175.468	189.532
Cluster-16452.0--c26368.g4.i3.m-PPATMP004425-RA.m	YN	0.673719	4.31852	0.156007	3.75183e-29	1362	316.723	1045.28	715	251.309	463.691
Cluster-2689.0--c23888.g2.i1.m-PPATMP001732-RA.m	YN	0.127467	0.817202	0.155979	9.62162e-43	1404	350.534	1053.47	291	167.643	123.357
Cluster-8704.1--c26380.g2.i1.m-PPATMP006060-RA.m	YN	0.227223	1.45826	0.155818	6.6194e-24	606	151.105	454.895	186	97.1139	88.8861
Cluster-9205.0--c26540.g6.i1.m-PPATMP004499-RA.m	YN	0.238354	1.53555	0.155224	1.93775e-18	477	109.472	367.528	146	71.5068	74.4932
Cluster-16714.0--c22983.g2.i1.m-PPATMP009288-RA.m	YN	0.608206	3.91863	0.155209	8.9713e-29	906	185.831	720.169	456	158.293	297.707
Cluster-9551.0--c18070.g1.i1.m-PPATMP010637-RA.m	YN	0.108488	0.70102	0.154757	6.27258e-27	909	251.054	657.946	174	107.597	66.4034
Cluster-22329.0--c22183.g1.i1.m-PPATMP001916-RA.m	YN	0.312175	2.02046	0.154507	6.2093e-48	1311	345.769	965.231	487	241.792	245.208
Cluster-5952.0--c21179.g1.i3.m-PPATMP001435-RA.m	YN	0.478049	3.09582	0.154418	4.26304e-06	411	98.8159	312.184	171	60.7949	110.205
Cluster-14886.0--c20226.g1.i1.m-PPATMP010757-RA.m	YN	0.638672	4.14849	0.153953	5.66935e-33	1176	252.476	923.524	607	211.14	395.86
Cluster-22703.0--c23475.g9.i1.m-PPATMP001922-RA.m	YN	0.0922129	0.59914	0.153909	1.80579e-24	864	216.742	647.258	144	87.8686	56.1314
Cluster-4963.0--c20179.g1.i1.m-PPATMP001089-RA.m	YN	0.267438	1.74188	0.153534	1.44986e-15	522	118.717	403.283	163	73.1385	89.8615
Cluster-7037.0--c25587.g1.i1.m-PPATMP003192-RA.m	YN	0.366453	2.39246	0.15317	1.11061e-40	1260	306.085	953.915	496	220.112	275.888
Cluster-898.0--c20522.g1.i1.m-PPATMP000114-RA.m	YN	0.594956	3.8921	0.152863	1.12806e-17	756	179.372	576.628	373	137.721	235.279
Cluster-6451.0--c24566.g2.i3.m-PPATMP009431-RA.m	YN	0.680369	4.46205	0.152479	1.14836e-31	1656	383.521	1272.48	866	298.892	567.108
Cluster-8732.0--c24882.g5.i1.m-PPATMP003340-RA.m	YN	0.234063	1.54396	0.151599	2.77667e-33	900	252.541	647.459	287	157.055	129.945
Cluster-6774.0--c21666.g1.i1.m-PPATMP009236-RA.m	YN	0.210808	1.391	0.151551	5.43762e-36	1161	290.309	870.691	327	167.56	159.44
Cluster-12735.0--c21643.g2.i1.m-PPATMP003101-RA.m	YN	0.204538	1.35159	0.151332	3.92736e-23	678	182.689	495.311	194	105.412	88.5878
Cluster-12205.5--c26857.g1.i1.m-PPATMP003289-RA.m	YN	0.249899	1.65139	0.151326	2.75726e-48	1263	314.404	948.596	411	209.724	201.276
Cluster-20321.0--c26250.g1.i2.m-PPATMP001695-RA.m	YN	0.0656363	0.43389	0.151274	3.94763e-23	1011	266.307	744.693	130	83.2111	46.7889
Cluster-7228.0--c2646.g1.i1.m-PPATMP000741-RA.m	YN	0.487281	3.22223	0.151225	8.87524e-12	357	73.4282	283.572	159	58.1242	100.876
Cluster-13710.0--c25679.g6.i1.m-PPATMP008562-RA.m	YN	0.215744	1.42917	0.150957	1.60111e-22	534	138.486	395.514	162	88.4158	73.5842
Cluster-14323.0--c25520.g9.i2.m-PPATMP009365-RA.m	YN	0.362584	2.40858	0.150538	7.42573e-52	1584	386.359	1197.64	622	278.092	343.908
Cluster-2665.0--c23548.g4.i2.m-PPATMP000976-RA.m	YN	0.617342	4.10297	0.150462	1.5937e-41	1107	237.609	869.391	574	210.285	363.715
Cluster-15439.0--c25856.g4.i7.m-PPATMP001077-RA.m	YN	0.025674	0.170816	0.150302	1.02714e-05	456	99.0315	356.969	24	15	9
Cluster-13523.0--c27345.g1.i1.m-PPATMP006148-RA.m	YN	0.725579	4.83304	0.150129	1.27809e-42	2688	628.954	2059.05	1436	482.468	953.532
Cluster-23063.0--c21144.g1.i1.m-PPATMP008489-RA.m	YN	0.151394	1.00927	0.150004	9.95047e-24	699	177.198	521.802	164	92.6563	71.3437
Cluster-18524.0--c20241.g1.i3.m-PPATMP008521-RA.m	YN	0.228969	1.52817	0.149832	5.26608e-30	726	187.157	538.843	228	122.071	105.929
Cluster-14341.0--c29937.g1.i1.m-PPATMP000544-RA.m	YN	0.149156	0.996256	0.149717	2.40971e-10	306	80.6663	225.334	70	39.55	30.45
Cluster-14579.0--c20332.g1.i2.m-PPATMP004826-RA.m	YN	0.722272	4.83251	0.149461	3.69614e-55	2691	628.503	2062.5	1461	506.607	954.393
Cluster-1492.0--c23655.g1.i1.m-PPATMP002594-RA.m	YN	0.6243	4.20165	0.148585	2.35009e-26	1173	271.02	901.98	592	211.938	380.062
Cluster-20130.0--c17894.g5.i1.m-PPATMP007392-RA.m	YN	0.521149	3.52005	0.148052	7.44263e-21	537	109.224	427.776	253	93.3351	159.665
Cluster-9213.0--c20009.g1.i1.m-PPATMP001596-RA.m	YN	0.21121	1.42696	0.148014	1.00861e-30	777	187.804	589.196	228	119.841	108.159
Cluster-553.0--c17526.g3.i1.m-PPATMP006387-RA.m	YN	0.558757	3.77688	0.147941	3.08823e-48	795	153.829	641.171	401	150.693	250.307
Cluster-17972.1--c23389.g4.i3.m-PPATMP002954-RA.m	YN	0.250936	1.7017	0.147462	2.7264e-59	1524	384.593	1139.41	501	258.613	242.387
Cluster-13890.0--c25838.g3.i1.m-PPATMP004562-RA.m	YN	0.103554	0.702846	0.147336	1.39189e-24	951	192.522	758.478	156	82.7273	73.2727
Cluster-19163.1--c23661.g1.i1.m-PPATMP004832-RA.m	YN	0.187562	1.27505	0.147102	1.66562e-42	1146	302.226	843.774	318	178.13	139.87
Cluster-15308.1--c25503.g3.i1.m-PPATMP002013-RA.m	YN	0.602183	4.11645	0.146287	1.34898e-28	1152	241.918	910.082	570	194.492	375.508
Cluster-12099.0--c25198.g2.i1.m-PPATMP001211-RA.m	YN	0.558828	3.82382	0.146144	9.80036e-20	642	163.764	478.236	318	130.227	187.773
Cluster-20723.0--c25247.g4.i1.m-PPATMP011065-RA.m	YN	0.165197	1.13173	0.145969	1.97484e-76	2130	563.816	1566.18	547	315.052	231.948
Cluster-11278.0--c13685.g1.i1.m-PPATMP009156-RA.m	YN	0.217951	1.49345	0.145938	1.12339e-17	537	144.13	392.87	158	83.8461	74.1539
Cluster-6093.0--c20784.g1.i1.m-PPATMP004675-RA.m	YN	0.809379	5.57152	0.145271	2.80919e-09	741	163.551	577.449	407	122.591	284.409
Cluster-1747.0--c22005.g1.i1.m-PPATMP009335-RA.m	YN	0.201229	1.38632	0.145153	2.34633e-53	1332	329.657	1002.34	385	208.306	176.694
Cluster-10067.0--c19256.g1.i2.m-PPATMP004227-RA.m	YN	0.102606	0.70774	0.144977	1.43967e-38	1266	350.943	915.057	238	150.267	87.7329
Cluster-3306.0--c21650.g1.i1.m-PPATMP010978-RA.m	YN	0.209319	1.45228	0.144131	1.67775e-39	1242	357.678	884.322	363	202.129	160.871
Cluster-4590.0--c24377.g6.i1.m-PPATMP008414-RA.m	YN	0.544838	3.78666	0.143884	1.41962e-17	819	155.847	663.153	373	118.228	254.772
Cluster-2274.0--c27315.g4.i1.m-PPATMP010949-RA.m	YN	0.152431	1.0628	0.143424	4.37806e-36	1107	308.971	798.029	267	157.439	109.561
Cluster-19778.2--c24003.g3.i1.m-PPATMP002530-RA.m	YN	0.197993	1.38283	0.14318	3.86488e-56	1365	353.978	1011.02	399	223.479	175.521
Cluster-12659.0--c20218.g1.i1.m-PPATMP010383-RA.m	YN	0.17829	1.24665	0.143015	3.58687e-15	483	121.211	361.789	122	64.673	57.327
Cluster-11698.0--c21784.g1.i1.m-PPATMP004178-RA.m	YN	0.333842	2.3347	0.142992	4.67029e-26	1107	260.755	846.245	393	165.139	227.861
Cluster-14297.0--c26192.g2.i1.m-PPATMP008684-RA.m	YN	0.200032	1.399	0.142982	1.58847e-17	477	116.822	360.178	133	69.8331	63.1669
Cluster-19864.2--c24602.g2.i4.m-PPATMP000157-RA.m	YN	0.23062	1.61319	0.142959	2.26747e-46	1227	270.261	956.739	369	179.107	189.893
Cluster-22425.1--c25962.g2.i2.m-PPATMP009563-RA.m	YN	0.260719	1.82739	0.142673	2.07394e-42	1047	263.243	783.757	352	180.164	171.836
Cluster-17942.0--c24180.g2.i1.m-PPATMP001156-RA.m	YN	0.163085	1.14317	0.14266	3.22212e-14	381	102.361	278.639	96	55.2822	40.7178
Cluster-6426.0--c19262.g1.i1.m-PPATMP008558-RA.m	YN	0.540671	3.79923	0.142311	2.38659e-18	765	158.481	606.519	354	121.629	232.371
Cluster-13532.1--c22661.g3.i1.m-PPATMP001111-RA.m	YN	0.200102	1.41158	0.141758	5.46074e-50	1218	298.84	919.16	351	190.002	160.998
Cluster-1883.0--c22031.g1.i1.m-PPATMP008012-RA.m	YN	0.250246	1.76561	0.141733	1.26683e-41	1038	259.052	778.948	341	175.837	165.163
Cluster-15657.1--c18216.g1.i1.m-PPATMP003643-RA.m	YN	0.135125	0.9565	0.14127	3.43353e-26	786	209.772	576.228	175	103.969	71.0309
Cluster-11270.0--c22871.g2.i1.m-PPATMP005093-RA.m	YN	0.210281	1.49328	0.140818	5.09821e-80	1983	490.576	1492.42	591	317.69	273.31
Cluster-15115.0--c20971.g4.i1.m-PPATMP007783-RA.m	YN	0.209979	1.49226	0.140713	1.57251e-56	1401	344.222	1056.78	416	222.865	193.135
Cluster-9243.0--c5828.g1.i1.m-PPATMP009786-RA.m	YN	0.250705	1.78378	0.140547	8.29939e-23	564	128.3	435.7	180	87.3048	92.6952
Cluster-10158.1--c22722.g1.i2.m-PPATMP006556-RA.m	YN	0.242992	1.73341	0.140182	3.56707e-36	894	216.886	677.114	287	146.538	140.462
Cluster-6619.0--c20414.g4.i1.m-PPATMP009574-RA.m	YN	0.404804	2.88959	0.14009	1.58178e-21	714	157.26	556.74	289	115.442	173.558
Cluster-1015.0--c23552.g1.i1.m-PPATMP010308-RA.m	YN	0.265492	1.89843	0.139848	2.18302e-46	1161	289.481	871.519	394	199.837	194.163
Cluster-15726.0--c22056.g1.i1.m-PPATMP005922-RA.m	YN	0.175162	1.25609	0.13945	1.28898e-19	606	136.694	469.306	149	75.8213	73.1787
Cluster-14716.0--c21252.g1.i1.m-PPATMP002437-RA.m	YN	0.155747	1.11823	0.13928	2.41191e-49	1263	298.566	964.434	309	173.507	135.493
Cluster-19024.1--c23696.g2.i1.m-PPATMP002586-RA.m	YN	0.255549	1.83644	0.139155	2.1458e-29	918	244.38	673.62	296	150.712	145.288
Cluster-21429.2--c27038.g6.i6.m-PPATMP003326-RA.m	YN	0.145732	1.04904	0.13892	4.56255e-107	3195	836.992	2358.01	750	438.64	311.36
Cluster-21558.3--c24938.g4.i8.m-PPATMP006196-RA.m	YN	0.162967	1.17593	0.138586	1.90555e-32	1011	231.785	779.215	239	125.194	113.806
Cluster-21202.0--c24934.g1.i1.m-PPATMP007001-RA.m	YN	0.184345	1.33739	0.13784	3.83011e-23	762	191.565	570.435	197	103.802	93.198
Cluster-23288.0--c24804.g2.i6.m-PPATMP006726-RA.m	YN	0.0588559	0.42762	0.137636	1.25623e-27	1107	295.523	811.477	139	93.0763	45.9237
Cluster-16059.0--c25741.g1.i1.m-PPATMP002028-RA.m	YN	0.168715	1.22672	0.137533	3.23272e-46	1401	357.47	1043.53	353	195.652	157.348
Cluster-7805.0--c20912.g4.i1.m-PPATMP006052-RA.m	YN	0.331595	2.41116	0.137525	3.17718e-30	789	202.098	586.902	302	145.486	156.514
Cluster-10378.0--c19606.g1.i1.m-PPATMP009111-RA.m	YN	0.186195	1.35441	0.137473	3.43794e-28	645	160.063	484.937	180	100.32	79.6801
Cluster-9794.0--c24520.g1.i1.m-PPATMP005397-RA.m	YN	0.257096	1.87468	0.137141	1.82252e-74	1941	445.998	1495	632	307.03	324.97
Cluster-11699.0--c26994.g3.i1.m-PPATMP010206-RA.m	YN	0.207079	1.5102	0.137121	9.57174e-47	1083	275.625	807.375	325	179.12	145.88
Cluster-19029.0--c27367.g1.i2.m-PPATMP007621-RA.m	YN	0.293115	2.1387	0.137053	2.85885e-218	6138	1401.66	4736.34	2137	990.534	1146.47
Cluster-12942.0--c23287.g1.i1.m-PPATMP000987-RA.m	YN	0.341016	2.49319	0.136779	1.22717e-38	1041	267.242	773.758	405	193.216	211.784
Cluster-21164.1--c24727.g4.i4.m-PPATMP008530-RA.m	YN	0.281856	2.06143	0.136728	1.0813e-19	498	109.765	388.235	168	77.0537	90.9463
Cluster-8318.0--c20872.g1.i1.m-PPATMP010994-RA.m	YN	0.256882	1.88101	0.136566	7.12154e-55	1461	321.685	1139.32	469	221.618	247.382
Cluster-16817.0--c23201.g2.i4.m-PPATMP001764-RA.m	YN	0.2466	1.80997	0.136245	8.69388e-35	795	209.709	585.291	266	143.202	122.798
Cluster-11045.0--c28887.g1.i1.m-PPATMP005098-RA.m	YN	0.0484381	0.355988	0.136067	1.53055e-16	750	215.995	534.005	83	57.9552	25.0448
Cluster-12703.0--c22415.g3.i2.m-PPATMP009277-RA.m	YN	0.250607	1.84277	0.135995	1.60272e-76	1794	486.864	1307.14	612	333.859	278.141
Cluster-8055.0--c25493.g1.i1.m-PPATMP006839-RA.m	YN	0.134258	0.991519	0.135407	3.33528e-30	963	232.506	730.494	204	114.382	89.6179
Cluster-7171.0--c23198.g1.i1.m-PPATMP010864-RA.m	YN	0.208433	1.54762	0.13468	6.382e-75	1815	439.152	1375.85	537	287.532	249.468
Cluster-9787.0--c22391.g1.i1.m-PPATMP001999-RA.m	YN	0.193903	1.44016	0.13464	4.9692e-25	810	204.673	605.327	217	113.961	103.039
Cluster-2520.4--c24635.g4.i1.m-PPATMP003700-RA.m	YN	0.275119	2.04501	0.134532	7.46535e-55	1434	330.505	1103.49	485	231.659	253.341
Cluster-6483.0--c20076.g2.i1.m-PPATMP000330-RA.m	YN	0.228113	1.7016	0.134058	1.33711e-54	1917	471.916	1445.08	559	275.53	283.47
Cluster-21726.0--c24611.g5.i1.m-PPATMP010505-RA.m	YN	0.155502	1.16005	0.134048	2.08957e-33	807	188.581	618.419	198	111.318	86.6819
Cluster-18301.0--c24105.g2.i1.m-PPATMP001151-RA.m	YN	0.270311	2.01755	0.13398	3.42303e-39	906	244.856	661.144	321	171.177	149.823
Cluster-8292.0--c22154.g1.i1.m-PPATMP001688-RA.m	YN	0.38963	2.9105	0.133871	6.3435e-79	2457	599.103	1857.9	1001	440.054	560.946
Cluster-18626.0--c25537.g2.i1.m-PPATMP010553-RA.m	YN	0.123132	0.920423	0.133778	4.44521e-27	819	191.966	627.034	166	94.8337	71.1663
Cluster-3653.0--c19864.g1.i1.m-PPATMP003772-RA.m	YN	0.432486	3.24462	0.133293	1.43843e-20	1122	284.382	837.618	457	182.645	274.355
Cluster-21910.1--c25381.g1.i2.m-PPATMP003423-RA.m	YN	0.530835	3.98562	0.133187	1.23067e-40	957	203.194	753.806	465	179.55	285.45
Cluster-14003.1--c25009.g2.i1.m-PPATMP008181-RA.m	YN	0.191057	1.43847	0.13282	2.04126e-28	840	225.034	614.966	231	127.503	103.497
Cluster-18203.1--c24893.g2.i1.m-PPATMP010157-RA.m	YN	0.213237	1.6062	0.132758	3.70373e-47	1098	272.739	825.261	333	180.526	152.474
Cluster-6044.0--c14289.g1.i1.m-PPATMP005139-RA.m	YN	0.0888221	0.67046	0.132479	2.32745e-11	309	84.91	224.09	54	35.3162	18.6838
Cluster-9956.0--c22120.g1.i1.m-PPATMP008765-RA.m	YN	0.560195	4.23322	0.132333	9.74567e-52	1269	282.673	986.327	637	248.922	388.078
Cluster-6576.0--c20544.g1.i1.m-PPATMP004955-RA.m	YN	0.357576	2.70796	0.132046	1.21296e-39	1083	285.797	797.203	435	208.553	226.447
Cluster-13972.0--c25315.g1.i1.m-PPATMP009453-RA.m	YN	0.113889	0.862874	0.131988	6.98687e-41	1188	301.545	886.455	239	145.34	93.6595
Cluster-20224.1--c23430.g7.i2.m-PPATMP006830-RA.m	YN	0.630211	4.77569	0.131962	1.18398e-72	2586	582.651	2003.35	1336	485.093	850.907
Cluster-20779.0--c23420.g2.i2.m-PPATMP001103-RA.m	YN	0.216085	1.63846	0.131883	7.30173e-106	2547	618.901	1928.1	773	411.946	361.054
Cluster-6314.0--c15743.g1.i1.m-PPATMP010987-RA.m	YN	0.118928	0.902251	0.131812	1.94349e-26	675	216.423	458.577	156	105.662	50.3384
Cluster-1284.0--c26065.g1.i1.m-PPATMP006302-RA.m	YN	0.129619	0.983946	0.131733	6.61515e-43	1026	338.783	687.217	258	176.383	81.6166
Cluster-8046.0--c13856.g1.i1.m-PPATMP007592-RA.m	YN	0.311781	2.36693	0.131724	5.93124e-44	1182	274.771	907.229	428	197.3	230.7
Cluster-6939.1--c20776.g1.i2.m-PPATMP000176-RA.m	YN	0.238131	1.8099	0.131571	3.90263e-67	1536	401.618	1134.38	505	274.246	230.754
Cluster-20184.0--c19062.g1.i1.m-PPATMP000862-RA.m	YN	0.192911	1.46909	0.131313	2.93809e-38	918	207.388	710.612	254	133.605	120.395
Cluster-15679.0--c17954.g1.i1.m-PPATMP001997-RA.m	YN	0.214668	1.63656	0.13117	1.78981e-41	1050	221.575	828.425	302	147.435	154.565
Cluster-20112.0--c23533.g1.i3.m-PPATMP009455-RA.m	YN	0.135449	1.03474	0.130901	8.66217e-78	2172	511.925	1660.08	481	275.42	205.58
Cluster-14949.0--c26168.g4.i1.m-PPATMP003791-RA.m	YN	0.145429	1.11154	0.130836	3.76311e-21	537	160.417	376.583	134	84.241	49.759
Cluster-4528.0--c21865.g1.i1.m-PPATMP008292-RA.m	YN	0.188641	1.44222	0.130799	1.60836e-64	1425	383.92	1041.08	419	245.851	173.149
Cluster-21537.1--c25885.g3.i5.m-PPATMP003897-RA.m	YN	0.111261	0.85082	0.130769	2.0213e-26	744	210.459	533.541	154	98.9015	55.0985
Cluster-10137.0--c19640.g1.i1.m-PPATMP007994-RA.m	YN	0.113342	0.867052	0.130722	4.67702e-26	684	186.671	497.329	144	91.7185	52.2815
Cluster-19583.0--c26047.g1.i1.m-PPATMP009898-RA.m	YN	0.202688	1.55226	0.130576	9.57779e-218	5028	1294.01	3733.99	1509	848.002	660.998
Cluster-14090.1--c21892.g2.i2.m-PPATMP008783-RA.m	YN	0.202386	1.55498	0.130154	7.86239e-33	777	178.217	598.783	223	116.852	106.148
Cluster-16025.1--c22041.g3.i1.m-PPATMP000697-RA.m	YN	0.259133	1.99725	0.129745	3.44754e-56	1464	321.986	1142.01	474	224.648	249.352
Cluster-4163.0--c20304.g1.i1.m-PPATMP010537-RA.m	YN	0.247252	1.906	0.129722	3.99707e-57	1404	327.94	1076.06	453	226.583	226.417
Cluster-8023.0--c22230.g1.i1.m-PPATMP000140-RA.m	YN	0.199231	1.53624	0.129687	4.3511e-25	585	131.004	453.996	165	85.5829	79.4171
Cluster-10994.0--c20300.g1.i1.m-PPATMP000625-RA.m	YN	0.109856	0.849046	0.129388	1.14037e-13	297	107.33	189.67	72	52.7113	19.2887
Cluster-11818.0--c20505.g1.i1.m-PPATMP005331-RA.m	YN	0.257449	1.99041	0.129345	1.31352e-45	1056	270.697	785.303	359	188.735	170.265
Cluster-18403.0--c25758.g1.i1.m-PPATMP005713-RA.m	YN	0.238718	1.84892	0.129113	4.56492e-63	1452	366.283	1085.72	472	251.365	220.635
Cluster-9819.0--c23553.g1.i2.m-PPATMP000135-RA.m	YN	0.122098	0.945706	0.129108	1.22149e-95	2589	746.931	1842.07	583	375.55	207.45
Cluster-16109.0--c26971.g5.i1.m-PPATMP003063-RA.m	YN	0.364521	2.82827	0.128885	1.7295e-48	1548	331.039	1216.96	593	242.562	350.438
Cluster-3010.0--c16528.g1.i2.m-PPATMP009644-RA.m	YN	0.21292	1.65374	0.12875	8.05236e-48	1098	269.507	828.493	333	179.845	153.155
Cluster-21473.0--c23600.g1.i2.m-PPATMP002109-RA.m	YN	0.583232	4.53007	0.128747	1.45947e-40	1746	419.935	1326.07	861	323.804	537.196
Cluster-5209.0--c26485.g2.i2.m-PPATMP004133-RA.m	YN	0.321211	2.49542	0.12872	9.79425e-84	2397	534.55	1862.45	871	386.523	484.477
Cluster-17288.0--c25207.g2.i1.m-PPATMP007196-RA.m	YN	0.239516	1.86116	0.128691	3.97406e-97	2298	574.687	1723.31	748	394.976	353.024
Cluster-18310.5--c25310.g7.i1.m-PPATMP006977-RA.m	YN	0.536476	4.16954	0.128666	3.08706e-37	1080	259.662	820.338	527	213.954	313.046
Cluster-11615.3--c24353.g1.i2.m-PPATMP005931-RA.m	YN	0.131888	1.02686	0.128437	9.30384e-35	915	229.424	685.576	204	121.089	82.9111
Cluster-17492.0--c19075.g1.i1.m-PPATMP007650-RA.m	YN	0.215941	1.68254	0.128342	2.995e-20	459	105.573	353.427	137	70.7789	66.2211
Cluster-16730.0--c21733.g1.i1.m-PPATMP000300-RA.m	YN	0.225904	1.76498	0.127992	2.25496e-41	942	226.968	715.032	293	154.045	138.955
Cluster-10084.0--c23272.g1.i2.m-PPATMP001148-RA.m	YN	0.0838414	0.656329	0.127743	1.94649e-20	612	148.164	463.836	99	62.2234	36.7766
Cluster-15279.2--c23051.g1.i3.m-PPATMP006775-RA.m	YN	0.193063	1.51298	0.127605	9.35504e-35	723	200.311	522.689	219	130.25	88.7499
Cluster-3985.0--c22128.g1.i1.m-PPATMP005675-RA.m	YN	0.222241	1.74276	0.127523	1.4846e-44	972	258.338	713.662	312	174.783	137.217
Cluster-8290.0--c20545.g1.i1.m-PPATMP000588-RA.m	YN	0.233072	1.8283	0.12748	4.84794e-42	960	239.318	720.682	308	163.809	144.191
Cluster-11075.0--c25461.g2.i1.m-PPATMP007302-RA.m	YN	0.260908	2.04728	0.127441	4.76276e-83	1950	504.381	1445.62	672	353.607	318.393
Cluster-22704.10--c26520.g1.i2.m-PPATMP000448-RA.m	YN	0.214155	1.68082	0.127411	1.44663e-45	1044	248.205	795.795	314	166.358	147.642
Cluster-1379.1--c22061.g2.i1.m-PPATMP005050-RA.m	YN	0.196359	1.54132	0.127396	4.8174e-55	1203	314.466	888.534	359	205.642	153.358
Cluster-11340.1--c20388.g1.i3.m-PPATMP008795-RA.m	YN	0.0864942	0.679039	0.127377	8.90915e-23	669	175.07	493.93	115	74.694	40.306
Cluster-5107.0--c22281.g1.i1.m-PPATMP006161-RA.m	YN	0.111453	0.875084	0.127363	1.64215e-26	789	209.393	579.607	156	96.0163	59.9837
Cluster-16414.0--c24125.g2.i1.m-PPATMP011120-RA.m	YN	0.222125	1.74676	0.127164	1.52251e-106	2457	617.3	1839.7	771	417.885	353.115
Cluster-10544.0--c20939.g1.i1.m-PPATMP002363-RA.m	YN	0.170789	1.34381	0.127093	2.19228e-38	822	214.923	607.077	227	134.327	92.6735
Cluster-11666.1--c25261.g1.i7.m-PPATMP002798-RA.m	YN	0.128739	1.01356	0.127017	3.58946e-32	906	221.934	684.066	194	113.116	80.8844
Cluster-11713.0--c24517.g2.i2.m-PPATMP004996-RA.m	YN	0.173705	1.36819	0.12696	3.59379e-76	1737	426.488	1310.51	471	268.259	202.741
Cluster-1815.0--c22146.g1.i3.m-PPATMP000953-RA.m	YN	0.28801	2.27019	0.126866	4.80139e-49	1287	287.866	999.134	444	205.436	238.564
Cluster-9361.7--c22700.g1.i2.m-PPATMP006095-RA.m	YN	0.115588	0.911825	0.126766	1.12464e-61	1707	490.039	1216.96	367	237.063	129.937
Cluster-5488.0--c22394.g1.i1.m-PPATMP005141-RA.m	YN	0.191762	1.51805	0.126322	2.74717e-34	759	179.829	579.171	215	117.053	97.9472
Cluster-21667.0--c19883.g1.i1.m-PPATMP011126-RA.m	YN	0.156734	1.24391	0.126001	2.46208e-22	483	119.766	363.234	124	72.7203	51.2797
Cluster-1001.0--c20632.g1.i1.m-PPATMP003909-RA.m	YN	0.214665	1.70831	0.125659	1.22862e-25	576	133.109	442.891	172	89.5976	82.4024
Cluster-12597.0--c25846.g1.i1.m-PPATMP005330-RA.m	YN	0.204604	1.63283	0.125307	6.11966e-34	744	182.871	561.129	222	121.604	100.396
Cluster-17177.0--c21895.g1.i1.m-PPATMP004411-RA.m	YN	0.13684	1.0941	0.125071	1.39316e-16	372	103.569	268.431	90	56.4292	33.5708
Cluster-4718.0--c24363.g6.i1.m-PPATMP000754-RA.m	YN	0.555735	4.44379	0.125059	3.88352e-36	1413	374.301	1038.7	693	285.81	407.19
Cluster-12360.0--c23319.g4.i1.m-PPATMP008451-RA.m	YN	0.199126	1.59277	0.125019	4.72349e-29	816	208.217	607.783	230	123.91	106.09
Cluster-11377.0--c20644.g3.i1.m-PPATMP007924-RA.m	YN	0.11984	0.958658	0.125008	2.94724e-29	843	208.045	634.955	173	102.916	70.0838
Cluster-17106.0--c23799.g1.i3.m-PPATMP003594-RA.m	YN	0.155466	1.24464	0.124908	2.41527e-33	864	221.645	642.355	215	124.941	90.0595
Cluster-6273.0--c19325.g1.i1.m-PPATMP003339-RA.m	YN	0.191981	1.53811	0.124816	3.51773e-17	387	85.6716	301.328	107	55.9887	51.0113
Cluster-10797.0--c19068.g1.i1.m-PPATMP006516-RA.m	YN	0.190402	1.52572	0.124795	2.14148e-29	636	157.894	478.106	183	102.934	80.0656
Cluster-12614.0--c24439.g5.i1.m-PPATMP007928-RA.m	YN	0.173127	1.38749	0.124777	5.20934e-74	1614	418.274	1195.73	449	264.379	184.621
Cluster-5516.0--c20966.g2.i1.m-PPATMP005625-RA.m	YN	0.123279	0.988746	0.124683	1.37462e-11	351	75.9063	275.094	68	36.739	31.261
Cluster-17009.0--c23168.g1.i2.m-PPATMP003681-RA.m	YN	0.152865	1.22642	0.124643	2.05033e-32	753	169.74	583.26	183	102.492	80.5079
Cluster-17620.0--c22122.g1.i1.m-PPATMP001823-RA.m	YN	0.0888231	0.713986	0.124404	4.06404e-12	297	87.9994	209.001	56	38.5649	17.4351
Cluster-14332.0--c21675.g1.i1.m-PPATMP004662-RA.m	YN	0.194156	1.56548	0.124024	4.80419e-52	1131	281.813	849.187	330	185.147	144.853
Cluster-2216.0--c25397.g1.i1.m-PPATMP006233-RA.m	YN	0.063067	0.508574	0.124007	6.23284e-17	558	153.12	404.88	78	53.5345	24.4655
Cluster-12650.1--c24242.g5.i1.m-PPATMP001927-RA.m	YN	0.232025	1.87624	0.123665	2.16055e-56	1896	452.28	1443.72	559	271.415	287.585
Cluster-16629.0--c23344.g1.i1.m-PPATMP000668-RA.m	YN	0.259735	2.10709	0.123267	6.35712e-53	1308	294.639	1013.36	429	207.668	221.332
Cluster-1283.0--c24165.g1.i1.m-PPATMP002243-RA.m	YN	0.150989	1.22618	0.123138	7.1369e-38	825	203.971	621.029	208	123.152	84.8479
Cluster-20827.1--c20920.g1.i1.m-PPATMP007662-RA.m	YN	0.186381	1.51871	0.122723	2.01109e-75	1644	411.748	1232.25	471	268.048	202.952
Cluster-12323.0--c20520.g1.i1.m-PPATMP010333-RA.m	YN	0.121915	0.993432	0.122721	1.70673e-18	456	122.419	333.581	100	62.4913	37.5087
Cluster-7724.0--c24907.g1.i2.m-PPATMP009658-RA.m	YN	0.180946	1.47833	0.122399	6.36069e-40	918	207.437	710.563	248	133.906	114.094
Cluster-7494.1--c23316.g1.i3.m-PPATMP009359-RA.m	YN	0.245717	2.01005	0.122244	1.08311e-52	1257	292.144	964.856	406	204.086	201.914
Cluster-19830.0--c22509.g3.i3.m-PPATMP001559-RA.m	YN	0.0779812	0.638152	0.122198	1.54778e-35	1098	282.454	815.546	176	115.609	60.3907
Cluster-23035.2--c25643.g3.i3.m-PPATMP009632-RA.m	YN	0.129361	1.06098	0.121925	2.02738e-14	306	78.8167	227.183	70	43.027	26.973
Cluster-8193.2--c22916.g1.i2.m-PPATMP003825-RA.m	YN	0.176326	1.44727	0.121834	2.06771e-62	1371	332.252	1038.75	376	213.008	162.992
Cluster-16907.1--c23986.g1.i1.m-PPATMP003795-RA.m	YN	0.152146	1.2492	0.121795	3.96374e-33	756	168.16	587.84	183	102.273	80.7267
Cluster-18170.0--c25921.g4.i1.m-PPATMP008190-RA.m	YN	0.167958	1.38132	0.121592	5.19693e-32	834	217.623	616.377	217	124.282	92.7176
Cluster-22203.0--c16440.g1.i1.m-PPATMP010661-RA.m	YN	0.465393	3.8281	0.121573	3.27167e-23	693	164.701	528.299	311	128.194	182.806
Cluster-20667.0--c21230.g1.i1.m-PPATMP006038-RA.m	YN	0.168107	1.38741	0.121166	7.02053e-34	744	177.071	566.929	197	111.919	85.0807
Cluster-21978.0--c24211.g3.i1.m-PPATMP009398-RA.m	YN	0.222301	1.83807	0.120942	1.44334e-42	1188	304.344	883.656	358	188.72	169.28
Cluster-6290.0--c20730.g1.i1.m-PPATMP005926-RA.m	YN	0.202288	1.67475	0.120787	4.54382e-43	906	228.808	677.192	273	153.209	119.791
Cluster-7978.0--c21334.g1.i1.m-PPATMP005613-RA.m	YN	0.0773248	0.64042	0.120741	1.77719e-18	507	135.104	371.896	84	56.6788	27.3212
Cluster-5067.0--c20554.g2.i1.m-PPATMP004570-RA.m	YN	0.0773937	0.641268	0.120689	5.02024e-23	621	193.408	427.592	111	79.6843	31.3157
Cluster-3597.0--c21244.g1.i1.m-PPATMP002356-RA.m	YN	0.245886	2.03741	0.120685	3.62532e-35	819	192.482	626.518	266	134.819	131.181
Cluster-15776.1--c23018.g1.i1.m-PPATMP004112-RA.m	YN	0.106899	0.885779	0.120684	3.18401e-51	1401	380.032	1020.97	284	182.501	101.499
Cluster-2257.1--c24494.g2.i6.m-PPATMP009781-RA.m	YN	0.0982112	0.814477	0.120582	1.45968e-33	888	239.426	648.574	172	112.4	59.5998
Cluster-15914.0--c19817.g1.i1.m-PPATMP004927-RA.m	YN	0.456047	3.78214	0.120579	6.78628e-22	615	154.912	460.088	278	120.951	157.049
Cluster-11036.0--c25581.g2.i1.m-PPATMP009734-RA.m	YN	0.154247	1.27924	0.120577	2.66053e-25	627	160.488	466.512	155	90.0805	64.9195
Cluster-1171.0--c21705.g4.i1.m-PPATMP007239-RA.m	YN	0.155543	1.29614	0.120005	1.94234e-37	777	205.671	571.329	207	126.857	80.1428
Cluster-3337.0--c22688.g1.i1.m-PPATMP004731-RA.m	YN	0.113788	0.949127	0.119887	1.6743e-22	669	141.211	527.789	125	69.3294	55.6706
Cluster-21930.0--c20922.g1.i1.m-PPATMP002515-RA.m	YN	0.192132	1.60315	0.119847	3.34563e-52	1119	272.146	846.854	323	180.036	142.964
Cluster-21959.0--c19544.g2.i1.m-PPATMP010400-RA.m	YN	0.477071	3.98311	0.119774	2.14749e-34	876	202.514	673.486	405	167.632	237.368
Cluster-8761.0--c22849.g4.i1.m-PPATMP005267-RA.m	YN	0.140528	1.17396	0.119704	4.04915e-17	486	117.15	368.85	108	60.7919	47.2081
Cluster-12144.0--c20249.g1.i2.m-PPATMP003689-RA.m	YN	0.150778	1.26017	0.119649	1.48426e-30	684	192.061	491.939	177	110.023	66.9768
Cluster-22194.0--c25494.g1.i3.m-PPATMP006865-RA.m	YN	0.491807	4.11066	0.119642	3.39249e-50	1059	240.058	818.942	506	211.884	294.116
Cluster-12650.0--c24242.g5.i3.m-PPATMP001928-RA.m	YN	0.0941772	0.788068	0.119504	9.62709e-22	603	139.465	463.535	105	64.0006	40.9994
Cluster-6340.0--c21159.g1.i1.m-PPATMP001986-RA.m	YN	0.207676	1.74133	0.119263	5.55362e-39	840	199.804	640.196	251	135.152	115.848
Cluster-16378.0--c26819.g8.i1.m-PPATMP009647-RA.m	YN	0.0939665	0.788762	0.119132	4.32122e-28	747	198.2	548.8	140	91.5394	48.4606
Cluster-19809.0--c21797.g1.i1.m-PPATMP009210-RA.m	YN	0.179413	1.50794	0.118978	1.76364e-33	702	171.634	530.366	196	111.488	84.5123
Cluster-882.0--c20037.g1.i1.m-PPATMP004214-RA.m	YN	0.208619	1.75924	0.118585	9.91516e-27	534	139.481	394.519	166	94.5909	71.4091
Cluster-7149.0--c23414.g1.i2.m-PPATMP004545-RA.m	YN	0.15164	1.27981	0.118486	7.3573e-35	927	258.26	668.74	231	139.324	91.6763
Cluster-9358.0--c23745.g1.i1.m-PPATMP005738-RA.m	YN	0.212496	1.79517	0.118371	2.25922e-53	1152	288.008	863.992	356	196.284	159.716
Cluster-21455.1--c20292.g1.i1.m-PPATMP009336-RA.m	YN	0.166307	1.40533	0.11834	1.5161e-36	735	192.718	542.282	203	122.346	80.6541
Cluster-3037.0--c25705.g1.i1.m-PPATMP008469-RA.m	YN	0.406745	3.4374	0.118329	1.6968e-64	2202	479.909	1722.09	896	356.252	539.748
Cluster-4641.0--c19783.g1.i1.m-PPATMP010205-RA.m	YN	0.162898	1.37677	0.118319	5.73336e-42	915	212.981	702.019	237	134.257	102.743
Cluster-8291.0--c23416.g1.i1.m-PPATMP010789-RA.m	YN	0.176425	1.49205	0.118243	8.41883e-68	1458	359.275	1098.72	405	232.601	172.399
Cluster-4625.1--c25620.g1.i1.m-PPATMP000486-RA.m	YN	0.510648	4.31914	0.118229	4.21364e-34	1395	316.983	1078.02	636	238.304	397.696
Cluster-11256.0--c22807.g1.i1.m-PPATMP001184-RA.m	YN	0.507518	4.29792	0.118085	8.09409e-56	1518	308.14	1209.86	707	262.609	444.391
Cluster-9189.1--c18574.g1.i1.m-PPATMP009390-RA.m	YN	0.20862	1.7691	0.117924	3.36957e-23	486	114.053	371.947	145	77.4535	67.5465
Cluster-18189.0--c22181.g5.i1.m-PPATMP007947-RA.m	YN	0.200263	1.7	0.117802	1.46202e-39	840	204.695	635.305	249	137.607	111.393
Cluster-16323.0--c20150.g1.i1.m-PPATMP007976-RA.m	YN	0.468674	3.98125	0.11772	2.08593e-54	987	202.012	784.988	459	186.544	272.456
Cluster-6195.0--c509.g1.i1.m-PPATMP007802-RA.m	YN	0.396565	3.37608	0.117463	2.68715e-21	420	90.1472	329.853	178	76.7359	101.264
Cluster-15573.0--c26838.g4.i1.m-PPATMP000070-RA.m	YN	0.194741	1.65796	0.117458	1.70785e-126	2577	710.37	1866.63	794	474.368	319.632
Cluster-3844.0--c18285.g1.i1.m-PPATMP007795-RA.m	YN	0.0909884	0.776578	0.117166	4.7164e-14	318	88.2562	229.744	61	41.3916	19.6084
Cluster-7325.0--c26612.g1.i1.m-PPATMP006129-RA.m	YN	0.0988998	0.844189	0.117154	1.81308e-35	1068	268.494	799.506	196	121.956	74.0441
Cluster-11817.0--c20769.g1.i1.m-PPATMP009913-RA.m	YN	0.14625	1.2497	0.117028	1.85501e-33	771	165.583	605.417	181	100.722	80.278
Cluster-4580.0--c20847.g1.i1.m-PPATMP005596-RA.m	YN	0.223922	1.91544	0.116904	8.61696e-38	810	195.581	614.419	254	135.277	118.723
Cluster-13509.1--c25928.g1.i1.m-PPATMP008984-RA.m	YN	0.176112	1.50648	0.116903	6.16822e-63	1296	331.091	964.909	366	215.001	150.999
Cluster-10540.0--c21101.g1.i1.m-PPATMP004277-RA.m	YN	0.0758533	0.649732	0.116745	1.20704e-15	435	107.166	327.834	68	44.3618	23.6382
Cluster-21795.1--c23885.g10.i5.m-PPATMP006212-RA.m	YN	0.233684	2.00237	0.116704	5.25219e-56	1299	294.618	1004.38	407	205.659	201.341
Cluster-5610.0--c20864.g1.i1.m-PPATMP004187-RA.m	YN	0.233428	2.00168	0.116616	9.66267e-54	1107	304.192	802.808	373	212.327	160.673
Cluster-12468.0--c21367.g1.i1.m-PPATMP010456-RA.m	YN	0.313604	2.68973	0.116593	3.70248e-32	810	193.767	616.233	299	141.3	157.7
Cluster-10412.3--c23814.g3.i4.m-PPATMP001065-RA.m	YN	0.265063	2.27519	0.116501	4.92107e-127	3177	709.001	2468	1056	506.151	549.849
Cluster-9645.0--c26033.g1.i1.m-PPATMP008428-RA.m	YN	0.181439	1.55935	0.116355	7.87846e-29	612	141.294	470.706	168	92.7199	75.2801
Cluster-23378.3--c23483.g2.i1.m-PPATMP001763-RA.m	YN	0.153607	1.32114	0.116269	7.73872e-43	1074	287.725	786.275	272	162.973	109.027
Cluster-17479.0--c26426.g1.i1.m-PPATMP003705-RA.m	YN	0.190794	1.64493	0.115989	1.26432e-89	1962	466.136	1495.86	562	310.602	251.398
Cluster-10511.0--c24136.g4.i2.m-PPATMP003789-RA.m	YN	0.182156	1.57061	0.115978	9.98955e-42	894	212.723	681.277	250	139.89	110.11
Cluster-1974.0--c23598.g1.i1.m-PPATMP001397-RA.m	YN	0.142351	1.23022	0.115711	1.51321e-92	2511	611.644	1899.36	582	336.09	245.91
Cluster-21644.1--c24352.g5.i1.m-PPATMP003908-RA.m	YN	0.214092	1.85069	0.115682	4.58729e-27	798	183.087	614.913	226	111.88	114.12
Cluster-10796.0--c21016.g2.i1.m-PPATMP005998-RA.m	YN	0.199296	1.72386	0.11561	2.24491e-68	1287	398.057	888.943	424	268.566	155.434
Cluster-11197.0--c22656.g1.i1.m-PPATMP005254-RA.m	YN	0.467627	4.06424	0.115059	7.7989e-31	957	225.651	731.349	430	175.714	254.286
Cluster-5915.0--c22908.g1.i1.m-PPATMP009377-RA.m	YN	0.196232	1.70652	0.11499	8.84447e-33	672	164.086	507.914	198	110.418	87.5817
Cluster-3821.3--c24400.g3.i10.m-PPATMP011129-RA.m	YN	0.203822	1.77253	0.114989	4.61636e-64	1473	318.313	1154.69	422	216.27	205.73
Cluster-15501.0--c4374.g1.i1.m-PPATMP003194-RA.m	YN	0.215644	1.87826	0.11481	8.58371e-14	303	60.3286	242.671	87	41.5485	45.4515
Cluster-11573.0--c20265.g1.i1.m-PPATMP007357-RA.m	YN	0.149028	1.30145	0.114509	8.56962e-36	729	181.852	547.148	186	112.337	73.6635
Cluster-11098.0--c23206.g4.i1.m-PPATMP000411-RA.m	YN	0.0728753	0.637095	0.114387	1.61422e-15	420	91.9534	328.047	62	39.2317	22.7683
Cluster-13400.0--c23226.g4.i2.m-PPATMP005506-RA.m	YN	0.211569	1.85075	0.114316	8.10091e-49	1095	247.505	847.495	326	169.891	156.109
Cluster-13398.0--c22032.g1.i1.m-PPATMP001227-RA.m	YN	0.174349	1.52533	0.114302	9.28338e-58	1110	310.177	799.823	326	202.195	123.805
Cluster-7853.1--c23995.g1.i1.m-PPATMP004790-RA.m	YN	0.183277	1.6046	0.11422	1.0161e-18	351	86.1426	264.857	100	57.0016	42.9984
Cluster-9628.1--c22329.g1.i1.m-PPATMP004697-RA.m	YN	0.455622	3.99143	0.11415	2.92406e-25	861	204.775	656.225	377	153.68	223.32
Cluster-18967.0--c20993.g1.i2.m-PPATMP003684-RA.m	YN	0.127529	1.11738	0.114132	1.78904e-37	990	253.721	736.279	219	132.749	86.2509
Cluster-13916.0--c7291.g1.i1.m-PPATMP002980-RA.m	YN	0.218358	1.91486	0.114033	6.42774e-24	525	117.024	407.976	158	80.9365	77.0635
Cluster-16621.0--c22962.g2.i1.m-PPATMP010578-RA.m	YN	0.114703	1.00628	0.113987	6.04256e-37	936	259.773	676.227	202	130.223	71.777
Cluster-3672.0--c22689.g1.i1.m-PPATMP004017-RA.m	YN	0.166711	1.46297	0.113954	2.93245e-24	462	124.185	337.815	130	79.8956	50.1044
Cluster-17968.0--c23594.g4.i3.m-PPATMP002628-RA.m	YN	0.18631	1.63634	0.113858	7.37801e-70	1515	348.734	1166.27	424	232.037	191.963
Cluster-8901.0--c3723.g1.i1.m-PPATMP005626-RA.m	YN	0.0396577	0.348411	0.113825	3.72339e-09	315	81.9902	233.01	31	22	9
Cluster-19867.1--c23315.g2.i1.m-PPATMP001709-RA.m	YN	0.159034	1.39992	0.113602	2.22085e-78	1551	427.258	1123.74	431	270.885	160.115
Cluster-18357.0--c20750.g2.i2.m-PPATMP001135-RA.m	YN	0.129421	1.1396	0.113567	6.24e-40	978	264.051	713.949	226	141.45	84.55
Cluster-11118.0--c17035.g1.i1.m-PPATMP010696-RA.m	YN	0.182195	1.6046	0.113545	1.52829e-32	624	172.247	451.753	187	113.978	73.022
Cluster-14643.5--c26789.g5.i5.m-PPATMP008002-RA.m	YN	0.272364	2.4038	0.113306	1.48193e-42	942	241.047	700.953	333	173.454	159.546
Cluster-7335.0--c23455.g1.i1.m-PPATMP001872-RA.m	YN	0.154571	1.36438	0.11329	2.03154e-35	732	177.787	554.213	189	111.718	77.2819
Cluster-6636.0--c20899.g1.i3.m-PPATMP007665-RA.m	YN	0.0321096	0.283444	0.113284	7.29955e-10	441	121.831	319.169	38	27.9779	10.0221
Cluster-17597.1--c22689.g3.i2.m-PPATMP004015-RA.m	YN	0.206637	1.82468	0.113246	1.06526e-97	2187	497.43	1689.57	645	340.324	304.676
Cluster-16054.0--c20516.g1.i1.m-PPATMP000301-RA.m	YN	0.179282	1.58426	0.113164	3.54396e-48	1254	314.854	939.146	337	187.537	149.463
Cluster-6742.0--c15610.g1.i1.m-PPATMP004929-RA.m	YN	0.0608435	0.53889	0.112905	6.96068e-11	318	76.8171	241.183	43	28.9091	14.0909
Cluster-6622.0--c17616.g1.i1.m-PPATMP008801-RA.m	YN	0.195151	1.72942	0.112842	3.38973e-19	453	119.467	333.533	131	73.8177	57.1823
Cluster-15651.0--c23495.g4.i2.m-PPATMP002188-RA.m	YN	0.116764	1.0354	0.112772	5.59507e-39	984	251.34	732.66	210	130.854	79.1462
Cluster-13767.0--c17934.g1.i1.m-PPATMP002629-RA.m	YN	0.198189	1.76408	0.112347	2.06325e-36	975	231.899	743.101	272	142.666	129.334
Cluster-8803.0--c11271.g1.i1.m-PPATMP002253-RA.m	YN	0.345495	3.07524	0.112347	1.51637e-20	813	194.684	618.316	298	126.964	171.036
Cluster-9002.0--c21157.g1.i4.m-PPATMP010464-RA.m	YN	0.089127	0.793642	0.112301	1.83166e-41	1143	309.486	833.514	208	138.184	69.8157
Cluster-18391.0--c22446.g2.i1.m-PPATMP010085-RA.m	YN	0.165507	1.47387	0.112294	4.79852e-35	1098	257.454	840.546	264	139.789	124.211
Cluster-19120.0--c21268.g1.i1.m-PPATMP004362-RA.m	YN	0.177434	1.58093	0.112234	6.65167e-35	933	239.756	693.244	249	139.581	109.419
Cluster-8707.0--c22.g2.i1.m-PPATMP001122-RA.m	YN	0.0797512	0.710633	0.112226	3.87156e-35	882	269.32	612.68	165	118.807	46.1928
Cluster-21761.0--c20236.g1.i1.m-PPATMP007651-RA.m	YN	0.223661	1.99353	0.112193	3.74455e-17	507	128.208	378.792	150	76.8741	73.1259
Cluster-21362.0--c25150.g7.i1.m-PPATMP005688-RA.m	YN	0.247737	2.20875	0.112161	5.23696e-44	1017	229.95	787.05	329	163.391	165.609
Cluster-7509.0--c21029.g3.i1.m-PPATMP003625-RA.m	YN	0.217727	1.94912	0.111705	3.69941e-56	1230	284.548	945.452	376	197.542	178.458
Cluster-22338.0--c24218.g4.i2.m-PPATMP001758-RA.m	YN	0.217705	1.95194	0.111533	4.71054e-101	2229	518.828	1710.17	682	360.294	321.706
Cluster-18916.0--c26708.g1.i2.m-PPATMP007271-RA.m	YN	0.179483	1.61288	0.111281	2.15453e-34	711	167.446	543.554	197	110.963	86.037
Cluster-17513.4--c26296.g3.i1.m-PPATMP003335-RA.m	YN	0.0357698	0.322021	0.111079	1.17127e-09	369	109.243	259.757	37	27.9403	9.05973
Cluster-19537.0--c21634.g1.i1.m-PPATMP001004-RA.m	YN	0.134354	1.21126	0.110921	2.41229e-23	564	161.252	402.748	135	85.7113	49.2887
Cluster-20234.0--c20956.g1.i6.m-PPATMP001775-RA.m	YN	0.204518	1.84388	0.110917	9.21835e-31	594	153.559	440.441	184	105.315	78.6852
Cluster-7636.5--c27242.g1.i1.m-PPATMP003270-RA.m	YN	0.189121	1.70617	0.110845	0	7827	1905.8	5921.2	2271	1282.4	988.596
Cluster-16521.0--c23919.g1.i1.m-PPATMP008174-RA.m	YN	0.196742	1.77528	0.110823	2.06358e-66	1350	340.308	1009.69	406	231.301	174.699
Cluster-15193.0--c23001.g1.i1.m-PPATMP001324-RA.m	YN	0.431006	3.8958	0.110634	2.85839e-29	873	180.259	692.741	368	141.657	226.343
Cluster-21952.0--c20389.g1.i1.m-PPATMP009896-RA.m	YN	0.167621	1.5152	0.110626	7.4525e-23	462	105.4	356.6	122	68.5662	53.4338
Cluster-11991.0--c23927.g1.i1.m-PPATMP002618-RA.m	YN	0.164177	1.48994	0.11019	6.45797e-145	2844	778.564	2065.44	808	503.83	304.17
Cluster-12006.0--c22816.g1.i1.m-PPATMP002556-RA.m	YN	0.212274	1.92765	0.110121	1.59965e-65	1332	342.716	989.284	420	237.369	182.631
Cluster-4288.0--c22952.g1.i1.m-PPATMP003963-RA.m	YN	0.23766	2.16171	0.109941	3.00893e-23	741	173.173	567.827	221	105.827	115.173
Cluster-2895.0--c24675.g2.i1.m-PPATMP001504-RA.m	YN	0.28368	2.58032	0.10994	7.146e-58	1380	325.688	1054.31	484	236.437	247.563
Cluster-2675.0--c19125.g1.i1.m-PPATMP009064-RA.m	YN	0.433493	3.94418	0.109907	7.85805e-29	888	192.271	695.729	377	148.657	228.343
Cluster-18584.0--c25677.g1.i6.m-PPATMP010401-RA.m	YN	0.132398	1.20713	0.10968	2.22751e-58	1305	334.84	970.16	310	192.336	117.664
Cluster-7991.0--c19387.g1.i1.m-PPATMP004964-RA.m	YN	0.322182	2.93907	0.10962	1.26935e-30	780	183.426	596.574	291	134.837	156.163
Cluster-20836.0--c23174.g1.i1.m-PPATMP005429-RA.m	YN	0.0925186	0.844487	0.109556	1.3704e-46	1194	348.17	845.83	235	161.633	73.3668
Cluster-12856.1--c21623.g1.i2.m-PPATMP002514-RA.m	YN	0.298723	2.72777	0.109512	5.05101e-89	2295	514.048	1780.95	812	375.385	436.615
Cluster-1470.0--c22361.g1.i1.m-PPATMP004665-RA.m	YN	0.144491	1.32111	0.109371	8.44886e-52	1068	254.574	813.426	265	158.13	106.87
Cluster-16763.0--c25685.g1.i1.m-PPATMP011075-RA.m	YN	0.167456	1.53511	0.109084	2.19532e-108	2256	546.558	1709.44	613	356.979	256.021
Cluster-20198.1--c25700.g8.i3.m-PPATMP004360-RA.m	YN	0.0879224	0.806312	0.109043	3.18209e-69	1893	486.514	1406.49	340	223.357	116.643
Cluster-11069.0--c25624.g2.i1.m-PPATMP001963-RA.m	YN	0.104603	0.959469	0.109022	4.03606e-62	1542	392.727	1149.27	313	200.893	112.107
Cluster-11714.0--c20521.g1.i1.m-PPATMP004621-RA.m	YN	0.182083	1.67148	0.108935	9.98711e-46	927	227.107	699.893	265	151.99	113.01
Cluster-1352.0--c2651.g1.i1.m-PPATMP004510-RA.m	YN	0.0891621	0.818595	0.108921	2.58024e-27	609	195.481	413.519	127	92.3078	34.6922
Cluster-6585.0--c26111.g3.i1.m-PPATMP004967-RA.m	YN	0.458106	4.20602	0.108917	1.51003e-40	1269	272.606	996.394	554	214.17	339.83
Cluster-4156.0--c20364.g1.i1.m-PPATMP003061-RA.m	YN	0.139563	1.28215	0.108851	2.83297e-56	1167	284.799	882.201	287	174.949	112.051
Cluster-11759.0--c19959.g1.i1.m-PPATMP004751-RA.m	YN	0.143187	1.31822	0.108622	6.31313e-44	876	218.182	657.818	221	135.417	85.5835
Cluster-10690.0--c23647.g1.i1.m-PPATMP010680-RA.m	YN	0.248956	2.29415	0.108518	5.66187e-35	759	183.418	575.582	253	131.106	121.894
Cluster-7724.2--c24907.g1.i4.m-PPATMP004803-RA.m	YN	0.144204	1.32922	0.108488	9.25522e-47	951	226.59	724.41	236	141.062	94.9383
Cluster-14335.0--c24601.g5.i1.m-PPATMP009408-RA.m	YN	0.165312	1.52414	0.108462	2.29554e-42	1014	252.94	761.06	264	151.129	112.871
Cluster-11421.0--c23324.g5.i5.m-PPATMP001657-RA.m	YN	0.2144	1.97682	0.108457	5.73139e-43	852	215.963	636.037	268	150.365	117.635
Cluster-16782.0--c21414.g2.i2.m-PPATMP003952-RA.m	YN	0.156124	1.43985	0.108431	2.67103e-31	747	182.933	564.067	187	107.882	79.1179
Cluster-4593.0--c3141.g1.i1.m-PPATMP010630-RA.m	YN	0.26711	2.4645	0.108383	1.15693e-45	1038	249.065	788.935	357	179.812	177.188
Cluster-9409.0--c26174.g1.i1.m-PPATMP007764-RA.m	YN	0.117408	1.0839	0.108321	2.45936e-21	498	137.789	360.211	111	71.8851	39.1149
Cluster-6641.5--c23926.g2.i1.m-PPATMP003104-RA.m	YN	0.0796405	0.735233	0.10832	7.96312e-155	4251	1125.19	3125.81	736	500.027	235.973
Cluster-17420.0--c25202.g7.i2.m-PPATMP002959-RA.m	YN	0.159818	1.47545	0.108318	9.28228e-65	1305	317.807	987.193	347	205.024	141.976
Cluster-16635.0--c21310.g1.i1.m-PPATMP003492-RA.m	YN	0.175164	1.61948	0.108161	2.19613e-74	1530	365.407	1164.59	424	242.428	181.572
Cluster-22432.0--c24530.g1.i1.m-PPATMP002890-RA.m	YN	0.149325	1.3826	0.108003	5.36978e-32	669	148.158	520.842	164	93.5318	70.4682
Cluster-8813.2--c23504.g2.i3.m-PPATMP006080-RA.m	YN	0.0352197	0.326126	0.107994	2.14082e-20	843	260.562	582.438	86	66	20
Cluster-18824.2--c22199.g1.i1.m-PPATMP010233-RA.m	YN	0.272083	2.52022	0.10796	2.43117e-42	1449	352.968	1096.03	471	221.256	249.744
Cluster-4781.1--c23451.g5.i1.m-PPATMP002352-RA.m	YN	0.114488	1.06092	0.107914	3.93535e-14	348	83.3984	264.602	71	42.9379	28.0621
Cluster-6546.0--c25251.g4.i1.m-PPATMP010475-RA.m	YN	0.404268	3.75719	0.107598	3.1516e-40	627	149.842	477.158	284	135.56	148.44
Cluster-18599.0--c21723.g1.i2.m-PPATMP010961-RA.m	YN	0.454859	4.23658	0.107365	9.83783e-41	1278	283.943	994.057	560	221.735	338.265
Cluster-14061.0--c25869.g1.i2.m-PPATMP006105-RA.m	YN	0.478744	4.46237	0.107285	6.77011e-66	1737	383.684	1353.32	791	318.163	472.837
Cluster-5724.0--c18978.g1.i2.m-PPATMP006548-RA.m	YN	0.171805	1.60441	0.107083	4.49572e-18	339	82.7992	256.201	94	54.7874	39.2126
Cluster-13630.0--c23467.g3.i2.m-PPATMP003424-RA.m	YN	0.474687	4.43517	0.107028	4.26355e-43	1593	370.021	1222.98	708	278.343	429.657
Cluster-2301.0--c22809.g3.i1.m-PPATMP007762-RA.m	YN	0.131239	1.22658	0.106996	4.19784e-43	915	245.127	669.873	222	141.456	80.5438
Cluster-5846.0--c25476.g1.i1.m-PPATMP006892-RA.m	YN	0.412512	3.85609	0.106977	9.07146e-61	804	170.964	633.036	366	165.841	200.159
Cluster-23381.0--c25110.g2.i1.m-PPATMP001445-RA.m	YN	0.588561	5.5027	0.106959	6.44111e-155	6342	1535.99	4806.01	3163	1207.66	1955.34
Cluster-11857.0--c21724.g1.i1.m-PPATMP001419-RA.m	YN	0.441451	4.13068	0.106871	1.17547e-37	1185	246.552	938.448	504	192.221	311.779
Cluster-22806.0--c27194.g4.i2.m-PPATMP010044-RA.m	YN	0.147283	1.38066	0.106676	2.27752e-28	525	140.68	384.32	140	88.7676	51.2324
Cluster-15141.1--c20379.g3.i1.m-PPATMP006443-RA.m	YN	0.1715	1.60868	0.106609	1.12208e-107	2145	534.594	1610.41	600	354.003	245.997
Cluster-9507.1--c24070.g3.i1.m-PPATMP009996-RA.m	YN	0.233574	2.19136	0.106588	4.35101e-36	753	181.237	571.763	243	128.61	114.39
Cluster-14755.1--c23848.g3.i1.m-PPATMP005581-RA.m	YN	0.114711	1.07748	0.106463	4.90313e-109	2562	655.546	1906.45	558	355.646	202.354
Cluster-9661.0--c25972.g1.i1.m-PPATMP003685-RA.m	YN	0.380013	3.57263	0.106368	1.16297e-20	627	117.156	509.844	240	89.0234	150.977
Cluster-11376.0--c22659.g1.i1.m-PPATMP002845-RA.m	YN	0.454472	4.27713	0.106256	1.59687e-60	1341	299.716	1041.28	612	257.431	354.569
Cluster-10569.0--c24849.g2.i1.m-PPATMP010628-RA.m	YN	0.265471	2.49857	0.106249	2.5774e-59	1227	343.947	883.053	446	248.74	197.26
Cluster-12741.0--c26063.g2.i2.m-PPATMP001543-RA.m	YN	0.339307	3.19477	0.106207	0	378	70.7886	307.211	154	70.5237	83.4763
Cluster-14487.0--c18411.g1.i1.m-PPATMP009301-RA.m	YN	0.0504955	0.475453	0.106205	2.43663e-16	495	140.581	354.419	65	47.7212	17.2788
Cluster-18001.0--c24689.g1.i1.m-PPATMP006215-RA.m	YN	0.150451	1.41667	0.1062	5.64904e-131	2673	654.778	2018.22	691	416.813	274.187
Cluster-19272.0--c21332.g2.i1.m-PPATMP002833-RA.m	YN	0.150254	1.41753	0.105997	5.41188e-67	1266	341.344	924.656	343	217.334	125.666
Cluster-8969.0--c18079.g1.i2.m-PPATMP010164-RA.m	YN	0.194046	1.83136	0.105957	3.79075e-38	807	179.572	627.428	230	122.962	107.038
Cluster-15188.1--c24914.g1.i1.m-PPATMP003022-RA.m	YN	0.124731	1.1776	0.10592	7.36841e-80	2058	502.786	1555.21	449	270.402	178.598
Cluster-10588.6--c23907.g1.i8.m-PPATMP001432-RA.m	YN	0.46627	4.406	0.105826	2.5651e-63	1731	355.904	1375.1	770	295.091	474.909
Cluster-14782.0--c24428.g1.i1.m-PPATMP010294-RA.m	YN	0.265784	2.51738	0.10558	1.45747e-274	6117	1564.04	4552.96	2148	1132.14	1015.86
Cluster-20239.0--c26987.g2.i1.m-PPATMP003111-RA.m	YN	0.174564	1.65824	0.10527	5.59341e-20	387	91.3017	295.698	107	60.9719	46.0281
Cluster-1591.0--c21636.g1.i1.m-PPATMP010255-RA.m	YN	0.174489	1.66148	0.10502	1.86241e-88	1830	428.036	1401.96	504	285.997	218.003
Cluster-12364.0--c5894.g1.i1.m-PPATMP008826-RA.m	YN	0.160064	1.52427	0.105011	7.56741e-32	699	199.837	499.163	190	118.068	71.9317
Cluster-21696.0--c23899.g1.i2.m-PPATMP000566-RA.m	YN	0.439907	4.18995	0.104991	3.08782e-53	1176	266.828	909.172	529	226.746	302.254
Cluster-15904.0--c26025.g4.i5.m-PPATMP009493-RA.m	YN	0.031565	0.300691	0.104975	6.19426e-11	453	129.199	323.801	41	31	10
Cluster-6469.0--c21475.g1.i1.m-PPATMP001182-RA.m	YN	0.259234	2.47126	0.1049	2.40061e-45	1092	229.579	862.421	354	165.802	188.198
Cluster-20505.0--c23787.g1.i2.m-PPATMP010204-RA.m	YN	0.273178	2.6052	0.104859	3.04959e-26	648	130.113	517.887	213	94.5592	118.441
Cluster-6626.0--c23421.g1.i1.m-PPATMP010643-RA.m	YN	0.181888	1.73626	0.104759	1.41442e-43	1074	308.064	765.936	306	182.637	123.363
Cluster-14845.0--c22398.g1.i1.m-PPATMP008557-RA.m	YN	0.16186	1.54828	0.104542	8.64308e-45	963	202.926	760.074	243	132.881	110.119
Cluster-21752.0--c25412.g6.i3.m-PPATMP001332-RA.m	YN	0.412114	3.94827	0.104378	4.18657e-38	837	193.323	643.677	364	160.24	203.76
Cluster-8539.0--c25196.g8.i1.m-PPATMP003984-RA.m	YN	0.0659395	0.632367	0.104274	1.55799e-40	1176	306.768	869.232	177	122.214	54.7859
Cluster-7158.1--c25665.g6.i2.m-PPATMP006846-RA.m	YN	0.082438	0.792322	0.104046	7.40119e-26	648	172.222	475.778	116	78.8721	37.1279
Cluster-144.0--c21837.g1.i2.m-PPATMP000556-RA.m	YN	0.257973	2.47971	0.104034	8.7973e-42	945	218.033	726.967	316	157.531	158.469
Cluster-18918.2--c24614.g1.i3.m-PPATMP008877-RA.m	YN	0.120017	1.15404	0.103997	5.00394e-68	1494	426.563	1067.44	353	234.734	118.266
Cluster-18384.0--c25131.g1.i1.m-PPATMP007890-RA.m	YN	0.170693	1.64136	0.103995	8.77794e-66	1251	319.879	931.121	355	213.019	141.981
Cluster-2768.0--c19999.g1.i1.m-PPATMP008322-RA.m	YN	0.465672	4.47926	0.103962	3.86379e-65	1722	392.427	1329.57	783	322.704	460.296
Cluster-5906.0--c21342.g1.i2.m-PPATMP004183-RA.m	YN	0.194598	1.87221	0.10394	2.76932e-50	1035	239.504	795.496	301	164.828	136.172
Cluster-20065.0--c26729.g1.i1.m-PPATMP009957-RA.m	YN	0.231308	2.22591	0.103916	2.53958e-132	3030	663.207	2366.79	942	471.833	470.167
Cluster-15416.0--c23658.g4.i1.m-PPATMP010577-RA.m	YN	0.194239	1.86924	0.103914	8.23463e-75	1395	382.91	1012.09	436	263.427	172.573
Cluster-12123.0--c24687.g1.i2.m-PPATMP003346-RA.m	YN	0.252205	2.43142	0.103727	1.20073e-32	1014	255.172	758.828	322	159.825	162.175
Cluster-2717.2--c19275.g1.i3.m-PPATMP002807-RA.m	YN	0.215351	2.07679	0.103694	1.57466e-31	630	151.815	478.185	196	106.72	89.2801
Cluster-22033.0--c21685.g1.i1.m-PPATMP002905-RA.m	YN	0.181059	1.75182	0.103355	2.3199e-49	966	237.428	728.572	278	160.845	117.155
Cluster-22647.2--c26698.g2.i1.m-PPATMP001279-RA.m	YN	0.150079	1.45271	0.103309	6.58276e-128	2472	643.287	1828.71	661	412.922	248.078
Cluster-18958.0--c26332.g1.i1.m-PPATMP008630-RA.m	YN	0.228681	2.2143	0.103274	5.44437e-59	1212	302.123	909.877	394	214.761	179.239
Cluster-19127.0--c20570.g1.i1.m-PPATMP009946-RA.m	YN	0.194854	1.89051	0.103069	5.07708e-45	924	206.059	717.941	265	142.118	122.882
Cluster-7027.1--c19880.g1.i1.m-PPATMP010256-RA.m	YN	0.144775	1.40545	0.10301	2.94768e-94	1869	457.171	1411.83	476	290.24	185.76
Cluster-11990.2--c26743.g3.i1.m-PPATMP010016-RA.m	YN	0.306816	2.98455	0.102801	1.98983e-80	2082	465.418	1616.58	749	342.537	406.463
Cluster-15709.0--c22745.g2.i1.m-PPATMP008312-RA.m	YN	0.142248	1.38408	0.102774	5.09803e-45	861	218.189	642.811	221	137.794	83.2063
Cluster-10404.0--c20589.g4.i1.m-PPATMP010479-RA.m	YN	0.115068	1.12341	0.102427	1.31941e-32	744	177.659	566.341	158	97.7088	60.2912
Cluster-23386.0--c23982.g1.i4.m-PPATMP002074-RA.m	YN	0.400389	3.91393	0.102299	2.50435e-43	924	184.67	739.33	387	158.404	228.596
Cluster-7018.0--c22063.g1.i1.m-PPATMP005308-RA.m	YN	0.161519	1.57923	0.102277	1.26191e-82	1533	415.946	1117.05	436	273.973	162.027
Cluster-21214.0--c25195.g3.i1.m-PPATMP011109-RA.m	YN	0.126545	1.23924	0.102115	1.05279e-53	1218	337.911	880.089	289	186.66	102.34
Cluster-9689.0--c20183.g1.i1.m-PPATMP003916-RA.m	YN	0.0851808	0.834249	0.102105	4.49359e-71	1647	561.585	1085.41	349	261.793	87.2067
Cluster-10622.0--c4994.g1.i1.m-PPATMP010411-RA.m	YN	0.221169	2.1677	0.102029	1.13242e-75	1587	368.667	1218.33	493	261.137	231.863
Cluster-21168.0--c19751.g1.i1.m-PPATMP000768-RA.m	YN	0.134365	1.31818	0.101932	7.36147e-52	969	255.232	713.768	246	158.41	87.5896
Cluster-7558.0--c8908.g1.i2.m-PPATMP001003-RA.m	YN	0.328556	3.22723	0.101807	1.2526e-20	309	73.9196	235.08	126	63.5171	62.4829
Cluster-15839.2--c24796.g6.i1.m-PPATMP005703-RA.m	YN	0.156106	1.53502	0.101696	1.74612e-103	1980	500.693	1479.31	535	327.017	207.983
Cluster-9503.0--c22149.g1.i1.m-PPATMP008597-RA.m	YN	0.179929	1.76972	0.101671	7.40121e-100	2028	475.268	1552.73	571	322.782	248.218
Cluster-4227.0--c21915.g1.i3.m-PPATMP000104-RA.m	YN	0.164761	1.62133	0.101621	5.91439e-70	1191	376.695	814.305	370	249.997	120.003
Cluster-10177.0--c27329.g5.i1.m-PPATMP005399-RA.m	YN	0.478874	4.71287	0.10161	3.48659e-112	2265	535.838	1729.16	1083	473.782	609.218
Cluster-12719.0--c21950.g3.i1.m-PPATMP003290-RA.m	YN	0.43302	4.26835	0.101449	2.14524e-41	1260	296.228	963.772	544	227.774	316.226
Cluster-11097.0--c20251.g2.i1.m-PPATMP000555-RA.m	YN	0.176316	1.74013	0.101323	1.40928e-41	762	195.47	566.53	221	132.198	88.8021
Cluster-10228.0--c22769.g2.i1.m-PPATMP000234-RA.m	YN	0.197519	1.95158	0.10121	4.03115e-56	1152	261.152	890.848	336	181.347	154.653
Cluster-8534.0--c22747.g1.i1.m-PPATMP010097-RA.m	YN	0.401139	3.97578	0.100896	1.99057e-47	987	200.545	786.455	416	172.446	243.554
Cluster-19695.0--c20727.g1.i3.m-PPATMP000734-RA.m	YN	0.1022	1.01332	0.100857	1.42523e-37	915	203.207	711.793	174	106.034	67.9658
Cluster-18087.2--c25819.g2.i1.m-PPATMP003239-RA.m	YN	0.202798	2.01186	0.100801	5.26714e-18	336	81.3366	254.663	102	56.8303	45.1697
Cluster-11372.2--c24524.g3.i5.m-PPATMP003092-RA.m	YN	0.0414458	0.411942	0.100611	1.73673e-26	996	217.319	778.681	99	67.6199	31.3801
Cluster-10653.1--c26924.g2.i1.m-PPATMP004479-RA.m	YN	0.189886	1.89003	0.100467	3.65163e-142	2982	665.692	2316.31	847	459.1	387.9
Cluster-21654.2--c24123.g2.i1.m-PPATMP009845-RA.m	YN	0.0977569	0.975727	0.100189	6.76947e-76	1773	466.17	1306.83	358	238.25	119.75
Cluster-12537.1--c25560.g1.i3.m-PPATMP002902-RA.m	YN	0.200202	2.00043	0.100079	2.15852e-51	1281	352.288	928.712	380	217.359	162.641
Cluster-23332.0--c23350.g2.i1.m-PPATMP004938-RA.m	YN	0.151253	1.51144	0.100072	5.60066e-54	1074	243.596	830.404	272	158.346	113.654
Cluster-13957.1--c24880.g1.i2.m-PPATMP000352-RA.m	YN	0.186977	1.86906	0.100038	1.98883e-112	2253	530.922	1722.08	649	365.246	283.754
Cluster-12324.0--c23740.g1.i1.m-PPATMP008283-RA.m	YN	0.117709	1.1775	0.0999654	5.89985e-34	726	196.829	529.171	166	108.383	57.6168
Cluster-19199.0--c24706.g1.i1.m-PPATMP006837-RA.m	YN	0.165561	1.65817	0.0998456	1.4791e-94	1884	435.792	1448.21	506	291.021	214.979
Cluster-15113.0--c9113.g1.i1.m-PPATMP000266-RA.m	YN	0.170674	1.71024	0.0997958	9.28533e-24	453	103.523	349.477	123	69.7035	53.2965
Cluster-16142.0--c26884.g2.i1.m-PPATMP007010-RA.m	YN	0.0974073	0.977709	0.0996281	7.20995e-38	924	247.966	676.034	183	121.285	61.7152
Cluster-14940.0--c22996.g2.i3.m-PPATMP002771-RA.m	YN	0.136954	1.37554	0.0995634	5.25136e-45	909	198.617	710.383	214	125.164	88.8363
Cluster-20481.1--c27153.g5.i1.m-PPATMP003852-RA.m	YN	0.138975	1.39604	0.0995491	1.73627e-141	2682	697.053	1984.95	693	441.519	251.481
Cluster-19603.3--c25183.g1.i7.m-PPATMP009576-RA.m	YN	0.168096	1.68864	0.0995452	7.89658e-87	1608	420.903	1187.1	461	282.456	178.544
Cluster-13475.0--c20476.g1.i1.m-PPATMP007091-RA.m	YN	0.33489	3.36563	0.0995029	3.97827e-23	417	88.8999	328.1	163	74.6733	88.3267
Cluster-10856.0--c21607.g1.i1.m-PPATMP001525-RA.m	YN	0.0990064	0.996475	0.0993566	1.48556e-25	534	163.699	370.301	118	83.6857	34.3143
Cluster-8916.0--c26608.g4.i2.m-PPATMP004565-RA.m	YN	0.0927692	0.93411	0.0993129	2.14594e-48	1089	267.109	821.891	210	138.326	71.674
Cluster-23361.0--c24240.g3.i3.m-PPATMP009962-RA.m	YN	0.0635372	0.63984	0.0993017	2.24482e-40	1131	272.389	858.611	165	112.7	52.3
Cluster-15891.0--c19973.g4.i1.m-PPATMP003577-RA.m	YN	0.151252	1.52483	0.0991925	2.44155e-24	459	107.121	351.879	118	69.8221	48.1779
Cluster-16041.0--c25154.g1.i7.m-PPATMP010657-RA.m	YN	0.0646739	0.652422	0.0991289	2.1154e-70	2097	517.596	1579.4	306	208.165	97.8353
Cluster-15134.0--c21055.g1.i1.m-PPATMP001242-RA.m	YN	0.131306	1.32561	0.0990534	1.10527e-23	519	140.959	378.041	124	78.4998	45.5002
Cluster-13918.0--c25351.g1.i1.m-PPATMP007841-RA.m	YN	0.155789	1.5733	0.0990203	2.66252e-27	465	123.306	341.694	129	81.1293	47.8707
Cluster-9357.0--c22181.g3.i1.m-PPATMP007948-RA.m	YN	0.170392	1.72087	0.0990147	6.30932e-92	1770	435.524	1334.48	497	293.713	203.287
Cluster-12231.0--c24211.g2.i1.m-PPATMP005716-RA.m	YN	0.0833757	0.842429	0.0989706	5.16119e-14	315	91.3296	223.67	59	41.4608	17.5392
Cluster-9799.2--c20157.g1.i3.m-PPATMP006533-RA.m	YN	0.0931515	0.941879	0.0988997	8.98462e-22	489	111.961	377.039	90	57.0254	32.9746
Cluster-8905.0--c25612.g1.i1.m-PPATMP010450-RA.m	YN	0.13573	1.37249	0.0988933	2.76662e-96	1866	461.844	1404.16	465	290.818	174.182
Cluster-7705.1--c19201.g1.i1.m-PPATMP005380-RA.m	YN	0.134963	1.36555	0.0988344	3.33109e-21	441	110.701	330.299	105	64.2643	40.7357
Cluster-4375.2--c21501.g1.i2.m-PPATMP009772-RA.m	YN	0.149047	1.50848	0.0988057	4.48216e-87	1782	389.547	1392.45	441	253.065	187.935
Cluster-8205.0--c20039.g1.i1.m-PPATMP001800-RA.m	YN	0.136992	1.38701	0.0987675	1.45633e-70	1326	339.86	986.14	338	214.79	123.21
Cluster-14002.0--c26596.g2.i2.m-PPATMP002816-RA.m	YN	0.18198	1.84299	0.0987415	1.20506e-104	2010	497.557	1512.44	585	341.201	243.799
Cluster-2144.0--c23189.g1.i1.m-PPATMP004687-RA.m	YN	0.107632	1.0902	0.0987265	2.33467e-67	1575	410.909	1164.09	333	216.334	116.666
Cluster-11505.0--c20952.g2.i1.m-PPATMP005348-RA.m	YN	0.109436	1.10914	0.0986676	5.5203e-15	297	85.7208	211.279	67	45.5197	21.4803
Cluster-19613.0--c23430.g3.i1.m-PPATMP008061-RA.m	YN	0.259214	2.62726	0.098663	3.52347e-42	954	207.869	746.131	314	151.208	162.792
Cluster-3281.0--c21275.g1.i1.m-PPATMP008854-RA.m	YN	0.153654	1.55778	0.0986364	1.25934e-63	1176	299.319	876.681	318	196.361	121.639
Cluster-17033.2--c26955.g1.i1.m-PPATMP009406-RA.m	YN	0.190484	1.93188	0.0986003	5.77969e-194	4551	1243.02	3307.98	1340	783.969	556.031
Cluster-12871.0--c21479.g1.i1.m-PPATMP007061-RA.m	YN	0.425715	4.32578	0.0984136	2.25597e-48	1377	319.802	1057.2	592	249.768	342.232
Cluster-8607.1--c26829.g1.i1.m-PPATMP005152-RA.m	YN	0.110547	1.12586	0.0981883	1.46877e-49	1056	310.221	745.779	243	166.387	76.613
Cluster-10643.0--c22371.g1.i1.m-PPATMP007664-RA.m	YN	0.347942	3.5475	0.0980811	1.39146e-27	738	169.633	568.367	284	126.102	157.898
Cluster-15568.0--c20654.g1.i1.m-PPATMP007284-RA.m	YN	0.129011	1.31622	0.0980168	1.30231e-16	312	82.0858	229.914	76	48.8347	27.1653
Cluster-14114.0--c20524.g1.i1.m-PPATMP002282-RA.m	YN	0.10699	1.09221	0.0979573	2.1069e-55	1269	315.435	953.565	265	169.955	95.045
Cluster-3303.1--c26005.g3.i1.m-PPATMP001351-RA.m	YN	0.149639	1.52802	0.0979299	1.85714e-68	1419	297.631	1121.37	346	194.121	151.879
Cluster-5322.1--c25590.g4.i2.m-PPATMP009123-RA.m	YN	0.114981	1.17506	0.0978516	3.99099e-55	1218	326.901	891.099	273	178.168	94.8319
Cluster-21687.1--c26356.g2.i1.m-PPATMP005311-RA.m	YN	0.204606	2.09635	0.0976007	4.07045e-58	1437	381.61	1055.39	429	240.163	188.837
Cluster-4395.4--c24558.g1.i2.m-PPATMP010744-RA.m	YN	0.117361	1.20423	0.0974573	4.04141e-103	2481	659.611	1821.39	550	352.521	197.479
Cluster-13500.0--c13507.g2.i2.m-PPATMP009329-RA.m	YN	0.150722	1.55113	0.0971692	1.70158e-51	963	232.394	730.606	252	152.262	99.738
Cluster-18853.0--c19618.g1.i1.m-PPATMP006894-RA.m	YN	0.429238	4.42303	0.097046	4.17574e-68	1602	364.082	1237.92	706	302.831	403.169
Cluster-7075.0--c19657.g1.i1.m-PPATMP003588-RA.m	YN	0.0335325	0.34561	0.0970241	1.15254e-09	366	90.3142	275.686	33	23.9748	9.02523
Cluster-3594.0--c20431.g1.i1.m-PPATMP002323-RA.m	YN	0.175538	1.81247	0.0968501	5.37616e-50	1026	219.354	806.646	276	149.837	126.163
Cluster-10041.0--c21196.g1.i1.m-PPATMP002904-RA.m	YN	0.14089	1.45536	0.0968073	2.04963e-35	633	159.249	473.751	163	102.282	60.7182
Cluster-18723.0--c20461.g1.i2.m-PPATMP011138-RA.m	YN	0.0440408	0.455026	0.0967874	1.306e-65	2154	570.893	1583.11	257	189.315	67.6847
Cluster-8588.0--c24484.g1.i1.m-PPATMP000222-RA.m	YN	0.136941	1.41561	0.0967362	2.98597e-103	1947	484.019	1462.98	491	308.035	182.965
Cluster-15890.0--c23311.g1.i1.m-PPATMP007883-RA.m	YN	0.37196	3.84753	0.096675	5.21357e-37	849	169.024	679.976	336	138.04	197.96
Cluster-980.10--c22865.g4.i1.m-PPATMP002863-RA.m	YN	0.213539	2.21071	0.096593	1.65765e-111	2184	552.808	1631.19	695	392.853	302.147
Cluster-5576.0--c23822.g1.i3.m-PPATMP009472-RA.m	YN	0.0970314	1.00455	0.0965923	1.28887e-45	1023	259.994	763.006	205	135.591	69.4089
Cluster-18033.0--c18452.g1.i1.m-PPATMP009463-RA.m	YN	0.372185	3.85627	0.0965142	6.6977e-33	759	171.006	587.994	308	136.013	171.987
Cluster-9153.0--c25079.g1.i2.m-PPATMP007104-RA.m	YN	0.275179	2.85311	0.0964487	5.15674e-55	1242	296.556	945.444	435	217.462	217.538
Cluster-9913.0--c21943.g1.i1.m-PPATMP004865-RA.m	YN	0.157832	1.63777	0.0963699	3.98728e-35	702	144.555	557.445	175	96.2062	78.7938
Cluster-19489.0--c27199.g2.i1.m-PPATMP001892-RA.m	YN	0.322871	3.35136	0.0963406	4.32574e-18	351	87.2235	263.776	137	68.0655	68.9345
Cluster-12423.0--c21457.g1.i1.m-PPATMP009918-RA.m	YN	0.257918	2.67997	0.096239	8.89885e-39	1221	278.066	942.934	384	178.704	205.296
Cluster-17170.0--c25165.g2.i1.m-PPATMP005392-RA.m	YN	0.190816	1.98593	0.0960836	1.29293e-86	1623	412.303	1210.7	491	287.334	203.666
Cluster-3384.1--c25165.g1.i2.m-PPATMP004748-RA.m	YN	0.231295	2.40937	0.0959982	5.2577e-88	1746	447.732	1298.27	580	322.281	257.719
Cluster-12286.0--c21631.g1.i3.m-PPATMP009207-RA.m	YN	0.0542367	0.564988	0.0959962	1.11032e-14	381	95.5877	285.412	51	36.1212	14.8788
Cluster-14104.1--c25228.g6.i1.m-PPATMP003318-RA.m	YN	0.361723	3.77501	0.0958205	3.82204e-27	732	153.445	578.555	283	117.673	165.327
Cluster-1017.0--c24845.g1.i1.m-PPATMP010633-RA.m	YN	0.395928	4.13227	0.0958137	2.49739e-34	906	247.075	658.925	389	186.628	202.372
Cluster-13157.0--c27182.g1.i3.m-PPATMP007938-RA.m	YN	0.0709435	0.740992	0.0957413	7.90267e-30	666	205.832	460.168	124	92.8642	31.1358
Cluster-20528.0--c20468.g1.i1.m-PPATMP005247-RA.m	YN	0.213016	2.22567	0.0957085	3.0898e-16	414	106.84	307.16	122	65.2566	56.7434
Cluster-14704.0--c24666.g1.i1.m-PPATMP000713-RA.m	YN	0.210323	2.20043	0.095583	3.72916e-36	708	163.888	544.112	216	116.379	99.6215
Cluster-6086.0--c25595.g2.i3.m-PPATMP009914-RA.m	YN	0.161294	1.69099	0.0953844	1.97649e-65	1695	402.909	1292.09	424	236.835	187.165
Cluster-21878.0--c24256.g8.i1.m-PPATMP005110-RA.m	YN	0.204801	2.14714	0.095383	6.57757e-29	663	167.477	495.523	197	108.232	88.7681
Cluster-10154.0--c5228.g1.i1.m-PPATMP009296-RA.m	YN	0.1799	1.88696	0.0953385	2.09273e-51	990	230.091	759.909	280	158.627	121.373
Cluster-9110.0--c19184.g1.i1.m-PPATMP006946-RA.m	YN	0.0944617	0.99093	0.0953263	3.08538e-18	357	105.651	251.349	77	54.8565	22.1435
Cluster-6137.0--c24737.g1.i1.m-PPATMP000649-RA.m	YN	0.154376	1.61976	0.0953081	2.58681e-99	1959	440.361	1518.64	504	292.17	211.83
Cluster-3866.0--c22012.g1.i2.m-PPATMP006365-RA.m	YN	0.188236	1.97612	0.0952555	8.5323e-69	1308	321.524	986.476	388	223.846	164.154
Cluster-14518.0--c23161.g1.i1.m-PPATMP003109-RA.m	YN	0.121599	1.2776	0.0951772	5.72196e-269	5139	1580.5	3558.5	1323	925.864	397.136
Cluster-14387.0--c22829.g1.i1.m-PPATMP007460-RA.m	YN	0.149804	1.57403	0.095172	6.30463e-73	1251	358.479	892.521	357	235.893	121.107
Cluster-16815.0--c22282.g1.i1.m-PPATMP010069-RA.m	YN	0.382403	4.0198	0.0951298	6.59423e-46	1014	212.668	801.332	416	176.536	239.464
Cluster-8662.1--c21068.g2.i1.m-PPATMP010682-RA.m	YN	0.152699	1.60529	0.0951227	1.4193e-127	2355	601.33	1753.67	640	397.956	242.044
Cluster-20989.0--c25044.g2.i5.m-PPATMP002659-RA.m	YN	0.144679	1.52127	0.0951045	4.83344e-44	855	187.73	667.27	210	122.275	87.7246
Cluster-10298.0--c23233.g4.i1.m-PPATMP006316-RA.m	YN	0.200144	2.10461	0.0950978	9.88245e-58	1080	274.851	805.149	335	193.68	141.32
Cluster-22370.0--c23757.g1.i5.m-PPATMP004817-RA.m	YN	0.157236	1.6535	0.0950928	2.70825e-52	1002	232.087	769.913	264	154.868	109.132
Cluster-16113.0--c24437.g1.i1.m-PPATMP011016-RA.m	YN	0.211327	2.22294	0.0950662	9.4401e-118	2325	573.293	1751.71	730	407.777	322.223
Cluster-6534.0--c26347.g3.i2.m-PPATMP004498-RA.m	YN	0.0578346	0.608841	0.0949913	7.86774e-64	1788	457.037	1330.96	257	182.934	74.0657
Cluster-11958.0--c22212.g7.i1.m-PPATMP000124-RA.m	YN	0.0752442	0.79229	0.0949704	2.04466e-26	594	163.151	430.849	106	75.1667	30.8333
Cluster-19745.3--c19697.g1.i3.m-PPATMP009888-RA.m	YN	0.0443884	0.468341	0.0947779	1.73876e-13	414	130.219	283.781	53	40.7721	12.2279
Cluster-20801.0--c23977.g2.i2.m-PPATMP004798-RA.m	YN	0.145662	1.53993	0.0945903	1.60188e-89	1617	414.713	1202.29	430	271.123	158.877
Cluster-20091.0--c25400.g2.i2.m-PPATMP000031-RA.m	YN	0.114166	1.20894	0.0944343	1.0994e-41	957	215.765	741.235	199	120.516	78.4843
Cluster-23225.1--c24964.g1.i2.m-PPATMP010989-RA.m	YN	0.151491	1.60649	0.0942995	3.95054e-53	990	233.091	756.909	258	154.291	103.709
Cluster-13719.0--c19639.g1.i1.m-PPATMP000727-RA.m	YN	0.113012	1.20219	0.0940053	2.33264e-17	351	77.5184	273.482	73	44.3191	28.6809
Cluster-11202.0--c22926.g1.i1.m-PPATMP004391-RA.m	YN	0.198903	2.11617	0.093992	3.82535e-71	1347	337.264	1009.74	414	237.894	176.106
Cluster-8502.0--c20876.g2.i1.m-PPATMP009008-RA.m	YN	0.083664	0.891182	0.0938798	6.89086e-41	942	234.978	707.022	171	115.049	55.9509
Cluster-7368.0--c23706.g1.i1.m-PPATMP000472-RA.m	YN	0.174846	1.86359	0.0938219	6.42179e-84	1641	374.833	1266.17	455	257.695	197.305
Cluster-12406.1--c25474.g1.i2.m-PPATMP008982-RA.m	YN	0.167128	1.78145	0.0938153	1.52839e-192	3744	870.603	2873.4	1022	592.235	429.765
Cluster-13724.0--c2557.g1.i1.m-PPATMP002940-RA.m	YN	0.201324	2.146	0.0938135	1.07726e-23	582	138.678	443.322	166	87.7733	78.2267
Cluster-8661.0--c23321.g1.i1.m-PPATMP002978-RA.m	YN	0.159469	1.70527	0.0935153	1.08289e-63	1464	375.231	1088.77	383	226.635	156.365
Cluster-14218.0--c23752.g1.i1.m-PPATMP003507-RA.m	YN	0.132326	1.41593	0.0934556	4.197e-70	1581	397.38	1183.62	373	229.511	143.489
Cluster-7968.0--c21339.g2.i1.m-PPATMP010562-RA.m	YN	0.076989	0.823957	0.0934381	3.42696e-42	1005	276.499	728.501	181	127.79	53.2104
Cluster-1764.0--c19629.g1.i3.m-PPATMP002703-RA.m	YN	0.123112	1.31842	0.0933779	1.1777e-21	504	131.835	372.165	113	70.8638	42.1362
Cluster-7102.0--c22758.g1.i1.m-PPATMP000505-RA.m	YN	0.151313	1.62072	0.0933613	3.77586e-62	1266	259.679	1006.32	310	172.32	137.68
Cluster-17464.0--c20878.g1.i1.m-PPATMP009813-RA.m	YN	0.217758	2.33301	0.0933379	3.54734e-53	1044	253.878	790.122	331	181.922	149.078
Cluster-21916.0--c23612.g1.i6.m-PPATMP005558-RA.m	YN	0.0258795	0.277877	0.0931331	1.63321e-22	1050	291.184	758.816	83	63.7101	19.2899
Cluster-14741.0--c26672.g2.i4.m-PPATMP000099-RA.m	YN	0.134716	1.44697	0.0931021	7.29112e-65	1110	309.81	800.19	297	198.607	98.3928
Cluster-12357.0--c22035.g1.i1.m-PPATMP010249-RA.m	YN	0.0717376	0.770657	0.0930863	7.00223e-51	1233	324.046	908.954	210	147.908	62.092
Cluster-14142.0--c20088.g1.i1.m-PPATMP000459-RA.m	YN	0.149876	1.61219	0.0929643	2.20833e-21	366	89.9815	276.019	97	59.6217	37.3783
Cluster-14907.1--c24295.g1.i2.m-PPATMP003080-RA.m	YN	0.35196	3.78818	0.09291	1.54144e-37	768	156.163	611.837	301	130.306	170.694
Cluster-7939.3--c23180.g4.i2.m-PPATMP004416-RA.m	YN	0.0975103	1.05179	0.0927089	1.54934e-57	1275	319.969	955.031	257	169.807	87.1925
Cluster-11722.1--c22153.g1.i2.m-PPATMP006308-RA.m	YN	0.14331	1.54636	0.0926756	2.43294e-61	1134	271.307	862.693	290	177.593	112.407
Cluster-15480.0--c13861.g1.i1.m-PPATMP008006-RA.m	YN	0.100401	1.08428	0.0925962	1.98242e-33	753	204.169	548.831	156	104.449	51.5506
Cluster-2763.0--c1645.g1.i1.m-PPATMP010476-RA.m	YN	0.295696	3.19496	0.0925509	2.26871e-18	306	70.8061	235.194	115	57.6659	57.3341
Cluster-15741.0--c23193.g1.i2.m-PPATMP000240-RA.m	YN	0.0541669	0.586198	0.0924038	3.15644e-23	645	178.582	466.418	91	66.6345	24.3655
Cluster-16464.0--c23016.g1.i1.m-PPATMP003797-RA.m	YN	0.144775	1.56707	0.0923856	2.1374e-70	1398	297.245	1100.75	340	195.344	144.656
Cluster-6659.0--c18760.g1.i1.m-PPATMP010412-RA.m	YN	0.0747155	0.809056	0.0923489	4.63506e-29	675	166.219	508.781	115	78.8529	36.1471
Cluster-10478.0--c24412.g1.i2.m-PPATMP002577-RA.m	YN	0.146591	1.5875	0.092341	3.24722e-31	828	190.973	637.027	191	106.262	84.7375
Cluster-22557.0--c19732.g1.i2.m-PPATMP010593-RA.m	YN	0.134672	1.45936	0.0922817	6.74027e-23	393	95.5037	297.496	98	61.3942	36.6058
Cluster-10525.0--c22800.g3.i1.m-PPATMP001412-RA.m	YN	0.064778	0.702507	0.0922097	2.787e-49	1185	366.146	818.854	206	155.225	50.7749
Cluster-13881.0--c22825.g1.i1.m-PPATMP001998-RA.m	YN	0.171495	1.86085	0.0921597	7.45133e-68	1293	297.557	995.443	357	204.5	152.5
Cluster-9459.1--c22483.g2.i1.m-PPATMP004191-RA.m	YN	0.148633	1.61344	0.0921222	8.90323e-126	2286	570.446	1715.55	609	378.06	230.94
Cluster-9457.0--c23844.g1.i1.m-PPATMP003158-RA.m	YN	0.151546	1.6463	0.0920524	1.24267e-121	2271	540.26	1730.74	597	360.076	236.924
Cluster-8943.0--c20882.g1.i1.m-PPATMP004513-RA.m	YN	0.267865	2.91411	0.0919203	1.20247e-50	1092	260.245	831.755	378	191.175	186.825
Cluster-2653.0--c25780.g10.i1.m-PPATMP011122-RA.m	YN	0.152413	1.66093	0.0917637	7.7479e-77	1392	339.897	1052.1	372	227.086	144.914
Cluster-12030.3--c22381.g2.i6.m-PPATMP004492-RA.m	YN	0.172542	1.88474	0.0915464	1.52432e-80	1500	362.597	1137.4	425	249.913	175.087
Cluster-16025.0--c22041.g2.i1.m-PPATMP007657-RA.m	YN	0.153237	1.67532	0.0914673	1.35874e-20	381	78.0162	302.984	94	52.244	41.756
Cluster-4089.1--c24878.g3.i1.m-PPATMP000810-RA.m	YN	0.0989086	1.08306	0.0913235	6.94108e-68	1488	394.414	1093.59	310	208.979	101.021
Cluster-10361.0--c23289.g1.i1.m-PPATMP005053-RA.m	YN	0.1613	1.77307	0.090972	3.02286e-94	1662	430.209	1231.79	471	292.316	178.684
Cluster-2015.0--c20818.g1.i1.m-PPATMP008560-RA.m	YN	0.312982	3.44218	0.0909255	4.71888e-32	555	98.4528	456.547	203	86.4017	116.598
Cluster-4947.0--c20597.g1.i1.m-PPATMP009945-RA.m	YN	0.397892	4.3781	0.0908824	4.83608e-50	1524	342.908	1181.09	621	258.747	362.253
Cluster-7430.0--c22635.g1.i1.m-PPATMP008841-RA.m	YN	0.17382	1.91342	0.0908423	1.4822e-79	1548	345.072	1202.93	425	238.621	186.379
Cluster-10104.0--c21639.g1.i1.m-PPATMP004254-RA.m	YN	0.129263	1.42401	0.0907738	7.09725e-83	1521	371.12	1149.88	373	236.654	136.346
Cluster-21499.1--c21203.g1.i2.m-PPATMP009820-RA.m	YN	0.0989173	1.09165	0.0906123	3.82731e-53	1230	300.58	929.42	244	157.964	86.0364
Cluster-19667.0--c23577.g1.i1.m-PPATMP000284-RA.m	YN	0.11861	1.30922	0.0905954	5.38934e-76	1500	418.195	1081.8	361	242.348	118.652
Cluster-21431.0--c23771.g1.i1.m-PPATMP003416-RA.m	YN	0.117297	1.29769	0.0903887	9.69199e-121	2253	549.543	1703.46	524	339.107	184.893
Cluster-19886.0--c22686.g4.i1.m-PPATMP009720-RA.m	YN	0.0870416	0.963129	0.0903737	2.8488e-35	729	193.331	535.669	143	99.0048	43.9952
Cluster-7584.0--c26172.g2.i1.m-PPATMP010642-RA.m	YN	0.319933	3.54149	0.0903384	7.20657e-46	1107	271.023	835.977	419	201.459	217.541
Cluster-8490.0--c25918.g10.i1.m-PPATMP004407-RA.m	YN	0.126761	1.40331	0.0903304	6.94268e-19	321	76.415	244.585	77	48.4878	28.5122
Cluster-2389.0--c21551.g1.i1.m-PPATMP002972-RA.m	YN	0.11546	1.27849	0.0903096	6.33512e-26	438	116.957	321.043	106	71.7677	34.2323
Cluster-14552.0--c23633.g2.i1.m-PPATMP008695-RA.m	YN	0.218271	2.41749	0.0902884	3.93066e-101	2058	472.762	1585.24	640	340.452	299.548
Cluster-16816.0--c20494.g1.i1.m-PPATMP004476-RA.m	YN	0.145885	1.61643	0.0902514	1.82212e-41	780	173.174	606.826	195	114.831	80.1691
Cluster-10647.0--c23345.g1.i1.m-PPATMP000891-RA.m	YN	0.174488	1.93374	0.0902336	1.0504e-182	3249	853.673	2395.33	963	591.659	371.341
Cluster-12789.0--c24162.g5.i4.m-PPATMP005291-RA.m	YN	0.112184	1.24547	0.0900741	5.63524e-46	999	254.322	744.678	218	140.496	77.504
Cluster-1107.0--c24668.g3.i1.m-PPATMP004554-RA.m	YN	0.21715	2.41143	0.0900502	4.92742e-46	936	204.542	731.458	285	147.248	137.752
Cluster-9656.0--c26505.g1.i4.m-PPATMP002835-RA.m	YN	0.127561	1.42002	0.08983	5.50431e-294	5556	1315.78	4240.22	1335	838.252	496.748
Cluster-17670.0--c21033.g1.i4.m-PPATMP006237-RA.m	YN	0.344521	3.84359	0.0896352	2.48146e-40	684	168.139	515.861	285	142.538	142.462
Cluster-5662.0--c21766.g1.i1.m-PPATMP008627-RA.m	YN	0.186297	2.08006	0.0895633	3.81436e-16	342	105.471	236.529	103	64.0006	38.9994
Cluster-11732.0--c23694.g1.i1.m-PPATMP002735-RA.m	YN	0.380992	4.25558	0.0895275	2.59108e-45	1185	291.229	893.771	489	222.863	266.137
Cluster-9887.3--c26377.g2.i7.m-PPATMP006040-RA.m	YN	0.127113	1.42	0.089516	2.64597e-156	2925	692.693	2232.31	702	441.296	260.704
Cluster-9637.0--c22231.g3.i4.m-PPATMP008143-RA.m	YN	0.0401801	0.449476	0.0893931	4.56855e-20	585	170.306	414.694	72	55.8012	16.1988
Cluster-11010.0--c21442.g1.i1.m-PPATMP001549-RA.m	YN	0.078405	0.877384	0.0893622	4.65758e-21	417	113.44	303.56	79	56.4443	22.5557
Cluster-16276.0--c23459.g3.i4.m-PPATMP006851-RA.m	YN	0.127793	1.43106	0.0892994	9.47122e-47	1014	245.835	768.165	234	143.769	90.231
Cluster-21313.0--c21450.g4.i2.m-PPATMP002308-RA.m	YN	0.155012	1.73719	0.0892315	1.35859e-46	882	195.233	686.767	228	131.981	96.0189
Cluster-21421.0--c21307.g2.i1.m-PPATMP001444-RA.m	YN	0.195715	2.19664	0.0890978	2.53808e-41	1131	295.523	835.477	319	175.631	143.369
Cluster-9856.0--c22290.g1.i1.m-PPATMP006231-RA.m	YN	0.376732	4.23618	0.0889321	1.2243e-61	1215	283.791	931.209	514	238.63	275.37
Cluster-3383.0--c21659.g1.i1.m-PPATMP006284-RA.m	YN	0.12816	1.44177	0.0888908	6.31406e-46	843	196.659	646.341	202	125.921	76.0785
Cluster-17975.0--c24643.g1.i1.m-PPATMP001434-RA.m	YN	0.181632	2.04448	0.0888404	4.5436e-99	2433	653.882	1779.12	685	398.626	286.374
Cluster-22503.2--c25678.g4.i1.m-PPATMP002806-RA.m	YN	0.0895514	1.00819	0.0888238	1.11416e-55	1251	303.06	947.94	236	156.065	79.9354
Cluster-10884.0--c26073.g1.i2.m-PPATMP008792-RA.m	YN	0.0452176	0.509245	0.0887935	2.08149e-52	1440	398.014	1041.99	191	145.285	45.7152
Cluster-20673.0--c21146.g1.i1.m-PPATMP009704-RA.m	YN	0.150993	1.70162	0.0887345	6.26957e-52	960	216.348	743.652	247	145.478	101.522
Cluster-7076.0--c25437.g1.i1.m-PPATMP010415-RA.m	YN	0.116975	1.31863	0.0887093	4.69317e-63	1317	344.691	972.309	302	196.733	105.267
Cluster-14821.0--c20833.g2.i1.m-PPATMP004232-RA.m	YN	0.0873785	0.985762	0.0886405	2.37692e-54	1200	337.369	862.631	238	167.048	70.9516
Cluster-9725.0--c21042.g1.i1.m-PPATMP002087-RA.m	YN	0.0910469	1.02837	0.0885351	7.95986e-24	564	137.151	426.849	104	67.4817	36.5183
Cluster-14213.0--c22602.g1.i1.m-PPATMP005048-RA.m	YN	0.141462	1.59836	0.0885047	1.59307e-66	1119	300.246	818.754	304	198.455	105.545
Cluster-16254.0--c19676.g1.i1.m-PPATMP004546-RA.m	YN	0.33966	3.84434	0.0883531	5.55625e-47	792	168.307	623.693	316	146.422	169.578
Cluster-22270.3--c25224.g2.i3.m-PPATMP006580-RA.m	YN	0.200418	2.26845	0.0883501	1.18676e-88	1698	404.767	1293.23	516	288.829	227.171
Cluster-22160.0--c25695.g1.i1.m-PPATMP006357-RA.m	YN	0.172057	1.94841	0.0883062	9.72219e-202	3753	894.611	2858.39	1060	621.018	438.982
Cluster-16434.0--c24160.g6.i2.m-PPATMP002656-RA.m	YN	0.077334	0.877789	0.0881009	7.45988e-28	627	152.041	474.959	108	73.1116	34.8884
Cluster-16941.0--c27105.g3.i1.m-PPATMP000940-RA.m	YN	0.0755977	0.858876	0.0880194	5.25766e-23	507	132.773	374.227	89	62.114	26.886
Cluster-20978.2--c24961.g2.i1.m-PPATMP006947-RA.m	YN	0.0729092	0.828626	0.0879881	9.02436e-61	1413	379.173	1033.83	248	176.268	71.732
Cluster-20176.1--c24101.g2.i1.m-PPATMP000193-RA.m	YN	0.206366	2.34932	0.087841	2.25191e-199	3801	935.569	2865.43	1187	671.075	515.925
Cluster-11671.0--c20025.g1.i1.m-PPATMP009158-RA.m	YN	0.123466	1.40653	0.0877808	1.25417e-57	1197	331.615	865.385	288	189.811	98.1891
Cluster-23092.1--c21328.g2.i1.m-PPATMP009683-RA.m	YN	0.187433	2.13585	0.0877558	8.67228e-105	2091	448.778	1642.22	589	317.071	271.929
Cluster-14156.0--c25873.g5.i2.m-PPATMP004326-RA.m	YN	0.181871	2.07253	0.0877533	1.3829e-63	1167	274.862	892.138	337	193.143	143.857
Cluster-14874.0--c25339.g3.i2.m-PPATMP005490-RA.m	YN	0.25426	2.89832	0.0877266	7.16593e-58	1260	279.353	980.647	416	205.12	210.88
Cluster-11421.1--c23324.g5.i1.m-PPATMP010747-RA.m	YN	0.167037	1.90487	0.0876893	5.67585e-47	1053	232.184	820.816	271	148.182	122.818
Cluster-9973.0--c25096.g1.i4.m-PPATMP000661-RA.m	YN	0.444724	5.07673	0.0876005	2.96383e-127	3771	870.419	2900.58	1658	686.601	971.399
Cluster-9600.0--c20168.g1.i1.m-PPATMP009298-RA.m	YN	0.126221	1.44199	0.087532	9.08662e-80	1365	358.221	1006.78	346	229.382	116.618
Cluster-1615.0--c25380.g1.i1.m-PPATMP002608-RA.m	YN	0.12932	1.47769	0.087515	2.92073e-28	483	113.317	369.683	117	73.1388	43.8612
Cluster-19119.0--c20095.g1.i1.m-PPATMP003855-RA.m	YN	0.203351	2.32485	0.0874686	1.71795e-30	498	145.656	352.344	167	104.319	62.6806
Cluster-13529.0--c24541.g3.i1.m-PPATMP000287-RA.m	YN	0.0672224	0.768635	0.0874568	7.7092e-15	306	84.1142	221.886	53	38.7683	14.2317
Cluster-22197.0--c24173.g4.i3.m-PPATMP004971-RA.m	YN	0.0797245	0.912026	0.0874147	7.02232e-58	1371	343.494	1027.51	243	165.308	77.6916
Cluster-18734.0--c20475.g1.i1.m-PPATMP005988-RA.m	YN	0.126169	1.44441	0.0873496	1.1096e-24	387	105.044	281.956	100	67.3005	32.6995
Cluster-7289.0--c17666.g2.i1.m-PPATMP000934-RA.m	YN	0.329547	3.77499	0.0872976	9.8931e-28	624	153.441	470.559	242	116.676	125.324
Cluster-15198.0--c25233.g5.i1.m-PPATMP010888-RA.m	YN	0.0599725	0.687032	0.0872922	9.85858e-32	738	196.542	541.458	117	85.8577	31.1423
Cluster-8486.0--c19203.g1.i2.m-PPATMP008063-RA.m	YN	0.0849141	0.973032	0.0872675	6.9087e-24	498	134.377	363.623	97	67.8656	29.1344
Cluster-13918.1--c25351.g2.i1.m-PPATMP007842-RA.m	YN	0.131177	1.5038	0.0872305	3.21343e-74	1458	418.636	1039.36	373	248.258	124.742
Cluster-9302.0--c24780.g2.i1.m-PPATMP000796-RA.m	YN	0.177615	2.03641	0.0872196	1.37346e-61	1188	254.402	933.598	325	178.172	146.828
Cluster-16718.0--c25986.g1.i3.m-PPATMP006843-RA.m	YN	0.0744049	0.853794	0.0871462	1.51776e-50	1218	283.689	934.311	202	135.848	66.1524
Cluster-21059.0--c5575.g1.i1.m-PPATMP009351-RA.m	YN	0.150561	1.73075	0.0869917	9.83047e-41	684	173.925	510.075	187	117.465	69.5347
Cluster-8436.0--c21506.g1.i1.m-PPATMP003295-RA.m	YN	0.129537	1.49079	0.0868917	1.81996e-59	1086	251.714	834.286	262	162.92	99.0797
Cluster-4154.1--c26747.g1.i2.m-PPATMP000087-RA.m	YN	0.153115	1.76389	0.0868056	4.74612e-140	2346	641.834	1704.17	671	435.552	235.448
Cluster-15657.0--c20181.g1.i1.m-PPATMP003644-RA.m	YN	0.20037	2.3087	0.086789	2.48134e-37	762	152.901	609.099	216	109.396	106.604
Cluster-2318.0--c23498.g1.i1.m-PPATMP000739-RA.m	YN	0.144553	1.66599	0.086767	6.85472e-71	1212	310.355	901.645	326	207.519	118.481
Cluster-13859.0--c20520.g3.i1.m-PPATMP010334-RA.m	YN	0.224479	2.58848	0.086722	4.90183e-18	540	118.183	421.817	154	72.4563	81.5437
Cluster-21941.0--c26168.g7.i3.m-PPATMP003790-RA.m	YN	0.102022	1.1772	0.086665	1.23348e-73	1383	331.35	1051.65	297	196.79	100.21
Cluster-12886.0--c23056.g1.i1.m-PPATMP002328-RA.m	YN	0.139008	1.60425	0.0866499	1.04104e-115	2028	510.774	1517.23	530	337.964	192.036
Cluster-7838.0--c21379.g1.i1.m-PPATMP004930-RA.m	YN	0.163613	1.89306	0.0864277	1.39287e-39	981	226.099	754.901	246	135.144	110.856
Cluster-20754.0--c24283.g1.i4.m-PPATMP001945-RA.m	YN	0.110972	1.28566	0.0863151	5.85312e-46	807	197.015	609.985	184	121.149	62.8512
Cluster-12864.0--c26236.g3.i1.m-PPATMP004350-RA.m	YN	0.0684987	0.794308	0.0862369	4.62266e-46	1041	283.675	757.325	180	130.486	49.5143
Cluster-18718.0--c25462.g5.i2.m-PPATMP004885-RA.m	YN	0.162904	1.89042	0.0861736	1.54959e-66	1413	385.892	1027.11	388	238.17	149.83
Cluster-5878.0--c23834.g2.i2.m-PPATMP005991-RA.m	YN	0.0241795	0.280658	0.0861532	4.91069e-34	1479	415.825	1063.17	120	94.7089	25.2911
Cluster-14894.0--c21800.g2.i1.m-PPATMP006920-RA.m	YN	0.187726	2.17962	0.0861278	1.09776e-70	1800	446.372	1353.63	500	275.211	224.789
Cluster-15968.0--c22695.g1.i1.m-PPATMP007398-RA.m	YN	0.37955	4.41123	0.0860418	2.72547e-96	1551	358.397	1192.6	676	321.119	354.881
Cluster-9329.1--c22924.g1.i1.m-PPATMP000161-RA.m	YN	0.355909	4.14302	0.0859057	2.86645e-42	1158	250.642	907.358	446	189.55	256.45
Cluster-10637.1--c25421.g4.i1.m-PPATMP006725-RA.m	YN	0.0519883	0.605981	0.085792	7.71451e-27	618	198.539	419.461	99	78.0224	20.9776
Cluster-9297.0--c21598.g1.i1.m-PPATMP007295-RA.m	YN	0.0762404	0.888982	0.0857614	1.69716e-24	546	120.025	425.975	90	59.1266	30.8734
Cluster-6837.1--c10996.g1.i1.m-PPATMP003808-RA.m	YN	0.0994355	1.16091	0.0856534	3.14064e-28	618	158.265	459.735	125	82.2839	42.7161
Cluster-14712.0--c20266.g2.i1.m-PPATMP010743-RA.m	YN	0.105355	1.23016	0.0856435	1.27676e-21	378	84.7037	293.296	80	51.2073	28.7927
Cluster-16136.0--c18745.g1.i1.m-PPATMP006492-RA.m	YN	0.311393	3.63793	0.085596	6.62422e-26	546	127.814	418.186	205	98.5929	106.407
Cluster-6340.1--c26038.g5.i2.m-PPATMP007125-RA.m	YN	0.134166	1.56894	0.0855141	8.2984e-44	804	227.7	576.3	210	139.205	70.7947
Cluster-15922.2--c25949.g4.i1.m-PPATMP005632-RA.m	YN	0.0723381	0.846741	0.0854311	8.70008e-60	1344	341.78	1002.22	234	164.967	69.0332
Cluster-18164.0--c24415.g4.i1.m-PPATMP003480-RA.m	YN	0.202813	2.37518	0.0853885	4.86694e-110	2151	489.064	1661.94	646	351.344	294.656
Cluster-10006.0--c22288.g1.i1.m-PPATMP003191-RA.m	YN	0.112584	1.31866	0.085378	3.56977e-38	672	164.281	507.719	155	101.975	53.0248
Cluster-20962.0--c20090.g1.i1.m-PPATMP009075-RA.m	YN	0.0921003	1.07889	0.0853656	3.99523e-35	768	186.484	581.516	148	97.6292	50.3708
Cluster-11390.0--c23947.g2.i1.m-PPATMP003252-RA.m	YN	0.0373195	0.437291	0.0853425	8.71657e-36	1089	335.548	753.452	133	105.623	27.3768
Cluster-1440.1--c23836.g3.i1.m-PPATMP004466-RA.m	YN	0.307407	3.60372	0.0853026	1.35719e-25	645	122.115	522.885	224	92.5037	131.496
Cluster-5656.0--c22405.g8.i1.m-PPATMP004163-RA.m	YN	0.335228	3.93336	0.0852271	2.05474e-38	843	189.516	653.484	326	149.717	176.283
Cluster-11033.0--c17995.g1.i1.m-PPATMP007637-RA.m	YN	0.282001	3.30891	0.0852247	3.12479e-21	396	82.4245	313.575	139	65.4817	73.5183
Cluster-6404.1--c23778.g5.i1.m-PPATMP009372-RA.m	YN	0.0927636	1.08907	0.0851766	1.13648e-23	429	122.593	306.407	93	66.2835	26.7165
Cluster-17798.0--c25135.g1.i1.m-PPATMP002464-RA.m	YN	0.0721194	0.84772	0.0850746	2.65339e-58	1335	346.907	988.093	231	163.108	67.8922
Cluster-13290.0--c19605.g1.i1.m-PPATMP006513-RA.m	YN	0.182583	2.14736	0.0850266	6.66395e-47	900	191.45	708.55	250	135.39	114.61
Cluster-16285.1--c22038.g2.i1.m-PPATMP009477-RA.m	YN	0.0988839	1.16319	0.0850113	1.30539e-56	1152	287.856	864.144	239	159.005	79.9949
Cluster-14053.0--c25042.g8.i2.m-PPATMP001256-RA.m	YN	0.0746843	0.879228	0.0849431	8.47688e-157	3966	986.797	2979.2	669	457.487	211.513
Cluster-17515.0--c22164.g1.i1.m-PPATMP008251-RA.m	YN	0.0607096	0.715547	0.0848436	4.22237e-22	531	131.289	399.711	80	56.7383	23.2617
Cluster-7750.0--c25408.g1.i4.m-PPATMP004811-RA.m	YN	0.154269	1.8187	0.0848236	3.50736e-111	2067	463.333	1603.67	540	316.752	223.248
Cluster-14347.0--c19624.g1.i1.m-PPATMP005129-RA.m	YN	0.122994	1.45014	0.0848153	1.3814e-40	657	173.238	483.762	166	111.136	54.8644
Cluster-18643.0--c24438.g1.i1.m-PPATMP009899-RA.m	YN	0.391128	4.61214	0.0848041	3.93559e-69	2034	468.491	1565.51	829	354.048	474.952
Cluster-10628.0--c1039.g1.i1.m-PPATMP000252-RA.m	YN	0.10572	1.24687	0.0847886	2.92344e-64	1083	297.104	785.896	258	180.565	77.4348
Cluster-22230.2--c25024.g1.i2.m-PPATMP009304-RA.m	YN	0.326321	3.84898	0.084781	1.55746e-64	816	169.352	646.648	331	160.419	170.581
Cluster-12076.0--c21846.g1.i2.m-PPATMP001817-RA.m	YN	0.144688	1.70763	0.0847303	9.97884e-46	786	185.939	600.061	204	125.145	78.8551
Cluster-9606.0--c24134.g4.i1.m-PPATMP005683-RA.m	YN	0.135551	1.60109	0.0846622	6.11341e-70	1233	294.626	938.374	311	194.835	116.165
Cluster-15613.0--c24281.g2.i2.m-PPATMP001731-RA.m	YN	0.0977677	1.15595	0.0845775	2.40758e-36	726	202.712	523.288	156	108.073	47.9268
Cluster-18109.0--c25377.g3.i3.m-PPATMP009703-RA.m	YN	0.102253	1.20903	0.0845748	1.8046e-52	1032	262.106	769.894	222	148.455	73.5447
Cluster-16672.0--c25038.g1.i1.m-PPATMP006223-RA.m	YN	0.12812	1.51594	0.0845153	3.81915e-56	1227	304.374	922.626	285	176.398	108.602
Cluster-13718.1--c25722.g3.i1.m-PPATMP002815-RA.m	YN	0.154225	1.82504	0.0845051	5.38056e-68	1170	292.195	877.805	322	199.918	122.082
Cluster-9669.0--c24280.g1.i1.m-PPATMP007168-RA.m	YN	0.118448	1.40348	0.0843958	9.29927e-59	1014	247.569	766.431	241	157.097	83.9026
Cluster-20346.1--c24145.g3.i2.m-PPATMP010104-RA.m	YN	0.0447061	0.530329	0.0842989	3.51157e-22	597	157.981	439.019	77	57.9902	19.0098
Cluster-10126.0--c21155.g2.i1.m-PPATMP008460-RA.m	YN	0.0753474	0.894487	0.0842353	3.87236e-48	1062	255.107	806.893	184	126.18	57.82
Cluster-14469.0--c5845.g1.i1.m-PPATMP006066-RA.m	YN	0.131906	1.56636	0.0842119	2.14387e-53	840	239.9	600.1	230	157.637	72.3633
Cluster-3255.0--c20492.g1.i1.m-PPATMP001170-RA.m	YN	0.367089	4.36448	0.0841082	3.77306e-56	1494	336.741	1157.26	594	258.611	335.389
Cluster-9333.0--c22486.g3.i4.m-PPATMP001650-RA.m	YN	0.0894581	1.06431	0.0840524	4.07249e-56	1200	315.211	884.789	238	163.436	74.5639
Cluster-17290.1--c20106.g1.i1.m-PPATMP008804-RA.m	YN	0.219052	2.60777	0.0839996	1.60963e-21	474	121.797	352.203	147	80.3856	66.6144
Cluster-15915.0--c25215.g3.i5.m-PPATMP004551-RA.m	YN	0.0910526	1.08413	0.0839865	1.84169e-33	675	170.447	504.553	135	91.7471	43.2529
Cluster-10529.0--c21508.g3.i2.m-PPATMP010269-RA.m	YN	0.101566	1.2094	0.0839805	2.68542e-37	717	196.835	520.165	159	109.671	49.3287
Cluster-19527.0--c22586.g1.i4.m-PPATMP000408-RA.m	YN	0.112164	1.33727	0.0838754	1.80616e-41	843	224.808	618.192	191	126.667	64.3334
Cluster-14540.0--c22159.g1.i1.m-PPATMP003201-RA.m	YN	0.179238	2.13965	0.0837697	4.52081e-53	918	231.919	686.081	273	163.907	109.093
Cluster-5659.0--c22942.g8.i1.m-PPATMP004120-RA.m	YN	0.126589	1.51235	0.0837039	4.41877e-90	1707	364.113	1342.89	393	236.73	156.27
Cluster-14972.0--c15691.g1.i1.m-PPATMP004179-RA.m	YN	0.065125	0.778526	0.0836517	9.40629e-26	522	160.263	361.737	96	73.5335	22.4665
Cluster-11646.0--c21573.g1.i1.m-PPATMP007620-RA.m	YN	0.152408	1.82243	0.0836288	9.21558e-60	1017	252.37	764.63	278	172.613	105.387
Cluster-16752.0--c24270.g1.i2.m-PPATMP000867-RA.m	YN	0.0997039	1.19308	0.0835687	2.25431e-49	975	247.326	727.674	206	138.087	67.9134
Cluster-23398.1--c24345.g8.i3.m-PPATMP004174-RA.m	YN	0.371242	4.44919	0.0834404	1.17762e-98	1638	377.003	1261	702	333.364	368.636
Cluster-4750.0--c22556.g1.i1.m-PPATMP000650-RA.m	YN	0.126177	1.51251	0.0834223	7.99541e-55	963	220.021	742.979	229	143.053	85.947
Cluster-8477.0--c25246.g7.i1.m-PPATMP001446-RA.m	YN	0.0578287	0.693908	0.0833377	3.90983e-29	705	180.238	524.762	106	76.8111	29.1889
Cluster-6064.2--c24654.g2.i1.m-PPATMP008163-RA.m	YN	0.197855	2.37782	0.0832086	1.1288e-83	1563	368.043	1194.96	472	264.443	207.557
Cluster-10975.0--c26340.g1.i1.m-PPATMP002780-RA.m	YN	0.173367	2.08655	0.0830877	3.79023e-122	2307	511.215	1795.79	637	359.674	277.326
Cluster-18918.0--c21596.g1.i1.m-PPATMP007854-RA.m	YN	0.327159	3.94198	0.0829937	9.02917e-40	897	191.708	705.292	337	150.359	186.641
Cluster-11919.3--c21727.g2.i1.m-PPATMP009981-RA.m	YN	0.0915042	1.10282	0.0829729	1.53898e-37	678	214.703	463.297	155	115.269	39.7314
Cluster-12534.0--c24802.g1.i2.m-PPATMP005112-RA.m	YN	0.201547	2.43109	0.0829038	4.40243e-55	951	251.873	699.127	305	181.518	123.482
Cluster-7027.2--c24663.g3.i2.m-PPATMP010257-RA.m	YN	0.105053	1.26819	0.0828371	9.07369e-78	1734	415.717	1318.28	358	228.867	129.133
Cluster-8811.0--c22883.g1.i1.m-PPATMP004146-RA.m	YN	0.127218	1.53675	0.082784	2.1469e-105	1785	450.436	1334.56	450	294.293	155.707
Cluster-18205.0--c21983.g1.i1.m-PPATMP001181-RA.m	YN	0.337803	4.0931	0.0825299	9.18329e-48	1137	234.501	902.499	429	184.568	244.432
Cluster-14402.0--c24009.g1.i1.m-PPATMP009559-RA.m	YN	0.237179	2.87535	0.0824871	2.25794e-59	1152	288.694	863.306	387	211.838	175.162
Cluster-15873.0--c23712.g3.i3.m-PPATMP004206-RA.m	YN	0.20529	2.48988	0.08245	9.1759e-105	1929	476.329	1452.67	605	344.329	260.671
Cluster-9972.0--c23615.g1.i2.m-PPATMP010492-RA.m	YN	0.107262	1.30288	0.0823265	3.70074e-47	798	199.558	598.442	183	123.324	59.6757
Cluster-13993.1--c20789.g2.i1.m-PPATMP006363-RA.m	YN	0.151872	1.84602	0.0822696	1.00061e-66	1050	296.871	753.129	307	203.657	103.343
Cluster-20327.0--c26487.g3.i1.m-PPATMP003211-RA.m	YN	0.379765	4.61753	0.0822442	1.1132e-80	1893	471.871	1421.13	796	373.06	422.94
Cluster-22410.0--c22831.g3.i6.m-PPATMP010339-RA.m	YN	0.127082	1.5456	0.0822218	2.2709e-42	708	177.221	530.779	178	115.989	62.0109
Cluster-7819.1--c19039.g1.i1.m-PPATMP007083-RA.m	YN	0.142438	1.73565	0.0820658	3.9043e-42	693	168.704	524.296	182	114.021	67.9789
Cluster-19580.0--c22365.g1.i2.m-PPATMP009410-RA.m	YN	0.122701	1.49515	0.0820656	1.35494e-54	1179	300.015	878.985	271	171.552	99.4483
Cluster-1661.0--c23729.g1.i2.m-PPATMP009938-RA.m	YN	0.217367	2.64971	0.0820344	2.53222e-69	1401	303.827	1097.17	428	221.212	206.788
Cluster-13964.0--c25471.g4.i2.m-PPATMP002897-RA.m	YN	0.31676	3.86443	0.081968	9.33839e-37	762	172.876	589.124	288	136.243	151.757
Cluster-14070.0--c25968.g3.i2.m-PPATMP008510-RA.m	YN	0.203597	2.48869	0.0818088	8.15361e-202	3894	901.274	2992.73	1184	651.475	532.525
Cluster-16185.0--c26539.g1.i1.m-PPATMP002948-RA.m	YN	0.176648	2.1606	0.0817587	7.4563e-96	1704	412.081	1291.92	495	291.726	203.274
Cluster-13127.0--c23249.g1.i1.m-PPATMP008225-RA.m	YN	0.167843	2.05292	0.0817579	3.86449e-37	870	214.679	655.321	229	130.53	98.4699
Cluster-14838.0--c19086.g1.i1.m-PPATMP005239-RA.m	YN	0.106654	1.30561	0.0816889	9.35825e-74	1278	314.134	963.866	290	194.282	95.7184
Cluster-1912.0--c17545.g1.i1.m-PPATMP005806-RA.m	YN	0.112297	1.37622	0.0815982	1.98565e-23	435	116.931	318.069	101	67.8776	33.1224
Cluster-12588.0--c24264.g1.i1.m-PPATMP010759-RA.m	YN	0.140523	1.72307	0.081554	7.32821e-98	1731	401.414	1329.59	441	270.799	170.201
Cluster-13618.0--c22557.g1.i1.m-PPATMP000691-RA.m	YN	0.110678	1.35743	0.0815351	2.91833e-47	987	244.834	742.166	215	138.641	76.3593
Cluster-14904.1--c26124.g2.i1.m-PPATMP006849-RA.m	YN	0.224312	2.75173	0.0815167	1.36764e-115	2244	540.912	1703.09	725	395.338	329.662
Cluster-14858.0--c14964.g1.i1.m-PPATMP000766-RA.m	YN	0.135729	1.66591	0.081474	1.09617e-67	1119	279.88	839.12	291	187.139	103.861
Cluster-3026.0--c25837.g1.i1.m-PPATMP001503-RA.m	YN	0.400458	4.92077	0.081381	6.13975e-123	3258	707.001	2551	1353	564.606	788.394
Cluster-11485.0--c23564.g1.i1.m-PPATMP002147-RA.m	YN	0.117154	1.43976	0.0813705	1.63775e-59	978	250.246	727.754	239	160.16	78.8399
Cluster-18633.3--c25070.g1.i3.m-PPATMP010179-RA.m	YN	0.098542	1.21106	0.0813687	1.11663e-105	2295	585.975	1709.02	473	315.505	157.495
Cluster-19606.0--c21478.g1.i2.m-PPATMP001809-RA.m	YN	0.154962	1.90463	0.0813606	5.28987e-45	924	242.474	681.526	246	150.685	95.3147
Cluster-4766.0--c24882.g4.i1.m-PPATMP008945-RA.m	YN	0.101179	1.24421	0.0813197	4.30824e-19	372	89.1775	282.822	76	49.2572	26.7428
Cluster-7046.1--c18561.g1.i1.m-PPATMP004572-RA.m	YN	0.366922	4.51406	0.0812844	1.39265e-84	1842	411.062	1430.94	751	336.495	414.505
Cluster-9309.1--c25263.g2.i1.m-PPATMP000609-RA.m	YN	0.10571	1.30078	0.0812667	1.46265e-63	1317	332.172	984.828	284	186.98	97.0199
Cluster-23061.2--c19619.g1.i1.m-PPATMP008483-RA.m	YN	0.128568	1.5826	0.0812383	2.81224e-19	336	67.2178	268.782	76	44.3022	31.6978
Cluster-22816.1--c19989.g3.i1.m-PPATMP000941-RA.m	YN	0.173891	2.14081	0.0812268	4.66102e-28	660	167.735	492.265	178	101.9	76.0999
Cluster-18128.1--c22750.g3.i1.m-PPATMP007165-RA.m	YN	0.150127	1.84882	0.0812015	2.61974e-46	780	189.047	590.953	210	129.733	80.2667
Cluster-12338.1--c20044.g1.i1.m-PPATMP001159-RA.m	YN	0.1004	1.23676	0.0811798	3.50809e-56	1113	315.998	797.002	247	172.509	74.491
Cluster-755.0--c22134.g1.i1.m-PPATMP003827-RA.m	YN	0.122589	1.5106	0.0811523	1.76928e-86	1770	452.568	1317.43	415	266.38	148.62
Cluster-5392.0--c19567.g1.i1.m-PPATMP002864-RA.m	YN	0.190125	2.34338	0.0811328	1.38398e-192	3411	861.985	2549.01	1045	618.07	426.93
Cluster-18352.0--c24562.g1.i2.m-PPATMP010906-RA.m	YN	0.122064	1.50452	0.0811312	4.57895e-31	525	124.761	400.239	126	80.9835	45.0165
Cluster-5381.0--c21645.g1.i1.m-PPATMP006579-RA.m	YN	0.094419	1.1639	0.0811228	1.58075e-92	1896	513.467	1382.53	399	276.417	122.583
Cluster-4927.0--c21420.g1.i1.m-PPATMP007942-RA.m	YN	0.208279	2.5681	0.0811023	3.47694e-41	1140	318.43	821.57	338	189.375	148.625
Cluster-18548.2--c24113.g4.i5.m-PPATMP010869-RA.m	YN	0.191764	2.36737	0.0810028	3.3247e-39	663	167.511	495.489	204	120.284	83.7157
Cluster-2258.0--c26464.g2.i1.m-PPATMP007424-RA.m	YN	0.123286	1.52265	0.0809682	9.8965e-90	1494	383.418	1110.58	376	249.804	126.196
Cluster-11607.1--c18213.g1.i1.m-PPATMP007050-RA.m	YN	0.139731	1.72802	0.0808618	2.68975e-63	1167	248.826	918.174	285	167.985	117.015
Cluster-15551.0--c23874.g1.i2.m-PPATMP004985-RA.m	YN	0.112612	1.39302	0.0808403	8.16298e-54	966	214.065	751.935	214	135.49	78.5104
Cluster-792.0--c23689.g1.i2.m-PPATMP002114-RA.m	YN	0.113046	1.39851	0.0808333	1.54916e-48	951	244.76	706.24	217	142.918	74.0825
Cluster-17731.0--c21078.g1.i4.m-PPATMP006000-RA.m	YN	0.201152	2.50044	0.0804468	5.88459e-93	1698	412.554	1285.45	525	298.384	226.616
Cluster-8009.1--c23686.g2.i1.m-PPATMP006367-RA.m	YN	0.137714	1.71312	0.0803878	1.89411e-85	1467	346.374	1120.63	374	233.319	140.681
Cluster-1817.0--c22135.g1.i1.m-PPATMP007506-RA.m	YN	0.119656	1.49078	0.0802639	9.05562e-62	999	261.948	737.052	251	169.544	81.4561
Cluster-15558.3--c25910.g2.i1.m-PPATMP002099-RA.m	YN	0.352742	4.39689	0.0802254	6.68333e-60	1452	351.607	1100.39	580	270.517	309.483
Cluster-19737.1--c22942.g4.i3.m-PPATMP000570-RA.m	YN	0.126739	1.58056	0.0801859	6.17503e-71	1233	280.864	952.136	296	185.043	110.957
Cluster-22689.1--c23955.g2.i1.m-PPATMP005219-RA.m	YN	0.0830582	1.03656	0.0801284	1.04178e-35	711	208.012	502.988	145	105.554	39.4456
Cluster-20575.0--c23749.g1.i3.m-PPATMP004747-RA.m	YN	0.228877	2.85914	0.0800511	7.95073e-32	843	212.536	630.464	260	135.987	124.013
Cluster-16239.1--c21524.g1.i1.m-PPATMP001477-RA.m	YN	0.146575	1.83241	0.0799902	2.79199e-46	789	183.463	605.537	206	125.642	80.3575
Cluster-19644.0--c20074.g1.i1.m-PPATMP010909-RA.m	YN	0.166049	2.07712	0.0799421	1.23676e-41	888	242.063	645.937	246	149.819	96.181
Cluster-12037.0--c22574.g1.i1.m-PPATMP000583-RA.m	YN	0.102758	1.28543	0.0799407	4.38854e-42	729	169.686	559.314	158	104.337	53.6635
Cluster-17441.0--c23863.g2.i1.m-PPATMP003433-RA.m	YN	0.10937	1.36857	0.0799158	3.15735e-67	1377	370.083	1006.92	310	207.578	102.422
Cluster-15450.0--c22639.g1.i2.m-PPATMP000037-RA.m	YN	0.176079	2.20417	0.0798844	8.98122e-173	3105	734.111	2370.89	893	521.444	371.556
Cluster-12153.1--c24515.g1.i1.m-PPATMP009020-RA.m	YN	0.0863174	1.08079	0.0798651	2.61735e-71	1251	372.661	878.339	278	206.456	71.5437
Cluster-1861.0--c25846.g2.i1.m-PPATMP002115-RA.m	YN	0.134739	1.68836	0.079805	7.47035e-163	2754	680.221	2073.78	712	456.456	255.544
Cluster-17904.0--c26246.g1.i1.m-PPATMP008523-RA.m	YN	0.11919	1.49526	0.0797118	0	5280	1452.1	3827.9	1362	940.752	421.248
Cluster-6773.0--c22725.g1.i1.m-PPATMP004571-RA.m	YN	0.117835	1.4784	0.0797045	3.57487e-66	1143	265.467	877.533	267	171.367	95.6327
Cluster-6556.1--c18276.g1.i1.m-PPATMP006625-RA.m	YN	0.112191	1.40951	0.0795961	4.62086e-54	900	222.602	677.398	212	141.46	70.5404
Cluster-10864.0--c21909.g1.i1.m-PPATMP000715-RA.m	YN	0.307677	3.87154	0.0794715	1.3022e-32	681	174.523	506.477	260	132.618	127.382
Cluster-2036.0--c22949.g2.i1.m-PPATMP010237-RA.m	YN	0.0273133	0.344707	0.0792362	1.89795e-20	840	161.999	678.001	62	43.8227	18.1773
Cluster-6321.1--c26816.g2.i1.m-PPATMP010707-RA.m	YN	0.144522	1.82659	0.0791214	5.70071e-150	2532	626.865	1905.14	679	428.983	250.017
Cluster-8744.0--c15869.g1.i1.m-PPATMP000831-RA.m	YN	0.265206	3.35434	0.0790638	7.30016e-38	876	179.234	696.766	288	132.891	155.109
Cluster-9019.0--c20714.g2.i1.m-PPATMP009460-RA.m	YN	0.0995666	1.25986	0.0790298	2.28995e-45	846	251.913	594.087	195	139.776	55.2237
Cluster-19745.2--c24725.g1.i1.m-PPATMP009889-RA.m	YN	0.123326	1.56084	0.0790128	1.21364e-81	1296	348.251	947.749	336	228.594	107.406
Cluster-10567.0--c19623.g1.i1.m-PPATMP009063-RA.m	YN	0.155476	1.96929	0.0789503	7.27445e-58	960	238.231	721.769	267	165.74	101.26
Cluster-8419.0--c24521.g1.i2.m-PPATMP001991-RA.m	YN	0.0613376	0.778331	0.0788066	2.02225e-50	1266	295.615	970.385	188	130.872	57.1277
Cluster-11602.0--c25941.g1.i1.m-PPATMP003759-RA.m	YN	0.116477	1.47939	0.0787329	2.32306e-89	1497	369.537	1127.46	360	238.599	121.401
Cluster-13435.0--c25934.g4.i2.m-PPATMP005428-RA.m	YN	0.0730258	0.927742	0.0787135	2.65245e-75	1512	406.145	1105.86	282	205.123	76.877
Cluster-21784.0--c22967.g1.i1.m-PPATMP008526-RA.m	YN	0.234999	2.98631	0.0786921	5.92109e-84	1509	415.824	1093.18	526	306.051	219.949
Cluster-22476.0--c21134.g6.i2.m-PPATMP009312-RA.m	YN	0.0954016	1.21325	0.078633	3.11353e-88	1770	479.248	1290.75	377	261.708	115.292
Cluster-6738.0--c23872.g4.i1.m-PPATMP000285-RA.m	YN	0.0330605	0.420532	0.0786159	6.41249e-24	675	232.514	442.486	86	71.7855	14.2145
Cluster-7378.0--c25206.g1.i1.m-PPATMP004536-RA.m	YN	0.13003	1.65534	0.0785517	1.28704e-252	4224	1058.6	3165.4	1084	706.601	377.399
Cluster-6382.1--c26676.g3.i9.m-PPATMP001222-RA.m	YN	0.368568	4.69339	0.0785291	1.25819e-132	2835	522.098	2312.9	1119	449.42	669.58
Cluster-22964.0--c26176.g4.i1.m-PPATMP003599-RA.m	YN	0.160167	2.03976	0.0785226	2.51567e-65	1134	258.519	875.481	307	181.113	125.887
Cluster-18227.1--c27089.g3.i1.m-PPATMP009761-RA.m	YN	0.129001	1.64295	0.0785179	4.87648e-149	2649	592.107	2056.89	638	394.41	243.59
Cluster-22847.0--c23065.g3.i3.m-PPATMP000420-RA.m	YN	0.109198	1.39115	0.0784948	4.26532e-159	2577	703.116	1873.88	635	444.822	190.178
Cluster-12249.0--c26272.g4.i1.m-PPATMP003313-RA.m	YN	0.100121	1.27658	0.0784292	2.21866e-76	1581	402.674	1178.33	333	222.694	110.306
Cluster-14847.0--c24572.g1.i1.m-PPATMP003645-RA.m	YN	0.14703	1.87531	0.0784035	3.82994e-105	1743	431.474	1311.53	472	297.053	174.947
Cluster-11051.0--c28479.g1.i1.m-PPATMP009478-RA.m	YN	0.141983	1.81255	0.0783333	5.37542e-19	420	87.0884	332.912	95	52.1825	42.8175
Cluster-3888.0--c22496.g2.i1.m-PPATMP005000-RA.m	YN	0.0570525	0.729381	0.0782204	5.9495e-56	1296	344.385	951.615	203	150.744	52.2556
Cluster-9539.0--c23709.g1.i1.m-PPATMP001701-RA.m	YN	0.138945	1.77958	0.0780774	7.58797e-85	1413	345.085	1067.91	370	234.687	135.313
Cluster-15468.9--c25407.g6.i3.m-PPATMP001628-RA.m	YN	0.140529	1.80031	0.0780584	5.46367e-111	1884	444.389	1439.61	487	303.069	183.931
Cluster-22277.0--c23459.g6.i2.m-PPATMP004756-RA.m	YN	0.122158	1.56507	0.0780527	1.23607e-57	909	238.04	670.96	232	156.376	75.6235
Cluster-16976.0--c20583.g1.i1.m-PPATMP008040-RA.m	YN	0.198661	2.54945	0.0779231	5.34574e-97	1611	450.286	1160.71	529	326.436	202.564
Cluster-1208.0--c22254.g2.i1.m-PPATMP004257-RA.m	YN	0.355197	4.56136	0.0778709	1.46295e-107	1941	437.824	1503.18	801	376.305	424.695
Cluster-23035.3--c25643.g1.i1.m-PPATMP009636-RA.m	YN	0.158086	2.03124	0.077827	2.71987e-298	4965	1275.04	3689.96	1418	892.542	525.458
Cluster-1931.0--c26788.g3.i2.m-PPATMP004593-RA.m	YN	0.0573565	0.737168	0.0778065	3.73893e-33	720	179.84	540.16	111	81.1966	29.8034
Cluster-14120.0--c24343.g1.i1.m-PPATMP001725-RA.m	YN	0.129812	1.66969	0.0777463	1.20778e-63	1128	246.545	881.455	270	164.951	105.049
Cluster-15233.1--c25279.g2.i1.m-PPATMP000795-RA.m	YN	0.12484	1.60634	0.0777169	4.51203e-50	1065	249.985	815.015	241	147.361	93.6393
Cluster-15510.0--c24447.g3.i1.m-PPATMP000508-RA.m	YN	0.154771	1.9921	0.0776926	4.94882e-105	1767	427.413	1339.59	485	298.05	186.95
Cluster-8181.0--c20140.g1.i2.m-PPATMP010490-RA.m	YN	0.0861306	1.1108	0.0775395	1.68049e-115	2352	643.468	1708.53	477	338.05	138.95
Cluster-5301.0--c22896.g1.i2.m-PPATMP010075-RA.m	YN	0.307173	3.96455	0.0774799	2.26485e-49	1677	439.774	1237.23	597	285.553	311.447
Cluster-18255.1--c25588.g3.i1.m-PPATMP005795-RA.m	YN	0.174029	2.24677	0.0774571	2.07263e-118	2163	483.861	1679.14	605	344.75	260.25
Cluster-10429.2--c23895.g2.i2.m-PPATMP002045-RA.m	YN	0.07197	0.931009	0.0773032	1.73084e-36	747	202.955	544.045	137	99.7112	37.2888
Cluster-15788.0--c24742.g1.i2.m-PPATMP010938-RA.m	YN	0.151252	1.9569	0.0772918	4.9885e-159	2811	633.717	2177.28	738	440.309	297.691
Cluster-11617.0--c21170.g1.i1.m-PPATMP002979-RA.m	YN	0.303731	3.93295	0.0772273	1.52006e-69	921	189.413	731.587	358	175.629	182.371
Cluster-11664.0--c23632.g4.i2.m-PPATMP002840-RA.m	YN	0.0529889	0.686191	0.0772218	1.16101e-39	948	262.678	685.322	144	108.947	35.0532
Cluster-14725.1--c23785.g2.i1.m-PPATMP004615-RA.m	YN	0.130355	1.68991	0.0771368	1.09483e-49	1035	266.028	768.972	248	156.379	91.6214
Cluster-8356.0--c25257.g1.i1.m-PPATMP004103-RA.m	YN	0.351664	4.56628	0.0770131	1.32165e-76	1926	440.704	1485.3	756	339.328	416.672
Cluster-21014.1--c25111.g3.i1.m-PPATMP007767-RA.m	YN	0.138205	1.79499	0.0769946	2.8897e-32	636	153.004	482.996	155	94.1332	60.8668
Cluster-19126.2--c23442.g2.i1.m-PPATMP010393-RA.m	YN	0.112224	1.46107	0.0768093	4.67948e-90	1479	371.007	1107.99	354	238.591	115.409
Cluster-7625.0--c22977.g1.i2.m-PPATMP004664-RA.m	YN	0.12968	1.68835	0.0768087	4.00016e-103	1656	421.934	1234.07	430	283.135	146.865
Cluster-11635.0--c25880.g4.i1.m-PPATMP005789-RA.m	YN	0.323987	4.21966	0.0767804	1.9036e-63	1152	277.609	874.391	458	228.18	229.82
Cluster-21063.0--c23952.g2.i1.m-PPATMP004540-RA.m	YN	0.282002	3.67518	0.0767316	4.12397e-38	681	134.322	546.678	240	111.783	128.217
Cluster-17215.0--c21288.g1.i2.m-PPATMP007502-RA.m	YN	0.141409	1.84393	0.076689	2.66137e-48	804	187.498	616.502	208	128.592	79.4078
Cluster-10692.0--c24897.g1.i2.m-PPATMP005638-RA.m	YN	0.146275	1.91233	0.0764907	3.55436e-82	1692	449.926	1242.07	440	275.144	164.856
Cluster-11039.1--c25459.g1.i3.m-PPATMP007160-RA.m	YN	0.123815	1.61881	0.0764855	2.61307e-54	855	221.165	633.835	219	146.714	72.2862
Cluster-8822.0--c21883.g1.i1.m-PPATMP004778-RA.m	YN	0.154168	2.01568	0.0764846	9.24247e-66	1164	250.629	913.371	302	175.181	126.819
Cluster-12018.0--c19656.g1.i1.m-PPATMP008178-RA.m	YN	0.0942323	1.23215	0.0764777	3.15127e-35	534	150.703	383.297	125	91.1653	33.8347
Cluster-8955.0--c25396.g9.i5.m-PPATMP000016-RA.m	YN	0.106837	1.3975	0.0764486	3.46325e-148	2430	623.66	1806.34	575	395.172	179.828
Cluster-18372.1--c22595.g1.i1.m-PPATMP005528-RA.m	YN	0.160879	2.10478	0.076435	1.90649e-71	1170	296.519	873.481	335	208.952	126.048
Cluster-11153.0--c21167.g1.i2.m-PPATMP001597-RA.m	YN	0.0534251	0.699267	0.0764016	3.01734e-37	804	224.387	579.613	127	97.1711	29.8289
Cluster-4053.0--c23868.g3.i1.m-PPATMP002994-RA.m	YN	0.129672	1.70434	0.0760835	3.5388e-69	1185	268.969	916.031	290	180.937	109.063
Cluster-21479.0--c23736.g1.i3.m-PPATMP002576-RA.m	YN	0.302294	3.97931	0.0759665	1.20476e-45	882	201.491	680.509	329	160.225	168.775
Cluster-23188.0--c23210.g1.i4.m-PPATMP010317-RA.m	YN	0.146379	1.92872	0.0758944	1.71754e-66	1563	380.503	1182.5	382	224.959	157.041
Cluster-16516.0--c21949.g1.i1.m-PPATMP000368-RA.m	YN	0.16661	2.19668	0.0758463	2.06915e-88	1599	348.886	1250.11	434	247.677	186.323
Cluster-6809.0--c23515.g1.i1.m-PPATMP006914-RA.m	YN	0.16281	2.14808	0.0757935	2.115e-60	1134	230.436	903.564	295	162.97	132.03
Cluster-18908.1--c22531.g2.i1.m-PPATMP009205-RA.m	YN	0.310772	4.10151	0.0757702	7.53753e-56	1083	237.147	845.853	407	192.774	214.226
Cluster-7864.0--c25738.g1.i2.m-PPATMP000069-RA.m	YN	0.192275	2.53977	0.0757056	2.21605e-148	2544	662.279	1881.72	799	479.905	319.095
Cluster-15789.0--c23252.g3.i1.m-PPATMP010082-RA.m	YN	0.116626	1.54295	0.0755863	7.78082e-36	585	133.399	451.601	136	87.2626	48.7374
Cluster-9941.0--c19809.g1.i1.m-PPATMP010934-RA.m	YN	0.104556	1.38411	0.07554	1.16235e-68	1083	283.524	799.476	257	179.056	77.9436
Cluster-14698.0--c26911.g8.i1.m-PPATMP009507-RA.m	YN	0.283296	3.75277	0.0754899	2.34793e-36	690	148.963	541.037	246	118.664	127.336
Cluster-12169.0--c25861.g2.i1.m-PPATMP007037-RA.m	YN	0.108188	1.43342	0.0754753	6.46241e-137	2250	560.187	1689.81	528	358.002	169.998
Cluster-13773.1--c24305.g7.i1.m-PPATMP007011-RA.m	YN	0.100418	1.33093	0.0754495	1.20068e-35	642	154.826	487.174	137	91.2648	45.7352
Cluster-23119.2--c25130.g1.i1.m-PPATMP008330-RA.m	YN	0.113188	1.50042	0.0754375	1.42992e-236	3834	989.458	2844.54	940	641.718	298.282
Cluster-1656.0--c20493.g1.i1.m-PPATMP007201-RA.m	YN	0.167583	2.22618	0.0752782	2.31972e-24	384	95.1605	288.839	111	67.7024	43.2976
Cluster-20907.0--c19641.g1.i1.m-PPATMP000670-RA.m	YN	0.0771181	1.02505	0.0752333	1.08608e-62	1272	341.884	930.116	243	174.922	68.078
Cluster-10142.0--c25961.g2.i1.m-PPATMP005045-RA.m	YN	0.152217	2.02425	0.0751966	7.78761e-131	2259	518.359	1740.64	602	362.616	239.384
Cluster-4335.0--c22396.g1.i1.m-PPATMP000968-RA.m	YN	0.0981404	1.30548	0.0751759	7.67729e-84	1377	353.988	1023.01	313	218.922	94.0782
Cluster-4486.1--c22671.g3.i3.m-PPATMP009325-RA.m	YN	0.0616491	0.820597	0.0751271	5.69802e-75	1644	407.624	1236.38	266	192.837	73.1629
Cluster-7763.0--c19798.g1.i1.m-PPATMP004749-RA.m	YN	0.0924894	1.23157	0.075099	2.33143e-32	657	157.09	499.91	129	85.5137	43.4863
Cluster-11651.0--c21298.g2.i1.m-PPATMP004868-RA.m	YN	0.234	3.11618	0.0750919	1.44992e-28	351	63.746	287.254	116	58.558	57.442
Cluster-18733.0--c20220.g1.i1.m-PPATMP002824-RA.m	YN	0.132332	1.76285	0.075067	3.39881e-124	2085	488.56	1596.44	525	331.491	193.509
Cluster-14541.0--c22818.g1.i1.m-PPATMP010520-RA.m	YN	0.112063	1.49294	0.075062	3.75575e-63	969	263.516	705.484	244	170.636	73.3635
Cluster-7233.1--c24174.g1.i1.m-PPATMP005351-RA.m	YN	0.109713	1.46329	0.0749766	8.6722e-95	1497	392.128	1104.87	365	252.298	112.702
Cluster-13203.0--c26149.g1.i2.m-PPATMP009650-RA.m	YN	0.0884484	1.1801	0.0749497	2.03481e-97	1842	496.656	1345.34	387	274.915	112.085
Cluster-15317.0--c24052.g1.i3.m-PPATMP004184-RA.m	YN	0.11111	1.48417	0.0748634	2.39752e-107	1917	407.362	1509.64	419	263.292	155.708
Cluster-12885.0--c23441.g2.i3.m-PPATMP008513-RA.m	YN	0.0549749	0.734553	0.0748413	5.90617e-18	351	104.217	246.783	60	46.9189	13.0811
Cluster-12877.0--c23090.g1.i1.m-PPATMP001218-RA.m	YN	0.154371	2.06665	0.0746962	2.00842e-150	2484	616.22	1867.78	693	432.783	260.217
Cluster-21469.0--c25525.g1.i1.m-PPATMP010214-RA.m	YN	0.101277	1.35615	0.0746803	1.95235e-291	4686	1262.94	3423.06	1116	791.908	324.092
Cluster-3756.0--c26885.g2.i1.m-PPATMP008927-RA.m	YN	0.0786728	1.0543	0.0746209	6.0345e-21	360	104.105	255.895	75	55.8989	19.1011
Cluster-9636.0--c23652.g1.i1.m-PPATMP002772-RA.m	YN	0.0689231	0.924681	0.0745371	5.55983e-112	2541	665.918	1875.08	438	314.653	123.347
Cluster-18507.1--c21715.g3.i1.m-PPATMP008014-RA.m	YN	0.295487	3.96545	0.0745155	4.2253e-47	924	197.801	726.199	336	158.925	177.075
Cluster-12710.0--c21610.g1.i1.m-PPATMP010807-RA.m	YN	0.0926025	1.24276	0.0745138	5.09487e-69	1134	291.227	842.773	250	176.766	73.2344
Cluster-22347.1--c20089.g1.i1.m-PPATMP007042-RA.m	YN	0.1284	1.72437	0.0744619	1.31615e-69	1110	271.371	838.629	282	183.106	98.8943
Cluster-13556.0--c21020.g1.i1.m-PPATMP002101-RA.m	YN	0.100347	1.34772	0.074457	3.62445e-56	1023	212.471	810.529	209	132.932	76.0678
Cluster-17622.2--c24168.g1.i2.m-PPATMP002152-RA.m	YN	0.167532	2.2503	0.0744487	3.75576e-26	429	99.1104	329.89	120	70.6334	49.3666
Cluster-12398.0--c20840.g1.i1.m-PPATMP009867-RA.m	YN	0.155881	2.09593	0.0743734	2.56305e-52	1224	326.04	897.96	318	191.691	126.309
Cluster-16661.1--c24557.g2.i1.m-PPATMP001546-RA.m	YN	0.159287	2.14577	0.0742331	4.69828e-225	5151	1272.65	3878.35	1340	784.787	555.213
Cluster-14602.0--c21463.g1.i1.m-PPATMP004259-RA.m	YN	0.140697	1.89723	0.0741591	3.88762e-28	471	98.9535	372.047	116	68.3011	47.6989
Cluster-3210.0--c21562.g1.i5.m-PPATMP000557-RA.m	YN	0.104184	1.40524	0.0741398	2.90537e-79	1371	396.635	974.365	329	234.326	94.6739
Cluster-9723.4--c26127.g2.i1.m-PPATMP010073-RA.m	YN	0.129446	1.74605	0.0741365	4.97581e-68	1080	264.59	815.41	276	179.097	96.9027
Cluster-9374.0--c22424.g2.i1.m-PPATMP000389-RA.m	YN	0.166569	2.24788	0.0741003	1.87391e-61	1005	249.45	755.55	290	177.746	112.254
Cluster-11633.0--c22165.g1.i1.m-PPATMP003584-RA.m	YN	0.0571004	0.77201	0.0739633	6.56211e-88	2082	500.145	1581.85	310	223.077	86.9233
Cluster-19292.2--c24056.g1.i1.m-PPATMP006084-RA.m	YN	0.116757	1.57873	0.0739558	9.46226e-97	1587	384.115	1202.89	383	252.983	130.017
Cluster-9897.0--c22887.g2.i1.m-PPATMP000004-RA.m	YN	0.108696	1.47171	0.0738573	1.56783e-78	1203	326.562	876.438	299	210.501	88.4995
Cluster-3851.0--c27543.g1.i1.m-PPATMP010394-RA.m	YN	0.123929	1.68219	0.0736713	3.45286e-57	909	221.531	687.469	227	148.512	78.4879
Cluster-1935.0--c21243.g1.i1.m-PPATMP000497-RA.m	YN	0.102815	1.39589	0.0736561	2.38445e-59	1209	286.997	922.003	252	163.441	88.5587
Cluster-3094.0--c16266.g1.i1.m-PPATMP000771-RA.m	YN	0.0950452	1.29182	0.0735749	2.31892e-45	735	184.933	550.067	163	113.923	49.0767
Cluster-20388.1--c24819.g2.i1.m-PPATMP009487-RA.m	YN	0.365205	4.97203	0.0734519	3.03135e-127	3219	757.004	2462	1296	586.38	709.62
Cluster-201.2--c23909.g1.i1.m-PPATMP003476-RA.m	YN	0.360412	4.90857	0.073425	8.70409e-112	3225	695.591	2529.41	1248	525.433	722.567
Cluster-10260.0--c27120.g2.i2.m-PPATMP002767-RA.m	YN	0.116124	1.58236	0.0733866	4.57638e-80	1263	321.457	941.543	313	211.858	101.142
Cluster-1173.0--c21333.g1.i1.m-PPATMP005691-RA.m	YN	0.108618	1.48169	0.073307	3.47931e-71	1113	289.05	823.95	270	186.723	83.2767
Cluster-19646.0--c21605.g2.i1.m-PPATMP000177-RA.m	YN	0.170048	2.32008	0.073294	2.67122e-211	3594	870.382	2723.62	1037	623.185	413.815
Cluster-12477.3--c25971.g1.i1.m-PPATMP006549-RA.m	YN	0.107286	1.46414	0.073276	1.1499e-82	1278	335.894	942.106	310	216.157	93.8428
Cluster-16101.0--c21023.g1.i2.m-PPATMP005656-RA.m	YN	0.0948409	1.29537	0.073215	5.17764e-51	999	225.605	773.395	198	129.107	68.8925
Cluster-10788.0--c19202.g1.i1.m-PPATMP006270-RA.m	YN	0.0458607	0.626674	0.073181	1.56528e-15	333	108.122	224.878	53	43	10
Cluster-17686.0--c20513.g1.i1.m-PPATMP006249-RA.m	YN	0.102589	1.40198	0.0731741	4.50109e-28	435	106.455	328.545	99	67.5271	31.4729
Cluster-10961.1--c21878.g1.i1.m-PPATMP001824-RA.m	YN	0.250886	3.43247	0.073092	3.4302e-27	465	97.1861	367.814	155	77.006	77.994
Cluster-16464.1--c20585.g1.i1.m-PPATMP003798-RA.m	YN	0.1593	2.18043	0.0730591	1.81389e-27	423	106.887	316.113	121	75.7861	45.2139
Cluster-10476.0--c21458.g1.i1.m-PPATMP007078-RA.m	YN	0.282909	3.87451	0.073018	1.83343e-38	804	175.216	628.784	282	134.532	147.468
Cluster-19129.0--c26684.g1.i5.m-PPATMP004658-RA.m	YN	0.097069	1.32984	0.0729932	1.46838e-184	2859	812.604	2046.4	692	505.966	186.034
Cluster-18976.0--c22451.g1.i1.m-PPATMP002500-RA.m	YN	0.227539	3.12404	0.0728346	1.43034e-77	1527	344.112	1182.89	486	254.078	231.922
Cluster-4470.0--c20042.g1.i2.m-PPATMP008192-RA.m	YN	0.141694	1.94979	0.0726716	1.49931e-44	696	172.587	523.413	187	119.823	67.1767
Cluster-18928.1--c21359.g1.i2.m-PPATMP001937-RA.m	YN	0.186853	2.57171	0.0726573	6.30932e-38	639	148.838	490.162	189	108.009	80.9909
Cluster-21027.1--c25664.g1.i4.m-PPATMP010775-RA.m	YN	0.0980839	1.35067	0.0726186	1.78413e-149	2376	621.363	1754.64	550	389.058	160.942
Cluster-22268.0--c22363.g1.i1.m-PPATMP010034-RA.m	YN	0.0857331	1.18064	0.0726156	2.75277e-31	573	170.864	402.136	123	90.4811	32.5189
Cluster-12792.0--c18706.g1.i1.m-PPATMP004807-RA.m	YN	0.112576	1.55077	0.0725937	3.42458e-78	1209	313.717	895.283	299	205.529	93.4708
Cluster-11871.0--c22363.g3.i1.m-PPATMP010033-RA.m	YN	0.257542	3.55845	0.0723749	3.41584e-56	1167	271.994	895.006	397	202.221	194.779
Cluster-11723.0--c24330.g1.i1.m-PPATMP001224-RA.m	YN	0.116618	1.61156	0.0723637	7.06006e-107	1752	409.23	1342.77	416	271.126	144.874
Cluster-6395.0--c22861.g1.i1.m-PPATMP002449-RA.m	YN	0.117354	1.62372	0.0722745	1.90224e-79	1620	428.672	1191.33	377	247.746	129.254
Cluster-13807.0--c23007.g5.i1.m-PPATMP005704-RA.m	YN	0.140089	1.94234	0.0721237	1.96731e-73	1215	277.44	937.56	312	192.467	119.533
Cluster-15169.0--c21917.g1.i1.m-PPATMP001356-RA.m	YN	0.0643266	0.893007	0.0720337	5.61521e-41	870	225.463	644.537	146	106.281	39.719
Cluster-4070.0--c20295.g1.i1.m-PPATMP005908-RA.m	YN	0.119769	1.66342	0.0720018	8.60764e-35	630	115.359	514.641	134	77.1028	56.8972
Cluster-22374.0--c25709.g2.i1.m-PPATMP006911-RA.m	YN	0.0904775	1.25687	0.0719866	4.75391e-46	762	177.588	584.412	158	108.264	49.7361
Cluster-9434.0--c23630.g2.i4.m-PPATMP001962-RA.m	YN	0.0968277	1.34617	0.0719282	1.151e-44	852	215.18	636.82	179	121.183	57.8166
Cluster-12700.2--c23955.g3.i5.m-PPATMP010031-RA.m	YN	0.111304	1.54829	0.0718887	1.91322e-42	660	163.104	496.896	158	106.805	51.1952
Cluster-8904.0--c22205.g2.i1.m-PPATMP003951-RA.m	YN	0.13345	1.8578	0.0718321	3.76628e-75	1266	278.687	987.313	312	191.46	120.54
Cluster-14595.0--c24206.g4.i1.m-PPATMP005337-RA.m	YN	0.110632	1.5435	0.0716759	9.26664e-62	1269	306.304	962.696	275	176.029	98.9713
Cluster-18339.1--c25687.g1.i3.m-PPATMP002538-RA.m	YN	0.115235	1.60986	0.0715807	1.79676e-211	3405	834.169	2570.83	827	552.494	274.506
Cluster-22281.0--c22636.g1.i1.m-PPATMP003286-RA.m	YN	0.18069	2.52479	0.0715663	6.13582e-108	1968	428.811	1539.19	557	310.508	246.492
Cluster-18989.0--c24200.g1.i1.m-PPATMP006248-RA.m	YN	0.105987	1.48304	0.0714658	9.49012e-186	3009	741.199	2267.8	703	478.946	224.054
Cluster-10223.0--c24832.g1.i1.m-PPATMP003525-RA.m	YN	0.322445	4.51809	0.0713674	2.94276e-91	1671	413.279	1257.72	668	338.485	329.515
Cluster-8136.0--c24544.g1.i2.m-PPATMP002440-RA.m	YN	0.107204	1.50248	0.0713518	6.56815e-233	3642	946.364	2695.64	883	614.032	268.968
Cluster-15122.0--c21902.g1.i1.m-PPATMP001053-RA.m	YN	0.107808	1.51415	0.0711998	4.30431e-59	921	230.125	690.875	219	149.672	69.3278
Cluster-6946.0--c22654.g2.i1.m-PPATMP004573-RA.m	YN	0.115222	1.61847	0.0711918	1.72376e-87	1431	332.896	1098.1	338	220.82	117.18
Cluster-1667.0--c25937.g1.i1.m-PPATMP010756-RA.m	YN	0.13577	1.90818	0.0711513	5.72781e-152	2520	577.389	1942.61	640	399.034	240.966
Cluster-17917.0--c23408.g1.i3.m-PPATMP001152-RA.m	YN	0.122241	1.71871	0.0711237	3.41877e-98	2043	464.382	1578.62	458	280.381	177.619
Cluster-10602.1--c21691.g1.i1.m-PPATMP000085-RA.m	YN	0.101912	1.43313	0.0711117	1.30467e-39	618	149.308	468.692	140	95.4125	44.5875
Cluster-14809.0--c16865.g1.i1.m-PPATMP007761-RA.m	YN	0.322856	4.543	0.0710667	1.52203e-74	1617	427.234	1189.77	638	326.224	311.776
Cluster-5897.0--c19851.g1.i1.m-PPATMP002529-RA.m	YN	0.119854	1.68717	0.0710382	2.47429e-47	918	222.52	695.48	212	134.998	77.0016
Cluster-9084.0--c22664.g1.i1.m-PPATMP000820-RA.m	YN	0.121775	1.7149	0.0710101	2.51414e-68	1122	249.414	872.586	266	168.052	97.9484
Cluster-8756.0--c20751.g1.i2.m-PPATMP010012-RA.m	YN	0.149348	2.10364	0.0709951	3.07665e-41	660	150.449	509.551	175	106.008	68.9918
Cluster-5580.4--c25569.g6.i1.m-PPATMP009267-RA.m	YN	0.0576679	0.812349	0.0709891	1.87327e-34	681	171.481	509.519	111	82.7313	28.2687
Cluster-13210.2--c27111.g2.i1.m-PPATMP004754-RA.m	YN	0.148694	2.09493	0.070978	1.06505e-56	1272	293.653	978.347	311	179.181	131.819
Cluster-22750.0--c5174.g1.i2.m-PPATMP007658-RA.m	YN	0.101457	1.43177	0.0708609	9.74971e-30	570	159.683	410.317	126	87.3399	38.6601
Cluster-5449.0--c23468.g1.i1.m-PPATMP009773-RA.m	YN	0.104192	1.47152	0.0708054	3.57429e-93	1464	364.816	1099.18	342	235.15	106.85
Cluster-9588.0--c23066.g1.i1.m-PPATMP003999-RA.m	YN	0.125612	1.77456	0.0707848	5.30285e-107	2421	506.573	1914.43	526	304.936	221.064
Cluster-13803.2--c24700.g1.i1.m-PPATMP006313-RA.m	YN	0.136852	1.93399	0.0707615	3.88496e-68	1308	303.331	1004.67	320	194.332	125.668
Cluster-1230.1--c26507.g4.i1.m-PPATMP009093-RA.m	YN	0.124562	1.76037	0.0707591	4.71721e-34	708	174.872	533.128	162	101.071	60.9292
Cluster-13742.0--c24903.g5.i2.m-PPATMP004989-RA.m	YN	0.0788293	1.11416	0.070752	3.90073e-50	969	255.307	713.693	188	134.643	53.3574
Cluster-9672.0--c19547.g2.i2.m-PPATMP001066-RA.m	YN	0.107567	1.5222	0.0706654	2.53046e-61	951	237.242	713.758	226	154.554	71.4465
Cluster-13867.0--c23554.g1.i1.m-PPATMP010226-RA.m	YN	0.14942	2.11732	0.0705706	3.53372e-65	1032	254.978	777.022	285	179.87	105.13
Cluster-22933.1--c27206.g1.i1.m-PPATMP007263-RA.m	YN	0.0690872	0.979461	0.0705359	6.33923e-39	717	224.223	492.777	144	111.591	32.4089
Cluster-9432.0--c21383.g1.i2.m-PPATMP011080-RA.m	YN	0.263591	3.74196	0.0704419	2.10394e-43	696	146.831	549.169	244	122.702	121.298
Cluster-11970.0--c21578.g1.i1.m-PPATMP003591-RA.m	YN	0.213331	3.03094	0.0703846	1.642e-77	1404	336.586	1067.41	446	248.003	197.997
Cluster-16096.0--c24343.g5.i1.m-PPATMP005389-RA.m	YN	0.234383	3.33029	0.0703792	2.36106e-62	1269	272.553	996.447	402	202.004	199.996
Cluster-17491.0--c21154.g1.i1.m-PPATMP002043-RA.m	YN	0.175698	2.4987	0.0703156	1.68529e-51	810	214.251	595.749	248	154.946	93.0541
Cluster-17983.0--c21581.g1.i1.m-PPATMP010819-RA.m	YN	0.11216	1.5984	0.07017	3.07953e-82	1197	340.326	856.674	314	224.949	89.0514
Cluster-3570.0--c19033.g1.i1.m-PPATMP004050-RA.m	YN	0.0334601	0.477415	0.0700859	8.82238e-13	393	87.3268	305.673	38	28	10
Cluster-14485.0--c25892.g1.i1.m-PPATMP005900-RA.m	YN	0.121324	1.73389	0.0699723	1.25012e-89	1680	425.63	1254.37	402	261.611	140.389
Cluster-14533.0--c24225.g1.i2.m-PPATMP005352-RA.m	YN	0.110028	1.57285	0.0699545	7.51516e-78	1362	384.493	977.507	330	230.037	99.9628
Cluster-1304.0--c22587.g1.i1.m-PPATMP004981-RA.m	YN	0.0653347	0.93446	0.0699171	3.70531e-41	777	196.387	580.613	137	100.708	36.2916
Cluster-10355.3--c25413.g1.i5.m-PPATMP000869-RA.m	YN	0.234487	3.35493	0.0698934	1.29627e-48	1344	333.067	1010.93	417	213.528	203.472
Cluster-14766.2--c24600.g2.i7.m-PPATMP000309-RA.m	YN	0.113263	1.62056	0.0698917	2.47194e-39	723	190.11	532.89	168	112.129	55.8711
Cluster-13491.0--c27266.g2.i1.m-PPATMP002179-RA.m	YN	0.0375801	0.538046	0.0698456	6.99497e-19	447	109.476	337.524	54	41.6295	12.3705
Cluster-18808.0--c22026.g4.i2.m-PPATMP000581-RA.m	YN	0.105103	1.50499	0.0698361	6.27826e-82	1281	318.291	962.709	301	206.626	94.3744
Cluster-20419.0--c22788.g1.i4.m-PPATMP006131-RA.m	YN	0.106241	1.52135	0.0698335	2.52475e-93	1554	348.036	1205.96	346	226.692	119.308
Cluster-13110.0--c11844.g1.i2.m-PPATMP005417-RA.m	YN	0.0975824	1.39788	0.0698074	9.45142e-116	1788	471.387	1316.61	419	298.715	120.285
Cluster-5536.0--c26613.g5.i1.m-PPATMP002055-RA.m	YN	0.114182	1.63624	0.0697833	4.24169e-35	507	136.477	370.523	130	90.8062	39.1938
Cluster-20172.0--c23578.g1.i2.m-PPATMP007462-RA.m	YN	0.303325	4.35203	0.0696973	8.05023e-106	1518	331.193	1186.81	592	296.591	295.409
Cluster-19468.1--c23471.g1.i8.m-PPATMP001429-RA.m	YN	0.27929	4.00731	0.0696951	2.10546e-42	924	209.156	714.844	323	157.001	165.999
Cluster-20071.1--c18956.g1.i1.m-PPATMP004961-RA.m	YN	0.134187	1.92595	0.0696732	1.81554e-44	741	156.583	584.417	180	108.431	71.5695
Cluster-12681.0--c19477.g1.i1.m-PPATMP011159-RA.m	YN	0.0936326	1.34783	0.0694692	6.69724e-29	537	129.93	407.07	109	73.2239	35.7761
Cluster-11450.0--c24058.g3.i1.m-PPATMP007270-RA.m	YN	0.136797	1.96993	0.0694424	1.21934e-49	816	179.126	636.874	204	124.628	79.3724
Cluster-15297.1--c22245.g2.i2.m-PPATMP006720-RA.m	YN	0.281928	4.06004	0.0694397	2.19813e-49	1014	224.39	789.61	359	173.887	185.113
Cluster-14102.0--c21474.g5.i2.m-PPATMP010868-RA.m	YN	0.0964143	1.38883	0.0694213	3.6625e-34	663	185.267	477.733	144	100.803	43.1969
Cluster-9512.0--c24599.g8.i1.m-PPATMP005881-RA.m	YN	0.103391	1.48961	0.0694076	2.75427e-49	1020	239.254	780.746	211	135.639	75.3614
Cluster-4144.0--c23355.g1.i1.m-PPATMP004772-RA.m	YN	0.108485	1.56319	0.0693998	6.32049e-79	1212	303.538	908.462	291	199.333	91.6668
Cluster-22308.0--c21537.g1.i1.m-PPATMP003098-RA.m	YN	0.319692	4.61069	0.069337	1.04682e-87	2181	467.59	1713.41	801	356.238	444.762
Cluster-5550.0--c26742.g1.i1.m-PPATMP010120-RA.m	YN	0.12549	1.8106	0.0693084	2.76622e-197	3270	740.759	2529.24	798	505.876	292.124
Cluster-8734.0--c21587.g1.i1.m-PPATMP006069-RA.m	YN	0.280221	4.04496	0.0692765	5.61318e-61	1077	219.924	857.076	382	182.423	199.577
Cluster-15201.1--c25511.g5.i1.m-PPATMP003597-RA.m	YN	0.266583	3.84932	0.0692546	1.07368e-47	675	169.428	505.572	256	142.893	113.107
Cluster-8395.0--c23002.g2.i1.m-PPATMP005310-RA.m	YN	0.0991842	1.43278	0.0692248	7.19688e-215	3402	857.219	2544.78	784	547.747	236.253
Cluster-16818.0--c22858.g1.i3.m-PPATMP002393-RA.m	YN	0.136928	1.97808	0.0692225	2.43357e-60	1137	326.098	810.902	301	199.669	101.331
Cluster-11874.1--c25671.g5.i6.m-PPATMP010912-RA.m	YN	0.124835	1.80442	0.0691827	8.49478e-114	1728	444.753	1283.25	451	303.482	147.518
Cluster-21523.0--c24955.g2.i1.m-PPATMP003650-RA.m	YN	0.0783151	1.13203	0.0691813	1.54019e-61	1224	298.778	925.222	227	158.298	68.7017
Cluster-11088.0--c16060.g1.i1.m-PPATMP008042-RA.m	YN	0.0936917	1.35568	0.0691103	3.82142e-50	864	230.953	633.047	190	134.298	55.702
Cluster-9021.0--c5739.g1.i1.m-PPATMP006786-RA.m	YN	0.131123	1.89749	0.0691035	2.24878e-48	693	189.019	503.981	191	130.471	60.5289
Cluster-16054.2--c21253.g1.i1.m-PPATMP000302-RA.m	YN	0.10086	1.45978	0.0690923	3.01659e-143	2211	573.503	1637.5	523	368.709	154.291
Cluster-20446.2--c25652.g1.i4.m-PPATMP000464-RA.m	YN	0.0378623	0.548305	0.0690533	4.79475e-56	1458	360.327	1097.67	175	134.502	40.4977
Cluster-18662.0--c24813.g3.i1.m-PPATMP000485-RA.m	YN	0.0786853	1.13949	0.0690528	7.12878e-87	1674	396.057	1277.94	313	217.56	95.4398
Cluster-11259.1--c25628.g2.i3.m-PPATMP010903-RA.m	YN	0.0903736	1.30918	0.0690307	8.64927e-106	1707	417.235	1289.76	368	258.307	109.693
Cluster-9522.1--c26452.g1.i1.m-PPATMP008644-RA.m	YN	0.296339	4.29497	0.0689967	4.44578e-64	1380	306.933	1073.07	500	237.642	262.358
Cluster-11473.0--c20849.g2.i1.m-PPATMP009418-RA.m	YN	0.0939931	1.36398	0.0689107	2.45766e-23	360	83.7773	276.223	77	52.6386	24.3614
Cluster-15542.1--c22999.g3.i8.m-PPATMP002294-RA.m	YN	0.142938	2.07444	0.0689046	1.29631e-82	1323	314.072	1008.93	352	220.734	131.266
Cluster-19228.0--c23887.g2.i6.m-PPATMP006250-RA.m	YN	0.0477352	0.692995	0.0688824	4.14466e-60	1440	336.538	1103.46	193	142.012	50.9876
Cluster-11592.1--c23502.g4.i5.m-PPATMP003950-RA.m	YN	0.147179	2.13905	0.0688056	4.14575e-81	1287	308.901	978.099	349	218.302	130.698
Cluster-14079.0--c26418.g1.i1.m-PPATMP001453-RA.m	YN	0.213504	3.1037	0.06879	1.92074e-137	2742	583.731	2158.27	831	430.816	400.184
Cluster-17930.0--c21963.g3.i1.m-PPATMP008840-RA.m	YN	0.055745	0.811841	0.0686649	2.07093e-54	1110	292.644	817.356	180	136.096	43.9037
Cluster-20270.0--c20490.g1.i1.m-PPATMP008926-RA.m	YN	0.0580843	0.847112	0.0685674	2.52949e-21	384	111.396	272.604	69	53.7691	15.2309
Cluster-19280.0--c24074.g2.i1.m-PPATMP001507-RA.m	YN	0.311734	4.547	0.068558	2.80478e-124	2079	429.522	1649.48	793	373.023	419.977
Cluster-11556.0--c22100.g7.i1.m-PPATMP003238-RA.m	YN	0.11035	1.61261	0.0684295	5.72628e-154	2403	590.617	1812.38	577	391.372	185.628
Cluster-13754.2--c13921.g1.i1.m-PPATMP003010-RA.m	YN	0.0704579	1.03113	0.0683311	2.46252e-25	465	113.49	351.51	83	59.3694	23.6306
Cluster-21489.2--c22080.g2.i2.m-PPATMP003351-RA.m	YN	0.0449481	0.658137	0.068296	1.06751e-54	1191	351.714	839.286	182	145.447	36.5526
Cluster-21324.0--c26189.g1.i2.m-PPATMP007269-RA.m	YN	0.108415	1.58825	0.0682603	6.61639e-212	3363	811.634	2551.37	793	535.489	257.511
Cluster-10007.1--c21893.g2.i1.m-PPATMP005034-RA.m	YN	0.106503	1.56027	0.0682595	3.11167e-67	1272	357.894	914.106	295	204.417	90.5825
Cluster-16558.0--c23672.g1.i2.m-PPATMP001861-RA.m	YN	0.0511781	0.74996	0.0682411	8.03748e-32	672	172.577	499.423	101	76.319	24.681
Cluster-9431.0--c24025.g1.i1.m-PPATMP010891-RA.m	YN	0.235169	3.44649	0.0682343	3.76135e-29	474	99.0193	374.981	155	79.4654	75.5346
Cluster-11152.0--c25601.g4.i1.m-PPATMP004240-RA.m	YN	0.110221	1.61607	0.0682028	5.89963e-27	429	89.3802	339.62	94	59.2637	34.7363
Cluster-5019.0--c22517.g1.i2.m-PPATMP001884-RA.m	YN	0.151207	2.21926	0.0681342	1.88872e-29	486	103.586	382.414	126	73.6594	52.3406
Cluster-11607.0--c22928.g1.i1.m-PPATMP007049-RA.m	YN	0.0980194	1.43908	0.0681127	4.97732e-67	1161	303.524	857.476	259	180.226	78.7741
Cluster-12152.0--c20001.g1.i1.m-PPATMP001533-RA.m	YN	0.108737	1.59662	0.0681046	9.51787e-87	1350	325.978	1024.02	319	215.395	103.605
Cluster-11266.0--c26371.g1.i1.m-PPATMP005987-RA.m	YN	0.0982413	1.44354	0.0680558	1.30221e-74	1152	282.567	869.433	261	181.002	79.9979
Cluster-6967.0--c25204.g9.i1.m-PPATMP009315-RA.m	YN	0.0487709	0.716748	0.0680447	7.22348e-34	678	184.098	493.902	106	82.7662	23.2338
Cluster-4788.0--c20758.g1.i1.m-PPATMP005126-RA.m	YN	0.120068	1.76674	0.0679601	7.56441e-62	954	229.232	724.768	236	155.621	80.3795
Cluster-15826.0--c23410.g1.i1.m-PPATMP006176-RA.m	YN	0.147975	2.17766	0.0679511	2.18594e-55	1308	277.01	1030.99	308	169.685	138.315
Cluster-6235.0--c20245.g1.i1.m-PPATMP008249-RA.m	YN	0.13796	2.03057	0.0679414	1.09843e-44	705	162.329	542.671	182	113.626	68.3744
Cluster-9997.1--c16490.g1.i1.m-PPATMP008496-RA.m	YN	0.125305	1.84451	0.0679343	6.86218e-93	1467	348.38	1118.62	368	238.948	129.052
Cluster-16779.0--c20068.g5.i1.m-PPATMP002106-RA.m	YN	0.220807	3.25445	0.0678479	2.54814e-57	1101	245.279	855.721	345	181.559	163.441
Cluster-18687.0--c22043.g1.i2.m-PPATMP000703-RA.m	YN	0.115899	1.70877	0.0678259	2.05756e-38	777	204.331	572.669	178	116.621	61.379
Cluster-5491.0--c19960.g2.i1.m-PPATMP002740-RA.m	YN	0.0396842	0.586497	0.067663	2.78151e-25	579	161.98	417.02	79	62.8867	16.1133
Cluster-15986.0--c22521.g1.i2.m-PPATMP009330-RA.m	YN	0.302502	4.47086	0.067661	1.48795e-87	1794	388.053	1405.95	658	309.98	348.02
Cluster-13923.1--c24060.g1.i1.m-PPATMP010270-RA.m	YN	0.0881811	1.30508	0.0675676	9.19075e-138	2190	549.111	1640.89	476	339.556	136.444
Cluster-11754.0--c21202.g1.i1.m-PPATMP001155-RA.m	YN	0.108202	1.60203	0.0675403	5.68118e-27	390	95.8961	294.104	93	63.4265	29.5735
Cluster-3461.0--c19194.g1.i1.m-PPATMP005233-RA.m	YN	0.107196	1.58715	0.0675399	6.58134e-85	1566	408.862	1157.14	358	242.504	115.496
Cluster-20373.1--c21429.g1.i1.m-PPATMP001526-RA.m	YN	0.0803659	1.19126	0.0674631	2.23983e-26	477	117.777	359.223	92	64.6395	27.3605
Cluster-8268.1--c25008.g1.i4.m-PPATMP001107-RA.m	YN	0.0883299	1.3102	0.0674169	9.79996e-49	969	232.032	736.968	189	127.609	61.3907
Cluster-16539.2--c24710.g4.i1.m-PPATMP010902-RA.m	YN	0.289849	4.29964	0.0674123	8.22742e-71	1251	308.85	942.15	475	248.826	226.174
Cluster-8887.0--c5259.g1.i1.m-PPATMP001092-RA.m	YN	0.216307	3.20877	0.0674114	4.65263e-22	378	72.1218	305.878	114	56.7703	57.2297
Cluster-13708.0--c22685.g1.i1.m-PPATMP006022-RA.m	YN	0.187922	2.78931	0.0673724	2.72937e-48	1107	279.065	827.935	315	177.623	137.377
Cluster-14699.0--c24373.g1.i1.m-PPATMP004186-RA.m	YN	0.124522	1.84849	0.0673643	3.34515e-228	3642	857.863	2784.14	908	588.684	319.316
Cluster-6190.1--c19477.g2.i1.m-PPATMP011160-RA.m	YN	0.239891	3.56142	0.0673583	1.01781e-37	780	161.906	618.094	247	120.377	126.623
Cluster-14607.0--c20487.g1.i1.m-PPATMP002481-RA.m	YN	0.10875	1.6147	0.0673496	4.77706e-83	1284	309.975	974.025	304	205.48	98.52
Cluster-10219.2--c26059.g5.i1.m-PPATMP005070-RA.m	YN	0.278831	4.14266	0.0673073	3.3919e-79	1239	250.521	988.479	447	217.471	229.529
Cluster-7601.0--c24510.g7.i1.m-PPATMP003094-RA.m	YN	0.090828	1.35031	0.0672646	3.71921e-23	435	90.437	344.563	82	52.564	29.436
Cluster-14601.0--c5040.g1.i1.m-PPATMP010963-RA.m	YN	0.26256	3.90399	0.0672543	3.39153e-49	927	182.239	744.761	311	146.395	164.605
Cluster-6006.0--c23379.g2.i1.m-PPATMP000773-RA.m	YN	0.118704	1.76518	0.0672477	9.62143e-86	1302	325.352	976.648	328	220.826	107.174
Cluster-19592.0--c19994.g1.i2.m-PPATMP010507-RA.m	YN	0.142668	2.1216	0.0672452	1.51155e-57	978	199.864	778.136	242	141.042	100.958
Cluster-12316.1--c27384.g1.i2.m-PPATMP002962-RA.m	YN	0.12163	1.81122	0.0671536	7.18266e-289	4671	1077.59	3593.41	1139	735.961	403.039
Cluster-19957.2--c23276.g1.i3.m-PPATMP005354-RA.m	YN	0.278406	4.15162	0.0670596	2.67292e-73	1323	253.533	1069.47	461	212.962	248.038
Cluster-12414.0--c23820.g8.i2.m-PPATMP000521-RA.m	YN	0.0973608	1.45315	0.0669997	8.94584e-34	540	117.713	422.287	114	75.5663	38.4337
Cluster-3582.0--c21266.g1.i1.m-PPATMP008206-RA.m	YN	0.0900454	1.34422	0.066987	5.11558e-37	567	140.549	426.451	124	87.8526	36.1474
Cluster-16277.0--c24984.g4.i1.m-PPATMP008994-RA.m	YN	0.101403	1.51412	0.0669713	5.42056e-45	738	202.996	535.004	173	122.261	50.7393
Cluster-15827.0--c22966.g2.i2.m-PPATMP001955-RA.m	YN	0.108207	1.61607	0.0669567	1.0696e-56	1125	267.447	857.553	243	156.608	86.3916
Cluster-19532.3--c23009.g1.i2.m-PPATMP010344-RA.m	YN	0.1381	2.06365	0.0669201	1.58097e-41	954	238.629	715.371	228	137.912	90.0883
Cluster-11953.0--c24735.g6.i1.m-PPATMP003614-RA.m	YN	0.0766909	1.14631	0.0669022	3.46386e-37	627	178.526	448.474	130	97.439	32.561
Cluster-15931.0--c23463.g4.i1.m-PPATMP003241-RA.m	YN	0.19245	2.87988	0.0668258	8.29061e-88	1647	345.102	1301.9	474	253.262	220.738
Cluster-12527.0--c18998.g1.i1.m-PPATMP000123-RA.m	YN	0.0599512	0.898132	0.0667509	3.66869e-25	513	117.08	395.92	79	56.2297	22.7703
Cluster-20520.3--c25798.g3.i1.m-PPATMP002648-RA.m	YN	0.0972698	1.45837	0.0666974	2.13252e-154	2520	576.859	1943.14	548	370.751	177.249
Cluster-10530.0--c3741.g1.i1.m-PPATMP003841-RA.m	YN	0.0320654	0.481401	0.0666086	7.14515e-20	501	150.502	350.498	62	51	11
Cluster-16113.1--c21455.g1.i3.m-PPATMP000269-RA.m	YN	0.0755715	1.13504	0.0665803	7.47024e-49	855	237.099	617.901	173	128.593	44.4067
Cluster-16875.0--c22744.g1.i1.m-PPATMP002539-RA.m	YN	0.0885755	1.33077	0.0665597	1.19791e-93	1554	345.387	1208.61	316	215.109	100.891
Cluster-9595.0--c25195.g2.i1.m-PPATMP011108-RA.m	YN	0.210292	3.16589	0.0664244	5.30965e-50	861	214.412	646.588	277	158.448	118.552
Cluster-15206.3--c21754.g2.i3.m-PPATMP008407-RA.m	YN	0.0731192	1.10122	0.0663985	2.14784e-22	393	100.166	292.834	74	53.6152	20.3848
Cluster-11875.0--c23464.g1.i1.m-PPATMP000380-RA.m	YN	0.0479745	0.722953	0.0663591	8.71031e-25	573	130.912	442.088	76	55.4959	20.5041
Cluster-22534.0--c23545.g1.i1.m-PPATMP007335-RA.m	YN	0.139051	2.09669	0.0663191	1.37543e-64	1128	296.079	831.921	298	192.441	105.559
Cluster-5600.0--c1963.g1.i1.m-PPATMP010093-RA.m	YN	0.0420925	0.635201	0.0662665	1.04119e-34	795	221.356	573.644	111	87.5611	23.4389
Cluster-12622.0--c25292.g1.i1.m-PPATMP001541-RA.m	YN	0.08891	1.34201	0.0662514	2.78341e-51	795	192.958	602.042	171	120.54	50.4596
Cluster-20614.0--c25910.g4.i3.m-PPATMP002917-RA.m	YN	0.0934024	1.41096	0.066198	6.10806e-29	543	135.309	407.691	111	75.2905	35.7095
Cluster-14074.0--c21821.g1.i2.m-PPATMP005646-RA.m	YN	0.0792431	1.19802	0.0661452	3.09287e-65	1188	335.167	852.833	245	180.954	64.0459
Cluster-8546.0--c25045.g3.i1.m-PPATMP009426-RA.m	YN	0.081404	1.23165	0.0660935	2.58642e-52	810	202.165	607.835	169	122.276	46.7239
Cluster-13379.0--c24553.g1.i1.m-PPATMP001352-RA.m	YN	0.273106	4.13543	0.0660406	6.6489e-57	1218	248.119	969.881	413	191.224	221.776
Cluster-21165.2--c21941.g1.i1.m-PPATMP001976-RA.m	YN	0.0802615	1.21625	0.0659911	3.23881e-53	921	255.425	665.575	192	141.445	50.5549
Cluster-9314.0--c23028.g1.i1.m-PPATMP009539-RA.m	YN	0.10492	1.59151	0.0659246	3.70001e-32	468	112.386	355.614	109	74.1926	34.8074
Cluster-12362.0--c19560.g1.i1.m-PPATMP009459-RA.m	YN	0.0953043	1.44665	0.0658791	7.71598e-60	1077	274.201	802.799	231	159.239	71.7612
Cluster-11437.0--c17596.g1.i1.m-PPATMP007673-RA.m	YN	0.0695452	1.05697	0.065797	1.79478e-39	738	184.91	553.09	133	96.2715	36.7285
Cluster-8560.0--c26043.g2.i1.m-PPATMP009639-RA.m	YN	0.245635	3.73499	0.0657659	7.38411e-171	3657	793.266	2863.73	1189	590.86	598.14
Cluster-20481.0--c25818.g3.i1.m-PPATMP003853-RA.m	YN	0.205074	3.12022	0.0657242	3.55178e-100	1869	418.275	1450.73	569	308.811	260.189
Cluster-10722.0--c25929.g1.i1.m-PPATMP005882-RA.m	YN	0.103098	1.56875	0.06572	4.26249e-96	1500	355.69	1144.31	344	233.827	110.173
Cluster-12854.0--c26809.g4.i1.m-PPATMP001665-RA.m	YN	0.146502	2.22949	0.0657112	1.33997e-27	507	138.631	368.369	135	86.0323	48.9677
Cluster-10711.0--c19715.g1.i1.m-PPATMP010404-RA.m	YN	0.0794789	1.20974	0.0656993	5.93655e-26	384	97.2412	286.759	80	58.3963	21.6037
Cluster-10792.0--c25147.g2.i1.m-PPATMP004972-RA.m	YN	0.12706	1.93403	0.0656972	9.95906e-65	1032	225.136	806.864	250	156.041	93.959
Cluster-21926.0--c22270.g2.i3.m-PPATMP003288-RA.m	YN	0.130219	1.98235	0.0656893	1.60206e-76	1224	271.628	952.372	303	189.229	113.771
Cluster-13378.1--c22749.g1.i1.m-PPATMP010062-RA.m	YN	0.111843	1.70312	0.0656694	7.05406e-95	1428	351.142	1076.86	348	236.171	111.829
Cluster-4691.0--c19143.g2.i1.m-PPATMP008234-RA.m	YN	0.132828	2.02297	0.0656597	7.43185e-83	1266	303.154	962.846	329	212.044	116.956
Cluster-13722.1--c20512.g1.i7.m-PPATMP010684-RA.m	YN	0.0381226	0.581174	0.0655959	1.78198e-12	390	62.0874	327.913	35	22.8281	12.1719
Cluster-20664.2--c25609.g2.i3.m-PPATMP006110-RA.m	YN	0.361636	5.51619	0.0655591	1.24415e-287	6813	1563.87	5249.13	2746	1243.36	1502.64
Cluster-10760.0--c26464.g3.i1.m-PPATMP007677-RA.m	YN	0.121539	1.85399	0.0655553	1.61856e-289	4287	1125.09	3161.91	1127	772.587	354.413
Cluster-20113.1--c21890.g7.i2.m-PPATMP005768-RA.m	YN	0.0912617	1.39415	0.0654604	5.13278e-67	1221	322.933	898.067	261	183.901	77.0993
Cluster-13131.3--c25208.g3.i3.m-PPATMP000967-RA.m	YN	0.0892468	1.36841	0.0652193	9.74597e-81	1548	364.498	1183.5	307	207.449	99.5506
Cluster-20778.0--c21226.g1.i3.m-PPATMP009037-RA.m	YN	0.108041	1.66019	0.0650779	1.03719e-50	756	179.943	576.057	178	120.205	57.7947
Cluster-14104.0--c25228.g1.i1.m-PPATMP003319-RA.m	YN	0.108352	1.66529	0.0650652	4.83413e-103	1542	381.657	1160.34	372	255.166	116.834
Cluster-10166.0--c24445.g1.i6.m-PPATMP002930-RA.m	YN	0.269181	4.14517	0.0649383	8.77759e-60	1161	314.107	846.893	426	234.643	191.357
Cluster-9953.0--c21925.g1.i2.m-PPATMP010515-RA.m	YN	0.0951384	1.46563	0.0649128	6.93839e-66	1125	311.668	813.332	255	182.628	72.3716
Cluster-21359.0--c22002.g1.i1.m-PPATMP008375-RA.m	YN	0.136651	2.10579	0.0648931	4.96845e-54	939	182.475	756.525	223	128.598	94.4021
Cluster-2831.0--c19446.g1.i1.m-PPATMP006800-RA.m	YN	0.144118	2.22133	0.064879	6.1965e-43	855	227.523	627.477	222	139.767	82.2333
Cluster-5100.0--c22777.g1.i1.m-PPATMP002781-RA.m	YN	0.305344	4.71021	0.0648261	7.01316e-109	2430	533.939	1896.06	889	414.991	474.009
Cluster-19655.0--c25685.g3.i1.m-PPATMP011074-RA.m	YN	0.0320916	0.495383	0.0647815	9.39861e-14	327	92.4132	234.587	39	31.6395	7.36046
Cluster-12046.1--c21223.g1.i2.m-PPATMP005435-RA.m	YN	0.107422	1.66254	0.0646131	2.34809e-47	738	165.771	572.229	168	110.781	57.2191
Cluster-4741.0--c19956.g1.i2.m-PPATMP005477-RA.m	YN	0.0594932	0.920854	0.0646066	3.26019e-52	933	283.479	649.521	178	140.865	37.1353
Cluster-19486.0--c18832.g1.i1.m-PPATMP005441-RA.m	YN	0.062282	0.965498	0.0645076	3.27303e-42	741	213.379	527.621	140	108.589	31.4108
Cluster-18588.0--c22397.g1.i1.m-PPATMP002116-RA.m	YN	0.13453	2.08642	0.0644789	3.72577e-47	849	224.756	624.244	218	141.246	76.754
Cluster-21934.0--c19210.g1.i1.m-PPATMP009091-RA.m	YN	0.0585336	0.908728	0.0644127	5.68646e-18	312	77.903	234.097	53	39.8277	13.1723
Cluster-8325.0--c21195.g1.i1.m-PPATMP000363-RA.m	YN	0.0965596	1.50052	0.0643506	4.53494e-61	861	234.928	626.072	209	152.367	56.6328
Cluster-12393.1--c23331.g3.i2.m-PPATMP004083-RA.m	YN	0.260247	4.04494	0.0643389	2.21217e-53	858	219.917	638.083	316	175.924	140.076
Cluster-12760.1--c22233.g2.i1.m-PPATMP009892-RA.m	YN	0.09585	1.49216	0.0642357	1.25655e-106	1527	423.054	1103.95	373	273.899	99.101
Cluster-15182.0--c19638.g1.i1.m-PPATMP001357-RA.m	YN	0.113231	1.76511	0.0641498	6.30536e-22	393	93.4379	299.562	88	56.542	31.458
Cluster-11297.0--c22885.g2.i1.m-PPATMP009733-RA.m	YN	0.091686	1.42982	0.064124	1.11964e-115	1698	455.5	1242.5	398	290.856	107.144
Cluster-17629.2--c2686.g1.i1.m-PPATMP003490-RA.m	YN	0.234631	3.66152	0.0640801	3.09522e-60	1131	271.838	859.162	375	202.333	172.667
Cluster-11169.0--c25189.g1.i1.m-PPATMP004098-RA.m	YN	0.107589	1.68054	0.0640205	3.17249e-181	2712	678.15	2033.85	658	454.505	203.495
Cluster-13621.0--c21727.g5.i1.m-PPATMP009983-RA.m	YN	0.0851743	1.33161	0.0639633	3.54125e-45	672	171.311	500.689	147	106.718	40.2818
Cluster-17462.2--c26067.g3.i6.m-PPATMP008337-RA.m	YN	0.0846881	1.32444	0.0639426	7.73709e-118	1842	449.665	1392.33	391	279.569	111.431
Cluster-20503.0--c22830.g1.i2.m-PPATMP003766-RA.m	YN	0.0946947	1.4811	0.0639355	1.87365e-46	855	210.303	644.697	179	121.722	57.2781
Cluster-21900.0--c21467.g2.i1.m-PPATMP008993-RA.m	YN	0.200076	3.12949	0.0639325	2.52537e-48	1161	301.078	859.922	341	190.016	150.984
Cluster-6910.0--c24776.g3.i1.m-PPATMP002995-RA.m	YN	0.183172	2.87171	0.0637849	5.55794e-38	924	223.967	700.033	252	138.267	113.733
Cluster-12489.0--c19539.g1.i1.m-PPATMP000345-RA.m	YN	0.0919017	1.44364	0.0636596	2.68981e-117	2157	525.014	1631.99	448	306.88	141.12
Cluster-6531.0--c19050.g1.i3.m-PPATMP000617-RA.m	YN	0.0849687	1.33543	0.0636265	1.8007e-76	1332	369.102	962.898	286	208.787	77.2127
Cluster-11982.0--c19785.g2.i1.m-PPATMP000438-RA.m	YN	0.0976678	1.53886	0.0634676	5.07485e-69	1050	250.641	799.359	237	163.825	73.1749
Cluster-20941.0--c16488.g2.i2.m-PPATMP010139-RA.m	YN	0.0354579	0.559077	0.0634222	8.30304e-21	507	126.085	380.915	60	46.8418	13.1582
Cluster-9486.0--c20611.g2.i2.m-PPATMP008833-RA.m	YN	0.150855	2.38073	0.063365	3.19545e-61	903	231.427	671.573	258	166.311	91.6892
Cluster-14260.1--c19891.g1.i2.m-PPATMP006419-RA.m	YN	0.156024	2.46402	0.0633209	1.7924e-100	1692	366.65	1325.35	451	264.695	186.305
Cluster-22125.0--c24724.g2.i1.m-PPATMP010941-RA.m	YN	0.0828593	1.30942	0.0632792	5.95456e-68	1164	285.628	878.372	235	166.16	68.8398
Cluster-6928.1--c20975.g2.i1.m-PPATMP001691-RA.m	YN	0.0794707	1.25641	0.0632519	5.09776e-54	846	197.047	648.953	169	120.11	48.8901
Cluster-15648.0--c26944.g1.i1.m-PPATMP006239-RA.m	YN	0.0689682	1.09291	0.0631053	1.60649e-26	483	127.278	355.722	89	65.6301	23.3699
Cluster-11464.1--c25200.g1.i1.m-PPATMP004882-RA.m	YN	0.101583	1.61071	0.0630671	2.11241e-135	1953	511.972	1441.03	476	339.145	136.855
Cluster-8769.0--c23821.g3.i2.m-PPATMP007642-RA.m	YN	0.0910049	1.44309	0.0630627	6.67232e-63	1122	294.028	827.972	239	168.09	70.9104
Cluster-10288.0--c23314.g1.i1.m-PPATMP000220-RA.m	YN	0.091926	1.45859	0.063024	2.61811e-70	1131	243.04	887.96	233	156.211	76.7892
Cluster-7700.1--c27118.g2.i16.m-PPATMP003828-RA.m	YN	0.0561158	0.890782	0.0629961	3.58941e-180	3699	942.966	2756.03	600	451.054	148.946
Cluster-18186.5--c18886.g1.i1.m-PPATMP003539-RA.m	YN	0.122554	1.94607	0.0629751	1.37102e-57	825	211.386	613.614	216	146.702	69.2975
Cluster-6584.1--c20233.g2.i1.m-PPATMP006352-RA.m	YN	0.0985823	1.56889	0.0628356	1.90481e-40	600	144.503	455.497	137	94.9975	42.0025
Cluster-15462.0--c20318.g1.i1.m-PPATMP007028-RA.m	YN	0.190954	3.03932	0.0628279	2.30482e-38	687	141.142	545.858	196	104.017	91.9835
Cluster-21452.0--c21681.g1.i1.m-PPATMP005156-RA.m	YN	0.10492	1.67202	0.0627508	3.87711e-49	756	166.35	589.65	169	111.339	57.6614
Cluster-21349.0--c22518.g3.i1.m-PPATMP005871-RA.m	YN	0.0754995	1.20397	0.0627088	1.4141e-60	1023	276.85	746.15	208	154.505	53.4946
Cluster-15300.0--c21882.g6.i2.m-PPATMP007362-RA.m	YN	0.0315118	0.502829	0.062669	6.85898e-30	783	197.034	585.966	87	68.9235	18.0765
Cluster-15274.0--c20502.g1.i1.m-PPATMP004331-RA.m	YN	0.136102	2.17278	0.0626396	3.21799e-33	489	114.952	374.048	128	81.4558	46.5442
Cluster-17426.2--c23136.g4.i1.m-PPATMP003275-RA.m	YN	0.106278	1.69765	0.0626028	1.39807e-87	1560	432.705	1127.29	368	256.64	111.36
Cluster-18945.1--c19939.g1.i1.m-PPATMP009058-RA.m	YN	0.109683	1.75212	0.0626001	6.59859e-42	579	147.653	431.347	144	100.032	43.9684
Cluster-11811.0--c23165.g1.i1.m-PPATMP010488-RA.m	YN	0.226971	3.62675	0.0625826	1.74519e-51	1083	208.706	874.294	325	155.286	169.714
Cluster-22287.0--c24810.g1.i2.m-PPATMP000074-RA.m	YN	0.0808826	1.29346	0.0625318	1.12181e-90	1395	343.001	1052	292	211.398	80.6016
Cluster-8738.0--c23353.g1.i1.m-PPATMP002172-RA.m	YN	0.119216	1.90656	0.0625293	4.96256e-109	1704	381.016	1322.98	409	263.272	145.728
Cluster-7808.0--c24913.g2.i1.m-PPATMP007427-RA.m	YN	0.0725217	1.16249	0.0623847	5.0583e-77	1539	363.539	1175.46	273	191.798	81.2018
Cluster-8270.0--c21299.g2.i2.m-PPATMP007312-RA.m	YN	0.0945166	1.51654	0.0623239	2.77029e-28	495	108.373	386.627	100	65.6742	34.3258
Cluster-12754.0--c18197.g1.i1.m-PPATMP006140-RA.m	YN	0.240423	3.85881	0.0623049	2.79152e-44	762	171.584	590.416	256	134.857	121.143
Cluster-14069.0--c25065.g1.i1.m-PPATMP002241-RA.m	YN	0.100693	1.61718	0.0622643	1.79818e-193	2940	703.269	2236.73	677	466.394	210.606
Cluster-7546.0--c25257.g2.i1.m-PPATMP003938-RA.m	YN	0.074127	1.19264	0.0621535	1.13873e-66	1281	317.485	963.515	236	168.007	67.9934
Cluster-16196.0--c27177.g1.i1.m-PPATMP005929-RA.m	YN	0.121112	1.9496	0.0621215	5.50949e-196	2901	725.662	2175.34	747	503.802	243.198
Cluster-21676.0--c27004.g1.i1.m-PPATMP003533-RA.m	YN	0.138012	2.22181	0.062117	2.19097e-223	3513	813.115	2699.88	918	578.311	339.689
Cluster-21338.0--c24363.g2.i1.m-PPATMP006829-RA.m	YN	0.267109	4.30107	0.062103	1.2331e-74	1350	309.438	1040.56	479	245.387	233.613
Cluster-1089.0--c26081.g1.i2.m-PPATMP000434-RA.m	YN	0.115835	1.86637	0.0620645	2.08033e-25	429	103.075	325.925	99	64.0425	34.9575
Cluster-19872.1--c23306.g2.i2.m-PPATMP007589-RA.m	YN	0.173035	2.78898	0.0620425	3.6724e-57	978	207.732	770.268	271	152.018	118.982
Cluster-10795.0--c22625.g1.i1.m-PPATMP003155-RA.m	YN	0.113189	1.82453	0.0620372	1.74954e-102	1476	379.807	1096.19	375	259.845	115.155
Cluster-17847.1--c21372.g1.i2.m-PPATMP007667-RA.m	YN	0.0905675	1.46282	0.0619131	1.11724e-42	768	169.478	598.522	151	100.044	50.9558
Cluster-19146.0--c23003.g1.i1.m-PPATMP004123-RA.m	YN	0.0338234	0.546649	0.0618741	1.7996e-53	1305	364.914	940.086	165	133.951	31.0493
Cluster-20811.0--c23095.g1.i4.m-PPATMP002533-RA.m	YN	0.088175	1.42569	0.0618473	5.24635e-62	1026	249.001	776.999	215	150.404	64.5964
Cluster-13254.0--c23609.g4.i1.m-PPATMP010173-RA.m	YN	0.13646	2.20661	0.0618414	2.28263e-50	711	181.638	529.362	195	129.042	65.9577
Cluster-20557.0--c21513.g1.i2.m-PPATMP002633-RA.m	YN	0.230069	3.72342	0.0617897	1.45068e-56	651	143.245	507.755	230	129.548	100.452
Cluster-18333.0--c26209.g2.i1.m-PPATMP002716-RA.m	YN	0.094277	1.52807	0.0616968	3.57521e-99	1521	355.482	1165.52	335	231.855	103.145
Cluster-2444.0--c20448.g2.i1.m-PPATMP009872-RA.m	YN	0.129068	2.09253	0.0616805	1.34149e-79	1206	283.696	922.304	309	199.704	109.296
Cluster-8697.1--c26593.g1.i1.m-PPATMP004824-RA.m	YN	0.149719	2.42761	0.0616734	1.15281e-160	2475	607.343	1867.66	691	437.611	253.389
Cluster-20903.0--c22877.g1.i1.m-PPATMP007759-RA.m	YN	0.110153	1.78746	0.0616253	1.12245e-170	2571	615.188	1955.81	619	418.829	200.171
Cluster-22717.0--c25730.g4.i6.m-PPATMP001260-RA.m	YN	0.0467076	0.758246	0.0615995	1.49084e-115	2757	640.918	2116.08	370	274.243	95.7572
Cluster-19279.3--c24636.g2.i2.m-PPATMP003282-RA.m	YN	0.151077	2.45309	0.0615863	2.6639e-68	1281	343.239	937.761	349	220.768	128.232
Cluster-17785.1--c26417.g2.i1.m-PPATMP003785-RA.m	YN	0.0893758	1.45183	0.061561	4.98298e-93	1785	453.811	1331.19	366	253.939	112.061
Cluster-1333.0--c18032.g1.i1.m-PPATMP010954-RA.m	YN	0.135914	2.20991	0.0615018	2.78984e-26	534	137.235	396.765	131	81.8223	49.1777
Cluster-16915.3--c22156.g1.i1.m-PPATMP007143-RA.m	YN	0.129595	2.10736	0.0614962	1.97557e-78	1125	285.357	839.643	301	201.131	99.8693
Cluster-4009.0--c22425.g1.i1.m-PPATMP002600-RA.m	YN	0.0916763	1.49276	0.0614138	8.51097e-38	660	197.476	462.524	149	109.176	39.8236
Cluster-13595.0--c25017.g3.i1.m-PPATMP007765-RA.m	YN	0.0878488	1.43466	0.0612333	2.47281e-108	1737	379.368	1357.63	355	242.514	112.486
Cluster-11896.0--c25975.g1.i2.m-PPATMP004160-RA.m	YN	0.0878399	1.43512	0.0612073	1.00329e-106	2292	473.632	1818.37	415	264.39	150.61
Cluster-8610.0--c22163.g1.i1.m-PPATMP003605-RA.m	YN	0.140602	2.30042	0.06112	4.94499e-155	2322	576.514	1745.49	636	412.258	223.742
Cluster-5435.0--c20198.g1.i1.m-PPATMP003814-RA.m	YN	0.0845443	1.38334	0.0611158	4.23224e-21	357	97.0357	259.964	74	53.3593	20.6407
Cluster-19932.0--c25259.g2.i1.m-PPATMP007733-RA.m	YN	0.113381	1.8573	0.0610463	5.37769e-69	1074	233.772	840.228	249	160.594	88.4064
Cluster-5451.0--c22765.g1.i1.m-PPATMP004282-RA.m	YN	0.267455	4.38238	0.0610296	2.41954e-81	1425	344.874	1080.13	516	273.206	242.794
Cluster-188.4--c24747.g2.i2.m-PPATMP008669-RA.m	YN	0.065987	1.08135	0.0610226	1.23099e-124	2415	576.621	1838.38	419	302.9	116.1
Cluster-17840.0--c22754.g1.i1.m-PPATMP007183-RA.m	YN	0.092394	1.51666	0.0609194	2.20785e-62	1023	283.915	739.085	233	168.773	64.2266
Cluster-13026.0--c24454.g1.i1.m-PPATMP005005-RA.m	YN	0.0865102	1.42016	0.0609159	1.24499e-93	1323	358.35	964.65	307	228.304	78.6961
Cluster-23312.0--c25410.g2.i2.m-PPATMP003247-RA.m	YN	0.0855929	1.40542	0.0609018	4.4128e-228	3447	849.08	2597.92	749	539.044	209.956
Cluster-17755.1--c23729.g2.i4.m-PPATMP009937-RA.m	YN	0.258718	4.25169	0.0608506	1.27932e-63	1233	289.722	943.278	426	220.101	205.899
Cluster-981.0--c26630.g4.i1.m-PPATMP010831-RA.m	YN	0.0459983	0.756436	0.0608092	1.53699e-53	1092	283.953	808.047	164	127.967	36.0326
Cluster-13709.2--c23815.g2.i1.m-PPATMP001633-RA.m	YN	0.099314	1.63368	0.0607917	2.83288e-266	5130	1270.71	3859.29	1098	739.528	358.472
Cluster-15388.0--c5712.g1.i2.m-PPATMP003072-RA.m	YN	0.0346605	0.571059	0.0606951	1.00292e-28	645	169.194	475.806	82	65.8902	16.1098
Cluster-17084.1--c23011.g1.i1.m-PPATMP001557-RA.m	YN	0.260341	4.28943	0.0606937	4.13071e-70	1584	304.673	1279.33	512	231.658	280.342
Cluster-4228.0--c21054.g1.i1.m-PPATMP002812-RA.m	YN	0.097702	1.61058	0.0606628	1.43619e-24	348	80.8141	267.186	78	53.5323	24.4677
Cluster-9732.0--c21722.g1.i1.m-PPATMP004759-RA.m	YN	0.123016	2.02918	0.0606235	5.26979e-139	2904	660.403	2243.6	655	400.596	254.404
Cluster-7454.1--c24618.g3.i1.m-PPATMP007300-RA.m	YN	0.0950174	1.56737	0.0606222	1.24392e-77	1287	338.614	948.386	289	204.481	84.5186
Cluster-11657.1--c22375.g2.i2.m-PPATMP004074-RA.m	YN	0.135198	2.23028	0.0606196	1.93318e-29	456	94.5841	361.416	112	67.3122	44.6878
Cluster-13923.0--c20982.g1.i2.m-PPATMP006874-RA.m	YN	0.123136	2.03392	0.0605409	1.28476e-204	2898	767.527	2130.47	779	537.416	241.584
Cluster-12255.0--c25314.g5.i1.m-PPATMP010857-RA.m	YN	0.0460691	0.761076	0.0605315	9.01779e-106	2277	581.951	1695.05	332	256.296	75.7042
Cluster-14022.1--c24784.g1.i4.m-PPATMP000892-RA.m	YN	0.106664	1.76435	0.0604549	2.77464e-109	2007	636.548	1370.45	497	361.327	135.673
Cluster-20844.0--c20282.g1.i1.m-PPATMP001547-RA.m	YN	0.0753806	1.24742	0.0604293	3.67219e-23	402	109.145	292.855	80	59	21
Cluster-11686.0--c26068.g7.i1.m-PPATMP009686-RA.m	YN	0.0677392	1.12109	0.0604228	4.95546e-190	3444	852.829	2591.17	631	463.267	167.733
Cluster-15469.2--c22369.g2.i2.m-PPATMP006732-RA.m	YN	0.0550238	0.910735	0.0604169	1.07244e-53	978	264.607	713.393	168	130.152	37.8477
Cluster-11546.0--c24237.g1.i1.m-PPATMP009727-RA.m	YN	0.293227	4.85353	0.0604152	1.55621e-139	3087	646.372	2440.63	1093	503.156	589.844
Cluster-15150.0--c26519.g2.i1.m-PPATMP009560-RA.m	YN	0.139426	2.3081	0.0604074	3.39374e-180	2784	651.727	2132.27	737	466.273	270.727
Cluster-11610.1--c25337.g1.i1.m-PPATMP002579-RA.m	YN	0.113202	1.87484	0.0603795	2.12246e-165	2445	590.306	1854.69	601	406.381	194.619
Cluster-9767.0--c21119.g1.i1.m-PPATMP001903-RA.m	YN	0.129422	2.14557	0.0603208	2.64077e-103	1662	349.369	1312.63	403	247.032	155.968
Cluster-15364.2--c23720.g6.i1.m-PPATMP009565-RA.m	YN	0.203198	3.37037	0.0602897	8.26212e-24	372	89.4629	282.537	118	67.7196	50.2804
Cluster-14702.0--c27265.g3.i2.m-PPATMP005935-RA.m	YN	0.0880486	1.46079	0.0602746	2.92188e-139	2454	643.646	1810.35	523	372.77	150.23
Cluster-9562.0--c20724.g1.i1.m-PPATMP002977-RA.m	YN	0.146899	2.43742	0.0602683	1.17495e-67	1101	236.896	864.104	286	170.782	115.218
Cluster-2593.0--c26551.g2.i1.m-PPATMP005921-RA.m	YN	0.120876	2.00608	0.0602549	3.36028e-93	1485	310.836	1174.16	348	217.059	130.941
Cluster-21798.0--c24612.g1.i3.m-PPATMP003964-RA.m	YN	0.144783	2.40335	0.0602424	2.97598e-103	1548	378.163	1169.84	426	272.113	153.887
Cluster-9502.0--c21816.g1.i1.m-PPATMP007700-RA.m	YN	0.113877	1.89256	0.0601706	1.03302e-125	1869	442.743	1426.26	456	305.432	150.568
Cluster-4988.0--c21250.g1.i2.m-PPATMP001300-RA.m	YN	0.0992529	1.65044	0.0601372	3.27905e-130	1950	459.564	1490.44	445	306.504	138.496
Cluster-21044.0--c24776.g2.i1.m-PPATMP011143-RA.m	YN	0.105117	1.74972	0.0600766	5.83034e-21	393	106.123	286.877	88	59.9545	28.0455
Cluster-17938.2--c22794.g4.i2.m-PPATMP002317-RA.m	YN	0.108859	1.81341	0.0600299	1.41003e-112	1725	383.654	1341.35	398	262.1	135.9
Cluster-5535.0--c23384.g1.i1.m-PPATMP009702-RA.m	YN	0.24958	4.16443	0.0599314	5.80265e-61	1200	257.899	942.101	397	197.473	199.527
Cluster-11002.0--c22176.g1.i1.m-PPATMP008606-RA.m	YN	0.109366	1.82666	0.0598723	1.91748e-90	1392	309.737	1082.26	322	211.964	110.036
Cluster-13073.0--c23673.g1.i2.m-PPATMP008785-RA.m	YN	0.118278	1.97664	0.059838	3.08544e-53	981	226.001	754.999	224	141.437	82.5634
Cluster-21114.0--c20408.g1.i1.m-PPATMP004636-RA.m	YN	0.090274	1.51084	0.059751	1.44469e-43	744	193.524	550.476	159	112.199	46.8006
Cluster-10143.0--c20432.g1.i1.m-PPATMP002061-RA.m	YN	0.0852294	1.42662	0.0597421	1.34888e-40	642	196.996	445.004	148	112.236	35.7645
Cluster-2197.0--c21855.g1.i1.m-PPATMP003139-RA.m	YN	0.0938335	1.57068	0.0597408	7.45232e-67	930	245.927	684.073	222	161.728	60.2719
Cluster-15320.0--c24646.g1.i2.m-PPATMP009114-RA.m	YN	0.0911072	1.52574	0.0597133	7.72984e-141	2079	508.601	1570.4	466	331.569	134.431
Cluster-13267.1--c23453.g1.i6.m-PPATMP008261-RA.m	YN	0.0409464	0.686019	0.0596869	9.22035e-58	1218	329.766	888.234	175	139.607	35.3926
Cluster-5819.0--c22760.g1.i1.m-PPATMP007799-RA.m	YN	0.0814464	1.36685	0.0595869	1.33724e-62	921	224.699	696.301	195	141.286	53.7137
Cluster-18206.3--c21732.g4.i2.m-PPATMP008880-RA.m	YN	0.0653057	1.09642	0.0595625	1.16849e-28	534	128.856	405.144	92	66.6688	25.3312
Cluster-11634.0--c20341.g1.i1.m-PPATMP005208-RA.m	YN	0.115619	1.94388	0.0594785	6.2897e-24	303	86.1884	216.812	83	59.8008	23.1992
Cluster-12185.0--c21496.g1.i1.m-PPATMP010153-RA.m	YN	0.0880942	1.48158	0.0594594	4.81448e-54	786	187.769	598.231	171	121.294	49.7056
Cluster-15432.0--c19949.g1.i1.m-PPATMP008502-RA.m	YN	0.165744	2.78763	0.0594571	4.13077e-67	1026	254.595	771.405	301	186.304	114.696
Cluster-8982.0--c23565.g1.i1.m-PPATMP001251-RA.m	YN	0.0835737	1.40612	0.0594357	4.00518e-43	804	196.193	607.807	156	108.028	47.9716
Cluster-7887.0--c23022.g3.i1.m-PPATMP009309-RA.m	YN	0.0592861	0.998285	0.059388	3.26915e-51	957	267.431	689.569	171	131.738	39.2624
Cluster-22105.2--c24667.g4.i2.m-PPATMP007385-RA.m	YN	0.188068	3.16701	0.0593834	3.86092e-90	1587	353.036	1233.96	466	260.895	205.105
Cluster-14868.0--c25251.g7.i6.m-PPATMP003522-RA.m	YN	0.0250503	0.42187	0.0593791	9.35781e-21	573	163.914	409.086	60	49.9372	10.0628
Cluster-10669.0--c23693.g2.i2.m-PPATMP004670-RA.m	YN	0.0580254	0.977738	0.0593466	1.02767e-112	2022	612.692	1409.31	383	304.447	78.5528
Cluster-15542.2--c22999.g4.i1.m-PPATMP002293-RA.m	YN	0.0900556	1.51875	0.0592957	1.72809e-162	2418	583.073	1834.93	535	379.583	155.417
Cluster-4776.0--c20429.g1.i1.m-PPATMP003011-RA.m	YN	0.133895	2.25918	0.0592668	4.47908e-53	834	180.883	653.117	209	128.99	80.0098
Cluster-18573.0--c21510.g1.i1.m-PPATMP001490-RA.m	YN	0.26774	4.5241	0.0591809	8.5206e-125	2103	416.604	1686.4	731	352.12	378.88
Cluster-16998.1--c26917.g2.i4.m-PPATMP007151-RA.m	YN	0.0929943	1.57159	0.0591721	5.13746e-23	405	92.8439	312.156	82	54.7234	27.2766
Cluster-19423.0--c22844.g1.i1.m-PPATMP003307-RA.m	YN	0.0793126	1.34147	0.0591236	1.99001e-54	939	239.317	699.683	188	135.373	52.6268
Cluster-21217.0--c24536.g2.i4.m-PPATMP005532-RA.m	YN	0.129097	2.1838	0.0591157	9.20196e-40	615	130.603	484.397	150	92.6254	57.3746
Cluster-9263.0--c17835.g1.i1.m-PPATMP005628-RA.m	YN	0.0791828	1.3398	0.0591003	7.92563e-47	747	160.051	586.949	144	99.9242	44.0758
Cluster-23198.1--c24493.g1.i1.m-PPATMP009932-RA.m	YN	0.138437	2.34485	0.0590389	5.11762e-187	3891	890.103	3000.9	938	559.186	378.814
Cluster-22401.1--c23091.g2.i1.m-PPATMP008338-RA.m	YN	0.127173	2.15506	0.0590112	1.55554e-93	1356	331.013	1024.99	354	234.232	119.768
Cluster-12182.1--c20698.g2.i1.m-PPATMP003809-RA.m	YN	0.161208	2.73435	0.0589565	3.97196e-43	906	226.7	679.3	241	142.778	98.2217
Cluster-6647.2--c24998.g2.i1.m-PPATMP008640-RA.m	YN	0.271646	4.61023	0.0589224	1.01005e-47	1074	231.114	842.886	365	172.964	192.036
Cluster-7872.0--c20953.g1.i2.m-PPATMP009374-RA.m	YN	0.120659	2.05165	0.0588109	6.12612e-59	846	204.856	641.144	215	143.677	71.323
Cluster-10734.0--c21919.g1.i1.m-PPATMP005655-RA.m	YN	0.0739741	1.25803	0.0588015	1.274e-48	837	213.72	623.28	162	118.17	43.8303
Cluster-2163.0--c17642.g1.i1.m-PPATMP001239-RA.m	YN	0.0274453	0.467464	0.058711	3.26422e-21	549	139.615	409.385	58	46.971	11.029
Cluster-14177.0--c21317.g2.i1.m-PPATMP010654-RA.m	YN	0.0381889	0.651304	0.0586346	5.70034e-89	2001	514.569	1486.43	266	210.659	55.3414
Cluster-15737.2--c25282.g6.i3.m-PPATMP010877-RA.m	YN	0.0394388	0.672735	0.0586246	1.11694e-88	1929	521.045	1407.96	271	216.915	54.0849
Cluster-9013.0--c21283.g1.i1.m-PPATMP010293-RA.m	YN	0.268663	4.58386	0.0586107	4.99528e-130	1884	451.156	1432.84	707	384.181	322.819
Cluster-5346.0--c21994.g1.i2.m-PPATMP005851-RA.m	YN	0.0544759	0.93058	0.0585398	1.05433e-58	1089	303.713	785.287	189	147.825	41.1752
Cluster-13448.1--c22416.g1.i1.m-PPATMP001875-RA.m	YN	0.0651276	1.11296	0.0585173	1.05255e-53	798	213.099	584.901	160	123.586	36.4143
Cluster-22580.0--c26809.g7.i1.m-PPATMP000410-RA.m	YN	0.0917692	1.56876	0.0584978	5.84329e-35	639	177.117	461.883	137	97.1722	39.8278
Cluster-11501.0--c23025.g2.i1.m-PPATMP009373-RA.m	YN	0.0970302	1.65875	0.058496	2.51881e-78	1173	262.247	910.753	258	175.145	82.8554
Cluster-9106.1--c19057.g1.i2.m-PPATMP008550-RA.m	YN	0.0998788	1.70789	0.0584807	4.08184e-29	516	131.76	384.24	112	76.1423	35.8577
Cluster-17772.0--c20699.g1.i2.m-PPATMP004970-RA.m	YN	0.189312	3.24059	0.0584189	5.62056e-59	1020	227.882	792.118	301	168.64	132.36
Cluster-20033.0--c25436.g5.i1.m-PPATMP011017-RA.m	YN	0.0591096	1.01226	0.0583936	7.3863e-63	1155	326.71	828.29	210	162.958	47.0425
Cluster-15042.0--c20080.g1.i2.m-PPATMP001548-RA.m	YN	0.213541	3.65981	0.0583476	1.02604e-45	699	131.597	567.403	214	109.064	104.936
Cluster-15491.0--c20951.g1.i1.m-PPATMP006789-RA.m	YN	0.0971119	1.66753	0.058237	1.08505e-35	555	113.337	441.663	116	75.8015	40.1985
Cluster-5344.0--c24882.g1.i1.m-PPATMP007836-RA.m	YN	0.0895863	1.53875	0.0582202	7.02056e-82	1134	299.224	834.776	266	195.576	70.4244
Cluster-12495.1--c21615.g1.i1.m-PPATMP004195-RA.m	YN	0.0550544	0.94597	0.0581989	1.74729e-30	555	136.931	418.069	91	68.8206	22.1794
Cluster-15412.1--c26386.g1.i4.m-PPATMP006049-RA.m	YN	0.04467	0.767559	0.0581975	9.06072e-41	750	201.388	548.612	117	93.2347	23.7653
Cluster-19388.0--c23920.g3.i1.m-PPATMP010086-RA.m	YN	0.0968221	1.66393	0.0581886	3.80638e-78	1125	271.858	853.142	259	181.718	77.2824
Cluster-5243.14--c24532.g1.i4.m-PPATMP008221-RA.m	YN	0.120779	2.0807	0.0580472	1.95304e-130	1884	458.066	1425.93	481	322.114	158.886
Cluster-13017.1--c25325.g3.i2.m-PPATMP010443-RA.m	YN	0.245363	4.23048	0.0579989	1.44434e-67	1113	281.644	831.356	394	220.182	173.818
Cluster-6088.0--c21097.g1.i1.m-PPATMP003065-RA.m	YN	0.0380399	0.655973	0.05799	2.20821e-38	825	201.337	623.663	108	84.8827	23.1173
Cluster-2573.1--c25901.g2.i1.m-PPATMP007175-RA.m	YN	0.0997334	1.72069	0.0579613	4.0978e-220	3258	765.627	2492.37	749	516.318	232.682
Cluster-22888.2--c24230.g2.i1.m-PPATMP004618-RA.m	YN	0.085232	1.47056	0.0579591	3.15864e-118	1593	456.998	1136	386	294.505	91.4948
Cluster-21742.0--c22772.g1.i3.m-PPATMP010130-RA.m	YN	0.111766	1.9289	0.0579429	8.00821e-57	1083	266.004	816.996	243	158.267	84.7333
Cluster-8626.1--c20503.g3.i1.m-PPATMP005132-RA.m	YN	0.10921	1.8869	0.0578781	2.02736e-41	603	133.938	469.062	140	92.3378	47.6622
Cluster-20963.2--c27102.g2.i2.m-PPATMP003987-RA.m	YN	0.0757611	1.30941	0.057859	3.47165e-160	2382	596.735	1785.26	498	369.457	128.543
Cluster-6970.0--c27471.g1.i1.m-PPATMP002129-RA.m	YN	0.231959	4.01209	0.0578151	3.25194e-56	879	210.492	668.508	301	167.758	133.242
Cluster-19862.0--c26824.g2.i3.m-PPATMP007364-RA.m	YN	0.0983086	1.70079	0.0578018	8.14469e-66	1047	293.92	753.08	249	179.685	69.3151
Cluster-22680.0--c23166.g2.i4.m-PPATMP000607-RA.m	YN	0.116811	2.02109	0.0577958	7.06817e-55	1161	284.926	876.074	258	163.312	94.6876
Cluster-22592.1--c25756.g1.i4.m-PPATMP001635-RA.m	YN	0.0773162	1.33775	0.0577955	4.26354e-91	1509	411.442	1097.56	315	234.376	80.6237
Cluster-13573.0--c26489.g1.i1.m-PPATMP007609-RA.m	YN	0.0898621	1.55601	0.0577516	4.70911e-171	3012	696.588	2315.41	616	420.062	195.938
Cluster-8391.0--c25719.g2.i2.m-PPATMP009777-RA.m	YN	0.136668	2.36739	0.0577291	4.89423e-136	2403	443.217	1959.78	563	318.261	244.739
Cluster-887.0--c21854.g1.i3.m-PPATMP000452-RA.m	YN	0.148364	2.57117	0.057703	2.50852e-49	768	172.006	595.994	205	124.819	80.1807
Cluster-9593.0--c25112.g1.i3.m-PPATMP001193-RA.m	YN	0.106454	1.84524	0.0576909	1.03785e-144	2241	483.61	1757.39	506	331.73	174.27
Cluster-3512.0--c15178.g1.i1.m-PPATMP007594-RA.m	YN	0.215289	3.73244	0.0576806	4.86449e-37	645	144.979	500.021	203	109.861	93.139
Cluster-12840.0--c25720.g1.i1.m-PPATMP006273-RA.m	YN	0.252303	4.37776	0.057633	2.21074e-101	1938	497.988	1440.01	680	372.402	307.598
Cluster-13528.0--c23006.g1.i3.m-PPATMP005168-RA.m	YN	0.102111	1.77259	0.0576056	2.90237e-181	3183	816.443	2366.56	721	495.295	225.705
Cluster-11889.0--c22812.g1.i1.m-PPATMP001656-RA.m	YN	0.0861302	1.49619	0.0575663	8.19305e-182	2610	661.352	1948.65	587	428.544	158.456
Cluster-21440.0--c23623.g1.i2.m-PPATMP010496-RA.m	YN	0.145604	2.5311	0.057526	2.18316e-59	900	207.731	692.269	242	150.466	91.5339
Cluster-3566.0--c19574.g1.i2.m-PPATMP008487-RA.m	YN	0.0655877	1.14112	0.0574765	1.65522e-77	1269	334.09	934.91	244	185.298	58.7023
Cluster-1929.0--c23098.g3.i1.m-PPATMP009895-RA.m	YN	0.14814	2.57763	0.0574713	1.12994e-79	1143	298.729	844.271	330	216.84	113.16
Cluster-12443.0--c20755.g1.i1.m-PPATMP003171-RA.m	YN	0.0820923	1.42922	0.0574386	1.89031e-29	480	126.417	353.583	100	72.5197	27.4803
Cluster-8155.0--c23061.g2.i2.m-PPATMP000494-RA.m	YN	0.0339744	0.591778	0.0574107	4.61723e-54	1176	325.298	850.702	157	128.763	28.2375
Cluster-14605.0--c19777.g1.i1.m-PPATMP002311-RA.m	YN	0.124813	2.17443	0.0574003	1.4312e-72	1212	230.763	981.237	276	163.542	112.458
Cluster-20417.0--c20338.g1.i2.m-PPATMP002613-RA.m	YN	0.106347	1.85681	0.0572742	1.37514e-105	1836	471.551	1364.45	425	289.739	135.261
Cluster-3569.0--c25019.g1.i2.m-PPATMP010128-RA.m	YN	0.0855206	1.49328	0.0572701	3.92187e-118	1845	524.196	1320.8	420	313.333	106.667
Cluster-8662.0--c20324.g1.i1.m-PPATMP010683-RA.m	YN	0.203044	3.55305	0.0571463	1.15609e-35	567	114.136	452.864	171	90.5287	80.4713
Cluster-20899.1--c19984.g1.i2.m-PPATMP010713-RA.m	YN	0.0848268	1.48733	0.0570328	1.23418e-108	1494	401.163	1092.84	347	259.46	87.5398
Cluster-11612.0--c23299.g2.i3.m-PPATMP001401-RA.m	YN	0.078086	1.37001	0.0569966	5.26401e-69	984	250.53	733.47	212	157.656	54.3439
Cluster-9939.1--c21576.g2.i1.m-PPATMP008380-RA.m	YN	0.0808092	1.41871	0.0569595	5.03971e-60	924	200.307	723.693	183	127.571	55.4288
Cluster-18140.1--c27406.g2.i1.m-PPATMP009863-RA.m	YN	0.104628	1.84001	0.0568625	2.03787e-267	3930	922.688	3007.31	926	632.499	293.501
Cluster-8122.0--c21679.g1.i1.m-PPATMP005083-RA.m	YN	0.0996121	1.75283	0.0568293	1.45341e-54	750	188.501	561.499	180	127.718	52.2821
Cluster-21051.1--c24728.g1.i2.m-PPATMP004595-RA.m	YN	0.191052	3.36272	0.0568148	5.74769e-86	1470	340.695	1129.3	443	252.636	190.364
Cluster-13390.0--c22755.g1.i1.m-PPATMP002504-RA.m	YN	0.238737	4.2032	0.0567989	6.12946e-66	1176	271.584	904.416	394	209.28	184.72
Cluster-5413.3--c20809.g5.i1.m-PPATMP003345-RA.m	YN	0.0841533	1.48325	0.0567358	1.0701e-162	2922	764.278	2157.72	605	433.577	171.423
Cluster-11995.0--c26059.g4.i1.m-PPATMP008757-RA.m	YN	0.244321	4.30741	0.0567212	2.21493e-75	1374	312.065	1061.94	462	241.105	220.895
Cluster-17566.2--c24752.g1.i2.m-PPATMP010815-RA.m	YN	0.174101	3.0702	0.0567068	9.72051e-55	1320	328.37	991.63	354	200.218	153.782
Cluster-16121.0--c22473.g1.i1.m-PPATMP004721-RA.m	YN	0.134683	2.3751	0.0567061	5.4849e-101	1488	355.815	1132.18	395	255.616	139.384
Cluster-13823.0--c20605.g1.i2.m-PPATMP009692-RA.m	YN	0.117644	2.07497	0.0566968	5.19107e-80	1167	267.693	899.307	286	188.147	97.8531
Cluster-12869.0--c27020.g1.i1.m-PPATMP002752-RA.m	YN	0.0860137	1.51796	0.0566638	5.28689e-104	1566	350.729	1215.27	327	228.29	98.7099
Cluster-17212.1--c22324.g2.i1.m-PPATMP008682-RA.m	YN	0.104352	1.84337	0.0566095	5.11726e-70	984	236.723	747.277	235	162.341	72.6588
Cluster-22770.2--c24903.g1.i3.m-PPATMP004991-RA.m	YN	0.0845295	1.49359	0.0565949	2.98486e-104	1470	369.131	1100.87	327	239.059	87.941
Cluster-12690.0--c21890.g1.i1.m-PPATMP000362-RA.m	YN	0.053445	0.944376	0.056593	9.2201e-83	1365	433.72	931.28	266	218.113	47.8869
Cluster-1988.0--c20054.g1.i1.m-PPATMP002568-RA.m	YN	0.0696879	1.23168	0.0565795	3.69879e-117	1752	439.268	1312.73	353	265.687	87.3128
Cluster-12370.0--c20779.g1.i1.m-PPATMP009556-RA.m	YN	0.0775688	1.37567	0.0563863	2.6546e-49	891	221.663	669.337	172	122.707	49.2926
Cluster-13445.2--c26535.g1.i2.m-PPATMP007626-RA.m	YN	0.101208	1.79577	0.0563588	9.93019e-103	1404	363.138	1040.86	346	247.507	98.4934
Cluster-13741.0--c26959.g2.i3.m-PPATMP004907-RA.m	YN	0.24875	4.4201	0.056277	3.54067e-98	1602	362.661	1239.34	556	294.238	261.762
Cluster-22325.1--c22647.g1.i2.m-PPATMP010547-RA.m	YN	0.0724125	1.28702	0.0562635	1.05774e-26	384	92.4617	291.538	77	56.8793	20.1207
Cluster-15976.1--c22147.g1.i1.m-PPATMP005401-RA.m	YN	0.0844903	1.50189	0.0562561	9.11277e-83	1173	290.731	882.269	259	188.613	70.387
Cluster-16805.0--c22651.g1.i1.m-PPATMP005195-RA.m	YN	0.121176	2.15546	0.056218	3.26928e-39	561	131.352	429.648	141	92.9502	48.0498
Cluster-5446.0--c18006.g1.i1.m-PPATMP001067-RA.m	YN	0.0960376	1.70834	0.0562168	4.80507e-102	1320	384.5	935.5	343	258.813	84.1865
Cluster-11305.0--c22373.g1.i3.m-PPATMP002960-RA.m	YN	0.0578773	1.03124	0.056124	1.7227e-103	1884	510.795	1373.2	335	258.534	76.466
Cluster-14997.1--c26669.g1.i2.m-PPATMP010361-RA.m	YN	0.117862	2.10198	0.0560719	1.09739e-68	1077	308.348	768.652	281	197.212	83.7876
Cluster-10816.0--c23681.g7.i2.m-PPATMP005124-RA.m	YN	0.0973112	1.73567	0.0560654	6.35158e-168	2490	564.124	1925.88	557	381.274	175.726
Cluster-22733.0--c19445.g1.i2.m-PPATMP005287-RA.m	YN	0.0983388	1.75605	0.056	2.10988e-70	1029	232.554	796.446	231	157.638	73.3619
Cluster-999.0--c26417.g1.i1.m-PPATMP003786-RA.m	YN	0.252224	4.51152	0.0559066	2.36998e-99	1887	409.672	1477.33	635	319.764	315.236
Cluster-20683.1--c23689.g3.i1.m-PPATMP001712-RA.m	YN	0.0944558	1.69207	0.0558227	4.81697e-52	825	224.478	600.522	190	136.761	53.2389
Cluster-17622.4--c24168.g4.i1.m-PPATMP002153-RA.m	YN	0.100793	1.80742	0.0557663	2.9364e-87	1572	440.897	1131.1	362	255.442	106.558
Cluster-1397.2--c26325.g5.i7.m-PPATMP010427-RA.m	YN	0.0396542	0.711828	0.0557075	1.58704e-51	1137	274.222	862.778	149	115.69	33.3104
Cluster-20155.0--c8233.g1.i2.m-PPATMP010349-RA.m	YN	0.117522	2.11054	0.0556834	1.71679e-54	759	181.961	577.039	191	128.288	62.7122
Cluster-13850.0--c25503.g1.i1.m-PPATMP009401-RA.m	YN	0.0768003	1.38131	0.0555995	1.30734e-81	1374	339.442	1034.56	272	196.526	75.4737
Cluster-20785.0--c26222.g1.i1.m-PPATMP004453-RA.m	YN	0.0967432	1.74034	0.0555888	2.30684e-255	3657	881.697	2775.3	848	596.316	251.684
Cluster-9218.0--c23698.g7.i2.m-PPATMP006291-RA.m	YN	0.0998794	1.79885	0.0555241	1.83984e-74	1200	229.314	970.686	247	156.359	90.6405
Cluster-11925.0--c22060.g1.i1.m-PPATMP004839-RA.m	YN	0.0842718	1.52284	0.0553384	1.33682e-192	2673	695.984	1977.02	611	453.464	157.536
Cluster-20980.0--c23223.g6.i5.m-PPATMP000189-RA.m	YN	0.040501	0.733959	0.0551816	1.44172e-77	1533	430.883	1102.12	232	188.585	43.415
Cluster-7393.0--c18119.g1.i1.m-PPATMP006396-RA.m	YN	0.0622742	1.12869	0.0551737	7.55062e-67	1131	321.574	809.426	218	169.731	48.2694
Cluster-6028.0--c23277.g2.i1.m-PPATMP002937-RA.m	YN	0.0666912	1.20978	0.0551266	6.97637e-47	831	203.913	627.087	149	109.007	39.9926
Cluster-22254.0--c23859.g1.i2.m-PPATMP001320-RA.m	YN	0.0858688	1.55777	0.055123	4.05472e-92	1503	376.916	1126.08	319	227.642	91.358
Cluster-5953.0--c20541.g1.i1.m-PPATMP002498-RA.m	YN	0.243083	4.4106	0.0551134	3.01865e-80	1494	358.097	1135.9	507	271.425	235.575
Cluster-15308.0--c23106.g2.i1.m-PPATMP002014-RA.m	YN	0.0831513	1.50881	0.0551105	4.99244e-81	1170	276.674	893.326	250	179.75	70.2496
Cluster-8566.0--c22261.g1.i2.m-PPATMP007635-RA.m	YN	0.133625	2.42514	0.0550999	2.86726e-50	948	256.86	691.14	242	157.477	84.5228
Cluster-4165.0--c25346.g1.i1.m-PPATMP002496-RA.m	YN	0.0857934	1.55715	0.0550964	6.97453e-43	708	165.471	542.529	143	99.0261	43.9739
Cluster-15652.0--c23396.g1.i3.m-PPATMP001666-RA.m	YN	0.0830409	1.50833	0.055055	4.15224e-102	1485	350.804	1134.2	317	227.889	89.1108
Cluster-1422.0--c17866.g1.i1.m-PPATMP003358-RA.m	YN	0.0549402	0.998445	0.0550257	1.13109e-37	678	183.157	494.843	117	90.8223	26.1777
Cluster-7039.0--c20705.g1.i1.m-PPATMP007123-RA.m	YN	0.230671	4.19386	0.0550019	7.62039e-64	1155	268.222	886.778	379	203.427	175.573
Cluster-13473.3--c25805.g1.i1.m-PPATMP006699-RA.m	YN	0.0822268	1.49706	0.0549255	1.07972e-67	1092	293.742	798.258	235	172.841	62.1586
Cluster-15786.0--c20128.g1.i1.m-PPATMP009710-RA.m	YN	0.0593854	1.08143	0.0549139	1.00423e-177	3168	819.428	2348.57	565	430.969	134.031
Cluster-20059.0--c24777.g1.i1.m-PPATMP006247-RA.m	YN	0.0948543	1.72742	0.0549111	7.29937e-36	501	114.985	386.015	112	77.6202	34.3798
Cluster-17744.0--c22150.g2.i4.m-PPATMP000489-RA.m	YN	0.144603	2.63414	0.0548956	1.8549e-42	582	148.659	433.341	165	108.168	56.8319
Cluster-16477.1--c25355.g5.i5.m-PPATMP001969-RA.m	YN	0.0836083	1.52891	0.054685	4.87649e-298	4350	1030.99	3319.01	935	672.551	262.449
Cluster-15839.0--c24153.g3.i1.m-PPATMP007507-RA.m	YN	0.0897778	1.64475	0.0545843	3.60606e-115	2118	521.334	1596.67	437	301.975	135.025
Cluster-22870.0--c21908.g2.i1.m-PPATMP005782-RA.m	YN	0.0589154	1.0809	0.054506	3.24936e-69	1299	293.79	1005.21	210	153.054	56.9462
Cluster-12718.1--c20995.g1.i1.m-PPATMP009134-RA.m	YN	0.0756259	1.38891	0.0544498	3.26729e-53	936	238.902	697.098	183	132.877	50.1228
Cluster-12183.0--c26045.g4.i1.m-PPATMP003699-RA.m	YN	0.0829739	1.52406	0.0544426	1.13649e-118	1797	392.493	1404.51	366	255.789	110.211
Cluster-6438.0--c17509.g1.i1.m-PPATMP004768-RA.m	YN	0.18893	3.47254	0.0544067	8.68969e-80	1329	311.368	1017.63	401	231.248	169.752
Cluster-2854.0--c19664.g1.i1.m-PPATMP000119-RA.m	YN	0.0795494	1.46227	0.0544011	1.73529e-58	1041	259.438	781.562	204	145.022	58.9778
Cluster-22558.0--c27071.g1.i2.m-PPATMP000558-RA.m	YN	0.0829329	1.52488	0.0543866	5.56871e-67	873	245.015	627.985	209	159.703	49.2968
Cluster-14199.1--c27009.g3.i1.m-PPATMP004393-RA.m	YN	0.124601	2.2943	0.0543092	5.20703e-86	1236	293.546	942.454	318	209.827	108.173
Cluster-18487.0--c24460.g1.i3.m-PPATMP002619-RA.m	YN	0.0350879	0.646178	0.0543006	4.24994e-37	786	195.015	590.985	101	80.7457	20.2543
Cluster-13815.0--c26954.g3.i1.m-PPATMP009323-RA.m	YN	0.0738159	1.35978	0.054285	1.25776e-96	1329	358.13	970.87	293	224.774	68.2258
Cluster-8555.0--c23866.g2.i1.m-PPATMP002560-RA.m	YN	0.104212	1.92272	0.0542005	7.32498e-35	579	145.143	433.857	132	89.8558	42.1442
Cluster-19617.0--c16199.g1.i2.m-PPATMP006184-RA.m	YN	0.104077	1.92073	0.0541864	4.20165e-38	783	174.771	608.229	160	100.923	59.0767
Cluster-14647.0--c23957.g3.i4.m-PPATMP010455-RA.m	YN	0.0314715	0.581031	0.054165	1.96682e-37	837	210.282	626.718	101	81.6979	19.3021
Cluster-21675.0--c26314.g1.i4.m-PPATMP007466-RA.m	YN	0.112662	2.08048	0.0541518	0	4776	1154.76	3621.24	1190	812.019	377.981
Cluster-18870.0--c21931.g1.i1.m-PPATMP007811-RA.m	YN	0.130544	2.41082	0.054149	8.62158e-67	987	219.615	767.385	250	158.093	91.9068
Cluster-9962.0--c21448.g1.i2.m-PPATMP002291-RA.m	YN	0.0825353	1.52453	0.0541381	1.22948e-65	942	215.109	726.891	197	140.2	56.7998
Cluster-9875.0--c20685.g2.i2.m-PPATMP001325-RA.m	YN	0.0903375	1.66926	0.0541182	3.75305e-63	855	212.79	642.21	197	142.358	54.6424
Cluster-12402.0--c24929.g1.i3.m-PPATMP010950-RA.m	YN	0.0867779	1.6069	0.0540033	1.04634e-69	1056	221.544	834.456	215	146.658	68.3416
Cluster-9579.0--c22678.g1.i1.m-PPATMP004328-RA.m	YN	0.111891	2.07238	0.0539918	2.63182e-110	1527	372.985	1154.01	382	262.09	119.91
Cluster-15954.0--c24208.g3.i1.m-PPATMP000456-RA.m	YN	0.227799	4.22161	0.0539602	2.42207e-77	1284	278.33	1005.67	418	221.323	196.677
Cluster-17383.0--c24671.g4.i2.m-PPATMP006411-RA.m	YN	0.09181	1.70144	0.0539601	3.42422e-177	2496	606.635	1889.36	571	407.906	163.094
Cluster-7687.0--c22487.g5.i3.m-PPATMP004910-RA.m	YN	0.0936568	1.73644	0.0539362	9.01958e-154	2505	701.91	1803.09	581	422.294	158.706
Cluster-4734.0--c20926.g1.i1.m-PPATMP006426-RA.m	YN	0.0611961	1.13492	0.053921	5.07237e-40	672	165.799	506.201	119	89.2696	29.7304
Cluster-17068.0--c23813.g2.i3.m-PPATMP004753-RA.m	YN	0.0955785	1.77341	0.0538953	1.03487e-125	2082	505.032	1576.97	456	314.656	141.344
Cluster-13426.0--c26591.g2.i1.m-PPATMP003237-RA.m	YN	0.0825964	1.53354	0.0538599	3.2343e-53	882	206.493	675.507	176	123.183	52.817
Cluster-2540.10--c24485.g3.i1.m-PPATMP004385-RA.m	YN	0.241247	4.48342	0.0538086	2.51886e-90	1635	394.609	1240.39	557	301.655	255.345
Cluster-17146.1--c25068.g2.i1.m-PPATMP004199-RA.m	YN	0.0813056	1.51195	0.0537753	3.71094e-197	2808	682.008	2125.99	607	443.375	163.625
Cluster-13302.0--c11941.g1.i1.m-PPATMP004550-RA.m	YN	0.0648114	1.20583	0.0537483	1.15819e-55	924	237.389	686.611	173	130.38	42.6199
Cluster-15518.0--c25210.g4.i1.m-PPATMP000903-RA.m	YN	0.128602	2.39509	0.0536938	3.07105e-44	555	163.864	391.136	164	117.856	46.1444
Cluster-3899.0--c25455.g4.i2.m-PPATMP004237-RA.m	YN	0.0780705	1.45423	0.0536851	2.13725e-66	936	221.203	714.797	195	142.037	52.963
Cluster-10213.0--c22876.g1.i1.m-PPATMP000262-RA.m	YN	0.164712	3.06851	0.053678	3.66188e-60	909	221.792	687.208	265	163.563	101.437
Cluster-15094.0--c25779.g2.i1.m-PPATMP000203-RA.m	YN	0.117464	2.1885	0.0536732	0	4740	1175.01	3564.99	1221	833.635	387.365
Cluster-23368.1--c22427.g1.i1.m-PPATMP002247-RA.m	YN	0.111053	2.07155	0.0536087	1.19628e-70	936	244.373	691.627	243	171.704	71.2963
Cluster-6428.0--c22766.g1.i1.m-PPATMP010369-RA.m	YN	0.119033	2.22116	0.0535902	1.00336e-92	1308	309.481	998.519	330	220.102	109.898
Cluster-7439.0--c23889.g1.i1.m-PPATMP000137-RA.m	YN	0.25397	4.74053	0.0535741	1.74476e-132	2466	555.968	1910.03	845	434.16	410.84
Cluster-17407.0--c25402.g1.i3.m-PPATMP001938-RA.m	YN	0.0742977	1.38714	0.0535618	2.66356e-147	2382	473.232	1908.77	434	299.09	134.91
Cluster-8071.0--c20231.g1.i1.m-PPATMP004856-RA.m	YN	0.0840245	1.56921	0.0535457	3.58908e-37	525	119.902	405.098	111	78.8294	32.1706
Cluster-22625.1--c20406.g1.i1.m-PPATMP001416-RA.m	YN	0.0803361	1.50079	0.0535292	5.96887e-98	1779	459.081	1319.92	356	255.558	100.442
Cluster-1376.0--c21995.g1.i2.m-PPATMP001497-RA.m	YN	0.148182	2.76967	0.0535015	3.58261e-162	2505	572.167	1932.83	678	418.44	259.56
Cluster-18327.0--c19046.g1.i1.m-PPATMP001849-RA.m	YN	0.0913503	1.70806	0.053482	5.30536e-45	618	142.992	475.008	137	96.2458	40.7542
Cluster-10274.0--c25039.g2.i1.m-PPATMP004305-RA.m	YN	0.0857503	1.6045	0.0534436	1.18607e-49	726	183.7	542.3	159	115.178	43.8218
Cluster-17033.1--c24506.g2.i1.m-PPATMP009407-RA.m	YN	0.137318	2.57132	0.0534038	3.5559e-89	1287	307.482	979.518	346	223.131	122.869
Cluster-9666.0--c23052.g2.i2.m-PPATMP008698-RA.m	YN	0.0925745	1.73493	0.0533593	4.00288e-70	981	232.137	748.863	222	156.877	65.1233
Cluster-21345.0--c20021.g1.i1.m-PPATMP008416-RA.m	YN	0.107577	2.01677	0.0533413	3.52415e-34	570	98.3872	471.613	116	68.7766	47.2234
Cluster-7414.0--c22630.g1.i1.m-PPATMP005606-RA.m	YN	0.0911095	1.70891	0.0533142	9.08996e-169	2322	582.094	1739.91	541	391.852	149.148
Cluster-2786.0--c23837.g3.i1.m-PPATMP008529-RA.m	YN	0.200193	3.75504	0.0533133	4.21125e-81	1422	327.319	1094.68	436	243.846	192.154
Cluster-10017.1--c23715.g3.i1.m-PPATMP001311-RA.m	YN	0.0644044	1.20812	0.0533096	4.66079e-59	1101	252.102	848.898	187	134.628	52.3718
Cluster-8364.0--c23825.g2.i1.m-PPATMP010551-RA.m	YN	0.0939663	1.76278	0.0533057	1.92253e-133	2205	585.715	1619.29	497	354.061	142.939
Cluster-1259.0--c23318.g1.i1.m-PPATMP005170-RA.m	YN	0.103809	1.94807	0.0532884	5.87164e-81	1119	270.573	848.427	270	187.819	82.1813
Cluster-9546.0--c21757.g1.i1.m-PPATMP010313-RA.m	YN	0.065444	1.2293	0.0532369	8.42084e-75	1275	354.613	920.387	247	189.361	57.6389
Cluster-12655.2--c22604.g4.i5.m-PPATMP009805-RA.m	YN	0.0775645	1.45889	0.0531668	2.83301e-103	1872	452.023	1419.98	359	254.413	104.587
Cluster-20520.0--c25798.g2.i1.m-PPATMP002649-RA.m	YN	0.100938	1.89887	0.0531572	1.45657e-137	1779	488.567	1290.43	459	337.29	121.71
Cluster-22623.0--c22820.g1.i3.m-PPATMP010660-RA.m	YN	0.121107	2.2792	0.0531356	1.21592e-66	903	227.651	675.349	238	162.562	75.4377
Cluster-14701.0--c22690.g1.i1.m-PPATMP002385-RA.m	YN	0.0895683	1.68946	0.0530158	6.20743e-65	957	203.288	753.712	200	136.439	63.5615
Cluster-12589.1--c16208.g1.i2.m-PPATMP009149-RA.m	YN	0.227242	4.29145	0.0529524	3.09976e-83	1374	305.493	1068.51	452	242.982	209.018
Cluster-14747.0--c25003.g2.i2.m-PPATMP008024-RA.m	YN	0.0345362	0.652323	0.0529434	1.55564e-48	1029	281.465	747.535	139	113.786	25.2138
Cluster-10969.0--c23639.g1.i4.m-PPATMP004854-RA.m	YN	0.0788387	1.48952	0.0529289	8.11002e-100	1437	332.884	1104.12	298	215.399	82.6008
Cluster-16560.1--c26143.g3.i3.m-PPATMP001267-RA.m	YN	0.0641096	1.21196	0.0528975	5.73578e-131	1773	521.189	1251.81	390	313.221	76.7795
Cluster-15149.0--c25134.g2.i3.m-PPATMP004258-RA.m	YN	0.103983	1.96679	0.0528693	4.65325e-105	1440	349.65	1090.35	349	243.192	105.808
Cluster-20675.1--c23125.g1.i4.m-PPATMP002844-RA.m	YN	0.0785648	1.4877	0.0528096	9.1037e-104	1425	364.758	1060.24	315	235.933	79.067
Cluster-14536.0--c23370.g1.i1.m-PPATMP002422-RA.m	YN	0.140476	2.6602	0.0528063	1.06763e-67	1020	297.777	722.223	295	202.494	92.5057
Cluster-14242.0--c23400.g1.i1.m-PPATMP007176-RA.m	YN	0.0502067	0.95114	0.0527858	1.62623e-88	1476	403.213	1072.79	260	207.909	52.0914
Cluster-15424.0--c22364.g1.i1.m-PPATMP005964-RA.m	YN	0.12327	2.33685	0.0527505	8.46809e-144	1890	517.92	1372.08	527	371.216	155.784
Cluster-1311.0--c25115.g2.i1.m-PPATMP004239-RA.m	YN	0.135741	2.57571	0.0527003	3.23842e-91	1311	316.55	994.45	353	229.756	123.244
Cluster-20960.0--c21122.g1.i1.m-PPATMP008958-RA.m	YN	0.0956425	1.81521	0.0526895	1.63603e-83	1131	278.776	852.224	267	190.495	76.5045
Cluster-16497.4--c26712.g4.i1.m-PPATMP005884-RA.m	YN	0.0549344	1.04483	0.0525772	4.35194e-90	1587	397.91	1189.09	269	206.064	62.9363
Cluster-18472.1--c24291.g3.i2.m-PPATMP000116-RA.m	YN	0.0834523	1.5873	0.052575	1.03883e-42	801	186.468	614.532	153	104.51	48.49
Cluster-2823.0--c13828.g1.i1.m-PPATMP000306-RA.m	YN	0.076929	1.46337	0.0525696	1.79406e-86	1287	280.509	1006.49	254	180.485	73.5154
Cluster-18404.0--c26969.g1.i3.m-PPATMP005763-RA.m	YN	0.0808457	1.53833	0.0525543	6.59014e-182	2799	579.949	2219.05	549	379.029	169.971
Cluster-13048.0--c22180.g1.i1.m-PPATMP010299-RA.m	YN	0.0980534	1.8665	0.0525333	1.93272e-120	1632	404.596	1227.4	391	278.255	112.745
Cluster-18073.0--c23497.g11.i4.m-PPATMP005424-RA.m	YN	0.133049	2.53357	0.0525146	9.99479e-39	648	184.849	463.151	174	117.977	56.0233
Cluster-15409.3--c24332.g8.i2.m-PPATMP008964-RA.m	YN	0.203069	3.8672	0.0525106	8.44383e-48	765	173.516	591.484	238	133.082	104.918
Cluster-14180.0--c7285.g1.i1.m-PPATMP010895-RA.m	YN	0.0449973	0.858004	0.0524441	2.00522e-21	369	114.396	254.604	64	52.8996	11.1004
Cluster-9459.2--c22483.g3.i1.m-PPATMP004192-RA.m	YN	0.0903699	1.72433	0.0524087	1.84303e-101	1380	343.663	1036.34	320	231.882	88.1176
Cluster-16556.0--c24044.g1.i1.m-PPATMP003108-RA.m	YN	0.0619318	1.18256	0.0523712	4,78661e-319	5364	1667.32	3696.68	1095	875.952	219.048
Cluster-13204.0--c24328.g10.i1.m-PPATMP000606-RA.m	YN	0.0960434	1.83781	0.0522596	2.88743e-45	843	231.161	611.839	185	129.932	55.0684
Cluster-12359.0--c26828.g3.i3.m-PPATMP006651-RA.m	YN	0.0497389	0.952945	0.0521949	1.84565e-159	3018	789.21	2228.79	490	382.775	107.225
Cluster-19056.0--c23720.g1.i1.m-PPATMP002993-RA.m	YN	0.073337	1.40589	0.0521641	2.03099e-44	756	186.113	569.887	144	104.212	39.7882
Cluster-20071.0--c21464.g1.i1.m-PPATMP004962-RA.m	YN	0.162949	3.12473	0.0521482	7.50239e-35	720	190.071	529.929	196	118.418	77.5821
Cluster-12102.0--c24471.g1.i1.m-PPATMP005282-RA.m	YN	0.0785722	1.50756	0.0521189	5.74751e-125	1701	436.857	1264.14	378	283.746	94.2542
Cluster-3476.0--c19308.g1.i1.m-PPATMP002673-RA.m	YN	0.0749091	1.43729	0.0521183	9.46961e-27	336	89.8165	246.183	75	57.4508	17.5492
Cluster-22962.1--c25812.g2.i2.m-PPATMP008115-RA.m	YN	0.0556301	1.06848	0.0520646	1.37364e-44	753	186.106	566.894	129	98.6183	30.3817
Cluster-16150.0--c23794.g1.i2.m-PPATMP010018-RA.m	YN	0.10209	1.96136	0.0520506	5.95684e-31	564	131.982	432.018	120	78.8327	41.1673
Cluster-14175.0--c22899.g2.i1.m-PPATMP009748-RA.m	YN	0.102149	1.96413	0.0520075	1.03299e-71	1155	321.369	833.631	277	197.463	79.5365
Cluster-7468.0--c25305.g1.i1.m-PPATMP002691-RA.m	YN	0.216829	4.17112	0.0519835	1.20335e-69	1161	260.21	900.79	372	202.543	169.457
Cluster-12271.0--c24487.g2.i2.m-PPATMP003518-RA.m	YN	0.0386711	0.744161	0.051966	5.96062e-37	813	171.334	641.666	99	74.8217	24.1783
Cluster-12078.0--c24808.g1.i4.m-PPATMP002630-RA.m	YN	0.0955676	1.84092	0.0519129	1.03876e-295	4089	993.859	3095.14	959	681.364	277.636
Cluster-793.0--c21012.g1.i1.m-PPATMP005820-RA.m	YN	0.0938161	1.80772	0.0518973	1.53705e-64	1116	281.971	834.029	241	167.552	73.4481
Cluster-19209.0--c21232.g2.i1.m-PPATMP003406-RA.m	YN	0.0339883	0.655265	0.0518695	3.71658e-40	879	209.902	669.098	108	85.783	22.217
Cluster-2366.0--c27291.g1.i2.m-PPATMP011144-RA.m	YN	0.107677	2.07603	0.0518668	1.06528e-87	1371	264.89	1106.11	297	186.194	110.806
Cluster-1653.0--c23762.g1.i1.m-PPATMP003920-RA.m	YN	0.0940424	1.81392	0.0518449	1.75746e-151	2094	499.205	1594.8	482	341.063	140.937
Cluster-12299.0--c20375.g1.i1.m-PPATMP004512-RA.m	YN	0.0816948	1.57594	0.0518387	3.61388e-36	597	148.898	448.102	121	86.3718	34.6282
Cluster-21443.0--c18341.g1.i1.m-PPATMP007485-RA.m	YN	0.173935	3.35566	0.0518333	6.15323e-30	447	108.698	338.302	133	80.5943	52.4057
Cluster-9782.1--c19556.g1.i1.m-PPATMP009880-RA.m	YN	0.150548	2.90478	0.0518279	2.02391e-42	606	147.797	458.203	171	108.543	62.4571
Cluster-19521.0--c19485.g1.i1.m-PPATMP000942-RA.m	YN	0.18707	3.61004	0.0518194	1.02706e-47	684	123.149	560.851	196	103.298	92.702
Cluster-11452.0--c21156.g1.i2.m-PPATMP003468-RA.m	YN	0.0244002	0.47115	0.0517887	3.6026e-48	1206	328.948	877.052	132	110.959	21.0413
Cluster-3581.0--c20317.g1.i1.m-PPATMP004677-RA.m	YN	0.0699823	1.35237	0.0517477	1.04205e-48	633	172.869	460.131	139	108.288	30.7116
Cluster-14405.0--c24224.g2.i1.m-PPATMP000790-RA.m	YN	0.0900117	1.74012	0.0517273	6.73632e-78	1053	256.49	796.51	241	173.466	67.5338
Cluster-2954.0--c23520.g2.i1.m-PPATMP003091-RA.m	YN	0.0767059	1.48494	0.0516561	5.78842e-94	1275	327.927	947.073	281	211.985	69.015
Cluster-17836.0--c22048.g2.i3.m-PPATMP003573-RA.m	YN	0.217514	4.21738	0.0515757	1.04315e-82	1176	276.765	899.235	396	226.312	169.688
Cluster-23345.0--c15225.g1.i1.m-PPATMP000899-RA.m	YN	0.0842786	1.63442	0.0515649	8.61113e-54	807	165.142	641.858	161	109.845	51.1554
Cluster-1516.0--c23620.g3.i1.m-PPATMP011087-RA.m	YN	0.0832074	1.61458	0.051535	2.37416e-116	1887	524.622	1362.38	415	307.758	107.242
Cluster-23202.1--c23340.g1.i5.m-PPATMP004847-RA.m	YN	0.202235	3.9247	0.0515289	5.03904e-55	903	187.341	715.659	273	146.287	126.713
Cluster-12566.0--c18278.g1.i1.m-PPATMP000288-RA.m	YN	0.0792925	1.53905	0.0515206	9.99196e-81	1038	285.176	752.824	243	186.404	56.5956
Cluster-18817.0--c21998.g1.i1.m-PPATMP002580-RA.m	YN	0.101924	1.97898	0.0515035	4.07682e-45	798	200.728	597.272	176	119.279	56.7209
Cluster-9081.0--c26807.g1.i1.m-PPATMP004953-RA.m	YN	0.106363	2.06536	0.0514988	2.20222e-188	2550	640.506	1909.49	639	449.787	189.213
Cluster-22504.0--c26324.g3.i2.m-PPATMP010542-RA.m	YN	0.0644191	1.25341	0.051395	6.61283e-151	2622	612.247	2009.75	467	342.967	124.033
Cluster-5396.0--c3657.g1.i1.m-PPATMP000669-RA.m	YN	0.098747	1.92367	0.0513325	2.69016e-38	504	124.043	379.957	121	85.8757	35.1243
Cluster-20792.0--c27051.g2.i5.m-PPATMP003801-RA.m	YN	0.0559066	1.0896	0.0513092	3.4097e-50	831	213.229	617.771	147	113.837	33.1626
Cluster-13461.1--c23153.g3.i2.m-PPATMP008806-RA.m	YN	0.179542	3.50296	0.0512543	7.67661e-122	2010	465.404	1544.6	592	345.783	246.217
Cluster-19788.1--c25948.g3.i8.m-PPATMP008955-RA.m	YN	0.0811162	1.5828	0.0512485	1.22189e-79	1221	314.549	906.451	261	191.387	69.6128
Cluster-7810.0--c21089.g1.i1.m-PPATMP009919-RA.m	YN	0.0566912	1.10625	0.0512464	1.95762e-56	894	239.247	654.753	165	129.275	35.7249
Cluster-16833.0--c20539.g1.i1.m-PPATMP009247-RA.m	YN	0.115206	2.24867	0.0512329	4.46127e-67	918	217.915	700.085	230	155.285	74.7149
Cluster-1142.0--c25583.g1.i4.m-PPATMP001212-RA.m	YN	0.0526739	1.02877	0.0512006	2.86244e-27	489	110.695	378.305	76	56.7661	19.2339
Cluster-8640.0--c24774.g2.i4.m-PPATMP006272-RA.m	YN	0.0666354	1.30156	0.0511967	7.09815e-99	1644	433.024	1210.98	318	240.84	77.16
Cluster-9141.0--c22203.g5.i1.m-PPATMP011099-RA.m	YN	0.171762	3.35881	0.0511379	2.51148e-32	489	88.0943	400.906	132	70.7881	61.2119
Cluster-6736.2--c19211.g1.i1.m-PPATMP006324-RA.m	YN	0.0820613	1.60485	0.0511334	2.25766e-55	732	180.095	551.905	162	119.176	42.8239
Cluster-11698.4--c21609.g1.i3.m-PPATMP004176-RA.m	YN	0.0838789	1.64323	0.0510451	2.66354e-124	1695	413.309	1281.69	377	275.324	101.676
Cluster-13659.0--c20584.g1.i2.m-PPATMP009977-RA.m	YN	0.0692154	1.35606	0.0510417	2.32476e-47	627	163.275	463.725	133	102.377	30.6227
Cluster-18468.1--c23570.g1.i1.m-PPATMP001500-RA.m	YN	0.205235	4.02251	0.0510217	2.98312e-55	900	213.438	686.562	286	162.756	123.244
Cluster-16963.0--c23812.g1.i2.m-PPATMP004959-RA.m	YN	0.102406	2.00815	0.0509954	1.69583e-70	1020	214.821	805.179	227	150.042	76.9581
Cluster-7818.0--c26612.g2.i1.m-PPATMP009196-RA.m	YN	0.0931278	1.82885	0.0509215	2.32424e-168	2910	741.478	2168.52	633	443.491	189.509
Cluster-17370.0--c24508.g1.i1.m-PPATMP010030-RA.m	YN	0.141747	2.78587	0.0508808	1.56115e-53	1176	276.576	899.424	284	167.881	116.119
Cluster-16922.0--c24670.g2.i3.m-PPATMP001101-RA.m	YN	0.0822485	1.61674	0.0508729	3.31133e-38	681	160.698	520.302	132	91.5427	40.4573
Cluster-22020.0--c25833.g2.i2.m-PPATMP010043-RA.m	YN	0.0914762	1.79866	0.0508579	1.65649e-87	1155	294.68	860.32	275	200.925	74.0753
Cluster-1845.0--c22479.g1.i1.m-PPATMP005052-RA.m	YN	0.105911	2.08438	0.0508117	4.25094e-115	1569	378.849	1190.15	384	266.495	117.505
Cluster-20714.0--c26068.g8.i2.m-PPATMP001200-RA.m	YN	0.0842679	1.65881	0.0508001	2.45448e-161	2172	544.062	1627.94	493	363.361	129.639
Cluster-13795.2--c20981.g1.i2.m-PPATMP005954-RA.m	YN	0.101251	1.99321	0.050798	5.95866e-39	492	123.518	368.482	121	86.1433	34.8567
Cluster-2540.3--c24485.g2.i7.m-PPATMP002582-RA.m	YN	0.219926	4.33229	0.0507644	2.05838e-76	1278	322.59	955.41	426	244.127	181.873
Cluster-11902.0--c26184.g1.i6.m-PPATMP009818-RA.m	YN	0.114183	2.2516	0.050712	8.12131e-55	1086	272.151	813.849	246	159.849	86.1515
Cluster-15992.0--c22506.g1.i1.m-PPATMP000048-RA.m	YN	0.202833	3.99976	0.0507112	4.76472e-74	1008	207.061	800.939	318	175.682	142.318
Cluster-9812.0--c9185.g1.i1.m-PPATMP009342-RA.m	YN	0.254995	5.02944	0.0507005	1.09627e-50	930	248.822	681.178	333	186.389	146.611
Cluster-16143.0--c26271.g5.i2.m-PPATMP008052-RA.m	YN	0.216369	4.26907	0.050683	1.28702e-69	1092	296.513	795.487	375	225.506	149.494
Cluster-4049.0--c19136.g1.i1.m-PPATMP010327-RA.m	YN	0.0918603	1.8141	0.050637	6.50165e-90	1194	296.369	897.631	280	202.487	77.5126
Cluster-21208.0--c24815.g4.i3.m-PPATMP008732-RA.m	YN	0.0762906	1.5088	0.0505639	2.58937e-63	1026	247.608	778.392	203	146.545	56.4548
Cluster-17439.0--c21490.g1.i1.m-PPATMP007862-RA.m	YN	0.112453	2.22548	0.0505297	3.32643e-106	1497	345.494	1151.51	366	245.791	120.209
Cluster-19345.4--c24537.g1.i2.m-PPATMP001654-RA.m	YN	0.0823154	1.63035	0.0504893	6.91271e-101	1419	327.957	1091.04	303	217.991	85.0094
Cluster-14199.0--c27009.g2.i1.m-PPATMP004394-RA.m	YN	0.20507	4.0644	0.0504553	6.24044e-60	954	225.697	728.303	304	173.383	130.617
Cluster-838.0--c19401.g1.i1.m-PPATMP004021-RA.m	YN	0.0872504	1.73227	0.0503677	2.01117e-70	1047	210.562	836.438	211	142.241	68.7588
Cluster-18929.0--c24037.g2.i2.m-PPATMP001606-RA.m	YN	0.0575266	1.14325	0.0503184	8.53886e-141	2394	649.514	1744.49	439	342.481	96.5185
Cluster-7310.0--c25874.g3.i3.m-PPATMP002450-RA.m	YN	0.0572255	1.1375	0.050308	2.06506e-234	3810	1015.17	2794.83	707	553.19	153.81
Cluster-18419.0--c18222.g1.i1.m-PPATMP005728-RA.m	YN	0.0747615	1.487	0.0502768	2.20407e-103	1797	408.813	1388.19	336	237.265	98.7348
Cluster-22049.0--c26298.g3.i2.m-PPATMP009018-RA.m	YN	0.0789085	1.56997	0.0502612	1.5297e-64	1008	263.392	744.608	212	156.275	55.7251
Cluster-16200.0--c24496.g1.i1.m-PPATMP004663-RA.m	YN	0.213072	4.24033	0.0502488	7.49795e-89	1197	285.367	911.633	405	236.381	168.619
Cluster-2726.0--c20235.g1.i2.m-PPATMP007267-RA.m	YN	0.200255	3.99019	0.050187	7.07693e-74	984	204.436	779.564	310	173.162	136.838
Cluster-10189.0--c25179.g1.i2.m-PPATMP001933-RA.m	YN	0.0563352	1.12266	0.0501801	5.59442e-103	1752	433.172	1318.83	304	232.496	71.5045
Cluster-19229.0--c25853.g1.i1.m-PPATMP009195-RA.m	YN	0.0991162	1.97559	0.0501704	3.57646e-171	2289	567.743	1721.26	555	395.242	159.758
Cluster-16776.1--c19814.g2.i2.m-PPATMP002451-RA.m	YN	0.0759452	1.51378	0.0501692	2.49785e-70	1011	301.957	709.043	232	180.83	51.1701
Cluster-4712.1--c22650.g2.i1.m-PPATMP010288-RA.m	YN	0.17062	3.40162	0.0501585	5.29103e-35	417	93.2695	323.73	127	77.7237	49.2763
Cluster-9731.1--c21875.g1.i1.m-PPATMP004211-RA.m	YN	0.210677	4.20259	0.0501301	2.42515e-66	1161	271.363	889.637	367	203.993	163.007
Cluster-21063.1--c23952.g1.i2.m-PPATMP004541-RA.m	YN	0.0482871	0.963285	0.0501276	3.46681e-38	660	163.793	496.207	106	82.8191	23.1809
Cluster-20664.1--c23197.g2.i4.m-PPATMP006109-RA.m	YN	0.0863999	1.72395	0.0501175	8.39431e-61	792	203.01	588.99	185	136.971	48.029
Cluster-13068.2--c26839.g1.i3.m-PPATMP010070-RA.m	YN	0.039718	0.792939	0.0500897	6.6594e-32	600	154.347	445.653	87	69.7656	17.2344
Cluster-14882.0--c21382.g1.i1.m-PPATMP010305-RA.m	YN	0.0453365	0.906005	0.0500401	4.0214e-82	1473	407.094	1065.91	241	194.13	46.8696
Cluster-5753.0--c22029.g5.i1.m-PPATMP010466-RA.m	YN	0.158451	3.16725	0.0500281	4.00472e-55	828	190.945	637.055	232	141.11	90.8897
Cluster-6638.0--c26038.g6.i1.m-PPATMP000965-RA.m	YN	0.104871	2.09873	0.0499689	9.06719e-215	2976	703.957	2272.04	718	495.808	222.192
Cluster-18661.0--c26171.g4.i3.m-PPATMP011071-RA.m	YN	0.0783337	1.56769	0.0499677	1.73317e-114	1557	381.394	1175.61	338	250.674	87.3259
Cluster-14481.0--c21182.g1.i1.m-PPATMP000105-RA.m	YN	0.0916875	1.83527	0.0499586	8.8197e-114	1413	399.273	1013.73	361	273.537	87.4631
Cluster-20388.0--c24819.g1.i1.m-PPATMP009486-RA.m	YN	0.145218	2.90677	0.0499585	9.47281e-111	1632	384.511	1247.49	447	282.402	164.598
Cluster-21165.3--c20606.g1.i1.m-PPATMP001975-RA.m	YN	0.204605	4.09622	0.0499496	3.48903e-73	1089	235.482	853.518	343	190.553	152.447
Cluster-5775.0--c26585.g2.i1.m-PPATMP001719-RA.m	YN	0.0782467	1.56665	0.0499451	6.51265e-195	2646	656.297	1989.7	579	431.273	147.727
Cluster-18247.0--c24592.g2.i1.m-PPATMP000461-RA.m	YN	0.201364	4.03207	0.0499406	3.13366e-56	969	216.176	752.824	295	162.472	132.528
Cluster-216.3--c26160.g6.i1.m-PPATMP008339-RA.m	YN	0.0261494	0.523718	0.0499304	1.87811e-23	537	145.91	391.09	62	51.9498	10.0502
Cluster-14151.0--c19298.g1.i1.m-PPATMP006220-RA.m	YN	0.186813	3.74515	0.0498814	1.15926e-46	585	147.457	437.543	192	119.652	72.3477
Cluster-9430.1--c26509.g3.i1.m-PPATMP007198-RA.m	YN	0.0647563	1.29856	0.0498676	6.48767e-65	945	216.898	728.102	179	133.875	45.1251
Cluster-14457.0--c22860.g7.i1.m-PPATMP009038-RA.m	YN	0.0903544	1.81299	0.0498372	7.93968e-92	1221	301.142	919.858	284	205.719	78.2806
Cluster-19160.0--c23521.g2.i1.m-PPATMP003974-RA.m	YN	0.111691	2.24144	0.0498302	3.61007e-45	678	134.292	543.708	152	95.647	56.353
Cluster-17971.0--c22879.g2.i1.m-PPATMP001097-RA.m	YN	0.135244	2.71601	0.0497951	1.70116e-42	582	143.61	438.39	159	104.826	54.1735
Cluster-15249.0--c23718.g1.i1.m-PPATMP004307-RA.m	YN	0.0814899	1.63718	0.0497747	7.14252e-127	2013	549.507	1463.49	438	325.158	112.842
Cluster-10073.0--c25966.g2.i2.m-PPATMP001847-RA.m	YN	0.0910927	1.83094	0.0497518	1.4052e-73	1188	317.827	870.173	266	191.382	74.6181
Cluster-14263.1--c25883.g1.i1.m-PPATMP009397-RA.m	YN	0.119274	2.3989	0.0497205	2.374e-252	3558	836.832	2721.17	902	602.003	299.997
Cluster-5592.0--c20184.g1.i1.m-PPATMP008433-RA.m	YN	0.0625613	1.25885	0.0496972	1.10765e-37	588	146.17	441.83	109	82.507	26.493
Cluster-17229.0--c24307.g1.i2.m-PPATMP003096-RA.m	YN	0.09798	1.97159	0.0496959	3.30875e-77	1329	319.359	1009.64	288	195.385	92.6154
Cluster-3722.0--c22905.g2.i1.m-PPATMP003927-RA.m	YN	0.0687193	1.38285	0.0496941	5.80099e-156	2052	568.142	1483.86	456	358.69	97.31
Cluster-19639.0--c23318.g3.i2.m-PPATMP005169-RA.m	YN	0.0785454	1.58082	0.0496863	1.36899e-95	1539	394.734	1144.27	319	233.715	85.2845
Cluster-19913.0--c23157.g1.i1.m-PPATMP008569-RA.m	YN	0.0847623	1.70784	0.0496314	5.08753e-86	1179	274.119	904.881	257	184.5	72.4999
Cluster-13883.0--c21103.g1.i1.m-PPATMP004308-RA.m	YN	0.0964904	1.94704	0.0495574	3.26026e-68	957	207.777	749.223	212	144.213	67.7874
Cluster-13339.0--c21476.g3.i1.m-PPATMP001052-RA.m	YN	0.123126	2.48551	0.0495375	4.02489e-36	489	112.447	376.553	124	81.2682	42.7318
Cluster-17066.0--c25596.g1.i1.m-PPATMP010751-RA.m	YN	0.0780786	1.57657	0.0495245	2.44529e-121	1659	400.547	1258.45	357	263.7	93.3003
Cluster-5002.0--c20112.g1.i1.m-PPATMP009900-RA.m	YN	0.148322	2.99698	0.0494905	7.30324e-105	1452	380.558	1071.44	424	280.17	143.83
Cluster-23289.0--c22203.g2.i3.m-PPATMP011097-RA.m	YN	0.0416411	0.841808	0.0494663	1.0145e-70	1374	321.624	1052.38	193	150.377	42.623
Cluster-20987.2--c22923.g2.i3.m-PPATMP002545-RA.m	YN	0.0543413	1.09873	0.0494583	4.20974e-102	1647	455.428	1191.57	305	242.55	62.4501
Cluster-12642.0--c22278.g1.i2.m-PPATMP010681-RA.m	YN	0.0810656	1.63911	0.0494572	1.5141e-63	915	194.794	720.206	185	129.671	55.3293
Cluster-22695.0--c25764.g1.i1.m-PPATMP002150-RA.m	YN	0.0146728	0.296863	0.0494261	4.72888e-25	861	229.982	631.018	64	54.8316	9.16835
Cluster-7908.0--c20888.g1.i1.m-PPATMP010664-RA.m	YN	0.0787641	1.59476	0.0493891	1.2157e-77	963	268.06	694.94	229	177.066	51.9339
Cluster-22060.0--c26339.g1.i1.m-PPATMP000543-RA.m	YN	0.144288	2.92288	0.0493649	5.08168e-120	1782	411.23	1370.77	482	302.162	179.838
Cluster-16175.0--c21399.g1.i1.m-PPATMP009048-RA.m	YN	0.225694	4.57809	0.0492986	5.80524e-118	1701	447.699	1253.3	604	359.995	244.005
Cluster-7598.0--c16097.g1.i1.m-PPATMP005531-RA.m	YN	0.146373	2.9715	0.0492592	3.35571e-94	1359	332.908	1026.09	381	244.931	136.069
Cluster-21319.2--c26447.g4.i2.m-PPATMP006969-RA.m	YN	0.0566355	1.15033	0.0492341	1.06128e-70	1182	294.075	887.925	207	158.566	48.4345
Cluster-22368.0--c20997.g2.i3.m-PPATMP004205-RA.m	YN	0.185795	3.77406	0.0492294	6.10763e-42	645	153.251	491.749	196	115.167	80.833
Cluster-5121.0--c22912.g5.i1.m-PPATMP004469-RA.m	YN	0.0582966	1.18465	0.04921	9.34165e-99	1446	342.883	1103.12	266	204.168	61.8315
Cluster-11542.0--c22420.g1.i1.m-PPATMP008478-RA.m	YN	0.105613	2.1481	0.0491656	1.23834e-59	885	255.283	629.717	224	162.002	61.9983
Cluster-11193.1--c22786.g1.i1.m-PPATMP009832-RA.m	YN	0.167712	3.41137	0.0491627	8.36423e-64	1011	225.322	785.678	285	167.203	117.797
Cluster-10170.0--c26788.g3.i1.m-PPATMP004592-RA.m	YN	0.0476969	0.970486	0.0491474	1.21236e-26	483	113.051	369.949	73	55.9147	17.0853
Cluster-8518.0--c27883.g1.i1.m-PPATMP006166-RA.m	YN	0.204732	4.16645	0.0491383	2.86766e-74	1218	258.597	959.403	374	202.316	171.684
Cluster-14620.0--c5012.g1.i1.m-PPATMP005469-RA.m	YN	0.0657045	1.3373	0.0491321	2.89131e-28	522	123.052	398.948	90	64.9281	25.0719
Cluster-18796.0--c22092.g1.i1.m-PPATMP006020-RA.m	YN	0.102898	2.0952	0.0491113	9.73258e-66	828	214.511	613.489	210	151.037	58.9626
Cluster-10905.1--c24952.g1.i1.m-PPATMP001668-RA.m	YN	0.115115	2.34617	0.0490652	2.75708e-122	1680	401.028	1278.97	424	287.599	136.401
Cluster-15701.0--c20036.g1.i1.m-PPATMP003932-RA.m	YN	0.151571	3.08958	0.0490589	4.94379e-28	474	61.5245	412.475	107	50.4674	56.5326
Cluster-14439.2--c22933.g3.i1.m-PPATMP009230-RA.m	YN	0.0731495	1.49151	0.0490438	1.26378e-125	1692	426.071	1265.93	364	275.814	88.1856
Cluster-4681.2--c24837.g4.i1.m-PPATMP000084-RA.m	YN	0.0756273	1.54294	0.0490151	6.05934e-63	804	211.599	592.401	181	138.416	42.5836
Cluster-13870.0--c20243.g1.i1.m-PPATMP009789-RA.m	YN	0.0980094	2.00114	0.0489769	9.02573e-120	1593	387.209	1205.79	381	270.259	110.741
Cluster-7060.0--c21127.g1.i1.m-PPATMP006267-RA.m	YN	0.0320879	0.655354	0.0489627	3.85441e-52	1053	282.253	770.747	141	116.792	24.2084
Cluster-18378.0--c23636.g7.i1.m-PPATMP006062-RA.m	YN	0.0806282	1.64816	0.04892	3.42665e-71	1077	266.381	810.619	226	164.093	61.9073
Cluster-15456.0--c26380.g3.i5.m-PPATMP006061-RA.m	YN	0.0175392	0.35866	0.0489019	3.65939e-23	702	173.316	528.684	57	47.8372	9.16277
Cluster-10321.0--c23310.g3.i3.m-PPATMP002646-RA.m	YN	0.106801	2.18469	0.0488861	1.0823e-192	2844	598.664	2245.34	648	424.61	223.39
Cluster-12055.2--c13126.g1.i2.m-PPATMP006944-RA.m	YN	0.0885159	1.81083	0.0488815	1.56515e-54	726	172.558	553.442	164	117.846	46.1541
Cluster-17463.0--c22103.g1.i2.m-PPATMP004194-RA.m	YN	0.0664122	1.35901	0.0488681	4.24851e-57	894	237.642	656.358	176	134.298	41.7018
Cluster-11102.0--c19613.g1.i2.m-PPATMP002472-RA.m	YN	0.065517	1.34142	0.0488416	3.90792e-27	435	96.2286	338.771	77	55.7551	21.2449
Cluster-16807.0--c25873.g2.i1.m-PPATMP004325-RA.m	YN	0.108214	2.21681	0.048815	6.67609e-223	3255	701.686	2553.31	756	498.878	257.122
Cluster-799.1--c20259.g2.i1.m-PPATMP001201-RA.m	YN	0.0767423	1.57316	0.0487823	5.18252e-105	1407	347.683	1059.32	306	228.752	77.248
Cluster-5832.0--c21065.g1.i1.m-PPATMP009812-RA.m	YN	0.202272	4.15021	0.0487379	8.96633e-86	1047	253.056	793.944	355	214.278	140.722
Cluster-6598.0--c25572.g2.i1.m-PPATMP006433-RA.m	YN	0.0829667	1.70244	0.0487339	3.16236e-127	2034	519.631	1514.37	432	313.067	118.933
Cluster-19399.0--c26144.g1.i1.m-PPATMP001153-RA.m	YN	0.0710552	1.45853	0.0487171	3.79616e-247	4239	1066.15	3172.85	817	602.064	214.936
Cluster-10237.0--c17873.g1.i1.m-PPATMP007068-RA.m	YN	0.158015	3.24475	0.0486988	3.41999e-28	336	75.666	260.334	99	61.9753	37.0247
Cluster-9150.0--c26830.g3.i1.m-PPATMP004977-RA.m	YN	0.031416	0.645167	0.0486944	8.88622e-28	546	151.392	394.608	74	61.8791	12.1209
Cluster-7412.0--c20344.g2.i1.m-PPATMP003305-RA.m	YN	0.0316748	0.65134	0.0486303	1.08321e-30	621	166.796	454.204	82	67.9343	14.0657
Cluster-11647.1--c25386.g1.i3.m-PPATMP009755-RA.m	YN	0.135728	2.7911	0.048629	2.07842e-112	1596	383.48	1212.52	431	280.65	150.35
Cluster-10755.0--c23213.g1.i1.m-PPATMP001902-RA.m	YN	0.066018	1.35826	0.0486048	1.28391e-89	1266	299.564	966.436	249	187.941	61.0587
Cluster-4929.0--c23159.g1.i1.m-PPATMP010165-RA.m	YN	0.225504	4.6406	0.0485937	2.49578e-141	2127	486.611	1640.39	716	397.062	318.938
Cluster-11677.0--c26411.g1.i3.m-PPATMP005994-RA.m	YN	0.0832327	1.71303	0.048588	4.38634e-116	1863	449.705	1413.3	387	275.698	111.302
Cluster-8630.0--c21653.g1.i1.m-PPATMP010377-RA.m	YN	0.0552782	1.13778	0.0485841	1.94962e-57	888	254.436	633.564	170	136.302	33.6978
Cluster-1506.0--c23147.g9.i1.m-PPATMP001428-RA.m	YN	0.0987686	2.03377	0.0485643	1.34564e-87	1134	286.543	847.457	279	200.632	78.3675
Cluster-12986.0--c23573.g1.i1.m-PPATMP001598-RA.m	YN	0.0401402	0.826826	0.0485473	1.04794e-140	2688	706.406	1981.59	401	323.578	77.4217
Cluster-17376.0--c21924.g5.i1.m-PPATMP005520-RA.m	YN	0.0626209	1.2936	0.0484084	7.27586e-46	639	152.112	486.888	123	93.7533	29.2467
Cluster-17089.0--c22502.g1.i1.m-PPATMP006529-RA.m	YN	0.102666	2.1221	0.0483794	1.85354e-77	1275	305.379	969.621	286	193.2	92.7996
Cluster-18979.0--c30005.g1.i1.m-PPATMP006630-RA.m	YN	0.0876938	1.81519	0.0483112	7.6945e-118	1560	377.849	1182.15	356	258.194	97.8065
Cluster-19984.1--c24164.g2.i1.m-PPATMP007774-RA.m	YN	0.0895663	1.85479	0.0482891	1.3112e-91	1242	285.937	956.063	277	196.369	80.6314
Cluster-13565.0--c21403.g1.i1.m-PPATMP001889-RA.m	YN	0.0753892	1.56308	0.0482313	2.37914e-46	675	175.671	499.329	142	106.254	35.7465
Cluster-12568.1--c26329.g5.i1.m-PPATMP004986-RA.m	YN	0.0849156	1.76192	0.048195	4.73111e-240	4473	1004.97	3468.03	866	587.733	278.267
Cluster-6829.1--c24842.g1.i1.m-PPATMP008046-RA.m	YN	0.0825809	1.71399	0.0481805	6.65717e-136	1764	448.84	1315.16	405	302.381	102.619
Cluster-7551.0--c25121.g3.i1.m-PPATMP008180-RA.m	YN	0.106486	2.21112	0.0481593	3.90783e-216	2970	697.38	2272.62	721	495.609	225.391
Cluster-12363.0--c25991.g1.i1.m-PPATMP004969-RA.m	YN	0.0648758	1.34728	0.0481533	1.51589e-64	936	205.593	730.407	174	128.614	45.3862
Cluster-21578.2--c22974.g5.i2.m-PPATMP000798-RA.m	YN	0.10665	2.21585	0.0481305	7.70346e-37	507	108.994	398.006	117	77.4861	39.5139
Cluster-22167.1--c26898.g1.i1.m-PPATMP001241-RA.m	YN	0.113156	2.35194	0.0481117	7.64933e-236	3426	748.38	2677.62	818	536.892	281.108
Cluster-3909.0--c25466.g2.i2.m-PPATMP004196-RA.m	YN	0.0930953	1.93592	0.0480883	3.62576e-124	1629	405.16	1223.84	388	280.873	107.127
Cluster-13819.0--c25102.g1.i1.m-PPATMP004723-RA.m	YN	0.0359982	0.749041	0.048059	8.36426e-36	756	151.122	604.878	89	67.7438	21.2562
Cluster-16676.0--c20523.g1.i2.m-PPATMP010765-RA.m	YN	0.120169	2.5027	0.0480157	2.76575e-25	333	76.8455	256.154	84	55.5855	28.4145
Cluster-11847.0--c22838.g2.i1.m-PPATMP008971-RA.m	YN	0.177019	3.6951	0.0479064	1.32067e-48	615	137.938	477.062	189	113.849	75.1508
Cluster-16222.0--c25173.g1.i2.m-PPATMP001908-RA.m	YN	0.0240495	0.502385	0.0478707	3.28531e-27	600	174.592	425.408	72	61.9451	10.0549
Cluster-6927.0--c24675.g1.i1.m-PPATMP001750-RA.m	YN	0.0601876	1.25747	0.047864	3.96149e-55	849	253.164	595.836	172	137.561	34.4386
Cluster-20769.0--c25203.g2.i5.m-PPATMP010219-RA.m	YN	0.0795483	1.66513	0.0477729	1.91099e-108	1500	336.913	1163.09	313	225.246	87.7544
Cluster-22735.1--c20357.g1.i1.m-PPATMP008041-RA.m	YN	0.0793722	1.66163	0.0477676	7.01662e-168	2154	564.755	1589.25	497	377.356	119.644
Cluster-12599.0--c25730.g6.i1.m-PPATMP001219-RA.m	YN	0.123439	2.58493	0.0477533	2.6098e-124	1725	406.456	1318.54	445	295.131	149.869
Cluster-13019.0--c26249.g1.i2.m-PPATMP004781-RA.m	YN	0.108559	2.27721	0.0476718	7.94649e-152	2076	488.55	1587.45	509	348.82	160.18
Cluster-22390.0--c22903.g1.i1.m-PPATMP008171-RA.m	YN	0.180817	3.79308	0.0476703	2.0819e-49	816	157.187	658.813	227	121.912	105.088
Cluster-22333.0--c25592.g10.i1.m-PPATMP003942-RA.m	YN	0.0430964	0.904424	0.0476506	1.06255e-74	1266	357.595	908.405	211	173.013	37.9874
Cluster-12920.0--c22263.g1.i1.m-PPATMP008818-RA.m	YN	0.0606783	1.27404	0.0476269	5.58387e-57	975	229.456	745.544	169	125.555	43.4445
Cluster-20796.1--c24873.g1.i6.m-PPATMP005740-RA.m	YN	0.073097	1.53545	0.0476064	5.7653e-135	1743	462.079	1280.92	391	301.823	89.1773
Cluster-22715.2--c25586.g1.i2.m-PPATMP005634-RA.m	YN	0.0587141	1.23424	0.047571	3.07512e-80	1332	327.538	1004.46	236	179.344	56.6564
Cluster-4521.0--c20592.g1.i1.m-PPATMP003303-RA.m	YN	0.186851	3.92789	0.0475704	1.79348e-66	837	188.141	648.859	265	157.822	107.178
Cluster-3449.1--c23576.g1.i2.m-PPATMP006332-RA.m	YN	0.0725851	1.5262	0.0475594	2.3908e-121	1584	410.832	1173.17	349	267.856	81.1444
Cluster-21678.1--c24668.g2.i6.m-PPATMP007936-RA.m	YN	0.0459433	0.966273	0.0475469	1.39912e-41	741	173.406	567.594	112	86.7089	25.2911
Cluster-13309.0--c26414.g1.i1.m-PPATMP003553-RA.m	YN	0.0750612	1.57907	0.047535	3.96431e-104	1776	442.81	1333.19	349	253.855	95.1454
Cluster-11346.0--c23917.g2.i2.m-PPATMP002808-RA.m	YN	0.0514551	1.08289	0.0475163	2.73567e-103	1743	446.123	1296.88	298	233.555	64.4445
Cluster-13417.0--c24628.g1.i3.m-PPATMP005343-RA.m	YN	0.0990872	2.08551	0.0475123	4.4741e-74	1251	350.553	900.447	292	208.464	83.5355
Cluster-16229.0--c21447.g1.i3.m-PPATMP007071-RA.m	YN	0.0386951	0.814838	0.0474881	7.37257e-43	744	204.763	539.237	116	95.681	20.319
Cluster-9766.0--c20819.g1.i1.m-PPATMP000765-RA.m	YN	0.042213	0.888934	0.0474872	1.06684e-31	528	137.241	390.759	84	67.9669	16.0331
Cluster-9634.0--c19168.g1.i1.m-PPATMP000574-RA.m	YN	0.0826215	1.74016	0.0474793	9.5014e-38	723	160.668	562.332	133	89.0232	43.9768
Cluster-17124.0--c21988.g1.i2.m-PPATMP005179-RA.m	YN	0.0809579	1.70512	0.0474792	1.07489e-73	915	249.647	665.353	219	167.959	51.0408
Cluster-16908.0--c20969.g1.i1.m-PPATMP009682-RA.m	YN	0.0969215	2.04169	0.0474713	1.21012e-90	1140	297.513	842.487	285	208.469	76.5314
Cluster-11272.0--c21411.g2.i1.m-PPATMP009782-RA.m	YN	0.158946	3.35473	0.0473797	9.75834e-38	648	121.057	526.943	165	89.7567	75.2433
Cluster-9669.2--c25104.g1.i1.m-PPATMP007169-RA.m	YN	0.149412	3.15487	0.0473591	2.6291e-77	1629	392.321	1236.68	413	245.699	167.301
Cluster-9145.4--c22823.g4.i1.m-PPATMP006781-RA.m	YN	0.173155	3.65754	0.0473419	5.93345e-77	1179	286.629	892.371	351	213.334	137.666
Cluster-6367.0--c23509.g1.i1.m-PPATMP008177-RA.m	YN	0.113233	2.39272	0.0473241	1.21637e-120	1656	389.262	1266.74	413	279.93	133.07
Cluster-14622.0--c21005.g1.i1.m-PPATMP006801-RA.m	YN	0.170778	3.60936	0.0473152	7.40284e-50	672	123.037	548.963	187	103.455	83.5455
Cluster-10658.0--c21999.g1.i1.m-PPATMP002871-RA.m	YN	0.105629	2.23263	0.0473113	1.22814e-35	495	103.207	391.793	112	73.4611	38.5389
Cluster-13228.1--c24301.g2.i4.m-PPATMP001684-RA.m	YN	0.0596479	1.26211	0.0472605	3.32302e-128	1899	535.893	1363.11	382	304.083	77.9171
Cluster-9274.4--c23500.g1.i5.m-PPATMP004659-RA.m	YN	0.204351	4.32561	0.0472421	1.50752e-80	1356	319.729	1036.27	427	241.931	185.069
Cluster-1839.0--c24167.g1.i1.m-PPATMP001234-RA.m	YN	0.0797826	1.68937	0.0472263	3.9362e-101	1380	313.331	1066.67	291	210.292	80.7085
Cluster-11738.0--c24139.g2.i1.m-PPATMP003656-RA.m	YN	0.0933847	1.97938	0.0471789	1.51641e-130	1821	396.33	1424.67	401	276.018	124.982
Cluster-16632.0--c25543.g3.i1.m-PPATMP001690-RA.m	YN	0.0853295	1.80931	0.0471613	4.48022e-137	1872	426.913	1445.09	408	291.497	116.503
Cluster-5456.1--c21663.g1.i2.m-PPATMP004071-RA.m	YN	0.0703331	1.49147	0.0471568	1.03376e-72	912	247.846	664.154	205	160.44	44.5601
Cluster-15332.0--c17627.g2.i1.m-PPATMP007054-RA.m	YN	0.0893486	1.89587	0.0471281	8.32189e-46	567	144.054	422.946	135	99.4156	35.5844
Cluster-13776.0--c23382.g1.i1.m-PPATMP008227-RA.m	YN	0.188459	4.00757	0.0470258	2.41905e-65	960	209.229	750.771	292	166.946	125.054
Cluster-20185.1--c23324.g3.i1.m-PPATMP009183-RA.m	YN	0.067676	1.43966	0.0470082	9.67485e-70	870	239.369	630.631	194	153.195	40.8047
Cluster-17546.0--c27334.g1.i1.m-PPATMP004973-RA.m	YN	0.0647878	1.3798	0.0469543	0	6330	1609.07	4720.93	1308	1015.09	292.906
Cluster-10971.0--c27317.g2.i1.m-PPATMP009569-RA.m	YN	0.0982969	2.09481	0.046924	1.47827e-245	3225	794.096	2430.9	783	559.104	223.896
Cluster-8605.1--c23727.g3.i1.m-PPATMP006213-RA.m	YN	0.0499237	1.06479	0.0468858	2.32397e-96	1665	432.393	1232.61	280	220.524	59.4759
Cluster-20870.0--c26427.g2.i2.m-PPATMP002784-RA.m	YN	0.0591295	1.26272	0.0468269	4.76366e-45	705	190.909	514.091	134	104.775	29.225
Cluster-21151.0--c21456.g1.i1.m-PPATMP004068-RA.m	YN	0.0576015	1.23013	0.0468255	1.95173e-95	1482	376.667	1105.33	274	212.747	61.2525
Cluster-15418.0--c24386.g2.i4.m-PPATMP001904-RA.m	YN	0.0703065	1.50482	0.0467208	1.44756e-77	1032	248.746	783.254	214	161.473	52.5269
Cluster-8416.0--c1161.g1.i1.m-PPATMP008593-RA.m	YN	0.043247	0.926305	0.0466876	4.20295e-24	393	104.84	288.16	64	51.8982	12.1018
Cluster-12525.1--c26399.g1.i1.m-PPATMP002266-RA.m	YN	0.0773455	1.65787	0.0466535	1.02846e-172	2214	574.539	1639.46	504	383.657	120.343
Cluster-12578.2--c26982.g5.i3.m-PPATMP002071-RA.m	YN	0.0575463	1.23416	0.0466278	4.86781e-66	1020	246.873	773.127	183	140.175	42.8247
Cluster-8052.0--c20674.g1.i1.m-PPATMP002290-RA.m	YN	0.042528	0.912229	0.0466199	2.15889e-49	819	210.32	608.68	131	105.863	25.1375
Cluster-15277.1--c26556.g2.i3.m-PPATMP005136-RA.m	YN	0.0888152	1.90577	0.0466034	1.68555e-52	711	155.593	555.407	154	107.501	46.4991
Cluster-11915.0--c21462.g1.i1.m-PPATMP003707-RA.m	YN	0.0855015	1.83479	0.0466001	1.38949e-41	552	119.845	432.155	117	82.0991	34.9009
Cluster-18434.0--c23141.g1.i2.m-PPATMP000268-RA.m	YN	0.0665481	1.42871	0.0465793	4.017e-124	1539	448.952	1090.05	356	286.6	69.3997
Cluster-12608.0--c22512.g1.i1.m-PPATMP003867-RA.m	YN	0.067609	1.45274	0.0465389	2.52191e-96	1332	310.001	1022	265	198.989	66.0114
Cluster-11393.0--c19916.g2.i1.m-PPATMP001276-RA.m	YN	0.14411	3.09713	0.0465301	6.51051e-47	1032	271.018	760.982	259	159.579	99.4209
Cluster-15601.1--c20624.g1.i1.m-PPATMP005588-RA.m	YN	0.102968	2.21637	0.0464577	1.90062e-51	756	146.975	609.025	163	104.492	58.5083
Cluster-10665.1--c23523.g1.i6.m-PPATMP009887-RA.m	YN	0.0668018	1.43949	0.0464065	2.44836e-74	1212	326.909	885.091	238	181.669	56.3305
Cluster-21816.0--c21922.g1.i1.m-PPATMP000196-RA.m	YN	0.0982876	2.11809	0.0464039	8.39253e-88	1071	289.7	781.3	276	204.378	71.6225
Cluster-18899.0--c21676.g1.i1.m-PPATMP010513-RA.m	YN	0.0371099	0.799997	0.0463876	9.25264e-116	2151	592.551	1558.45	324	267.579	56.421
Cluster-8070.0--c22944.g1.i4.m-PPATMP000342-RA.m	YN	0.0634	1.36719	0.0463724	3.18289e-43	750	162.093	587.907	126	90.3077	35.6923
Cluster-13177.1--c26479.g4.i1.m-PPATMP000529-RA.m	YN	0.0694217	1.49726	0.0463656	1.98443e-287	3723	981.731	2741.27	818	636.287	181.713
Cluster-9788.0--c25342.g7.i2.m-PPATMP000035-RA.m	YN	0.199602	4.30684	0.0463454	7.44758e-87	1461	311.83	1149.17	442	240.958	201.042
Cluster-15567.1--c24158.g6.i2.m-PPATMP009626-RA.m	YN	0.108664	2.34632	0.0463126	6.68135e-115	1605	358.318	1246.68	383	256.971	126.029
Cluster-17655.0--c24336.g1.i1.m-PPATMP006535-RA.m	YN	0.0876609	1.89327	0.0463013	6.41256e-209	2937	637.52	2299.48	630	439.836	190.164
Cluster-16519.0--c27167.g4.i2.m-PPATMP003488-RA.m	YN	0.0892278	1.92849	0.0462683	2.53581e-50	723	186.758	536.242	165	119.916	45.0838
Cluster-15601.2--c21946.g3.i2.m-PPATMP005587-RA.m	YN	0.0352959	0.763118	0.0462522	1.52326e-78	1482	358.589	1123.41	202	163.279	38.7213
Cluster-11821.0--c25706.g1.i1.m-PPATMP004225-RA.m	YN	0.0745045	1.61099	0.0462477	4.61713e-149	2115	453.168	1661.83	418	300.206	117.794
Cluster-8161.10--c26873.g2.i3.m-PPATMP006469-RA.m	YN	0.062765	1.35743	0.0462382	7.21036e-85	1113	285.689	827.311	229	179.198	49.8025
Cluster-14997.0--c26669.g1.i1.m-PPATMP007348-RA.m	YN	0.092002	1.99115	0.0462054	8.33001e-131	1695	413.351	1281.65	399	288.217	110.783
Cluster-17977.3--c17646.g1.i1.m-PPATMP006553-RA.m	YN	0.121327	2.62812	0.0461648	1.84193e-42	711	182.473	528.527	176	116.838	59.162
Cluster-12465.0--c24828.g2.i1.m-PPATMP009229-RA.m	YN	0.0587009	1.27186	0.0461535	6.48013e-41	561	135.504	425.496	107	82.9844	24.0156
Cluster-20779.1--c23420.g1.i1.m-PPATMP001104-RA.m	YN	0.0915999	1.98505	0.046145	6.99827e-59	999	260.254	738.746	217	153.316	63.6837
Cluster-17889.0--c19321.g1.i1.m-PPATMP007450-RA.m	YN	0.0541447	1.1741	0.0461157	5.73254e-42	684	204.358	479.642	130	104.983	25.0165
Cluster-13616.0--c23870.g1.i1.m-PPATMP004693-RA.m	YN	0.0470743	1.02114	0.0460999	1.52461e-123	1962	517.383	1444.62	339	273.089	65.9105
Cluster-6868.1--c24986.g2.i2.m-PPATMP002231-RA.m	YN	0.109508	2.37646	0.0460806	3.28842e-133	1704	439.115	1264.89	444	315.483	128.517
Cluster-1057.0--c20582.g1.i2.m-PPATMP008209-RA.m	YN	0.0425447	0.923687	0.0460596	1.1799e-69	1146	314.369	831.631	191	156.676	34.3237
Cluster-16266.5--c24259.g2.i2.m-PPATMP001812-RA.m	YN	0.05387	1.17075	0.0460134	4.48849e-54	852	216.714	635.286	152	118.981	33.0193
Cluster-22272.0--c20433.g1.i1.m-PPATMP009338-RA.m	YN	0.0757991	1.64864	0.0459766	2.06754e-84	1368	313.114	1054.89	264	188.006	75.9939
Cluster-22641.0--c25382.g3.i4.m-PPATMP006206-RA.m	YN	0.0383978	0.83518	0.0459755	1.06219e-91	1632	444.182	1187.82	252	207.551	44.4489
Cluster-6081.0--c21468.g1.i1.m-PPATMP010189-RA.m	YN	0.0623319	1.35638	0.0459545	7.43172e-86	1014	328.809	685.191	247	206.189	40.8113
Cluster-7022.0--c21481.g1.i1.m-PPATMP009100-RA.m	YN	0.0795735	1.73158	0.0459542	7.30079e-55	717	166.489	550.511	154	112.457	41.5429
Cluster-12627.0--c26934.g1.i1.m-PPATMP003425-RA.m	YN	0.207671	4.52002	0.0459447	3.89447e-126	2154	414.342	1739.66	644	330.646	313.354
Cluster-9731.0--c20894.g1.i1.m-PPATMP004213-RA.m	YN	0.194165	4.22679	0.0459367	1.11618e-77	1275	280.26	994.74	384	214.118	169.882
Cluster-16095.0--c27144.g2.i1.m-PPATMP010521-RA.m	YN	0.0837474	1.82359	0.0459244	1,30282e-311	4095	999.626	3095.37	929	683.813	245.187
Cluster-2540.8--c24152.g1.i2.m-PPATMP007641-RA.m	YN	0.0733084	1.59636	0.0459223	2.7596e-53	783	230.427	552.573	173	134.495	38.5047
Cluster-1601.0--c20391.g1.i1.m-PPATMP004011-RA.m	YN	0.156258	3.40497	0.0458912	2.40572e-32	423	93.6869	329.313	120	73.6453	46.3547
Cluster-15598.0--c22204.g2.i2.m-PPATMP002856-RA.m	YN	0.0816113	1.77954	0.0458609	4.34794e-47	615	138.501	476.499	131	94.1916	36.8084
Cluster-13197.1--c26503.g1.i1.m-PPATMP010156-RA.m	YN	0.168002	3.66462	0.0458443	9.47916e-127	2541	647.655	1893.34	709	424.296	284.704
Cluster-16743.0--c22963.g1.i1.m-PPATMP007161-RA.m	YN	0.0639428	1.39975	0.0456815	3.18918e-139	2160	547.943	1612.06	416	317.211	98.7891
Cluster-14789.0--c15579.g1.i1.m-PPATMP001273-RA.m	YN	0.0289796	0.634592	0.0456665	1.52084e-24	483	128.01	354.99	62	51.9132	10.0868
Cluster-20819.0--c23100.g1.i1.m-PPATMP009870-RA.m	YN	0.0701987	1.53806	0.045641	3.84527e-49	687	146.576	540.424	132	95.7903	36.2097
Cluster-14532.0--c21470.g1.i1.m-PPATMP006216-RA.m	YN	0.0778273	1.70531	0.0456383	6.18132e-185	2424	589.128	1834.87	532	396.369	135.631
Cluster-4522.0--c25042.g11.i1.m-PPATMP000390-RA.m	YN	0.199406	4.37414	0.0455875	5.01633e-88	1404	341.106	1062.89	445	259.258	185.742
Cluster-12399.0--c25211.g2.i3.m-PPATMP002432-RA.m	YN	0.0881614	1.93566	0.045546	5.63886e-95	1443	265.776	1177.22	282	184.241	97.759
Cluster-12252.0--c23108.g2.i1.m-PPATMP003773-RA.m	YN	0.0762623	1.67603	0.0455018	3.83467e-62	828	189.193	638.807	173	126.709	46.2912
Cluster-19345.11--c25824.g3.i2.m-PPATMP001652-RA.m	YN	0.0834516	1.83472	0.0454846	1.70074e-49	729	197.254	531.746	162	120.118	41.8817
Cluster-10962.0--c21410.g1.i1.m-PPATMP009984-RA.m	YN	0.0715795	1.57406	0.0454743	1.47227e-97	1224	324.838	899.162	275	213.757	61.2426
Cluster-18247.3--c26766.g1.i1.m-PPATMP000460-RA.m	YN	0.0751402	1.65431	0.0454208	0	4281	1194.94	3086.06	1018	797.473	220.527
Cluster-6831.0--c19763.g1.i1.m-PPATMP003028-RA.m	YN	0.0630519	1.39028	0.045352	1.95483e-62	822	203.339	618.661	166	128.614	37.3863
Cluster-17105.0--c20305.g1.i1.m-PPATMP001636-RA.m	YN	0.0837019	1.84611	0.0453397	1.67952e-188	2457	599.101	1857.9	558	410.994	147.006
Cluster-20364.0--c26344.g1.i1.m-PPATMP002237-RA.m	YN	0.0697685	1.539	0.0453336	7.4634e-141	1860	449.931	1410.07	388	294.094	93.906
Cluster-16719.0--c24262.g1.i5.m-PPATMP001262-RA.m	YN	0.0780011	1.72083	0.0453276	1.54266e-125	1524	420.043	1103.96	365	283.272	81.7284
Cluster-10697.0--c22125.g1.i1.m-PPATMP005866-RA.m	YN	0.0980593	2.16393	0.0453154	2.67557e-80	993	259.345	733.655	251	183.647	67.3526
Cluster-13293.0--c20722.g2.i1.m-PPATMP008182-RA.m	YN	0.0834933	1.84251	0.0453151	1.13389e-78	969	249.627	719.373	228	171.172	56.8279
Cluster-18266.3--c21543.g2.i1.m-PPATMP001940-RA.m	YN	0.0718982	1.58719	0.045299	5.34986e-72	1161	273.939	887.061	222	161.224	60.7763
Cluster-8956.0--c22672.g1.i1.m-PPATMP003851-RA.m	YN	0.0859143	1.89739	0.0452802	2.93794e-54	885	218.44	666.56	186	131.965	54.035
Cluster-20205.0--c20708.g1.i1.m-PPATMP008310-RA.m	YN	0.0511398	1.13127	0.0452057	3.38438e-59	954	237.635	716.365	163	127.596	35.4036
Cluster-14805.0--c25633.g1.i1.m-PPATMP005906-RA.m	YN	0.0866634	1.91863	0.0451694	2.72178e-214	2706	689.415	2016.59	642	477.017	164.983
Cluster-3374.0--c22109.g1.i1.m-PPATMP005826-RA.m	YN	0.0969616	2.14683	0.0451649	7.58699e-78	978	243.551	734.449	239	172.228	66.7719
Cluster-11039.0--c24414.g1.i2.m-PPATMP004678-RA.m	YN	0.120643	2.67267	0.0451396	1.91955e-134	1974	416.622	1557.38	477	303.612	173.388
Cluster-12870.0--c20474.g1.i3.m-PPATMP004716-RA.m	YN	0.0108592	0.240611	0.0451316	3.0258e-15	621	156.674	464.326	36	31	5
Cluster-10429.0--c16372.g1.i1.m-PPATMP002051-RA.m	YN	0.175091	3.88038	0.0451221	1.85592e-58	723	176.591	546.409	229	143.803	85.1968
Cluster-4940.0--c2833.g1.i1.m-PPATMP009320-RA.m	YN	0.060577	1.3426	0.0451191	2.3516e-34	594	141.223	452.777	102	75.69	26.31
Cluster-19707.0--c19260.g1.i1.m-PPATMP002364-RA.m	YN	0.0591655	1.31154	0.0451114	1.65041e-53	876	226.967	649.033	159	122.131	36.8687
Cluster-17013.1--c24160.g2.i6.m-PPATMP004945-RA.m	YN	0.0281129	0.623436	0.0450935	5.22259e-21	432	104.865	327.135	51	41.9836	9.01643
Cluster-13383.1--c24874.g3.i2.m-PPATMP001045-RA.m	YN	0.0835115	1.85203	0.045092	1.36465e-40	699	163.002	535.998	138	95.6479	42.3521
Cluster-8277.0--c20178.g1.i1.m-PPATMP009133-RA.m	YN	0.0658888	1.46217	0.0450623	9.19844e-67	846	218.29	627.71	180	140.414	39.5858
Cluster-11838.0--c16953.g1.i1.m-PPATMP001064-RA.m	YN	0.074535	1.65441	0.0450523	3.22516e-72	1032	210.957	821.043	199	140.79	58.2103
Cluster-11431.0--c23150.g1.i1.m-PPATMP001027-RA.m	YN	0.0627087	1.3933	0.0450072	2.85575e-69	1023	305.54	717.46	216	172.883	43.1173
Cluster-5168.1--c20340.g1.i4.m-PPATMP003179-RA.m	YN	0.0688553	1.53071	0.0449826	2.77922e-40	498	129.944	368.056	109	84.7974	24.2026
Cluster-10730.0--c24800.g1.i1.m-PPATMP006383-RA.m	YN	0.0939687	2.08979	0.0449656	8.63179e-72	1212	260.58	951.42	248	164.038	83.9621
Cluster-11727.0--c20805.g1.i1.m-PPATMP009735-RA.m	YN	0.0755787	1.68326	0.0449002	9.14123e-45	561	138.2	422.8	123	92.6637	30.3363
Cluster-14018.0--c21494.g1.i1.m-PPATMP001506-RA.m	YN	0.175438	3.91213	0.0448445	2.75233e-56	840	184.228	655.772	245	142.643	102.357
Cluster-6413.0--c21939.g3.i1.m-PPATMP002190-RA.m	YN	0.19938	4.44881	0.0448165	1.06512e-95	1665	376.813	1288.19	508	282.836	225.164
Cluster-6759.0--c25350.g1.i3.m-PPATMP004378-RA.m	YN	0.114188	2.54937	0.0447909	1.34139e-157	2043	519.586	1523.41	538	376.674	161.326
Cluster-15816.1--c27376.g6.i2.m-PPATMP003624-RA.m	YN	0.119719	2.67319	0.044785	9.35827e-54	1002	209.076	792.924	222	134.397	87.6031
Cluster-14106.0--c21814.g1.i1.m-PPATMP000524-RA.m	YN	0.0420642	0.939888	0.0447544	1.65241e-65	1218	311.908	906.092	184	146.969	37.0313
Cluster-20044.0--c24257.g1.i1.m-PPATMP007868-RA.m	YN	0.111901	2.50045	0.0447524	1.66038e-111	1542	345.148	1196.85	374	249.632	124.368
Cluster-4980.0--c14713.g1.i1.m-PPATMP001627-RA.m	YN	0.0586544	1.31068	0.044751	2.76236e-98	1260	340.984	919.016	263	211.19	51.8103
Cluster-1324.9--c21221.g1.i2.m-PPATMP010247-RA.m	YN	0.117062	2.61805	0.0447132	6.87895e-112	1554	353.411	1200.59	387	256.98	130.02
Cluster-8185.1--c21885.g1.i1.m-PPATMP003394-RA.m	YN	0.0927447	2.07605	0.0446736	3.18245e-58	984	247.698	736.302	213	148.779	64.2205
Cluster-1242.0--c20753.g1.i1.m-PPATMP008790-RA.m	YN	0.196774	4.40493	0.0446713	7.40463e-97	1518	355.397	1162.6	476	274.943	201.057
Cluster-20971.1--c25422.g4.i1.m-PPATMP001591-RA.m	YN	0.0686319	1.53728	0.0446451	5.08076e-90	1227	276.49	950.51	243	180.664	62.3362
Cluster-21037.0--c26376.g1.i7.m-PPATMP005153-RA.m	YN	0.0410041	0.918522	0.0446414	1.44856e-124	2172	550.912	1621.09	335	270.354	64.6462
Cluster-18151.1--c25054.g6.i1.m-PPATMP006475-RA.m	YN	0.0502234	1.12534	0.0446294	4.98809e-77	1227	327.623	899.377	217	173.354	43.6462
Cluster-12837.0--c21126.g2.i1.m-PPATMP009292-RA.m	YN	0.126426	2.83346	0.0446188	1.06536e-60	804	195.558	608.442	214	143.314	70.6859
Cluster-8807.0--c25089.g2.i5.m-PPATMP010309-RA.m	YN	0.0920965	2.06462	0.0446071	1.02295e-23	438	100.531	337.469	87	57.7642	29.2358
Cluster-13901.0--c26434.g5.i1.m-PPATMP002242-RA.m	YN	0.0285975	0.641506	0.0445787	1.78988e-43	870	220.736	649.264	109	90.7886	18.2114
Cluster-14584.0--c24604.g1.i2.m-PPATMP000635-RA.m	YN	0.0643353	1.44343	0.0445712	1.62988e-69	1008	205.357	802.643	181	131.54	49.4595
Cluster-10772.0--c19593.g1.i1.m-PPATMP008498-RA.m	YN	0.0370028	0.831326	0.0445106	1.81189e-35	594	168.433	425.567	94	78.6651	15.3349
Cluster-5322.3--c25590.g2.i1.m-PPATMP001286-RA.m	YN	0.0821562	1.84888	0.0444358	4.61791e-144	1803	463.097	1339.9	422	317.802	104.198
Cluster-18023.0--c20859.g1.i1.m-PPATMP002452-RA.m	YN	0.0618885	1.39501	0.0443642	9.67112e-32	477	134.636	342.364	95	74.7786	20.2214
Cluster-8846.0--c26623.g1.i4.m-PPATMP010711-RA.m	YN	0.0800783	1.80653	0.0443271	2.33591e-60	903	246.762	656.238	198	148.194	49.8063
Cluster-11745.0--c22904.g4.i1.m-PPATMP009476-RA.m	YN	0.0606745	1.36969	0.0442981	7.67136e-28	429	113.866	315.134	81	62.6686	18.3314
Cluster-19533.0--c22411.g1.i1.m-PPATMP004166-RA.m	YN	0.0659207	1.49144	0.0441995	1.94018e-35	534	130.989	403.011	102	76.5901	25.4099
Cluster-21923.0--c20287.g1.i1.m-PPATMP002273-RA.m	YN	0.0727694	1.64646	0.0441974	1.71655e-39	486	124.437	361.563	108	82.9381	25.0619
Cluster-15309.1--c25491.g1.i2.m-PPATMP006180-RA.m	YN	0.0405194	0.917398	0.0441677	3.9827e-49	768	234.05	533.95	137	115.979	21.0206
Cluster-4402.0--c25034.g3.i1.m-PPATMP004102-RA.m	YN	0.0825069	1.869	0.0441449	1.87631e-77	1062	226.416	835.584	221	155.761	65.239
Cluster-9774.0--c20650.g1.i1.m-PPATMP000091-RA.m	YN	0.098536	2.23223	0.0441423	1.7095e-26	330	76.7649	253.235	78	54.6385	23.3615
Cluster-16748.0--c22201.g1.i3.m-PPATMP001774-RA.m	YN	0.0572284	1.29679	0.0441308	1.00476e-40	693	157.708	535.292	115	85.5559	29.4441
Cluster-22782.1--c23929.g10.i5.m-PPATMP009042-RA.m	YN	0.0666838	1.51176	0.0441101	2.96538e-119	1632	363.105	1268.89	317	236.046	80.9536
Cluster-13265.1--c26432.g12.i1.m-PPATMP002644-RA.m	YN	0.0565207	1.28226	0.0440791	3.60332e-68	984	276.072	707.928	195	156.525	38.475
Cluster-8149.0--c19971.g1.i1.m-PPATMP010862-RA.m	YN	0.0742085	1.68489	0.0440436	2.76889e-22	342	99.1725	242.828	73	55.8459	17.1541
Cluster-12678.0--c20897.g1.i1.m-PPATMP010499-RA.m	YN	0.0803677	1.82525	0.044031	8.96032e-123	1572	377.163	1194.84	349	258.061	90.9394
Cluster-8330.0--c20621.g1.i1.m-PPATMP006496-RA.m	YN	0.0512467	1.16505	0.0439866	2.83615e-57	915	240.08	674.92	161	127.573	33.4266
Cluster-12604.0--c24115.g1.i1.m-PPATMP001900-RA.m	YN	0.0711964	1.62005	0.0439471	7.18822e-148	1932	459.706	1472.29	405	305.02	99.9795
Cluster-9660.0--c25383.g1.i1.m-PPATMP001166-RA.m	YN	0.0746802	1.69979	0.0439349	4.389e-156	1995	489.465	1505.53	436	329.036	106.964
Cluster-14773.0--c20771.g1.i1.m-PPATMP006389-RA.m	YN	0.195243	4.4513	0.0438619	1.16512e-109	1668	378.065	1289.94	519	297.593	221.407
Cluster-16560.0--c19149.g1.i1.m-PPATMP001268-RA.m	YN	0.156188	3.56299	0.0438362	7.21567e-75	618	115.66	502.34	185	114.276	70.7241
Cluster-8800.0--c21154.g2.i1.m-PPATMP007006-RA.m	YN	0.110625	2.52439	0.0438225	1.17799e-104	1740	490.41	1249.59	432	303.633	128.367
Cluster-22668.0--c25547.g5.i3.m-PPATMP001565-RA.m	YN	0.0412501	0.941849	0.043797	9.02987e-125	2109	549.852	1559.15	336	273.423	62.577
Cluster-6639.0--c23866.g1.i1.m-PPATMP002559-RA.m	YN	0.0627397	1.43294	0.0437838	2.95404e-118	1539	387.738	1151.26	317	247.767	69.2333
Cluster-16097.0--c24130.g1.i3.m-PPATMP003403-RA.m	YN	0.0963175	2.204	0.0437012	4.94673e-96	1230	296.551	933.449	295	210.639	84.3605
Cluster-17891.0--c21131.g1.i2.m-PPATMP006950-RA.m	YN	0.0555921	1.27224	0.0436963	1.26043e-60	792	201.444	590.556	155	123.381	31.6191
Cluster-16138.0--c22902.g5.i2.m-PPATMP006493-RA.m	YN	0.0306093	0.700822	0.0436762	1.26136e-55	1125	291.224	833.776	146	121	25
Cluster-10496.0--c20012.g1.i1.m-PPATMP003250-RA.m	YN	0.0733239	1.68077	0.0436251	2.07875e-63	972	248.261	723.739	198	147.448	50.5519
Cluster-12522.0--c22100.g5.i1.m-PPATMP003240-RA.m	YN	0.0786776	1.80408	0.0436109	1.39045e-87	1407	332.411	1074.59	282	201.794	80.2056
Cluster-21381.1--c23218.g2.i3.m-PPATMP008620-RA.m	YN	0.0796209	1.82669	0.0435876	4.11924e-76	1152	328.59	823.41	258	195.818	62.1825
Cluster-5361.0--c20824.g1.i1.m-PPATMP006416-RA.m	YN	0.171436	3.93353	0.0435832	3.60069e-60	819	189.56	629.44	246	149.741	96.2589
Cluster-9632.0--c21432.g1.i1.m-PPATMP004762-RA.m	YN	0.0353939	0.812284	0.0435733	8.22402e-103	1815	475.471	1339.53	269	222.7	46.3001
Cluster-10305.1--c23083.g1.i1.m-PPATMP005119-RA.m	YN	0.0323372	0.743332	0.0435031	1.10761e-69	1224	353.276	870.724	185	157.478	27.5222
Cluster-4870.0--c20914.g1.i1.m-PPATMP005948-RA.m	YN	0.0249677	0.574066	0.0434927	6.06755e-19	396	110.882	285.118	48	41	7
Cluster-7574.0--c19162.g1.i2.m-PPATMP006918-RA.m	YN	0.0323281	0.743337	0.0434905	2.77383e-41	705	223.961	481.039	114	98.86	15.14
Cluster-12521.1--c24622.g3.i1.m-PPATMP003910-RA.m	YN	0.0973011	2.24118	0.0434151	2.59959e-145	1965	435.992	1529.01	450	310.521	139.479
Cluster-19782.0--c26313.g1.i2.m-PPATMP000258-RA.m	YN	0.0816305	1.88278	0.0433563	2.48269e-144	2334	567.591	1766.41	481	344.459	136.541
Cluster-8651.0--c26514.g9.i2.m-PPATMP000431-RA.m	YN	0.0839763	1.93698	0.0433543	0	5655	1425.22	4229.78	1324	988.13	335.87
Cluster-20226.0--c24848.g3.i4.m-PPATMP003352-RA.m	YN	0.0444967	1.0266	0.0433436	1.246e-86	1392	375.399	1016.6	236	192.086	43.9141
Cluster-15426.0--c24265.g1.i1.m-PPATMP001207-RA.m	YN	0.20108	4.64515	0.0432881	3.80646e-124	2001	489.576	1511.42	639	372.859	266.141
Cluster-10103.0--c21404.g1.i1.m-PPATMP008004-RA.m	YN	0.0820259	1.89644	0.0432526	7.31863e-108	1380	324.605	1055.4	306	224.033	81.967
Cluster-16119.0--c19894.g1.i1.m-PPATMP008544-RA.m	YN	0.0398353	0.921228	0.0432415	5.99582e-63	1134	281.711	852.289	168	134.936	33.0636
Cluster-15669.0--c22872.g2.i1.m-PPATMP002541-RA.m	YN	0.0832477	1.92628	0.0432169	2.59344e-51	816	201.191	614.809	170	121.664	48.3364
Cluster-8161.6--c24026.g1.i1.m-PPATMP001682-RA.m	YN	0.154542	3.57791	0.0431934	4.96962e-86	1767	434.837	1332.16	462	276.088	185.912
Cluster-19775.0--c23967.g1.i2.m-PPATMP007784-RA.m	YN	0.0177223	0.410585	0.0431635	1.84707e-50	1293	370.493	922.507	130	113.846	16.154
Cluster-13786.0--c25731.g1.i1.m-PPATMP003203-RA.m	YN	0.175939	4.08197	0.0431016	4.15553e-77	1044	231.048	812.952	314	186.635	127.365
Cluster-996.0--c22444.g2.i1.m-PPATMP009915-RA.m	YN	0.19163	4.44703	0.0430917	2.32211e-114	1725	375.917	1349.08	526	298.155	227.845
Cluster-18611.0--c24119.g6.i1.m-PPATMP009999-RA.m	YN	0.0970826	2.25371	0.0430768	3.16185e-94	1224	285.649	938.351	289	203.623	85.3767
Cluster-288.0--c19983.g2.i1.m-PPATMP007008-RA.m	YN	0.0655159	1.52167	0.0430552	1.79307e-38	501	114.796	386.204	99	74.7767	24.2233
Cluster-21031.0--c22487.g3.i2.m-PPATMP004912-RA.m	YN	0.0556662	1.29382	0.0430248	7.2358e-57	750	186.214	563.786	145	114.779	30.2211
Cluster-10422.1--c23320.g3.i1.m-PPATMP009203-RA.m	YN	0.0702329	1.63507	0.0429541	1.07292e-53	822	211.389	610.611	164	123.077	40.923
Cluster-16488.1--c21595.g1.i1.m-PPATMP007982-RA.m	YN	0.06849	1.59462	0.0429505	2.0742e-96	1338	352.407	985.593	282	217.563	64.4369
Cluster-5076.0--c25539.g3.i1.m-PPATMP000347-RA.m	YN	0.0648646	1.51103	0.0429275	1.42674e-54	693	166.705	526.295	141	108.355	32.6454
Cluster-13892.1--c24135.g1.i1.m-PPATMP000198-RA.m	YN	0.0886054	2.06453	0.0429179	3.74672e-151	1929	467.003	1462	450	327.922	122.078
Cluster-13981.0--c26014.g3.i1.m-PPATMP005509-RA.m	YN	0.0721496	1.682	0.0428951	2.38793e-114	1668	447.227	1220.77	354	270.035	83.9649
Cluster-18090.0--c21422.g1.i1.m-PPATMP009444-RA.m	YN	0.0815399	1.90143	0.0428835	1.80292e-39	519	109.094	409.906	107	75.337	31.663
Cluster-21405.0--c25172.g1.i2.m-PPATMP000774-RA.m	YN	0.0597056	1.39403	0.0428296	0	4434	1166.71	3267.29	926	738.639	187.361
Cluster-5093.1--c25721.g1.i5.m-PPATMP008082-RA.m	YN	0.129874	3.04029	0.0427177	8.34669e-89	1230	285.535	944.465	323	210.434	112.566
Cluster-17390.0--c23302.g1.i1.m-PPATMP002765-RA.m	YN	0.170162	3.98468	0.0427041	3.40089e-59	903	202.94	700.06	260	153.651	106.349
Cluster-19534.0--c25926.g1.i1.m-PPATMP008541-RA.m	YN	0.0621688	1.45696	0.0426701	6.54736e-76	1014	229.163	784.837	194	147.238	46.7619
Cluster-17304.0--c25805.g2.i1.m-PPATMP006089-RA.m	YN	0.080492	1.88666	0.0426638	3.88574e-267	3438	818.388	2619.61	764	564.185	199.815
Cluster-12636.0--c25287.g2.i1.m-PPATMP004777-RA.m	YN	0.0701708	1.64787	0.0425828	1.04463e-56	861	199.946	661.054	166	121.768	44.2324
Cluster-1799.0--c20358.g1.i1.m-PPATMP008782-RA.m	YN	0.0580652	1.36391	0.0425726	2.84893e-69	1029	291.739	737.261	205	163.83	41.1704
Cluster-14034.2--c19884.g1.i1.m-PPATMP008331-RA.m	YN	0.12581	2.95687	0.0425483	1.7083e-69	972	215.404	756.596	246	158.419	87.5814
Cluster-1546.0--c22687.g1.i1.m-PPATMP006799-RA.m	YN	0.0826209	1.94215	0.0425411	5.93758e-116	1548	339.642	1208.36	330	235.612	94.3876
Cluster-14762.0--c26474.g1.i1.m-PPATMP005749-RA.m	YN	0.00682084	0.160575	0.0424776	2.30957e-08	423	120.722	302.278	19	16.9488	2.05117
Cluster-10640.0--c24381.g3.i1.m-PPATMP006856-RA.m	YN	0.0925976	2.18089	0.0424586	1.94223e-99	1290	296.882	993.118	297	210.506	86.4938
Cluster-7108.0--c26554.g1.i1.m-PPATMP008431-RA.m	YN	0.0689833	1.62472	0.0424586	4.14841e-286	3537	936.194	2600.81	793	621.678	171.322
Cluster-15917.0--c21237.g1.i1.m-PPATMP010480-RA.m	YN	0.0618222	1.4576	0.0424135	5.76467e-92	1533	337.393	1195.61	264	193.077	70.9233
Cluster-7402.0--c24114.g1.i1.m-PPATMP001167-RA.m	YN	0.0859649	2.02701	0.0424098	4.46286e-241	3150	724.68	2425.32	704	507.08	196.92
Cluster-7580.0--c23755.g1.i1.m-PPATMP001318-RA.m	YN	0.0500053	1.17977	0.0423855	2.98743e-65	987	248.71	738.29	173	137.313	35.6868
Cluster-6080.1--c21936.g1.i1.m-PPATMP009882-RA.m	YN	0.194818	4.59647	0.0423843	1.46185e-144	1878	458.808	1419.19	621	377.965	243.035
Cluster-9657.0--c17659.g1.i1.m-PPATMP004188-RA.m	YN	0.0840707	1.98395	0.0423754	1.43416e-80	1299	323.766	975.234	273	195.542	77.4584
Cluster-12367.0--c23537.g1.i2.m-PPATMP009861-RA.m	YN	0.100954	2.38267	0.0423703	1.58513e-117	1698	334.213	1363.79	369	240.203	128.797
Cluster-12846.0--c23761.g4.i1.m-PPATMP000844-RA.m	YN	0.164501	3.88441	0.0423491	1.04096e-52	726	177.542	548.458	216	135.058	80.9418
Cluster-18326.0--c22881.g2.i1.m-PPATMP008086-RA.m	YN	0.0500895	1.18294	0.0423432	3.07016e-48	711	209.767	501.233	137	112.74	24.2603
Cluster-18855.0--c22693.g1.i1.m-PPATMP004062-RA.m	YN	0.0737714	1.74422	0.0422948	2.54917e-204	2811	597.912	2213.09	560	404.612	155.388
Cluster-18465.0--c22655.g4.i1.m-PPATMP008764-RA.m	YN	0.0301156	0.712398	0.0422736	1.51848e-31	624	144.743	479.257	76	61.8593	14.1407
Cluster-21800.0--c20038.g1.i1.m-PPATMP003430-RA.m	YN	0.0714141	1.68937	0.0422725	1.53614e-50	630	147.754	482.246	132	99.1647	32.8353
Cluster-16651.2--c25641.g4.i3.m-PPATMP000705-RA.m	YN	0.158055	3.74206	0.0422374	1.16506e-66	927	244.155	682.845	279	181.869	97.1309
Cluster-22971.0--c24212.g4.i7.m-PPATMP005997-RA.m	YN	0.0749442	1.77586	0.0422016	1.20553e-66	837	199.428	637.572	181	135.558	45.4417
Cluster-17108.0--c19154.g1.i1.m-PPATMP006144-RA.m	YN	0.0919392	2.17946	0.0421844	1.1026e-21	393	77.0213	315.979	74	46.7205	27.2795
Cluster-7199.0--c25700.g1.i1.m-PPATMP006179-RA.m	YN	0.0611648	1.45107	0.0421517	1.51122e-31	519	122.454	396.546	91	67.7109	23.2891
Cluster-10770.1--c25769.g2.i1.m-PPATMP000323-RA.m	YN	0.187256	4.44392	0.0421375	4.59791e-109	1602	374.365	1227.64	497	293.941	203.059
Cluster-8371.0--c21727.g3.i1.m-PPATMP009982-RA.m	YN	0.063906	1.51698	0.042127	9.8981e-62	747	195.524	551.476	161	127.241	33.7586
Cluster-7852.1--c23626.g1.i1.m-PPATMP004920-RA.m	YN	0.0678689	1.61255	0.0420879	1.99415e-126	1668	381.052	1286.95	336	252.501	83.4985
Cluster-11277.0--c25956.g1.i1.m-PPATMP009627-RA.m	YN	0.0584859	1.39179	0.0420221	4.57646e-75	1176	273.992	902.008	208	157.255	50.7445
Cluster-14298.0--c26877.g1.i1.m-PPATMP006226-RA.m	YN	0.110169	2.62337	0.0419952	2.62521e-235	3009	753.552	2255.45	779	548.061	230.939
Cluster-22365.0--c22378.g1.i2.m-PPATMP007746-RA.m	YN	0.0746654	1.77884	0.0419741	1.16807e-78	975	242.572	732.428	217	164.952	52.0476
Cluster-15823.0--c22626.g1.i2.m-PPATMP004247-RA.m	YN	0.062558	1.49119	0.0419517	9.56016e-57	690	179.804	510.196	147	116.387	30.6129
Cluster-3408.0--c23275.g4.i3.m-PPATMP005818-RA.m	YN	0.0250441	0.59711	0.0419422	1.1037e-59	1272	333.017	938.983	151	127.875	23.1255
Cluster-21746.0--c20563.g2.i1.m-PPATMP000511-RA.m	YN	0.0440553	1.05095	0.0419195	8.57237e-70	1164	315.558	848.442	194	157.744	36.2563
Cluster-18760.0--c24421.g5.i1.m-PPATMP008512-RA.m	YN	0.102411	2.4458	0.0418722	6.65369e-89	1152	268.351	883.649	278	193.546	84.4545
Cluster-9137.0--c23324.g4.i2.m-PPATMP005458-RA.m	YN	0.0934244	2.2313	0.0418699	1.11428e-178	2955	762.122	2192.88	658	465.686	192.314
Cluster-19532.0--c25028.g4.i1.m-PPATMP007046-RA.m	YN	0.0772321	1.84526	0.0418542	3.80469e-147	1857	451.917	1405.08	413	309.991	103.009
Cluster-236.0--c25085.g1.i4.m-PPATMP011007-RA.m	YN	0.0971422	2.32105	0.0418527	1.24932e-81	1368	352.817	1015.18	307	214.588	92.412
Cluster-20380.0--c25727.g1.i1.m-PPATMP002386-RA.m	YN	0.0689001	1.64725	0.0418273	3.07879e-242	3138	746.481	2391.52	655	497.599	157.401
Cluster-21892.0--c23367.g1.i1.m-PPATMP011118-RA.m	YN	0.0595045	1.42345	0.041803	1.11641e-59	939	233.666	705.334	172	131.671	40.3293
Cluster-12759.0--c21807.g1.i2.m-PPATMP002759-RA.m	YN	0.0318747	0.762943	0.0417786	3.02807e-83	1506	398.55	1107.45	213	178.465	34.5353
Cluster-10443.0--c24329.g5.i1.m-PPATMP003863-RA.m	YN	0.0545952	1.30725	0.0417633	1.93498e-103	1656	419.662	1236.34	296	230.931	65.0692
Cluster-14428.1--c23481.g4.i2.m-PPATMP008449-RA.m	YN	0.0866771	2.07636	0.0417447	7.4222e-104	1494	429.446	1064.55	354	267.068	86.932
Cluster-9011.0--c19991.g2.i1.m-PPATMP005095-RA.m	YN	0.0553458	1.32639	0.0417267	2.32589e-54	837	206.065	630.935	149	115.345	33.6546
Cluster-6197.0--c26274.g4.i4.m-PPATMP002322-RA.m	YN	0.0566193	1.35716	0.0417188	1.26476e-145	2163	584.976	1578.02	418	332.021	85.9787
Cluster-10010.0--c22028.g1.i1.m-PPATMP007129-RA.m	YN	0.0635166	1.52267	0.0417139	1.40671e-189	2313	631.915	1681.08	514	411.706	102.294
Cluster-18864.0--c23397.g3.i1.m-PPATMP002414-RA.m	YN	0.0449732	1.07852	0.0416991	5.89625e-135	2181	590.434	1590.57	374	304.629	69.3712
Cluster-17971.1--c22879.g4.i1.m-PPATMP001098-RA.m	YN	0.16381	3.93028	0.0416788	6.64867e-164	2622	578.529	2043.47	732	431.598	300.402
Cluster-11920.2--c22445.g3.i6.m-PPATMP007215-RA.m	YN	0.158132	3.79621	0.0416553	1.59868e-49	708	157.845	550.155	199	120.64	78.3596
Cluster-5137.0--c20322.g1.i1.m-PPATMP010178-RA.m	YN	0.171442	4.11572	0.0416553	3.74318e-36	504	136.414	367.586	158	101.887	56.1128
Cluster-13817.0--c23955.g5.i1.m-PPATMP000580-RA.m	YN	0.0812914	1.95161	0.0416535	2.75863e-228	2928	690.833	2237.17	652	479.724	172.276
Cluster-17714.0--c21391.g1.i1.m-PPATMP002794-RA.m	YN	0.0703548	1.68942	0.0416443	7.9629e-125	1764	350.384	1413.62	330	235.161	94.8387
Cluster-12709.0--c19478.g1.i1.m-PPATMP003249-RA.m	YN	0.0834852	2.00484	0.0416419	4.24536e-57	729	162.181	566.819	158	113.238	44.7618
Cluster-14593.1--c24778.g1.i1.m-PPATMP009427-RA.m	YN	0.0677347	1.62718	0.0416271	6.58609e-48	612	137.38	474.62	122	91.2657	30.7343
Cluster-16571.1--c24310.g2.i2.m-PPATMP004919-RA.m	YN	0.0751599	1.80761	0.0415797	5.07236e-141	1746	430.677	1315.32	388	294.001	93.999
Cluster-2378.0--c22492.g1.i1.m-PPATMP010325-RA.m	YN	0.179922	4.32821	0.0415697	4.82863e-88	1413	320.84	1092.16	416	241.654	174.346
Cluster-1189.0--c19113.g1.i1.m-PPATMP003294-RA.m	YN	0.0904162	2.17553	0.0415606	1.70805e-65	882	185.859	696.141	191	131.73	59.2705
Cluster-5161.1--c23234.g1.i2.m-PPATMP001954-RA.m	YN	0.0188687	0.454333	0.0415306	5.0835e-15	357	88.4418	268.558	34	28.9962	5.00375
Cluster-13712.0--c24505.g3.i1.m-PPATMP006935-RA.m	YN	0.191925	4.62233	0.0415212	1.41278e-152	2418	474.9	1943.1	710	381.502	328.498
Cluster-1515.0--c20673.g1.i1.m-PPATMP004207-RA.m	YN	0.0483702	1.16519	0.0415129	2.21321e-74	1137	272.392	864.608	192	151.521	40.4788
Cluster-14681.0--c24095.g3.i2.m-PPATMP002898-RA.m	YN	0.0675582	1.62773	0.0415046	6.34347e-187	2406	577.903	1828.1	502	383.955	118.045
Cluster-14233.0--c22532.g1.i1.m-PPATMP006108-RA.m	YN	0.0389516	0.938655	0.0414972	2.69628e-208	3471	925.557	2545.44	555	458.39	96.6101
Cluster-7254.1--c22244.g2.i1.m-PPATMP007261-RA.m	YN	0.078652	1.89716	0.0414577	2.05515e-63	750	196.612	553.388	177	135.707	41.2927
Cluster-7233.0--c20402.g1.i1.m-PPATMP005350-RA.m	YN	0.0714542	1.72663	0.0413836	3.28633e-47	681	191.766	489.234	147	113.671	33.3288
Cluster-17437.0--c21561.g3.i1.m-PPATMP000924-RA.m	YN	0.0707734	1.71066	0.041372	2.9851e-78	969	238.632	730.368	210	160.684	49.3159
Cluster-16628.0--c21235.g1.i4.m-PPATMP011158-RA.m	YN	0.0940643	2.2749	0.0413488	1.53329e-55	960	237.635	722.365	205	141.2	63.7999
Cluster-11128.0--c25789.g3.i2.m-PPATMP004095-RA.m	YN	0.176967	4.28299	0.0413185	1.33907e-87	1035	302.069	732.931	357	241.562	115.438
Cluster-2735.0--c20716.g1.i1.m-PPATMP006528-RA.m	YN	0.0221978	0.537421	0.0413043	1.95229e-24	474	149.824	324.176	63	55.9152	7.08485
Cluster-4620.0--c19938.g1.i1.m-PPATMP000586-RA.m	YN	0.153313	3.71304	0.0412905	1.62603e-44	651	141.276	509.724	177	106.358	70.6417
Cluster-14532.1--c21091.g1.i1.m-PPATMP006217-RA.m	YN	0.0430536	1.04426	0.0412288	1.64081e-50	795	191.837	603.163	127	101.765	25.2351
Cluster-15880.0--c21877.g1.i1.m-PPATMP003491-RA.m	YN	0.0667302	1.62017	0.0411871	6.13806e-135	1599	437.086	1161.91	364	290.018	73.982
Cluster-8364.2--c23444.g1.i1.m-PPATMP010552-RA.m	YN	0.0328572	0.79867	0.0411399	5.42052e-70	1278	307.393	970.607	173	141.81	31.1895
Cluster-636.3--c26826.g2.i7.m-PPATMP006999-RA.m	YN	0.0639923	1.55556	0.0411377	1.47462e-178	2124	596.903	1527.1	485	391.417	93.583
Cluster-13770.0--c23179.g4.i1.m-PPATMP006407-RA.m	YN	0.150679	3.66403	0.0411238	3.56818e-45	585	132.339	452.661	165	103.291	61.7086
Cluster-9858.0--c10975.g1.i2.m-PPATMP009318-RA.m	YN	0.027199	0.661417	0.0411223	8.94301e-21	432	92.3302	339.67	47	37.928	9.072
Cluster-8602.0--c24324.g1.i1.m-PPATMP010382-RA.m	YN	0.0930683	2.2635	0.041117	4.2387e-264	4326	1093.19	3232.81	958	675.257	282.743
Cluster-9300.0--c22982.g9.i1.m-PPATMP009299-RA.m	YN	0.0665236	1.61867	0.0410977	2.35328e-47	603	134.46	468.54	119	89.1944	29.8056
Cluster-22007.0--c26292.g4.i2.m-PPATMP006601-RA.m	YN	0.0548929	1.33616	0.0410827	1.48931e-108	1593	439.329	1153.67	310	248.983	61.0173
Cluster-7954.0--c23269.g1.i1.m-PPATMP002601-RA.m	YN	0.155111	3.77947	0.0410405	3.53258e-68	741	154.36	586.64	216	134.086	81.9139
Cluster-1993.0--c13775.g1.i1.m-PPATMP004180-RA.m	YN	0.0832682	2.03013	0.0410162	4.45133e-29	342	83.8194	258.181	79	58.6685	20.3315
Cluster-21715.0--c24327.g4.i1.m-PPATMP000385-RA.m	YN	0.106772	2.60636	0.040966	6.21604e-178	2331	548.508	1782.49	576	398.646	177.354
Cluster-9501.0--c25006.g6.i2.m-PPATMP003996-RA.m	YN	0.0694745	1.6962	0.0409589	1.75057e-71	1116	299.899	816.101	227	172.881	54.1192
Cluster-21282.0--c26478.g3.i2.m-PPATMP011013-RA.m	YN	0.0738404	1.80294	0.0409555	0	4389	1099.28	3289.72	981	749.962	231.038
Cluster-12882.0--c20697.g1.i1.m-PPATMP004560-RA.m	YN	0.0535461	1.30785	0.040942	2.74193e-44	636	172.501	463.499	120	96.0509	23.9491
Cluster-13818.0--c25164.g1.i2.m-PPATMP000224-RA.m	YN	0.0713947	1.74568	0.0408978	4.06509e-110	1395	326.932	1068.07	294	221.284	72.7158
Cluster-17422.1--c22530.g1.i2.m-PPATMP008518-RA.m	YN	0.10103	2.47073	0.0408909	5.07752e-129	1749	377.202	1371.8	402	272.408	129.592
Cluster-11962.0--c19997.g1.i1.m-PPATMP004437-RA.m	YN	0.0517599	1.26581	0.0408907	9.15732e-63	831	198.577	632.423	153	121.39	31.6102
Cluster-11119.0--c24294.g1.i1.m-PPATMP001674-RA.m	YN	0.13515	3.31714	0.040743	6.84792e-110	1572	357.588	1214.41	415	264.973	150.027
Cluster-10241.0--c26210.g1.i1.m-PPATMP000428-RA.m	YN	0.0658239	1.61692	0.0407094	9.03826e-118	1452	369.144	1082.86	313	244.798	68.2022
Cluster-22130.0--c25747.g5.i1.m-PPATMP010208-RA.m	YN	0.188659	4.63584	0.0406957	7.26418e-149	2007	483.536	1523.46	644	390.475	253.525
Cluster-10949.0--c20491.g1.i1.m-PPATMP005582-RA.m	YN	0.0345241	0.849245	0.0406527	7.94889e-37	627	151.486	475.514	89	72.9679	16.0321
Cluster-21992.0--c21412.g1.i1.m-PPATMP001078-RA.m	YN	0.0643476	1.58327	0.0406422	4.73291e-99	1407	274.939	1132.06	251	181.23	69.7701
Cluster-17121.0--c25202.g8.i1.m-PPATMP002958-RA.m	YN	0.0507273	1.24837	0.0406346	2.84485e-70	1131	286.886	844.114	195	153.6	41.4001
Cluster-16696.0--c24439.g3.i1.m-PPATMP001796-RA.m	YN	0.0885877	2.18253	0.0405894	9.5076e-63	936	262.488	673.512	218	161.765	56.2353
Cluster-6275.0--c21602.g1.i1.m-PPATMP010152-RA.m	YN	0.049184	1.21201	0.0405806	4.35291e-58	867	206.356	660.644	148	116.568	31.4319
Cluster-14615.1--c26432.g7.i4.m-PPATMP005446-RA.m	YN	0.100393	2.47435	0.0405735	4.23121e-36	423	105.467	317.533	106	76.18	29.82
Cluster-14013.0--c26931.g2.i1.m-PPATMP010884-RA.m	YN	0.0377567	0.930729	0.0405668	4.59346e-282	4950	1201.57	3748.43	727	589.064	137.936
Cluster-9628.2--c21708.g1.i3.m-PPATMP004696-RA.m	YN	0.162303	4.00144	0.0405611	4.21236e-62	939	207.525	731.475	263	156.343	106.657
Cluster-21586.0--c23856.g6.i1.m-PPATMP003216-RA.m	YN	0.0578841	1.42773	0.0405427	5.85655e-112	1524	338.406	1185.59	282	215.981	66.0186
Cluster-18052.0--c23560.g1.i1.m-PPATMP005158-RA.m	YN	0.0933999	2.30471	0.0405257	4.44998e-136	1752	405.1	1346.9	408	289.763	118.237
Cluster-11467.1--c25158.g2.i2.m-PPATMP003836-RA.m	YN	0.058607	1.44635	0.0405207	9.71915e-207	2613	663.382	1949.62	535	425.209	109.791
Cluster-15613.1--c19087.g1.i1.m-PPATMP001730-RA.m	YN	0.095965	2.36891	0.0405101	5.24259e-54	744	146.573	597.427	159	105.259	53.741
Cluster-21305.0--c24181.g1.i1.m-PPATMP004720-RA.m	YN	0.0549325	1.35698	0.0404815	4.20782e-80	1107	279.341	827.659	210	166.174	43.8263
Cluster-4604.0--c27129.g3.i2.m-PPATMP007715-RA.m	YN	0.0188224	0.465018	0.0404767	2.07559e-15	366	96.0981	269.902	36	30.9954	5.00458
Cluster-12044.0--c20409.g1.i1.m-PPATMP006562-RA.m	YN	0.0733149	1.81188	0.0404635	1.47658e-63	828	181.329	646.671	169	123.853	45.1468
Cluster-22465.0--c21332.g1.i3.m-PPATMP002834-RA.m	YN	0.0476851	1.17898	0.0404461	4.26114e-76	1092	316.202	775.798	208	172.235	35.7649
Cluster-16691.0--c23202.g1.i2.m-PPATMP010440-RA.m	YN	0.117285	2.90166	0.0404201	1.04803e-135	1779	429.662	1349.34	462	315.517	146.483
Cluster-15640.1--c23789.g1.i1.m-PPATMP001263-RA.m	YN	0.157374	3.89348	0.0404199	1.97936e-72	759	179.702	579.298	237	154.784	82.2158
Cluster-6981.0--c19519.g1.i1.m-PPATMP003479-RA.m	YN	0.0827527	2.04756	0.0404153	5.49141e-73	951	207.936	743.064	204	145.781	58.2185
Cluster-22323.0--c21815.g9.i1.m-PPATMP007535-RA.m	YN	0.164486	4.08344	0.0402813	1.80571e-69	951	231.5	719.5	285	178.763	106.237
Cluster-15515.0--c25931.g2.i1.m-PPATMP009511-RA.m	YN	0.0484462	1.20336	0.0402592	4.65406e-48	684	208.406	475.594	135	112.806	22.1938
Cluster-7407.1--c22217.g2.i5.m-PPATMP000547-RA.m	YN	0.0665694	1.65507	0.0402214	1.11064e-33	462	126.301	335.699	97	75.7037	21.2963
Cluster-18534.1--c27247.g1.i1.m-PPATMP000445-RA.m	YN	0.0588749	1.46412	0.0402117	0	4806	1228.43	3577.57	993	790.522	202.478
Cluster-19834.1--c22316.g1.i5.m-PPATMP003391-RA.m	YN	0.0421136	1.04823	0.0401759	6.14206e-52	870	209.569	660.431	134	106.959	27.0407
Cluster-13312.0--c20427.g1.i1.m-PPATMP006571-RA.m	YN	0.0762596	1.90044	0.0401272	2.8556e-58	714	168.706	545.294	156	116.49	39.5099
Cluster-21593.1--c22233.g1.i1.m-PPATMP009893-RA.m	YN	0.15468	3.85494	0.0401251	3.95012e-52	684	170.703	513.297	202	130.296	71.7043
Cluster-21137.0--c23937.g1.i2.m-PPATMP005069-RA.m	YN	0.0627956	1.56508	0.0401228	1.51175e-36	432	110.574	321.426	92	72.6398	19.3602
Cluster-12667.0--c24374.g1.i1.m-PPATMP005555-RA.m	YN	0.0804833	2.0063	0.0401153	4.3071e-163	2028	487.555	1540.45	458	340.471	117.529
Cluster-15541.0--c24651.g2.i1.m-PPATMP010304-RA.m	YN	0.147488	3.67701	0.0401109	1.29158e-224	3426	749.937	2676.06	916	558.276	357.724
Cluster-6641.1--c23124.g1.i1.m-PPATMP003103-RA.m	YN	0.0767679	1.91451	0.0400979	5.46372e-114	1392	341.891	1050.11	313	236.45	76.5496
Cluster-14521.0--c26617.g1.i1.m-PPATMP000218-RA.m	YN	0.106343	2.65482	0.0400564	1.49957e-106	1368	326.62	1041.38	341	237.856	103.144
Cluster-20129.0--c19568.g1.i2.m-PPATMP002801-RA.m	YN	0.0938767	2.34676	0.0400027	2.47041e-32	525	133.79	391.21	115	80.5413	34.4587
Cluster-15761.0--c21053.g1.i1.m-PPATMP010340-RA.m	YN	0.0710795	1.77842	0.0399677	6.45389e-106	1299	318.417	980.583	283	216.516	66.4841
Cluster-20963.0--c23402.g4.i1.m-PPATMP003988-RA.m	YN	0.0690401	1.73091	0.0398867	8.19655e-78	1002	224.746	777.254	203	151.792	51.2076
Cluster-21861.1--c26308.g1.i2.m-PPATMP008379-RA.m	YN	0.0684654	1.71667	0.0398827	5.26187e-162	1890	523.186	1366.81	442	352.61	89.3901
Cluster-7582.0--c24217.g9.i3.m-PPATMP010560-RA.m	YN	0.093808	2.35515	0.039831	3.49518e-59	918	250.213	667.787	212	153.123	58.8767
Cluster-12129.0--c24861.g7.i1.m-PPATMP001760-RA.m	YN	0.0389817	0.979233	0.0398084	5.79643e-58	906	238.695	667.305	147	121.667	25.3328
Cluster-3237.0--c25509.g1.i2.m-PPATMP008409-RA.m	YN	0.0825847	2.07657	0.0397697	0	4464	1112.49	3351.51	1044	782.021	261.979
Cluster-4966.0--c22847.g1.i1.m-PPATMP010066-RA.m	YN	0.0580346	1.45993	0.0397516	2.13852e-114	1410	368.397	1041.6	295	236.853	58.1468
Cluster-17421.0--c22358.g1.i1.m-PPATMP010881-RA.m	YN	0.0710951	1.79038	0.0397096	5.84799e-81	1308	325.065	982.935	255	188.34	66.6597
Cluster-18878.0--c24838.g1.i1.m-PPATMP010368-RA.m	YN	0.106617	2.68522	0.0397053	1.28193e-99	1344	293.043	1050.96	318	213.658	104.342
Cluster-2964.0--c24625.g1.i1.m-PPATMP003127-RA.m	YN	0.0613504	1.54557	0.0396944	5.44987e-137	1911	533.455	1377.54	399	317.933	81.0674
Cluster-10394.0--c23412.g1.i1.m-PPATMP010922-RA.m	YN	0.0832236	2.09955	0.0396388	3.67514e-130	1926	482.794	1443.21	419	305.367	113.633
Cluster-5046.0--c24311.g7.i3.m-PPATMP002899-RA.m	YN	0.0448942	1.13263	0.0396371	5.71663e-65	876	212.41	663.59	153	124.121	28.879
Cluster-16184.0--c22550.g1.i2.m-PPATMP002562-RA.m	YN	0.0445362	1.12467	0.0395996	1.23506e-128	1935	552.47	1382.53	352	292.293	59.707
Cluster-17391.0--c25457.g2.i2.m-PPATMP007781-RA.m	YN	0.0515063	1.30175	0.039567	7.44364e-75	984	235.952	748.048	183	145.768	37.2318
Cluster-14039.0--c25187.g1.i1.m-PPATMP001157-RA.m	YN	0.0507384	1.28256	0.0395601	1.50046e-137	1770	455.074	1314.93	344	279.58	64.42
Cluster-17825.0--c23472.g1.i1.m-PPATMP008828-RA.m	YN	0.164635	4.16422	0.0395357	1.16035e-86	1146	257.829	888.171	338	206.88	131.12
Cluster-16613.0--c25597.g1.i1.m-PPATMP002712-RA.m	YN	0.0951767	2.40912	0.0395068	2.14109e-139	2220	577.357	1642.64	506	359.258	146.742
Cluster-9074.0--c19479.g2.i1.m-PPATMP009739-RA.m	YN	0.0612816	1.55184	0.0394897	3.2428e-25	315	67.8577	247.142	59	44.4656	14.5344
Cluster-13473.1--c25805.g3.i1.m-PPATMP001789-RA.m	YN	0.0676366	1.713	0.0394842	9.029e-137	1662	419.645	1242.36	363	282.67	80.33
Cluster-18740.0--c25129.g1.i1.m-PPATMP000257-RA.m	YN	0.0540813	1.37179	0.0394238	8.34466e-156	1998	500.139	1497.86	393	314.876	78.1241
Cluster-14307.0--c21255.g1.i3.m-PPATMP002353-RA.m	YN	0.0609005	1.54785	0.0393452	2.81686e-35	552	131.777	420.223	99	74.4322	24.5678
[truncated: 1,521 more rows]

## Sheet: perni_lutzo
Sequence	Method	Ka	Ks	Ka/Ks	P-Value (Fisher)	Length	S-Sites	N-Sites	Substitutions	S-Substitutions	N-Substitutions
Cluster-20570.0--c27116.g16.i7.m-LLOTMP006103-RA.m	YN	0.076241	0.13218	0.576795	0.00882965	1326	337.095	988.905	112	40.35	71.65
Cluster-8431.0--c20692.g1.i1.m-LLOTMP009669-RA.m	YN	1.11486	2.11034	0.528283	0.00423424	687	146.881	540.119	414	103.554	310.446
Cluster-22338.0--c24218.g4.i2.m-LLOTMP008640-RA.m	YN	1.36117	2.66181	0.511369	0.00251661	930	195.167	734.833	593	142.166	450.834
Cluster-15011.1--c24997.g4.i2.m-LLOTMP002447-RA.m	YN	0.7069	1.55965	0.453242	5.92928e-15	2034	492.372	1541.63	1025	323.123	701.877
Cluster-13473.3--c25805.g1.i1.m-LLOTMP003714-RA.m	YN	0.873799	1.95794	0.446285	2.87844e-06	792	217.347	574.653	447	151.03	295.97
Cluster-13724.0--c2557.g1.i1.m-LLOTMP006194-RA.m	YN	0.827491	1.85877	0.445182	8.39793e-06	690	191.943	498.057	381	131.882	249.118
Cluster-17084.2--c24588.g1.i1.m-LLOTMP001178-RA.m	YN	0.812426	1.94779	0.417101	2.68682e-08	1044	241.176	802.824	564	167.407	396.593
Cluster-19346.4--c24835.g3.i1.m-LLOTMP009275-RA.m	YN	1.32444	3.18752	0.415508	0.000614032	939	228.475	710.525	605	168.912	436.088
Cluster-8637.2--c20464.g1.i3.m-LLOTMP003420-RA.m	YN	0.686363	1.67352	0.410132	0.000833728	564	163.981	400.019	278	98.899	179.101
Cluster-8522.0--c20823.g2.i1.m-LLOTMP008315-RA.m	YN	0.276484	0.67774	0.40795	7.07186e-16	1944	469.703	1474.3	540	200.131	339.869
Cluster-21882.0--c22780.g1.i2.m-LLOTMP004451-RA.m	YN	0.24336	0.604315	0.402703	2.70275e-17	2079	484.269	1594.73	526	195.348	330.652
Cluster-16813.0--c23790.g1.i1.m-LLOTMP009090-RA.m	YN	0.51064	1.2925	0.395079	6.96209e-12	993	257.392	735.608	430	158.591	271.409
Cluster-8448.0--c23030.g1.i1.m-LLOTMP008299-RA.m	YN	0.840103	2.13208	0.39403	1.6332e-07	927	209.93	717.07	510	148.274	361.726
Cluster-14604.0--c27041.g1.i1.m-LLOTMP001234-RA.m	YN	0.234147	0.621143	0.376961	1.5408e-19	2064	520.891	1543.11	521	211.032	309.968
Cluster-20821.0--c20943.g2.i1.m-LLOTMP007209-RA.m	YN	0.345506	0.920295	0.375429	9.65098e-09	720	220.808	499.192	248	110.042	137.958
Cluster-4552.0--c12180.g1.i1.m-LLOTMP000696-RA.m	YN	1.38627	3.74212	0.37045	0.00760216	672	144.228	527.772	438	107.435	330.565
Cluster-9865.0--c5358.g1.i1.m-LLOTMP003529-RA.m	YN	0.495317	1.37114	0.361244	4.44529e-10	696	175.754	520.246	298	110.632	187.368
Cluster-4848.0--c21726.g1.i1.m-LLOTMP007992-RA.m	YN	0.918718	2.55354	0.359782	0.00192038	798	223.224	574.776	448	144.783	303.217
Cluster-8133.0--c24204.g1.i1.m-LLOTMP009980-RA.m	YN	0.400115	1.11423	0.359095	1.80075e-13	1458	354.771	1103.23	528	187.14	340.86
Cluster-18984.0--c19259.g1.i1.m-LLOTMP000340-RA.m	YN	1.40472	3.95773	0.35493	5.50976e-06	1815	429.151	1385.85	1191	320.219	870.781
Cluster-14693.0--c21538.g3.i1.m-LLOTMP006344-RA.m	YN	0.606433	1.71098	0.354436	1.28575e-10	834	204.019	629.981	399	137.384	261.616
Cluster-16263.0--c21366.g1.i1.m-LLOTMP005604-RA.m	YN	1.50156	4.281	0.350749	1.44509e-06	1359	301.268	1057.73	913	236.198	676.802
Cluster-11672.0--c24942.g1.i1.m-LLOTMP004441-RA.m	YN	0.90698	2.62641	0.345331	1.03312e-15	2058	467.527	1590.47	1171	340.077	830.923
Cluster-11949.0--c20252.g1.i1.m-LLOTMP005138-RA.m	YN	0.677496	1.97875	0.342385	8.06888e-12	849	249.27	599.73	439	173.589	265.411
Cluster-9145.4--c22823.g4.i1.m-LLOTMP007371-RA.m	YN	0.585103	1.7153	0.341109	7.8264e-12	888	206.811	681.189	415	139.355	275.645
Cluster-18101.0--c25390.g2.i1.m-LLOTMP003933-RA.m	YN	0.0896164	0.269622	0.332378	9.83599e-12	1404	387.547	1016.45	172	86.3867	85.6133
Cluster-8169.0--c23092.g1.i1.m-LLOTMP000714-RA.m	YN	1.15465	3.51627	0.328372	2.38651e-06	477	108.675	368.325	305	89.7479	215.252
Cluster-22555.0--c25858.g7.i7.m-LLOTMP006219-RA.m	YN	0.266286	0.8149	0.326771	5.17303e-08	459	143.184	315.816	139	68.2977	70.7023
Cluster-22074.4--c22808.g1.i1.m-LLOTMP007774-RA.m	YN	0.152984	0.473207	0.323291	5.80638e-05	387	95.5405	291.459	72	31.7673	40.2327
Cluster-5960.0--c19728.g1.i1.m-LLOTMP002796-RA.m	YN	0.528493	1.6584	0.318677	7.48389e-20	1227	341.154	885.846	563	227.831	335.169
Cluster-2063.0--c22964.g3.i1.m-LLOTMP006861-RA.m	YN	0.416827	1.31488	0.317008	4.60406e-25	2205	508.978	1696.02	833	292.654	540.346
Cluster-17338.1--c14919.g1.i1.m-LLOTMP000769-RA.m	YN	0.302072	0.953078	0.316944	6.18482e-11	651	181.291	469.709	211	94.3419	116.658
Cluster-3919.0--c23356.g1.i1.m-LLOTMP004755-RA.m	YN	0.232014	0.734906	0.315706	2.00386e-12	882	207.095	674.905	228	93.6055	134.394
Cluster-14721.1--c22352.g3.i1.m-LLOTMP003263-RA.m	YN	0.422419	1.36863	0.308644	5.0755e-22	1560	432.318	1127.68	619	255.655	363.345
Cluster-10143.1--c20432.g2.i1.m-LLOTMP005105-RA.m	YN	1.01946	3.31903	0.307154	1.02204e-06	390	83.5444	306.456	239	69.8625	169.137
Cluster-5708.0--c20538.g1.i1.m-LLOTMP005444-RA.m	YN	0.644866	2.10107	0.306923	1.06376e-21	1578	396.308	1181.69	788	279.182	508.818
Cluster-8875.0--c26654.g3.i1.m-LLOTMP005343-RA.m	YN	0.452731	1.50029	0.301761	3.16312e-05	342	89.5161	252.484	138	52.7258	85.2742
Cluster-20211.0--c18913.g2.i1.m-LLOTMP001148-RA.m	YN	0.315677	1.07229	0.294395	5.38328e-06	321	76.9555	244.044	104	41.207	62.793
Cluster-10435.0--c21201.g1.i1.m-LLOTMP005106-RA.m	YN	0.658318	2.25934	0.291376	1.96952e-06	456	90.5672	365.433	223	64.5854	158.415
Cluster-18985.0--c19829.g2.i1.m-LLOTMP008078-RA.m	YN	0.539237	1.85459	0.290759	2.33946e-06	321	79.8572	241.143	147	54.841	92.159
Cluster-14907.0--c24295.g1.i3.m-LLOTMP009780-RA.m	YN	0.408372	1.42932	0.28571	5.11655e-14	762	162.2	599.8	291	103.56	187.44
Cluster-2972.0--c13784.g1.i1.m-LLOTMP007404-RA.m	YN	0.482175	1.6996	0.283699	5.83607e-13	813	224.371	588.629	352	142.779	209.221
Cluster-22203.0--c16440.g1.i1.m-LLOTMP006586-RA.m	YN	0.487215	1.72309	0.282757	1.33501e-12	705	160.059	544.941	303	107.978	195.022
Cluster-10175.0--c25109.g1.i3.m-LLOTMP001079-RA.m	YN	0.864428	3.07969	0.280686	8.16875e-06	288	60.7191	227.281	165	49.2662	115.734
Cluster-16934.1--c21238.g2.i3.m-LLOTMP009596-RA.m	YN	0.284189	1.01589	0.279742	2.44014e-10	549	160.926	388.074	175	83.5654	91.4346
Cluster-17546.0--c27334.g1.i1.m-LLOTMP005129-RA.m	YN	1.1458	4.14525	0.276414	5.85663e-07	1092	251.388	840.612	680	189.8	490.2
Cluster-10670.2--c23539.g1.i3.m-LLOTMP000710-RA.m	YN	0.221424	0.805358	0.274939	9.89274e-15	861	237.161	623.839	228	108.97	119.03
Cluster-5789.1--c16736.g1.i1.m-LLOTMP006807-RA.m	YN	0.141233	0.519692	0.271762	3.31041e-07	402	103.032	298.968	76	37.5756	38.4244
Cluster-10643.0--c22371.g1.i1.m-LLOTMP007396-RA.m	YN	0.472593	1.73958	0.271671	3.39445e-15	747	188.241	558.759	322	127.299	194.701
Cluster-5159.0--c29329.g1.i1.m-LLOTMP003700-RA.m	YN	0.33589	1.24705	0.269348	3.80475e-17	942	249.643	692.357	330	142.817	187.183
Cluster-17111.0--c22456.g2.i1.m-LLOTMP008336-RA.m	YN	0.165186	0.614488	0.268818	3.05264e-10	573	144.281	428.719	122	58.5014	63.4986
Cluster-10776.1--c25333.g2.i4.m-LLOTMP009112-RA.m	YN	0.108937	0.407179	0.26754	1.37977e-11	807	227.507	579.493	127	68.2959	58.7041
Cluster-18501.2--c23363.g1.i1.m-LLOTMP008224-RA.m	YN	0.996106	3.73907	0.266405	5.49042e-12	645	146.265	498.735	398	124.38	273.62
Cluster-20297.1--c26572.g1.i1.m-LLOTMP005107-RA.m	YN	0.410273	1.54155	0.266143	1.89493e-65	3285	824.567	2460.43	1315	539.241	775.759
Cluster-2335.0--c20822.g1.i1.m-LLOTMP006943-RA.m	YN	0.975995	3.68032	0.265193	4.63839e-10	642	135.246	506.754	386	111.681	274.319
Cluster-20253.0--c23285.g2.i2.m-LLOTMP006025-RA.m	YN	0.581919	2.21776	0.262391	3.36471e-25	1587	358.773	1228.23	750	255.095	494.905
Cluster-12103.0--c21558.g1.i1.m-LLOTMP002463-RA.m	YN	0.445819	1.70036	0.262191	3.14372e-25	1275	304.901	970.099	530	204.983	325.017
Cluster-10105.0--c25468.g1.i1.m-LLOTMP009029-RA.m	YN	0.364712	1.39768	0.26094	3.25511e-55	2622	656.631	1965.37	983	416.082	566.918
Cluster-7836.0--c25543.g1.i1.m-LLOTMP007165-RA.m	YN	0.264426	1.02196	0.258745	6.86751e-06	330	85.7134	244.287	96	41.6619	54.3381
Cluster-1366.0--c21269.g1.i1.m-LLOTMP008839-RA.m	YN	0.321382	1.24432	0.25828	1.57929e-09	372	93.2913	278.709	129	56.6526	72.3474
Cluster-20143.0--c25001.g1.i1.m-LLOTMP004181-RA.m	YN	0.535068	2.07263	0.258159	2.70234e-54	2994	768.42	2225.58	1387	539.966	847.034
Cluster-16368.0--c20022.g1.i2.m-LLOTMP007464-RA.m	YN	0.425424	1.66687	0.255223	9.06019e-28	1404	312.218	1091.78	561	208.794	352.206
Cluster-20824.0--c21451.g1.i1.m-LLOTMP003325-RA.m	YN	0.561436	2.22575	0.252246	1.20604e-13	786	170.544	615.456	364	121.331	242.669
Cluster-15206.2--c21754.g3.i1.m-LLOTMP001827-RA.m	YN	0.397367	1.57701	0.251975	9.83263e-11	660	185.737	474.263	253	107.821	145.179
Cluster-12407.0--c22694.g2.i1.m-LLOTMP003367-RA.m	YN	0.412513	1.64511	0.250752	7.76101e-19	867	203.926	663.074	345	135.887	209.113
Cluster-10347.0--c29810.g1.i1.m-LLOTMP005885-RA.m	YN	0.131568	0.525503	0.250366	3.02805e-07	324	114.378	209.622	67	41.7547	25.2453
Cluster-19333.0--c23478.g1.i1.m-LLOTMP008628-RA.m	YN	0.431329	1.72461	0.250103	5.607e-31	1467	355.167	1111.83	603	239.655	363.345
Cluster-9200.0--c13688.g1.i1.m-LLOTMP002919-RA.m	YN	0.914492	3.76756	0.242728	6.8471e-11	645	151.928	493.072	383	123.445	259.555
Cluster-14886.0--c20226.g1.i1.m-LLOTMP000905-RA.m	YN	0.670921	2.76996	0.242214	5.66561e-18	1188	282.261	905.739	607	206.427	400.573
Cluster-9554.0--c26790.g1.i1.m-LLOTMP005320-RA.m	YN	0.518895	2.14672	0.241715	2.32505e-61	3465	768.234	2696.77	1550	543.254	1006.75
Cluster-6769.0--c20797.g2.i1.m-LLOTMP001089-RA.m	YN	0.35213	1.49625	0.235342	6.0054e-30	1182	311.386	870.614	446	201.775	244.225
Cluster-9389.0--c19703.g1.i1.m-LLOTMP004491-RA.m	YN	0.441515	1.8838	0.234374	1.9375e-13	606	132.991	473.009	249	91.6515	157.349
Cluster-7853.0--c21829.g1.i1.m-LLOTMP005292-RA.m	YN	0.375946	1.61534	0.232734	2.51416e-24	993	243.068	749.932	382	161.146	220.854
Cluster-10337.0--c25796.g1.i8.m-LLOTMP005964-RA.m	YN	0.0594517	0.257267	0.23109	8.65231e-10	807	210.906	596.094	78	44.0208	33.9792
Cluster-10058.0--c23823.g1.i1.m-LLOTMP008066-RA.m	YN	0.766742	3.33688	0.229778	2.25891e-16	426	85.5563	340.444	241	79.2951	161.705
Cluster-10653.0--c24642.g1.i1.m-LLOTMP005051-RA.m	YN	0.379104	1.6515	0.229552	6.60189e-36	1614	352.808	1261.19	610	235.345	374.655
Cluster-10377.0--c20702.g1.i1.m-LLOTMP003170-RA.m	YN	0.371778	1.62127	0.229313	1.36519e-12	519	114.365	404.635	194	75.8987	118.101
Cluster-13344.0--c26866.g1.i1.m-LLOTMP002727-RA.m	YN	0.365518	1.59496	0.22917	1.57949e-131	5508	1386.54	4121.46	2107	915.907	1191.09
Cluster-14405.0--c24224.g2.i1.m-LLOTMP002676-RA.m	YN	0.954669	4.19426	0.227613	3.18061e-14	1170	268.364	901.636	698	212.03	485.97
Cluster-15914.0--c19817.g1.i1.m-LLOTMP009998-RA.m	YN	0.45445	2.00064	0.227152	3.17242e-15	618	158.137	459.863	267	110.369	156.631
Cluster-5047.1--c25280.g5.i3.m-LLOTMP001534-RA.m	YN	0.158796	0.702643	0.225999	2.95791e-26	1248	317.782	930.218	273	140.061	132.939
Cluster-13852.0--c21505.g2.i1.m-LLOTMP009280-RA.m	YN	0.473872	2.10601	0.22501	9.65946e-35	1653	385.245	1267.75	716	271.504	444.496
Cluster-12468.0--c21367.g1.i1.m-LLOTMP008676-RA.m	YN	0.362879	1.61548	0.224627	2.56474e-15	765	198.729	566.271	283	120.567	162.433
Cluster-16109.0--c26971.g5.i1.m-LLOTMP007428-RA.m	YN	0.396995	1.76883	0.22444	9.57001e-33	1368	325.008	1042.99	541	220.705	320.295
Cluster-7021.0--c19114.g1.i1.m-LLOTMP000629-RA.m	YN	0.365952	1.63113	0.224355	8.33217e-50	2076	487.288	1588.71	781	323.94	457.06
Cluster-19024.1--c23696.g2.i1.m-LLOTMP003238-RA.m	YN	0.336833	1.50175	0.224294	1.48083e-28	1083	274.073	808.927	397	177.801	219.199
Cluster-7967.0--c19423.g1.i1.m-LLOTMP008413-RA.m	YN	0.619068	2.76032	0.224274	1.17196e-11	618	154.088	463.912	308	112.652	195.348
Cluster-13182.0--c21487.g2.i1.m-LLOTMP002840-RA.m	YN	0.176171	0.7859	0.224164	3.60738e-14	636	166.697	469.303	150	76.3997	73.6003
Cluster-20571.0--c20237.g1.i2.m-LLOTMP006070-RA.m	YN	0.547219	2.45323	0.223061	4.47017e-17	840	207.455	632.545	395	149.684	245.316
Cluster-20694.0--c20028.g4.i2.m-LLOTMP007100-RA.m	YN	0.452642	2.03773	0.22213	1.74424e-06	357	88.6026	268.397	147	55.8847	91.1153
Cluster-20082.0--c20496.g1.i1.m-LLOTMP005984-RA.m	YN	0.299235	1.35622	0.220639	6.09006e-06	300	74.6411	225.359	95	39.5286	55.4714
Cluster-9890.0--c26595.g2.i1.m-LLOTMP008710-RA.m	YN	0.698447	3.18482	0.219305	2.01824e-07	606	143.577	462.423	309	100.246	208.754
Cluster-15969.0--c14766.g1.i1.m-LLOTMP004819-RA.m	YN	0.335623	1.53097	0.219222	1.77795e-17	657	152.902	504.098	236	99.7847	136.215
Cluster-20829.1--c25294.g3.i3.m-LLOTMP002038-RA.m	YN	0.493471	2.25267	0.219061	1.74597e-35	1827	384.364	1442.64	793	273.972	519.028
Cluster-13068.3--c26839.g1.i2.m-LLOTMP006310-RA.m	YN	0.468858	2.14471	0.218611	1.02525e-89	3783	1062.49	2720.51	1699	751.216	947.784
Cluster-13709.0--c23815.g4.i1.m-LLOTMP003049-RA.m	YN	0.162527	0.745007	0.218155	3.04129e-13	618	161.707	456.293	137	70.4958	66.5042
Cluster-898.0--c20522.g1.i1.m-LLOTMP004778-RA.m	YN	0.829219	3.82381	0.216857	1.00395e-09	762	163.762	598.238	423	124.598	298.402
Cluster-15943.0--c26657.g1.i2.m-LLOTMP003735-RA.m	YN	0.891795	4.13652	0.215591	4.87341e-13	981	248.479	732.521	574	192.38	381.62
Cluster-17119.0--c24678.g13.i2.m-LLOTMP009007-RA.m	YN	0.389287	1.80712	0.215418	3.27836e-12	411	105.985	305.015	164	72.3455	91.6545
Cluster-19510.0--c19972.g1.i1.m-LLOTMP000461-RA.m	YN	0.394975	1.83777	0.214921	9.78096e-11	603	130.174	472.826	225	80.7169	144.283
Cluster-15778.0--c26253.g3.i2.m-LLOTMP000013-RA.m	YN	0.46127	2.15413	0.214132	8.81802e-24	1020	241.219	778.781	437	170.679	266.321
Cluster-8219.0--c21296.g1.i1.m-LLOTMP005734-RA.m	YN	0.267687	1.25304	0.21363	2.07712e-30	1302	405.635	896.365	425	223.748	201.252
Cluster-11505.0--c20952.g2.i1.m-LLOTMP004286-RA.m	YN	0.159941	0.749742	0.213328	8.66806e-09	297	82.4295	214.571	69	38.1069	30.8931
Cluster-14559.0--c22533.g1.i1.m-LLOTMP009058-RA.m	YN	0.9375	4.41291	0.212445	1.94857e-18	1584	359.201	1224.8	933	281.017	651.983
Cluster-3079.0--c24636.g4.i1.m-LLOTMP003082-RA.m	YN	0.301641	1.42144	0.212208	2.71295e-36	1386	311.451	1074.55	464	198.484	265.516
Cluster-9411.0--c18109.g1.i1.m-LLOTMP002790-RA.m	YN	0.828918	3.91113	0.211938	4.51922e-19	834	183.983	650.017	481	156.565	324.435
Cluster-15516.0--c18312.g1.i1.m-LLOTMP000974-RA.m	YN	0.235824	1.11398	0.211695	7.59381e-13	564	128.059	435.941	157	68.8698	88.1302
Cluster-9945.0--c20804.g1.i1.m-LLOTMP001526-RA.m	YN	0.636295	3.01195	0.211256	3.25715e-08	693	161.952	531.048	337	109.63	227.37
Cluster-21473.0--c23600.g1.i2.m-LLOTMP008386-RA.m	YN	0.936408	4.45764	0.210068	2.30393e-22	1692	381.272	1310.73	1003	305.457	697.543
Cluster-16362.1--c27046.g2.i1.m-LLOTMP005612-RA.m	YN	0.300309	1.43927	0.208653	6.42419e-33	1143	289.441	853.559	396	185.224	210.776
Cluster-20052.1--c21992.g2.i5.m-LLOTMP009774-RA.m	YN	0.24001	1.15484	0.20783	4.14743e-26	909	279.769	629.231	286	157.134	128.866
Cluster-7095.0--c22418.g1.i1.m-LLOTMP006282-RA.m	YN	0.331925	1.60876	0.206324	2.13207e-21	693	181.484	511.516	256	120.178	135.822
Cluster-21687.0--c26356.g1.i1.m-LLOTMP002603-RA.m	YN	0.302645	1.46723	0.206269	2.01636e-188	7035	1686.7	5348.3	2414	1086.18	1327.82
Cluster-17312.0--c23232.g1.i1.m-LLOTMP004419-RA.m	YN	0.266777	1.29585	0.205871	6.45726e-38	1254	333.634	920.366	411	205.766	205.234
Cluster-15184.0--c24314.g14.i4.m-LLOTMP007505-RA.m	YN	0.0707611	0.343718	0.20587	3.893e-19	1308	327.825	980.175	153	86.8175	66.1825
Cluster-1155.0--c20437.g2.i2.m-LLOTMP003874-RA.m	YN	0.33306	1.61838	0.205798	1.06357e-14	567	138.996	428.004	203	88.0603	114.94
Cluster-20110.2--c22389.g1.i1.m-LLOTMP002263-RA.m	YN	0.39717	1.9309	0.205692	1.58978e-38	1485	366.284	1118.72	598	253.783	344.217
Cluster-11408.0--c21518.g1.i1.m-LLOTMP001935-RA.m	YN	0.362271	1.76201	0.205601	4.03399e-21	747	188.333	558.667	288	127.77	160.23
Cluster-6626.0--c23421.g1.i1.m-LLOTMP001849-RA.m	YN	0.242656	1.18701	0.204427	1.72864e-35	1374	383.294	990.706	419	214.004	204.996
Cluster-10243.0--c17619.g1.i1.m-LLOTMP002302-RA.m	YN	0.364261	1.78777	0.203752	2.20515e-27	1068	229.143	838.857	397	156.01	240.99
Cluster-19945.0--c22900.g2.i4.m-LLOTMP008536-RA.m	YN	0.232439	1.14123	0.203674	8.25268e-28	1068	273.72	794.28	311	152.361	158.639
Cluster-16722.0--c25833.g4.i1.m-LLOTMP006141-RA.m	YN	0.123031	0.604481	0.203532	1.60299e-12	588	137.929	450.071	106	54.9394	51.0606
Cluster-10158.1--c22722.g1.i2.m-LLOTMP002647-RA.m	YN	0.340306	1.67698	0.202928	6.29792e-23	825	193.34	631.66	302	129.506	172.494
Cluster-18367.0--c19096.g1.i1.m-LLOTMP000731-RA.m	YN	0.432192	2.14989	0.20103	2.78548e-14	840	208.106	631.894	338	130.92	207.08
Cluster-3017.0--c19886.g1.i1.m-LLOTMP003583-RA.m	YN	0.369516	1.83878	0.200957	4.03483e-26	939	230.357	708.643	364	157.885	206.115
Cluster-5889.0--c22496.g3.i2.m-LLOTMP001409-RA.m	YN	0.307684	1.53277	0.200737	3.24933e-30	1503	415.983	1087.02	510	236.363	273.637
Cluster-13240.2--c22053.g1.i3.m-LLOTMP008552-RA.m	YN	0.798379	3.99109	0.20004	7.72894e-13	813	204.682	608.318	456	157.924	298.076
Cluster-1801.0--c19175.g1.i1.m-LLOTMP003455-RA.m	YN	0.775529	3.87838	0.199962	8.57567e-14	828	176.122	651.878	452	138.779	313.221
Cluster-10247.0--c24133.g2.i1.m-LLOTMP003980-RA.m	YN	0.329687	1.65112	0.199675	5.38317e-36	1302	302.205	999.795	468	201.577	266.423
Cluster-8803.0--c11271.g1.i1.m-LLOTMP001523-RA.m	YN	0.353304	1.76957	0.199655	3.69415e-21	714	178.6	535.4	272	121.295	150.705
Cluster-5093.2--c25721.g1.i1.m-LLOTMP008293-RA.m	YN	0.340889	1.70774	0.199614	1.56267e-42	1521	369.893	1151.11	563	248.958	314.042
Cluster-12931.0--c21937.g1.i1.m-LLOTMP006770-RA.m	YN	0.458269	2.30469	0.198842	4.97591e-83	3579	850.172	2728.83	1540	608.116	931.884
Cluster-22134.0--c1683.g1.i1.m-LLOTMP002106-RA.m	YN	0.391442	1.9958	0.196132	8.75282e-19	675	160.099	514.901	268	111.684	156.316
Cluster-21585.0--c24439.g1.i1.m-LLOTMP005279-RA.m	YN	0.541089	2.76187	0.195914	1.17022e-12	594	135.021	458.979	275	98.7176	176.282
Cluster-17351.0--c22665.g1.i2.m-LLOTMP008011-RA.m	YN	0.194223	0.996105	0.194982	4.90945e-23	834	208.777	625.223	217	110.054	106.946
Cluster-6195.0--c509.g1.i1.m-LLOTMP001855-RA.m	YN	0.381492	1.95813	0.194824	2.07481e-13	459	106.92	352.08	179	74.2984	104.702
Cluster-18273.1--c25338.g9.i4.m-LLOTMP009316-RA.m	YN	0.115239	0.592838	0.194385	3.91307e-12	522	141.301	380.699	95	54.3522	40.6478
Cluster-14100.1--c20390.g2.i1.m-LLOTMP007340-RA.m	YN	0.053748	0.277534	0.193663	4.8971e-08	480	142.34	337.66	49	31.5081	17.4919
Cluster-17533.0--c20694.g1.i1.m-LLOTMP000985-RA.m	YN	0.744195	3.8459	0.193503	6.06042e-19	774	168.658	605.342	425	141.005	283.995
Cluster-6314.0--c15743.g1.i1.m-LLOTMP002083-RA.m	YN	0.219986	1.13749	0.193397	1.38555e-26	936	276.968	659.032	277	151.669	125.331
Cluster-9984.0--c24993.g3.i1.m-LLOTMP005836-RA.m	YN	0.14658	0.759013	0.193119	3.01476e-16	669	145.137	523.863	136	66.3093	69.6907
Cluster-16979.0--c21271.g2.i1.m-LLOTMP005370-RA.m	YN	0.285194	1.4894	0.191482	4.22227e-54	1752	448.157	1303.84	599	289.982	309.018
Cluster-16239.7--c25018.g5.i1.m-LLOTMP008406-RA.m	YN	0.172277	0.904248	0.19052	5.95536e-19	594	170.273	423.727	152	87.2042	64.7958
Cluster-8003.0--c26089.g7.i1.m-LLOTMP006205-RA.m	YN	0.288687	1.5181	0.190163	6.11881e-43	1374	348.44	1025.56	472	226.806	245.194
Cluster-11296.0--c23064.g3.i1.m-LLOTMP002566-RA.m	YN	0.266342	1.40237	0.189923	6.26777e-31	987	238.994	748.006	319	151.615	167.385
Cluster-1893.2--c19909.g2.i1.m-LLOTMP009505-RA.m	YN	0.289306	1.53431	0.188558	1.55845e-97	3210	796.905	2413.1	1099	520.409	578.591
Cluster-21774.0--c25330.g8.i2.m-LLOTMP007088-RA.m	YN	0.174141	0.924329	0.188397	4.19649e-39	1527	363.375	1163.63	365	184.357	180.643
Cluster-8100.0--c22819.g1.i1.m-LLOTMP004157-RA.m	YN	0.25544	1.36093	0.187695	2.40691e-45	1386	365.822	1020.18	450	229.67	220.33
Cluster-18296.0--c24023.g1.i1.m-LLOTMP000409-RA.m	YN	0.319982	1.71303	0.186793	1.83331e-146	4941	1219.85	3721.15	1788	821.687	966.313
Cluster-11928.0--c26504.g5.i1.m-LLOTMP000503-RA.m	YN	0.288688	1.5475	0.186552	6.75141e-37	1185	281.503	903.497	400	184.308	215.692
Cluster-10134.0--c23291.g1.i1.m-LLOTMP009552-RA.m	YN	0.320328	1.71742	0.186517	3.60943e-59	1929	490.755	1438.24	705	330.79	374.21
Cluster-21273.0--c21098.g1.i1.m-LLOTMP009906-RA.m	YN	0.843452	4.53111	0.186147	1.425e-24	1962	420.516	1541.48	1104	326.653	777.347
Cluster-6622.0--c17616.g1.i1.m-LLOTMP008878-RA.m	YN	0.358743	1.92898	0.185975	7.47825e-11	453	109.902	343.098	167	69.2247	97.7753
Cluster-21488.1--c25785.g2.i5.m-LLOTMP006304-RA.m	YN	0.4086	2.20322	0.185456	2.45303e-40	1449	362.39	1086.61	598	257.39	340.61
Cluster-10554.0--c22803.g1.i1.m-LLOTMP009048-RA.m	YN	0.373769	2.01721	0.18529	1.50488e-20	741	161.074	579.926	283	112.602	170.398
Cluster-12885.0--c23441.g2.i3.m-LLOTMP007311-RA.m	YN	0.0992992	0.536109	0.185222	2.24767e-09	354	103.523	250.477	62	38.7047	23.2953
Cluster-4842.0--c14708.g1.i3.m-LLOTMP001259-RA.m	YN	0.125442	0.678022	0.185011	3.80238e-10	327	117.704	209.296	74	49.9963	24.0037
Cluster-17662.1--c23565.g4.i4.m-LLOTMP000298-RA.m	YN	0.241488	1.3189	0.183098	1.09128e-13	450	89.7018	360.298	130	55.6849	74.3151
Cluster-2297.0--c25153.g1.i1.m-LLOTMP010024-RA.m	YN	0.310989	1.70595	0.182297	1.23529e-82	2892	643.413	2248.59	1005	432.934	572.066
Cluster-22124.0--c27218.g1.i2.m-LLOTMP008966-RA.m	YN	0.271609	1.49282	0.181944	1.0576e-164	5211	1314.09	3896.91	1738	850.9	887.1
Cluster-1283.0--c24165.g1.i1.m-LLOTMP002743-RA.m	YN	0.210893	1.17285	0.179813	1.62411e-16	600	145.726	454.274	163	79.5675	83.4325
Cluster-12297.0--c22498.g1.i2.m-LLOTMP005502-RA.m	YN	0.0983261	0.548918	0.179127	2.96818e-12	492	131.499	360.501	82	48.8003	33.1997
Cluster-14297.0--c26192.g2.i1.m-LLOTMP002356-RA.m	YN	0.229946	1.28472	0.178986	5.53534e-16	522	146.821	375.179	158	83.8935	74.1065
Cluster-11036.0--c25581.g2.i1.m-LLOTMP008787-RA.m	YN	0.187833	1.0518	0.178583	2.64135e-20	633	160.958	472.042	167	88.6257	78.3743
Cluster-3468.0--c20991.g1.i1.m-LLOTMP003357-RA.m	YN	0.239451	1.35678	0.176484	3.56102e-28	858	195.327	662.673	258	122.498	135.502
Cluster-16647.1--c22255.g2.i1.m-LLOTMP008264-RA.m	YN	0.5674	3.21649	0.176403	2.84543e-41	2043	492.644	1550.36	980	364.412	615.588
Cluster-19253.0--c19738.g1.i1.m-LLOTMP003572-RA.m	YN	0.167651	0.95144	0.176207	4.21353e-10	306	78.2066	227.793	75	40.8149	34.1851
Cluster-13843.0--c23358.g5.i4.m-LLOTMP010075-RA.m	YN	0.823812	4.69055	0.175633	2.52599e-40	2403	520.12	1882.88	1359	422.169	936.831
Cluster-6483.0--c20076.g2.i1.m-LLOTMP007685-RA.m	YN	0.299429	1.71402	0.174694	1.38854e-59	1917	442.034	1474.97	661	297.797	363.203
Cluster-8684.2--c25204.g4.i6.m-LLOTMP001948-RA.m	YN	0.164755	0.94608	0.174144	1.6916e-37	1296	334.828	961.172	312	170.131	141.869
Cluster-20184.0--c19062.g1.i1.m-LLOTMP008223-RA.m	YN	0.190205	1.09362	0.173923	5.44718e-23	915	210.435	704.565	227	109.091	117.909
Cluster-22442.1--c21818.g8.i1.m-LLOTMP000031-RA.m	YN	0.640901	3.68586	0.173881	1.82469e-24	648	136.248	511.752	340	121.592	218.408
Cluster-13198.0--c20941.g1.i2.m-LLOTMP006510-RA.m	YN	0.340232	1.97055	0.172658	5.25423e-44	1395	341.424	1053.58	525	237.563	287.437
Cluster-11817.0--c20769.g1.i1.m-LLOTMP001690-RA.m	YN	0.21081	1.22284	0.172394	1.01345e-26	789	186.624	602.376	223	112.556	110.444
Cluster-10789.0--c21227.g1.i1.m-LLOTMP002866-RA.m	YN	0.308394	1.79119	0.172172	4.01654e-31	969	224.899	744.101	341	153.192	187.808
Cluster-1365.0--c26936.g4.i1.m-LLOTMP001456-RA.m	YN	0.646669	3.76562	0.17173	1.28626e-14	675	151.536	523.464	344	118.12	225.88
Cluster-20667.0--c21230.g1.i1.m-LLOTMP002136-RA.m	YN	0.217143	1.26713	0.171365	2.02989e-26	744	180.339	563.661	216	110.285	105.715
Cluster-13934.0--c25259.g1.i2.m-LLOTMP005261-RA.m	YN	0.252743	1.47658	0.171168	2.23267e-140	4521	996.623	3524.38	1397	643.1	753.9
Cluster-10742.0--c26886.g2.i3.m-LLOTMP007382-RA.m	YN	0.282081	1.65602	0.170337	2.47476e-206	6156	1565.84	4590.16	2122	1045.3	1076.7
Cluster-18588.1--c22787.g1.i1.m-LLOTMP004529-RA.m	YN	0.469912	2.76874	0.169721	1.59388e-22	900	205.24	694.76	392	150.092	241.908
Cluster-21973.0--c25609.g1.i1.m-LLOTMP005845-RA.m	YN	0.239052	1.41661	0.16875	9.19905e-222	6456	1636.92	4819.08	2024	1042	982.002
Cluster-13442.0--c20984.g1.i1.m-LLOTMP003091-RA.m	YN	0.235058	1.39298	0.168745	6.02063e-35	1026	237.4	788.6	309	150.258	158.742
Cluster-21058.0--c20651.g1.i1.m-LLOTMP000256-RA.m	YN	0.167502	0.993938	0.168524	5.62518e-12	429	106.636	322.364	101	52.6651	48.3349
Cluster-13475.0--c20476.g1.i1.m-LLOTMP003447-RA.m	YN	0.439864	2.61116	0.168455	2.76343e-14	492	120.593	371.407	211	87.6625	123.337
Cluster-12027.0--c17895.g1.i1.m-LLOTMP008649-RA.m	YN	0.699628	4.15461	0.168398	7.46014e-32	1209	254.545	954.455	647	215.744	431.256
Cluster-12870.0--c20474.g1.i3.m-LLOTMP007615-RA.m	YN	0.057478	0.341696	0.168214	1.81877e-12	705	168.819	536.181	73	43.364	29.636
Cluster-10263.0--c23426.g3.i4.m-LLOTMP002905-RA.m	YN	0.125637	0.747399	0.168099	1.7874e-40	1575	413.199	1161.8	314	180.128	133.872
Cluster-12435.0--c21728.g2.i1.m-LLOTMP009494-RA.m	YN	0.352926	2.10205	0.167896	2.43647e-47	1551	364.3	1186.7	590	256.656	333.344
Cluster-12084.0--c26915.g1.i1.m-LLOTMP001112-RA.m	YN	0.34107	2.03196	0.167852	4.94098e-155	4956	1226.91	3729.09	1878	858.909	1019.09
Cluster-17597.1--c22689.g3.i2.m-LLOTMP004742-RA.m	YN	0.264578	1.5794	0.167518	8.64354e-92	2796	652.641	2143.36	907	429.891	477.109
Cluster-21685.0--c24221.g1.i3.m-LLOTMP007347-RA.m	YN	0.143716	0.858296	0.167443	1.96444e-38	1314	360.282	953.718	298	173.342	124.658
Cluster-12940.3--c24228.g2.i8.m-LLOTMP009707-RA.m	YN	0.55272	3.30913	0.167029	7.45325e-15	387	82.4489	304.551	190	70.9886	119.011
Cluster-12754.0--c18197.g1.i1.m-LLOTMP003017-RA.m	YN	0.344277	2.06242	0.166929	9.83506e-23	690	169.427	520.573	262	118.946	143.054
Cluster-22415.2--c22381.g6.i1.m-LLOTMP006267-RA.m	YN	0.342203	2.05105	0.166843	5.91207e-12	528	125.941	402.059	187	77.3249	109.675
Cluster-6273.0--c19325.g1.i1.m-LLOTMP006151-RA.m	YN	0.318022	1.90663	0.166798	8.22248e-14	387	92.1622	294.838	140	63.6821	76.3179
Cluster-11560.0--c25293.g3.i1.m-LLOTMP002912-RA.m	YN	0.109853	0.658619	0.166793	4.54363e-69	2490	692.576	1797.42	479	295.387	183.613
Cluster-13367.0--c20910.g2.i1.m-LLOTMP007795-RA.m	YN	0.270323	1.62499	0.166353	5.16657e-28	807	191.122	615.878	266	126.92	139.08
Cluster-19717.1--c24638.g3.i4.m-LLOTMP005570-RA.m	YN	0.33994	2.04876	0.165924	1.88225e-47	1422	369.117	1052.88	546	258.813	287.187
Cluster-3384.1--c25165.g1.i2.m-LLOTMP005816-RA.m	YN	0.346404	2.08926	0.165802	2.62179e-42	1743	538.509	1204.49	667	334.547	332.453
Cluster-14341.0--c29937.g1.i1.m-LLOTMP007190-RA.m	YN	0.203846	1.22961	0.16578	1.72044e-08	315	85.3546	229.645	83	42.1283	40.8717
Cluster-1107.0--c24668.g3.i1.m-LLOTMP007159-RA.m	YN	0.345363	2.089	0.165324	2.96734e-29	945	212.05	732.95	352	149.223	202.777
Cluster-7228.0--c2646.g1.i1.m-LLOTMP003349-RA.m	YN	0.540177	3.27512	0.164933	1.26974e-08	360	79.6404	280.36	166	58.9722	107.028
Cluster-12659.0--c20218.g1.i1.m-LLOTMP006207-RA.m	YN	0.249178	1.51826	0.164121	1.81159e-19	483	132.227	350.773	160	86.0717	73.9283
Cluster-1492.0--c23655.g1.i1.m-LLOTMP000028-RA.m	YN	0.646391	3.94186	0.163981	6.00309e-23	1332	311.23	1020.77	673	232.205	440.795
Cluster-19778.2--c24003.g3.i1.m-LLOTMP000664-RA.m	YN	0.274172	1.67442	0.163742	1.72131e-48	1359	337.646	1021.35	460	226.074	233.926
Cluster-10919.0--c20935.g1.i1.m-LLOTMP005925-RA.m	YN	0.0758794	0.463672	0.163649	3.01899e-17	684	199.587	484.413	101	66.1639	34.8361
Cluster-9430.0--c26509.g1.i1.m-LLOTMP006969-RA.m	YN	0.218399	1.33812	0.163214	3.36355e-31	867	211.303	655.697	256	131.863	124.137
Cluster-9770.0--c25613.g1.i2.m-LLOTMP006204-RA.m	YN	0.69966	4.29278	0.162985	3.91845e-28	1326	306.035	1019.96	708	245.198	462.802
Cluster-11363.1--c24159.g4.i3.m-LLOTMP007835-RA.m	YN	0.248219	1.52825	0.162421	2.09723e-47	1230	343.292	886.708	411	223.912	187.088
Cluster-20858.0--c22489.g1.i2.m-LLOTMP007653-RA.m	YN	0.204819	1.26388	0.162056	1.32125e-43	1320	383.867	936.133	386	218.61	167.39
Cluster-13739.0--c20889.g4.i2.m-LLOTMP001527-RA.m	YN	0.0974759	0.603161	0.161608	1.07923e-55	2016	595.273	1420.73	368	238.321	129.679
Cluster-1524.0--c13642.g1.i2.m-LLOTMP008998-RA.m	YN	0.657106	4.06861	0.161506	1.47631e-23	1170	226.97	943.03	589	180.019	408.981
Cluster-9422.0--c21184.g1.i1.m-LLOTMP004962-RA.m	YN	0.298312	1.8501	0.161241	6.67772e-141	4140	1030.52	3109.48	1471	707.306	763.694
Cluster-3522.0--c20711.g1.i1.m-LLOTMP006740-RA.m	YN	0.35194	2.18849	0.160815	4.28218e-39	1209	295.986	913.014	466	209.993	256.007
Cluster-3858.0--c18863.g1.i2.m-LLOTMP001115-RA.m	YN	0.322202	2.0043	0.160755	1.54216e-43	1290	314.913	975.087	474	219.867	254.133
Cluster-13354.1--c21331.g2.i1.m-LLOTMP003662-RA.m	YN	0.255662	1.59224	0.160568	9.96798e-28	738	187.704	550.296	243	123.93	119.07
Cluster-6927.0--c24675.g1.i1.m-LLOTMP000682-RA.m	YN	0.149068	0.928392	0.160566	5.43882e-28	873	240.979	632.021	206	120.695	85.3046
Cluster-10309.0--c23114.g2.i1.m-LLOTMP006650-RA.m	YN	0.425873	2.66451	0.159832	2.99497e-32	2019	542.875	1476.13	813	334.557	478.443
Cluster-6340.0--c21159.g1.i1.m-LLOTMP001253-RA.m	YN	0.245506	1.5366	0.159772	3.75878e-30	840	190.05	649.95	260	124.166	135.834
Cluster-4679.0--c22221.g2.i1.m-LLOTMP002702-RA.m	YN	0.210433	1.32036	0.159376	5.9651e-45	1173	304.715	868.285	348	189.237	158.763
Cluster-14725.0--c23785.g1.i2.m-LLOTMP006854-RA.m	YN	0.213086	1.34049	0.158961	2.20605e-47	1254	321.432	932.568	373	200.716	172.284
Cluster-16451.1--c23238.g4.i1.m-LLOTMP009004-RA.m	YN	0.0881101	0.554443	0.158916	2.13686e-16	570	178.647	391.353	99	66.5171	32.4829
Cluster-15115.0--c20971.g4.i1.m-LLOTMP008057-RA.m	YN	0.253368	1.60284	0.158074	5.08056e-55	1479	377.806	1101.19	486	249.92	236.08
Cluster-8437.2--c26094.g4.i1.m-LLOTMP005731-RA.m	YN	0.096106	0.609146	0.157772	1.03892e-44	1749	440.914	1308.09	292	174.055	117.945
Cluster-4497.0--c22342.g1.i1.m-LLOTMP002823-RA.m	YN	0.184571	1.17163	0.157533	7.73755e-21	708	173.489	534.511	180	92.6783	87.3217
Cluster-16028.0--c22584.g1.i1.m-LLOTMP007207-RA.m	YN	0.417991	2.65358	0.15752	6.6543e-11	372	78.4984	293.502	151	57.1624	93.8376
Cluster-11253.0--c23685.g3.i1.m-LLOTMP009618-RA.m	YN	0.22371	1.42244	0.157272	9.331e-50	1323	333.728	989.272	404	212.732	191.268
Cluster-12031.2--c27226.g1.i1.m-LLOTMP006840-RA.m	YN	0.268511	1.71075	0.156955	1.27216e-155	5964	1563.49	4400.51	1924	935.402	988.598
Cluster-1091.0--c22152.g1.i1.m-LLOTMP002000-RA.m	YN	0.114614	0.731227	0.156742	1.06636e-19	594	155.615	438.385	118	71.4494	46.5506
Cluster-3441.0--c21736.g2.i1.m-LLOTMP005331-RA.m	YN	0.495038	3.15884	0.156715	3.75928e-09	369	67.477	301.523	159	50.6922	108.308
Cluster-9928.2--c26510.g3.i1.m-LLOTMP001778-RA.m	YN	0.13038	0.832329	0.156645	5.61386e-94	3102	842.833	2259.17	671	401.344	269.656
Cluster-5168.0--c20231.g2.i1.m-LLOTMP006805-RA.m	YN	0.109068	0.696611	0.156569	4.4825e-15	486	116.723	369.277	89	51.5568	37.4432
Cluster-9321.1--c23768.g4.i5.m-LLOTMP006591-RA.m	YN	0.334597	2.14304	0.156132	3.49118e-54	2331	576.908	1754.09	838	364.925	473.075
Cluster-5099.1--c22969.g1.i2.m-LLOTMP008168-RA.m	YN	0.3127	2.00516	0.155947	1.96236e-54	1665	373.367	1291.63	590	260.702	329.298
Cluster-17494.0--c27043.g5.i1.m-LLOTMP003430-RA.m	YN	0.637412	4.09913	0.155499	5.15308e-21	1131	236.395	894.605	561	180.429	380.571
Cluster-21164.1--c24727.g4.i4.m-LLOTMP003124-RA.m	YN	0.223573	1.43837	0.155435	8.0511e-21	534	125.543	408.457	159	80.3233	78.6767
Cluster-12334.0--c24267.g3.i1.m-LLOTMP002549-RA.m	YN	0.270325	1.74157	0.155219	1.05993e-18	480	114.32	365.68	160	77.3319	82.6681
Cluster-18253.0--c26937.g1.i1.m-LLOTMP002202-RA.m	YN	0.29836	1.92963	0.154621	1.2518e-75	2211	523.686	1687.31	777	362.79	414.21
Cluster-11372.2--c24524.g3.i5.m-LLOTMP008269-RA.m	YN	0.103647	0.672056	0.154223	2.41401e-29	1053	233.248	819.752	181	101.709	79.2912
Cluster-11054.0--c23135.g1.i1.m-LLOTMP002913-RA.m	YN	0.422296	2.74713	0.153723	4.25351e-50	1749	421.242	1327.76	734	307.825	426.175
Cluster-13089.0--c23738.g4.i1.m-LLOTMP001868-RA.m	YN	0.129754	0.844408	0.153663	5.39287e-40	1347	349.97	997.03	283	164.666	118.334
Cluster-22771.0--c23176.g6.i1.m-LLOTMP004294-RA.m	YN	0.190205	1.23919	0.153492	1.57113e-14	357	89.0628	267.937	99	53.9976	45.0024
Cluster-774.0--c20270.g1.i1.m-LLOTMP007508-RA.m	YN	0.343054	2.23534	0.153468	2.48329e-13	585	156.369	428.631	212	94.7384	117.262
Cluster-14538.0--c20119.g1.i1.m-LLOTMP007167-RA.m	YN	0.118134	0.770419	0.153337	5.71205e-24	768	208.472	559.528	156	94.9394	61.0606
Cluster-13602.0--c21759.g2.i1.m-LLOTMP003578-RA.m	YN	0.149123	0.972785	0.153295	9.57083e-15	390	98.6495	291.351	92	52.6447	39.3553
Cluster-18125.0--c24610.g3.i2.m-LLOTMP004915-RA.m	YN	0.586291	3.82657	0.153216	1.17448e-17	717	164.366	552.634	350	127.143	222.857
Cluster-10880.0--c22212.g3.i1.m-LLOTMP000624-RA.m	YN	0.738003	4.81997	0.153114	5.40617e-37	2571	618.085	1952.92	1380	466.278	913.722
Cluster-20922.0--c25939.g2.i3.m-LLOTMP002283-RA.m	YN	0.130914	0.855476	0.153031	5.63514e-31	963	256.996	706.004	209	124.344	84.6565
Cluster-5123.0--c19586.g1.i1.m-LLOTMP008359-RA.m	YN	0.396721	2.59252	0.153026	2.23312e-23	789	174.625	614.375	315	126.839	188.161
Cluster-10110.0--c17597.g1.i1.m-LLOTMP001074-RA.m	YN	0.230193	1.5063	0.15282	9.26925e-129	3462	857.293	2604.71	1072	556.681	515.319
Cluster-13770.0--c23179.g4.i1.m-LLOTMP002865-RA.m	YN	0.219007	1.4341	0.152713	1.48701e-23	582	146.405	435.595	176	93.5787	82.4213
Cluster-17888.0--c22596.g6.i1.m-LLOTMP007432-RA.m	YN	0.176717	1.15764	0.152653	3.9152e-49	1497	364.105	1132.89	383	204.673	178.327
Cluster-14417.0--c24968.g2.i9.m-LLOTMP009806-RA.m	YN	0.132766	0.869877	0.152627	3.72664e-47	1524	396.874	1127.13	330	192.861	137.139
Cluster-3811.0--c21566.g1.i1.m-LLOTMP009810-RA.m	YN	0.610286	4.00377	0.152428	8.64704e-19	855	208.171	646.829	428	158.406	269.594
Cluster-9568.0--c17885.g1.i1.m-LLOTMP000282-RA.m	YN	0.624381	4.09714	0.152394	5.87002e-23	1023	235.769	787.231	515	183.944	331.056
Cluster-13065.0--c20108.g1.i1.m-LLOTMP004483-RA.m	YN	0.426818	2.80247	0.1523	1.51352e-15	723	205.629	517.371	302	133.891	168.109
Cluster-13267.1--c23453.g1.i6.m-LLOTMP004726-RA.m	YN	0.130759	0.858762	0.152265	9.2087e-42	1332	351.837	980.163	287	169.429	117.571
Cluster-16103.1--c27091.g3.i1.m-LLOTMP007126-RA.m	YN	0.191714	1.26023	0.152125	9.9509e-16	402	91.5117	310.488	108	55.8462	52.1538
Cluster-16254.0--c19676.g1.i1.m-LLOTMP000162-RA.m	YN	0.469153	3.08609	0.152022	1.57301e-20	813	175.105	637.895	350	129.184	220.816
Cluster-7558.0--c8908.g1.i2.m-LLOTMP005116-RA.m	YN	0.228539	1.50922	0.151428	5.50073e-09	294	78.6619	215.338	86	43.6037	42.3963
Cluster-6736.1--c19943.g1.i2.m-LLOTMP004066-RA.m	YN	0.334872	2.21779	0.150993	2.88929e-29	849	199.956	649.044	317	142.173	174.827
Cluster-19039.0--c26588.g1.i1.m-LLOTMP003699-RA.m	YN	0.39287	2.60574	0.150771	1.2187e-28	966	215.673	750.327	386	156.743	229.257
Cluster-10190.0--c18954.g2.i1.m-LLOTMP008756-RA.m	YN	0.32627	2.16464	0.150727	1.17086e-31	918	217.419	700.581	339	153.967	185.033
Cluster-8137.0--c23796.g1.i4.m-LLOTMP008389-RA.m	YN	0.113172	0.750842	0.150727	9.91901e-39	1221	334.129	886.871	244	151.071	92.9288
Cluster-9148.0--c25420.g2.i1.m-LLOTMP003790-RA.m	YN	0.242399	1.6082	0.150727	4.37259e-64	1722	416.691	1305.31	546	275.906	270.094
Cluster-22601.0--c24067.g2.i2.m-LLOTMP008381-RA.m	YN	0.25417	1.68711	0.150654	1.68522e-72	2022	462.37	1559.63	646	310.208	335.792
Cluster-20602.0--c25833.g1.i1.m-LLOTMP007332-RA.m	YN	0.581179	3.86949	0.150195	1.16573e-26	855	174.046	680.954	421	146.353	274.647
Cluster-18163.1--c26234.g1.i1.m-LLOTMP007251-RA.m	YN	0.293804	1.95675	0.150149	2.57359e-48	1371	317.006	1053.99	476	220.254	255.746
Cluster-6641.5--c23926.g2.i1.m-LLOTMP008783-RA.m	YN	0.138882	0.926301	0.149931	1.50358e-143	4362	1156.96	3205.04	996	590.355	405.645
Cluster-15744.0--c24816.g4.i3.m-LLOTMP002648-RA.m	YN	0.251729	1.67981	0.149855	1.40033e-120	3195	798.65	2396.35	1047	535.204	511.796
Cluster-13398.0--c22032.g1.i1.m-LLOTMP007147-RA.m	YN	0.24732	1.65295	0.149624	3.50389e-44	1104	287.24	816.76	363	191.653	171.347
Cluster-21059.0--c5575.g1.i1.m-LLOTMP006496-RA.m	YN	0.568775	3.80638	0.149427	1.0532e-21	684	160.001	523.999	340	131.108	208.892
Cluster-12259.0--c19686.g1.i1.m-LLOTMP000473-RA.m	YN	0.250081	1.67454	0.149343	1.15534e-18	618	161	457	192	95.21	96.79
Cluster-11439.0--c20642.g1.i1.m-LLOTMP002948-RA.m	YN	0.490763	3.29128	0.14911	5.95111e-13	321	80.5098	240.49	152	65.4778	86.5222
Cluster-14174.0--c24239.g6.i2.m-LLOTMP000014-RA.m	YN	0.642572	4.31227	0.14901	1.86157e-40	1500	314.094	1185.91	771	262.771	508.229
Cluster-9794.0--c24520.g1.i1.m-LLOTMP000840-RA.m	YN	0.671347	4.51082	0.148831	4.00882e-41	1803	409.289	1393.71	948	330.95	617.05
Cluster-3985.0--c22128.g1.i1.m-LLOTMP001933-RA.m	YN	0.266524	1.79091	0.14882	3.28769e-38	963	251.778	711.222	331	171.494	159.506
Cluster-16099.0--c24863.g8.i5.m-LLOTMP001312-RA.m	YN	0.562738	3.78351	0.148735	6.87608e-22	828	155.194	672.806	390	125.766	264.234
Cluster-15244.3--c24274.g2.i5.m-LLOTMP004356-RA.m	YN	0.345366	2.32696	0.148419	6.84785e-37	1086	260.793	825.207	414	186.807	227.193
Cluster-19103.1--c23903.g1.i3.m-LLOTMP008934-RA.m	YN	0.228058	1.54129	0.147966	8.16166e-102	2724	644.817	2079.18	829	421.668	407.332
Cluster-12625.0--c21593.g1.i1.m-LLOTMP001344-RA.m	YN	0.12744	0.862731	0.147717	1.61966e-17	525	137.382	387.618	111	65.5764	45.4236
Cluster-17596.0--c25646.g1.i1.m-LLOTMP002358-RA.m	YN	0.228175	1.54501	0.147685	1.39696e-101	2475	683.126	1791.87	799	447.045	351.955
Cluster-5165.0--c22037.g1.i3.m-LLOTMP001255-RA.m	YN	0.150087	1.01651	0.147648	7.48224e-34	1002	259.406	742.594	236	135.034	100.966
Cluster-20723.0--c25247.g4.i1.m-LLOTMP008740-RA.m	YN	0.227947	1.54957	0.147104	1.6181e-79	1917	531.392	1385.61	620	348.056	271.944
Cluster-20868.0--c21642.g1.i2.m-LLOTMP007370-RA.m	YN	0.193582	1.31662	0.14703	5.51397e-29	702	183.13	518.87	202	113.611	88.3891
Cluster-10540.0--c21101.g1.i1.m-LLOTMP003322-RA.m	YN	0.103609	0.704791	0.147007	1.83767e-13	435	112.439	322.561	79	47.816	31.184
Cluster-22545.4--c22076.g4.i3.m-LLOTMP007552-RA.m	YN	0.572589	3.89819	0.146886	2.88023e-20	831	180.834	650.166	400	140.825	259.175
Cluster-6064.2--c24654.g2.i1.m-LLOTMP009504-RA.m	YN	0.249025	1.70121	0.146381	7.59459e-57	1476	355.577	1120.42	476	239.084	236.916
Cluster-17046.1--c20648.g1.i2.m-LLOTMP006126-RA.m	YN	0.34004	2.32901	0.146002	4.33013e-29	840	200.638	639.362	318	143.735	174.265
Cluster-13131.0--c25208.g1.i1.m-LLOTMP005971-RA.m	YN	0.218719	1.4981	0.145998	1.75531e-65	1605	418.643	1186.36	496	271.381	224.619
Cluster-14904.1--c26124.g2.i1.m-LLOTMP000446-RA.m	YN	0.313355	2.14634	0.145995	2.7918e-79	2190	552.453	1637.55	809	390.653	418.347
Cluster-6809.0--c23515.g1.i1.m-LLOTMP009271-RA.m	YN	0.271208	1.86049	0.145772	4.84865e-43	1173	268.884	904.116	390	184.786	205.214
Cluster-18391.0--c22446.g2.i1.m-LLOTMP004186-RA.m	YN	0.214981	1.47561	0.145689	3.62805e-42	1116	248.771	867.229	322	160.493	161.507
Cluster-14790.2--c23811.g4.i1.m-LLOTMP004812-RA.m	YN	0.204405	1.40414	0.145573	1.40427e-37	1080	256.793	823.207	303	155.896	147.104
Cluster-11077.0--c19853.g2.i1.m-LLOTMP006105-RA.m	YN	0.214601	1.47514	0.145478	1.47405e-51	1431	381.998	1049	429	233.25	195.75
Cluster-10318.0--c24500.g2.i1.m-LLOTMP008063-RA.m	YN	0.319973	2.20249	0.145278	1.12476e-79	2316	545.675	1770.32	847	387.548	459.452
Cluster-9956.0--c22120.g1.i1.m-LLOTMP003554-RA.m	YN	0.629961	4.33689	0.145256	1.17985e-38	1422	324.575	1097.42	733	266.693	466.307
Cluster-5662.0--c21766.g1.i1.m-LLOTMP002728-RA.m	YN	0.220063	1.51742	0.145024	2.54399e-13	348	82.3361	265.664	102	51.5177	50.4823
Cluster-14104.0--c25228.g1.i1.m-LLOTMP000869-RA.m	YN	0.206142	1.42282	0.144882	9.10114e-60	1545	362.958	1182.04	444	231.385	212.615
Cluster-21795.1--c23885.g10.i5.m-LLOTMP008339-RA.m	YN	0.295772	2.04341	0.144745	5.06054e-46	1224	305.196	918.804	438	213.887	224.113
Cluster-1319.1--c19366.g1.i4.m-LLOTMP001496-RA.m	YN	0.172348	1.19413	0.14433	1.77306e-31	876	220.009	655.991	225	124.042	100.958
Cluster-16041.0--c25154.g1.i7.m-LLOTMP009966-RA.m	YN	0.0738931	0.512	0.144323	1.35704e-62	2469	650.13	1818.87	359	231.163	127.837
Cluster-7853.1--c23995.g1.i1.m-LLOTMP005291-RA.m	YN	0.217082	1.50429	0.144309	7.82994e-17	387	98.1948	288.805	118	63.736	54.264
Cluster-9698.0--c26746.g4.i1.m-LLOTMP004434-RA.m	YN	0.143697	0.998562	0.143904	6.58225e-18	528	135.64	392.36	120	68.7653	51.2347
Cluster-8876.0--c24292.g3.i3.m-LLOTMP005409-RA.m	YN	0.274436	1.90831	0.143811	6.24768e-43	1098	274.92	823.08	379	190	189
Cluster-15522.1--c23998.g5.i2.m-LLOTMP005456-RA.m	YN	0.2169	1.51223	0.143431	1.71155e-31	756	187.909	568.091	229	122.167	106.833
Cluster-19801.1--c24306.g6.i1.m-LLOTMP008956-RA.m	YN	0.237463	1.65604	0.143392	6.07879e-50	1329	295.781	1033.22	407	197.453	209.547
Cluster-7803.1--c16125.g1.i1.m-LLOTMP002654-RA.m	YN	0.215587	1.50405	0.143337	2.22006e-45	1098	281.918	816.082	335	182.978	152.022
Cluster-15134.0--c21055.g1.i1.m-LLOTMP003571-RA.m	YN	0.240704	1.68036	0.143245	2.16756e-20	519	112.505	406.495	159	75.3999	83.6001
Cluster-19514.0--c16430.g2.i1.m-LLOTMP001733-RA.m	YN	0.503205	3.51761	0.143053	1.38591e-16	474	108.87	365.13	221	87.7911	133.209
Cluster-15279.2--c23051.g1.i3.m-LLOTMP002167-RA.m	YN	0.287641	2.01995	0.1424	4.18092e-31	819	196.853	622.147	286	137.65	148.35
Cluster-12716.0--c21374.g1.i1.m-LLOTMP004772-RA.m	YN	0.183656	1.29071	0.14229	8.14544e-38	1152	293.647	858.353	304	164.217	139.783
Cluster-11956.0--c24499.g2.i1.m-LLOTMP003384-RA.m	YN	0.13261	0.934344	0.141928	9.5298e-50	1413	394.39	1018.61	323	199.352	123.648
Cluster-10773.5--c24239.g5.i6.m-LLOTMP008675-RA.m	YN	0.483645	3.40971	0.141843	2.49089e-17	474	94.2809	379.719	213	78.3494	134.651
Cluster-15358.0--c20415.g1.i1.m-LLOTMP009794-RA.m	YN	0.334551	2.35891	0.141825	7.05824e-16	648	156.121	491.879	231	98.5684	132.432
Cluster-11783.0--c27079.g1.i1.m-LLOTMP008977-RA.m	YN	0.19694	1.39461	0.141215	8.68856e-169	4944	1287.41	3656.59	1391	759.363	631.637
Cluster-9897.1--c22887.g1.i2.m-LLOTMP005623-RA.m	YN	0.259131	1.83535	0.141189	1.1215e-40	1431	391.11	1039.89	461	233.494	227.506
Cluster-1073.0--c26811.g1.i2.m-LLOTMP002719-RA.m	YN	0.131281	0.933886	0.140575	9.46333e-63	1863	490.712	1372.29	412	246.777	165.223
Cluster-4711.0--c16724.g1.i1.m-LLOTMP009191-RA.m	YN	0.255584	1.82247	0.140241	5.69471e-23	570	134.333	435.667	186	91.8794	94.1206
Cluster-11676.0--c27000.g2.i1.m-LLOTMP003324-RA.m	YN	0.653527	4.66009	0.140239	3.77838e-49	2547	499.425	2047.57	1274	393.69	880.31
Cluster-1883.0--c22031.g1.i1.m-LLOTMP008631-RA.m	YN	0.254332	1.81482	0.140142	1.20524e-41	1029	257.346	771.654	342	175.843	166.157
Cluster-12205.5--c26857.g1.i1.m-LLOTMP004869-RA.m	YN	0.273819	1.95642	0.139959	4.97294e-49	1266	302.538	963.462	431	210.194	220.806
Cluster-8721.0--c22998.g1.i1.m-LLOTMP002850-RA.m	YN	0.27585	1.97255	0.139844	1.7606e-59	1515	382.177	1132.82	527	265.974	261.026
Cluster-11991.0--c23927.g1.i1.m-LLOTMP009929-RA.m	YN	0.224467	1.60524	0.139834	1.58467e-118	2808	755.639	2052.36	898	500.072	397.928
Cluster-14705.1--c26623.g1.i6.m-LLOTMP001032-RA.m	YN	0.327364	2.34333	0.1397	5.36081e-50	1401	338.256	1062.74	524	242.54	281.46
Cluster-13695.0--c25940.g4.i3.m-LLOTMP001458-RA.m	YN	0.221252	1.58644	0.139464	4.7496e-41	1272	328.498	943.502	376	195.642	180.358
Cluster-21761.0--c20236.g1.i1.m-LLOTMP003509-RA.m	YN	0.287621	2.06591	0.139222	1.08091e-15	507	129.43	377.57	171	81.065	89.935
Cluster-3821.3--c24400.g3.i10.m-LLOTMP006019-RA.m	YN	0.196876	1.4155	0.139086	2.9454e-65	2124	464.504	1659.5	560	272.812	287.188
Cluster-9354.0--c26568.g1.i3.m-LLOTMP000456-RA.m	YN	0.221374	1.59287	0.138978	5.9552e-43	1044	256.017	787.983	320	169.054	150.946
Cluster-18384.0--c25131.g1.i1.m-LLOTMP005081-RA.m	YN	0.201268	1.44847	0.138952	5.80963e-53	1224	330.017	893.983	369	211.634	157.366
Cluster-17120.1--c23239.g1.i3.m-LLOTMP009554-RA.m	YN	0.194329	1.3989	0.138915	2.21105e-27	837	196.495	640.505	223	113.657	109.343
Cluster-7736.0--c19006.g1.i1.m-LLOTMP000693-RA.m	YN	0.254379	1.83232	0.138829	9.57799e-30	747	174.737	572.263	243	119.665	123.335
Cluster-14687.2--c26333.g4.i2.m-LLOTMP003969-RA.m	YN	0.144963	1.04658	0.13851	5.45731e-19	441	138.464	302.536	114	74.2126	39.7874
Cluster-4808.3--c26238.g2.i10.m-LLOTMP000563-RA.m	YN	0.12114	0.878139	0.137951	2.52379e-53	1452	438.931	1013.07	329	215.875	113.125
Cluster-13223.0--c24981.g5.i9.m-LLOTMP004561-RA.m	YN	0.0687076	0.498475	0.137836	8.10853e-68	2652	714.756	1937.24	376	248.884	127.116
Cluster-10565.0--c21725.g2.i1.m-LLOTMP003817-RA.m	YN	0.626755	4.55725	0.137529	4.54314e-67	2082	435.428	1646.57	1074	377.329	696.671
Cluster-22270.3--c25224.g2.i3.m-LLOTMP001981-RA.m	YN	0.314367	2.2875	0.137428	7.35293e-59	1650	383.658	1266.34	599	274.116	324.884
Cluster-19115.0--c24943.g3.i1.m-LLOTMP007699-RA.m	YN	0.176393	1.28417	0.13736	5.86478e-20	522	140.485	381.515	140	80.2477	59.7523
Cluster-18698.0--c25921.g7.i1.m-LLOTMP000453-RA.m	YN	0.0929317	0.677286	0.137212	1.15395e-28	858	242.687	615.313	157	103.463	53.5375
Cluster-12770.0--c23943.g3.i1.m-LLOTMP003006-RA.m	YN	0.193167	1.40841	0.137153	9.51379e-60	1671	453.006	1217.99	473	265.874	207.126
Cluster-9522.1--c26452.g1.i1.m-LLOTMP009874-RA.m	YN	0.600752	4.38612	0.136967	2.38415e-32	1542	346.595	1195.41	759	265.828	493.172
Cluster-13859.0--c20520.g3.i1.m-LLOTMP001851-RA.m	YN	0.225387	1.64817	0.13675	3.09039e-20	483	110.708	372.292	146	73.8084	72.1916
Cluster-17122.0--c12766.g1.i1.m-LLOTMP006523-RA.m	YN	0.464612	3.39918	0.136684	2.85849e-19	492	92.966	399.034	216	78.2504	137.75
Cluster-15890.0--c23311.g1.i1.m-LLOTMP000118-RA.m	YN	0.518699	3.79987	0.136504	7.6675e-19	849	158.618	690.382	375	119.102	255.898
Cluster-553.0--c17526.g3.i1.m-LLOTMP005850-RA.m	YN	0.52914	3.87989	0.13638	1.65957e-30	756	176.477	579.523	370	150.353	219.647
Cluster-16171.2--c19264.g1.i1.m-LLOTMP008493-RA.m	YN	0.237164	1.74263	0.136095	3.27293e-58	1488	339.282	1148.72	463	229.542	233.458
Cluster-15193.0--c23001.g1.i1.m-LLOTMP006955-RA.m	YN	0.339906	2.4982	0.13606	6.35148e-31	930	198.046	731.954	343	143.223	199.777
Cluster-13961.0--c23493.g1.i1.m-LLOTMP004542-RA.m	YN	0.141663	1.04292	0.135833	2.12497e-30	861	234.549	626.451	201	120.286	80.7136
Cluster-20065.0--c26729.g1.i1.m-LLOTMP008123-RA.m	YN	0.281371	2.07193	0.135801	1.92565e-136	3672	859.149	2812.85	1262	603.683	658.317
Cluster-7350.2--c23338.g10.i1.m-LLOTMP000299-RA.m	YN	0.650498	4.79299	0.135719	1.59253e-49	2442	596.249	1845.75	1263	461.801	801.199
Cluster-1035.0--c17924.g1.i1.m-LLOTMP004254-RA.m	YN	0.506972	3.74388	0.135414	3.20587e-17	624	147.207	476.793	287	111.503	175.497
Cluster-18302.0--c25682.g1.i1.m-LLOTMP003601-RA.m	YN	0.20399	1.50859	0.135219	5.33792e-38	1110	273.348	836.652	312	163.061	148.939
Cluster-8009.1--c23686.g2.i1.m-LLOTMP008372-RA.m	YN	0.233634	1.72795	0.135209	5.16346e-53	1338	303.926	1034.07	412	205.181	206.819
Cluster-20618.0--c20873.g5.i2.m-LLOTMP002002-RA.m	YN	0.194085	1.44206	0.134589	7.78487e-38	843	226.188	616.812	250	144.839	105.161
Cluster-10692.0--c24897.g1.i2.m-LLOTMP003311-RA.m	YN	0.245752	1.82806	0.134434	7.35844e-67	1644	399.926	1244.07	534	273.733	260.267
Cluster-5934.0--c26818.g1.i7.m-LLOTMP008354-RA.m	YN	0.236628	1.7602	0.134432	9.2701e-157	3933	934.917	2998.08	1241	634.111	606.889
Cluster-8775.1--c22610.g3.i2.m-LLOTMP005207-RA.m	YN	0.185102	1.37861	0.134267	2.95553e-27	726	204.184	521.816	203	117.642	85.3577
Cluster-1324.3--c23147.g3.i1.m-LLOTMP000285-RA.m	YN	0.611749	4.55977	0.134162	1.02876e-39	1803	436.897	1366.1	904	336.069	567.931
Cluster-19593.1--c22555.g2.i1.m-LLOTMP005584-RA.m	YN	0.303879	2.26507	0.134159	7.08247e-20	453	125.426	327.574	171	89.4794	81.5206
Cluster-22805.1--c26298.g2.i1.m-LLOTMP005435-RA.m	YN	0.23125	1.72604	0.133977	4.33939e-42	1014	240.622	773.378	316	162.398	153.602
Cluster-17124.0--c21988.g1.i2.m-LLOTMP004437-RA.m	YN	0.10187	0.761279	0.133814	5.37726e-34	900	352.397	547.603	210	157.875	52.1251
Cluster-16063.1--c23460.g1.i8.m-LLOTMP000677-RA.m	YN	0.276217	2.07098	0.133375	4.02746e-54	1419	325.579	1093.42	481	228.75	252.25
Cluster-22370.0--c23757.g1.i5.m-LLOTMP008982-RA.m	YN	0.237524	1.78106	0.133361	4.60217e-47	1080	281.712	798.288	354	191.627	162.373
Cluster-12179.0--c22583.g1.i1.m-LLOTMP000029-RA.m	YN	0.563728	4.2347	0.133121	2.92395e-33	1155	283.233	871.767	570	225.542	344.458
Cluster-13088.0--c25258.g9.i1.m-LLOTMP002629-RA.m	YN	0.564044	4.24451	0.132888	5.86454e-72	1500	286.961	1213.04	747	269.31	477.69
Cluster-5999.0--c22297.g1.i1.m-LLOTMP004101-RA.m	YN	0.229583	1.73264	0.132505	1.6534e-37	864	216.477	647.523	274	146.245	127.755
Cluster-14396.0--c23892.g6.i1.m-LLOTMP005619-RA.m	YN	0.338125	2.55445	0.132367	3.96206e-63	1722	438.309	1283.69	666	317.826	348.174
Cluster-9531.0--c24171.g1.i2.m-LLOTMP000057-RA.m	YN	0.590243	4.46122	0.132305	1.44979e-34	1452	383.099	1068.9	729	293.004	435.996
Cluster-11792.0--c25253.g6.i1.m-LLOTMP002804-RA.m	YN	0.232557	1.75946	0.132175	3.59969e-64	1569	371.201	1197.8	491	251.742	239.258
Cluster-5606.0--c18683.g1.i1.m-LLOTMP002405-RA.m	YN	0.232826	1.76157	0.132169	6.50588e-16	372	76.7048	295.295	111	52.0353	58.9647
Cluster-7039.0--c20705.g1.i1.m-LLOTMP003284-RA.m	YN	0.296827	2.24784	0.13205	5.68476e-45	1164	278.7	885.3	415	198.588	216.412
Cluster-1861.0--c25846.g2.i1.m-LLOTMP004530-RA.m	YN	0.213553	1.6179	0.131994	3.17225e-112	2712	656.136	2055.86	817	435.191	381.809
Cluster-1440.0--c23836.g1.i4.m-LLOTMP007740-RA.m	YN	0.168248	1.27518	0.131941	5.93323e-67	1572	394.565	1177.44	419	241.876	177.124
Cluster-13666.2--c21799.g1.i3.m-LLOTMP002659-RA.m	YN	0.559246	4.24047	0.131883	1.45042e-36	1266	285.421	980.579	616	230.412	385.588
Cluster-21726.0--c24611.g5.i1.m-LLOTMP009589-RA.m	YN	0.210476	1.59934	0.131602	3.49194e-25	801	178.098	622.902	220	105.869	114.131
Cluster-8573.0--c20289.g1.i3.m-LLOTMP000983-RA.m	YN	0.618835	4.7104	0.131377	1.57683e-81	2469	534.071	1934.93	1272	461.912	810.088
Cluster-5906.0--c21342.g1.i2.m-LLOTMP004981-RA.m	YN	0.243693	1.86434	0.130713	2.43173e-43	1038	251.287	786.713	336	172.774	163.226
Cluster-21945.0--c25118.g2.i4.m-LLOTMP006932-RA.m	YN	0.207921	1.59127	0.130664	5.35784e-133	3312	750.322	2561.68	960	495.309	464.691
Cluster-20660.3--c25414.g6.i1.m-LLOTMP002896-RA.m	YN	0.114893	0.880715	0.130454	5.39981e-36	990	272.161	717.839	207	131.082	75.9183
Cluster-22683.1--c21532.g4.i2.m-LLOTMP006043-RA.m	YN	0.202527	1.55639	0.130126	6.61207e-40	972	208.924	763.076	272	137.023	134.977
Cluster-12961.0--c20875.g1.i1.m-LLOTMP004552-RA.m	YN	0.178157	1.37066	0.129979	3.00955e-58	1323	334.617	988.383	367	210.606	156.394
Cluster-19895.0--c24421.g5.i8.m-LLOTMP001991-RA.m	YN	0.250938	1.93098	0.129953	1.00614e-143	3669	848.54	2820.46	1189	587.923	601.077
Cluster-6977.0--c24892.g2.i1.m-LLOTMP008416-RA.m	YN	0.200476	1.54312	0.129916	5.01565e-146	3618	819.822	2798.18	1028	536.303	491.697
Cluster-7737.0--c23627.g1.i2.m-LLOTMP007957-RA.m	YN	0.25468	1.96205	0.129803	5.73744e-149	3561	910.625	2650.38	1205	633.05	571.95
Cluster-20515.0--c25170.g1.i1.m-LLOTMP008679-RA.m	YN	0.257984	1.98802	0.129769	6.08353e-119	3042	705.175	2336.83	1001	491.541	509.459
Cluster-4039.0--c21019.g2.i1.m-LLOTMP000802-RA.m	YN	0.528853	4.07701	0.129716	1.34608e-35	1101	229.524	871.476	519	189.467	329.533
Cluster-7838.0--c21379.g1.i1.m-LLOTMP001277-RA.m	YN	0.243705	1.88096	0.129564	1.76485e-35	855	200.067	654.933	274	137.831	136.169
Cluster-10116.0--c25247.g6.i1.m-LLOTMP006311-RA.m	YN	0.22524	1.73999	0.129449	2.09388e-35	819	195.52	623.48	253	132.229	120.771
Cluster-9213.0--c20009.g1.i1.m-LLOTMP007300-RA.m	YN	0.191616	1.48081	0.129399	1.3159e-29	660	158.411	501.589	187	102.312	84.6876
Cluster-5274.0--c24871.g4.i2.m-LLOTMP008414-RA.m	YN	0.152718	1.18057	0.129359	1.78923e-54	1701	384.317	1316.68	388	206.303	181.697
Cluster-7149.0--c23414.g1.i2.m-LLOTMP006707-RA.m	YN	0.296286	2.29252	0.12924	1.73221e-26	642	159.543	482.457	232	114.028	117.972
Cluster-19412.1--c24082.g1.i1.m-LLOTMP003453-RA.m	YN	0.239683	1.85518	0.129197	2.25732e-43	1056	244.399	811.601	334	167.85	166.15
Cluster-1656.0--c20493.g1.i1.m-LLOTMP008178-RA.m	YN	0.237632	1.84169	0.12903	9.08317e-21	450	113.03	336.97	146	77.4979	68.5021
Cluster-17208.0--c24256.g6.i1.m-LLOTMP003863-RA.m	YN	0.212407	1.64673	0.128987	5.2793e-51	1239	280.447	958.553	364	186.927	177.073
Cluster-23017.0--c22452.g3.i1.m-LLOTMP005080-RA.m	YN	0.19055	1.47839	0.128891	1.35896e-54	1260	306.51	953.49	358	197.862	160.138
Cluster-8632.0--c25049.g2.i1.m-LLOTMP003644-RA.m	YN	0.190858	1.48279	0.128715	5.9838e-63	1425	360.46	1064.54	412	232.908	179.092
Cluster-8914.0--c20506.g2.i1.m-LLOTMP002016-RA.m	YN	0.168843	1.31212	0.12868	6.65374e-32	735	194.085	540.915	198	116.449	81.5506
Cluster-6411.0--c20336.g1.i1.m-LLOTMP000158-RA.m	YN	0.231838	1.80492	0.128448	1.77458e-35	879	188.203	690.797	266	128.431	137.569
Cluster-22845.0--c19912.g1.i1.m-LLOTMP005440-RA.m	YN	0.196241	1.52828	0.128407	1.14894e-24	576	128.475	447.525	161	83.7985	77.2015
Cluster-11990.2--c26743.g3.i1.m-LLOTMP006366-RA.m	YN	0.578073	4.5088	0.12821	2.39686e-42	1911	408.191	1502.81	922	316.907	605.093
Cluster-8712.0--c24951.g13.i1.m-LLOTMP001864-RA.m	YN	0.196723	1.53611	0.128066	1.64744e-22	465	119.816	345.184	138	78.2724	59.7276
Cluster-4520.0--c26645.g3.i1.m-LLOTMP009603-RA.m	YN	0.237745	1.85654	0.128058	6.57231e-80	1959	454.673	1504.33	618	312.316	305.684
Cluster-5878.0--c23834.g2.i2.m-LLOTMP002833-RA.m	YN	0.0434372	0.339346	0.128003	5.41254e-34	1554	427.403	1126.6	161	113.459	47.5413
Cluster-21916.0--c23612.g1.i6.m-LLOTMP001229-RA.m	YN	0.0481272	0.376065	0.127976	9.84289e-26	1086	297.344	788.656	121	84.3021	36.6979
Cluster-11722.1--c22153.g1.i2.m-LLOTMP001462-RA.m	YN	0.188859	1.47667	0.127895	9.03765e-51	1122	284.06	837.94	323	183.301	139.699
Cluster-6601.1--c24666.g6.i4.m-LLOTMP004040-RA.m	YN	0.12485	0.977354	0.127743	5.6491e-83	2349	614.508	1734.49	511	311.65	199.35
Cluster-12332.0--c21731.g1.i1.m-LLOTMP005001-RA.m	YN	0.462063	3.63285	0.12719	3.35636e-18	657	149.155	507.845	285	110.985	174.015
Cluster-2301.0--c22809.g3.i1.m-LLOTMP005777-RA.m	YN	0.199578	1.56913	0.12719	9.74915e-41	897	227.862	669.138	267	149.805	117.195
Cluster-8640.0--c24774.g2.i4.m-LLOTMP001390-RA.m	YN	0.187053	1.47414	0.12689	3.29283e-73	1680	408.712	1271.29	474	263.594	210.406
Cluster-14719.0--c26336.g2.i1.m-LLOTMP008294-RA.m	YN	0.335921	2.64871	0.126825	2.3253e-133	3741	904.18	2836.82	1425	658.294	766.706
Cluster-12031.1--c24026.g6.i1.m-LLOTMP006841-RA.m	YN	0.155637	1.22918	0.126618	2.10259e-36	861	194.476	666.524	211	117.533	93.4674
Cluster-6556.0--c23328.g1.i1.m-LLOTMP008919-RA.m	YN	0.233602	1.8459	0.126552	8.77427e-90	2172	510.134	1661.87	683	349.952	333.048
Cluster-11289.0--c25445.g5.i1.m-LLOTMP002988-RA.m	YN	0.107687	0.851859	0.126414	2.81739e-106	3057	796.705	2260.3	609	382.976	226.024
Cluster-790.0--c24564.g1.i1.m-LLOTMP009440-RA.m	YN	0.311817	2.46765	0.126362	1.04328e-74	2034	472.142	1561.86	738	340.917	397.083
Cluster-23172.1--c26973.g2.i8.m-LLOTMP002615-RA.m	YN	0.0824009	0.652354	0.126313	3.58273e-27	945	201.886	743.114	140	82.0841	57.9159
Cluster-12228.0--c21945.g1.i1.m-LLOTMP005998-RA.m	YN	0.509349	4.03619	0.126195	2.11551e-25	966	217.368	748.632	441	165.315	275.685
Cluster-21951.0--c24965.g2.i3.m-LLOTMP007356-RA.m	YN	0.0745467	0.592042	0.125915	3.54846e-27	897	211.763	685.237	132	83.4159	48.5841
Cluster-10556.0--c21034.g1.i1.m-LLOTMP008622-RA.m	YN	0.166169	1.3228	0.125619	1.06719e-28	621	153.724	467.276	165	95.531	69.469
Cluster-15999.0--c20967.g1.i1.m-LLOTMP003496-RA.m	YN	0.22766	1.8123	0.125619	1.02638e-36	798	206.911	591.089	257	141.334	115.666
Cluster-21165.3--c20606.g1.i1.m-LLOTMP005020-RA.m	YN	0.256164	2.04462	0.125287	4.1822e-46	1095	260.169	834.831	363	182.352	180.648
Cluster-11149.0--c23548.g3.i1.m-LLOTMP001045-RA.m	YN	0.455566	3.63773	0.125233	8.66388e-21	585	127.78	457.22	256	101.383	154.617
Cluster-5777.1--c26532.g2.i2.m-LLOTMP008213-RA.m	YN	0.222247	1.78074	0.124806	4.82173e-111	2505	637.289	1867.71	792	433.478	358.522
Cluster-4089.1--c24878.g3.i1.m-LLOTMP007801-RA.m	YN	0.141206	1.13181	0.124761	2.99703e-54	1488	370.054	1117.95	343	199.557	143.443
Cluster-22422.0--c21471.g1.i1.m-LLOTMP008600-RA.m	YN	0.15451	1.2391	0.124695	7.02284e-24	516	122.288	393.712	129	74.1394	54.8606
Cluster-8992.2--c23251.g3.i1.m-LLOTMP003800-RA.m	YN	0.213153	1.71031	0.124628	2.45914e-54	1188	298.858	889.142	365	201.227	163.773
Cluster-4996.0--c23246.g1.i1.m-LLOTMP002225-RA.m	YN	0.273758	2.19887	0.1245	7.29574e-69	1632	419.847	1212.15	576	298.102	277.898
Cluster-10634.0--c22020.g6.i4.m-LLOTMP006977-RA.m	YN	0.0679014	0.546113	0.124336	1.09427e-29	900	272.89	627.11	143	102.302	40.6981
Cluster-20367.3--c26251.g6.i2.m-LLOTMP008232-RA.m	YN	0.490474	3.94559	0.12431	1.76972e-24	825	192.632	632.368	376	148.838	227.162
Cluster-7319.0--c22698.g7.i2.m-LLOTMP003096-RA.m	YN	0.504741	4.06069	0.124299	9.78597e-30	924	224.584	699.416	434	177.454	256.546
Cluster-10055.0--c25442.g7.i2.m-LLOTMP006911-RA.m	YN	0.112216	0.902804	0.124298	2.34859e-18	489	125.397	363.603	98	60.2326	37.7674
Cluster-12668.0--c22852.g1.i1.m-LLOTMP005437-RA.m	YN	0.201541	1.62715	0.123862	1.45534e-43	924	241.606	682.394	281	160.505	120.495
Cluster-1747.0--c22005.g1.i1.m-LLOTMP007083-RA.m	YN	0.211473	1.70733	0.123862	1.63801e-57	1329	313.45	1015.55	398	210.956	187.044
Cluster-17893.0--c26844.g3.i1.m-LLOTMP006791-RA.m	YN	0.195985	1.58483	0.123663	1.04886e-180	3981	1032.11	2948.89	1187	680.528	506.472
Cluster-1471.0--c23698.g1.i1.m-LLOTMP004989-RA.m	YN	0.222787	1.80704	0.123288	1.37151e-39	873	218.049	654.951	275	148.84	126.16
Cluster-4877.0--c21907.g1.i1.m-LLOTMP003193-RA.m	YN	0.20887	1.69565	0.12318	2.00171e-76	1599	439.283	1159.72	506	295.112	210.888
Cluster-16150.0--c23794.g1.i2.m-LLOTMP008576-RA.m	YN	0.172686	1.40225	0.12315	5.21542e-22	633	148.798	484.202	158	83.437	74.563
Cluster-15289.0--c22283.g1.i1.m-LLOTMP007693-RA.m	YN	0.4835	3.92674	0.12313	4.37488e-39	894	187.852	706.148	414	163.618	250.382
Cluster-14139.0--c21190.g1.i1.m-LLOTMP009334-RA.m	YN	0.506823	4.11667	0.123115	3.48942e-32	1218	241.99	976.01	548	189.736	358.264
Cluster-20992.0--c21371.g2.i1.m-LLOTMP007851-RA.m	YN	0.360108	2.92821	0.122979	1.24507e-27	774	183.24	590.76	303	134.66	168.34
Cluster-19646.0--c21605.g2.i1.m-LLOTMP003778-RA.m	YN	0.390988	3.17935	0.122977	1.02686e-115	3606	878.664	2727.34	1479	649.495	829.505
Cluster-14346.0--c23923.g7.i1.m-LLOTMP002134-RA.m	YN	0.0871064	0.708915	0.122873	1.39471e-40	1191	315.518	875.482	208	136.244	71.7556
Cluster-10331.0--c20803.g1.i1.m-LLOTMP007691-RA.m	YN	0.422265	3.43809	0.12282	1.00536e-29	987	223.986	763.014	411	166.274	244.726
Cluster-4963.0--c20179.g1.i1.m-LLOTMP003811-RA.m	YN	0.408015	3.3265	0.122656	8.11804e-19	390	84.3798	305.62	165	70.1944	94.8056
Cluster-15377.0--c22107.g1.i1.m-LLOTMP005195-RA.m	YN	0.247979	2.02226	0.122625	8.55987e-38	1314	339.221	974.779	407	201.865	205.135
Cluster-11390.0--c23947.g2.i1.m-LLOTMP008851-RA.m	YN	0.0674586	0.550652	0.122507	4.62098e-35	1071	333.026	737.974	172	124.612	47.3878
Cluster-21520.0--c24907.g2.i1.m-LLOTMP004012-RA.m	YN	0.232477	1.90123	0.122277	7.15953e-47	1017	259.63	757.37	330	179.288	150.712
Cluster-8743.0--c23943.g1.i1.m-LLOTMP003084-RA.m	YN	0.170408	1.3938	0.122261	5.77421e-14	432	107.241	324.759	106	56.6137	49.3863
Cluster-16326.0--c20581.g3.i1.m-LLOTMP005716-RA.m	YN	0.270278	2.2113	0.122226	2.70611e-141	3699	814.492	2884.51	1232	578.845	653.155
Cluster-18430.0--c26533.g4.i1.m-LLOTMP004364-RA.m	YN	0.0605864	0.495861	0.122184	6.72602e-14	435	118.414	316.586	60	41.5739	18.4261
Cluster-2225.0--c25045.g2.i2.m-LLOTMP002205-RA.m	YN	0.219726	1.79976	0.122086	1.33306e-54	1347	284.15	1062.85	396	193.773	202.227
Cluster-22126.1--c23793.g2.i3.m-LLOTMP007668-RA.m	YN	0.510491	4.19903	0.121574	2.36027e-31	1182	270.077	911.923	543	206.745	336.255
Cluster-9930.0--c24031.g1.i3.m-LLOTMP005582-RA.m	YN	0.209093	1.72211	0.121417	3.63805e-74	1578	418.962	1159.04	494	282.597	211.403
Cluster-11903.0--c23842.g3.i4.m-LLOTMP002519-RA.m	YN	0.0804895	0.662944	0.121412	1.22322e-23	639	186.015	452.985	113	78.5078	34.4922
Cluster-21430.0--c22089.g1.i1.m-LLOTMP009158-RA.m	YN	0.162491	1.33842	0.121406	8.61525e-37	1014	255.256	758.744	253	142.337	110.663
Cluster-20926.0--c19271.g1.i1.m-LLOTMP005447-RA.m	YN	0.421459	3.47525	0.121275	1.14845e-17	513	102.891	410.109	212	80.1067	131.893
Cluster-12068.2--c23931.g3.i7.m-LLOTMP000838-RA.m	YN	0.0681266	0.562258	0.121166	2.63143e-21	738	178.683	559.317	102	65.638	36.362
Cluster-9939.1--c21576.g2.i1.m-LLOTMP007650-RA.m	YN	0.182315	1.50541	0.121107	2.06362e-41	999	201.946	797.054	260	131.109	128.891
Cluster-13007.0--c24137.g2.i4.m-LLOTMP005517-RA.m	YN	0.153756	1.27015	0.121053	2.02965e-42	1143	289.533	853.467	279	160.673	118.327
Cluster-15977.0--c26341.g2.i1.m-LLOTMP002884-RA.m	YN	0.648832	5.36289	0.120985	2.2802e-126	5514	1274.77	4239.23	2862	1024.58	1837.42
Cluster-16185.0--c26539.g1.i1.m-LLOTMP008164-RA.m	YN	0.194857	1.61102	0.120952	5.64154e-94	2031	514.791	1516.21	601	341.031	259.969
Cluster-4696.1--c20264.g1.i1.m-LLOTMP002547-RA.m	YN	0.18041	1.49189	0.120928	1.74636e-27	576	145.18	430.82	163	93.9888	69.0112
Cluster-925.0--c19035.g1.i1.m-LLOTMP008115-RA.m	YN	0.158216	1.30933	0.120838	2.73181e-36	834	187.233	646.767	208	115.919	92.0806
Cluster-8504.0--c24154.g2.i6.m-LLOTMP007526-RA.m	YN	0.502489	4.16207	0.120731	7.7007e-48	1266	257.09	1008.91	587	219.036	367.964
Cluster-14077.0--c24488.g2.i4.m-LLOTMP001664-RA.m	YN	0.0575013	0.476373	0.120706	4.84962e-49	1680	485.225	1194.77	233	166.975	66.0254
Cluster-8317.0--c20987.g1.i1.m-LLOTMP004504-RA.m	YN	0.26655	2.21018	0.120601	5.20427e-72	1767	410.718	1356.28	595	291.866	303.134
Cluster-13416.0--c26216.g2.i2.m-LLOTMP002214-RA.m	YN	0.212533	1.76462	0.120441	2.41708e-118	2730	640.255	2089.74	821	434.525	386.475
Cluster-14987.0--c25661.g1.i4.m-LLOTMP001588-RA.m	YN	0.565264	4.69661	0.120356	2.19988e-73	2478	524.346	1953.65	1205	433.085	771.915
Cluster-18958.0--c26332.g1.i1.m-LLOTMP005867-RA.m	YN	0.358922	2.98574	0.120212	5.43069e-44	1242	299.615	942.385	489	220.517	268.483
Cluster-7991.0--c19387.g1.i1.m-LLOTMP006475-RA.m	YN	0.26532	2.2079	0.120168	4.15678e-25	684	182.631	501.369	231	119.159	111.841
Cluster-9755.0--c25094.g1.i1.m-LLOTMP004243-RA.m	YN	0.310676	2.5873	0.120077	5.44757e-98	2655	597.768	2057.23	955	434.09	520.91
Cluster-20779.0--c23420.g2.i2.m-LLOTMP003142-RA.m	YN	0.210933	1.75822	0.119969	5.61811e-125	2886	669.99	2216.01	861	454.296	406.704
Cluster-18599.0--c21723.g1.i2.m-LLOTMP001466-RA.m	YN	0.509248	4.24892	0.119854	4.38695e-33	1242	288.652	953.348	572	220.565	351.435
Cluster-11950.0--c25592.g1.i1.m-LLOTMP002680-RA.m	YN	0.220761	1.84357	0.119746	6.17609e-61	1326	334.928	991.072	419	229.694	189.306
Cluster-19886.0--c22686.g4.i1.m-LLOTMP006504-RA.m	YN	0.122231	1.02176	0.119627	2.37951e-30	744	203.082	540.918	166	105.01	60.9901
Cluster-19773.0--c21701.g2.i1.m-LLOTMP004481-RA.m	YN	0.184687	1.54402	0.119615	4.82145e-24	492	121.685	370.315	140	79.6166	60.3834
Cluster-18548.2--c24113.g4.i5.m-LLOTMP009528-RA.m	YN	0.231767	1.93801	0.11959	5.07069e-32	663	176.001	486.999	219	122.039	96.9614
Cluster-18667.3--c21559.g2.i1.m-LLOTMP004264-RA.m	YN	0.172581	1.44447	0.119477	1.95041e-76	1611	420.915	1190.09	453	269.679	183.321
Cluster-16621.0--c22962.g2.i1.m-LLOTMP003948-RA.m	YN	0.215963	1.80918	0.119371	2.99404e-31	867	215.065	651.935	255	132.806	122.194
Cluster-21168.0--c19751.g1.i1.m-LLOTMP000432-RA.m	YN	0.308322	2.58473	0.119286	1.46004e-37	966	222.272	743.728	349	161.392	187.608
Cluster-4859.0--c19139.g1.i2.m-LLOTMP003435-RA.m	YN	0.0823013	0.690971	0.11911	5.79669e-33	933	241.741	691.259	158	104.185	53.8149
Cluster-8301.1--c25637.g3.i2.m-LLOTMP004107-RA.m	YN	0.168092	1.41274	0.118983	1.1344e-50	1290	325.404	964.596	337	191.759	145.241
Cluster-21784.0--c22967.g1.i1.m-LLOTMP007824-RA.m	YN	0.240664	2.02331	0.118946	1.76134e-61	1296	355.484	940.516	442	248.654	193.346
Cluster-8295.0--c25134.g3.i3.m-LLOTMP001642-RA.m	YN	0.213354	1.79542	0.118832	5.24218e-71	1506	392.668	1113.33	474	267.621	206.379
Cluster-7575.0--c21670.g1.i3.m-LLOTMP001092-RA.m	YN	0.0884038	0.74574	0.118545	3.00884e-50	1395	405.339	989.661	261	178.557	82.4432
Cluster-11378.0--c21857.g1.i1.m-LLOTMP008784-RA.m	YN	0.20813	1.75637	0.1185	1.87532e-79	1794	419.814	1374.19	534	284.586	249.414
Cluster-7669.2--c26584.g5.i1.m-LLOTMP007086-RA.m	YN	0.0826661	0.697841	0.11846	2.04209e-26	888	207.881	680.119	138	84.8656	53.1344
Cluster-10780.0--c19526.g1.i1.m-LLOTMP009156-RA.m	YN	0.141787	1.19732	0.11842	7.12487e-20	489	122.823	366.177	115	67.8046	47.1954
Cluster-21253.0--c26385.g2.i2.m-LLOTMP000922-RA.m	YN	0.186232	1.57277	0.118411	3.21888e-60	1512	384.698	1127.3	421	235.368	185.632
Cluster-12038.0--c19842.g1.i1.m-LLOTMP006322-RA.m	YN	0.33857	2.86408	0.118212	1.76154e-16	444	98.2353	345.765	166	72.0589	93.9411
Cluster-19984.2--c24164.g1.i2.m-LLOTMP001417-RA.m	YN	0.250915	2.12292	0.118193	5.84493e-28	915	232.609	682.391	287	141.602	145.398
Cluster-14311.0--c20401.g1.i1.m-LLOTMP003239-RA.m	YN	0.379059	3.21461	0.117918	4.54298e-32	906	226.888	679.112	369	167.825	201.175
Cluster-18967.0--c20993.g1.i2.m-LLOTMP010048-RA.m	YN	0.13747	1.16905	0.117592	3.07166e-38	963	259.886	703.114	229	140.863	88.1367
Cluster-7805.0--c20912.g4.i1.m-LLOTMP000857-RA.m	YN	0.318591	2.70999	0.117561	2.3685e-24	783	196.588	586.412	283	131.137	151.863
Cluster-10126.0--c21155.g2.i1.m-LLOTMP007360-RA.m	YN	0.108867	0.927626	0.117361	6.40611e-40	1065	269.759	795.241	214	133.544	80.4556
Cluster-7715.1--c25109.g1.i25.m-LLOTMP001085-RA.m	YN	0.183022	1.56268	0.11712	2.66302e-45	1164	299.601	864.399	320	179.719	140.281
Cluster-9787.0--c22391.g1.i1.m-LLOTMP007045-RA.m	YN	0.173004	1.47737	0.117102	4.3234e-38	795	194.469	600.531	218	125.508	92.492
Cluster-15077.0--c20164.g1.i1.m-LLOTMP002658-RA.m	YN	0.185962	1.58895	0.117034	2.57829e-29	606	147.961	458.039	173	97.6321	75.3679
Cluster-14782.0--c24428.g1.i1.m-LLOTMP006837-RA.m	YN	0.246506	2.10665	0.117013	1,41402e-320	7533	1806.4	5726.6	2475	1273.14	1201.86
Cluster-17492.0--c19075.g1.i1.m-LLOTMP003510-RA.m	YN	0.257256	2.20169	0.116845	1.11449e-14	483	113.185	369.815	150	69.5429	80.4571
Cluster-5346.0--c21994.g1.i2.m-LLOTMP008686-RA.m	YN	0.195365	1.67525	0.116618	1.06275e-61	1347	322.522	1024.48	392	215.976	176.024
Cluster-22160.0--c25695.g1.i1.m-LLOTMP005986-RA.m	YN	0.318044	2.73649	0.116223	8.39911e-140	3732	887.031	2844.97	1384	647.959	736.041
Cluster-17925.0--c3477.g1.i1.m-LLOTMP008634-RA.m	YN	0.228089	1.96568	0.116036	5.75416e-54	1476	387.174	1088.83	458	244.238	213.762
Cluster-20947.0--c21693.g1.i4.m-LLOTMP005865-RA.m	YN	0.0610129	0.526481	0.115888	1.41705e-23	807	186.235	620.765	104	67.6362	36.3638
Cluster-6328.2--c25386.g7.i1.m-LLOTMP004602-RA.m	YN	0.464724	4.0119	0.115836	1.56695e-25	834	210.44	623.56	374	158.857	215.143
Cluster-22361.0--c24546.g8.i1.m-LLOTMP006049-RA.m	YN	0.241164	2.08344	0.115753	2.79085e-52	1545	425.986	1119.01	493	263.029	229.971
Cluster-23035.3--c25643.g1.i1.m-LLOTMP009398-RA.m	YN	0.195234	1.69489	0.11519	4.71094e-233	5013	1256.41	3756.59	1489	843.96	645.04
Cluster-19533.0--c22411.g1.i1.m-LLOTMP005161-RA.m	YN	0.182346	1.58344	0.115158	2.11411e-24	612	144.314	467.686	163	87.3619	75.6381
Cluster-14003.1--c25009.g2.i1.m-LLOTMP007909-RA.m	YN	0.263958	2.2984	0.114844	7.45556e-39	840	220.763	619.237	295	157.844	137.156
Cluster-17990.1--c25511.g1.i2.m-LLOTMP005905-RA.m	YN	0.0536614	0.468442	0.114553	4.90891e-15	573	128.423	444.577	65	42	23
Cluster-18110.1--c20625.g1.i1.m-LLOTMP007788-RA.m	YN	0.199978	1.74573	0.114552	2.44881e-70	1419	376.962	1042.04	438	255.149	182.851
Cluster-10525.0--c22800.g3.i1.m-LLOTMP007131-RA.m	YN	0.0927262	0.809603	0.114533	4.81776e-47	1185	359.324	825.676	238	166.036	71.9642
Cluster-3255.0--c20492.g1.i1.m-LLOTMP009614-RA.m	YN	0.334553	2.92608	0.114335	7.01413e-48	1329	300.594	1028.41	498	220.889	277.111
Cluster-11409.1--c22931.g5.i8.m-LLOTMP003121-RA.m	YN	0.062151	0.543746	0.114302	6.59667e-41	1317	387.205	929.795	195	139.689	55.3111
Cluster-16195.0--c26668.g1.i1.m-LLOTMP003132-RA.m	YN	0.207401	1.81491	0.114276	2.97535e-115	2598	598.208	1999.79	771	408.756	362.244
Cluster-4776.0--c20429.g1.i1.m-LLOTMP007391-RA.m	YN	0.465376	4.07981	0.114068	4.81424e-42	1065	230.383	834.617	481	192.274	288.726
Cluster-11899.0--c24427.g5.i4.m-LLOTMP005642-RA.m	YN	0.201419	1.77222	0.113654	4.93476e-28	603	136.739	466.261	175	92.8997	82.1003
Cluster-16782.0--c21414.g2.i2.m-LLOTMP008342-RA.m	YN	0.163961	1.44515	0.113456	8.57472e-31	750	179.306	570.694	190	106.218	83.7824
Cluster-12643.0--c19667.g1.i1.m-LLOTMP001211-RA.m	YN	0.210328	1.85576	0.113338	2.55965e-21	588	134.815	453.185	166	83.1217	82.8783
Cluster-14899.0--c13666.g1.i1.m-LLOTMP006742-RA.m	YN	0.116309	1.0274	0.113208	1.82896e-21	495	139.448	355.552	109	71.029	37.971
Cluster-20575.0--c23749.g1.i3.m-LLOTMP000267-RA.m	YN	0.300404	2.65616	0.113097	1.95954e-35	867	207.495	659.505	314	151.113	162.887
Cluster-6637.0--c18873.g1.i1.m-LLOTMP007204-RA.m	YN	0.238148	2.10702	0.113026	9.40178e-50	1122	262.269	859.731	360	184.852	175.148
Cluster-23221.2--c15146.g1.i1.m-LLOTMP009782-RA.m	YN	0.189908	1.68193	0.11291	2.89436e-34	639	184.742	454.258	200	123.844	76.1559
Cluster-14643.5--c26789.g5.i5.m-LLOTMP003492-RA.m	YN	0.248645	2.20368	0.112831	1.21448e-45	948	254.208	693.792	327	180.559	146.441
Cluster-20071.1--c18956.g1.i1.m-LLOTMP007295-RA.m	YN	0.249141	2.20927	0.112771	2.8149e-31	741	155.495	585.505	234	110.491	123.509
Cluster-22806.0--c27194.g4.i2.m-LLOTMP000646-RA.m	YN	0.127821	1.13419	0.112698	1.66697e-23	513	150.071	362.929	124	81.8451	42.1549
Cluster-9268.1--c25747.g3.i5.m-LLOTMP008757-RA.m	YN	0.425152	3.7834	0.112373	1.75425e-33	690	155.173	534.827	306	132.513	173.487
Cluster-13318.0--c22657.g1.i1.m-LLOTMP009709-RA.m	YN	0.0845973	0.752962	0.112353	2.70446e-54	1452	387.189	1064.81	261	175.866	85.1338
Cluster-4310.1--c20501.g1.i1.m-LLOTMP004135-RA.m	YN	0.393462	3.50597	0.112226	2.81713e-23	543	107.192	435.808	222	88.9199	133.08
Cluster-10698.0--c19585.g1.i1.m-LLOTMP009248-RA.m	YN	0.436631	3.89497	0.112101	2.2211e-37	888	180.06	707.94	387	152.777	234.223
Cluster-1570.0--c21320.g2.i6.m-LLOTMP004932-RA.m	YN	0.102792	0.91794	0.111981	1.45768e-37	921	253.139	667.861	190	125.896	64.1044
Cluster-15776.1--c23018.g1.i1.m-LLOTMP001539-RA.m	YN	0.211832	1.89211	0.111956	1.33972e-61	1692	445.225	1246.77	503	273.411	229.589
Cluster-17539.0--c23060.g2.i1.m-LLOTMP007748-RA.m	YN	0.177191	1.58322	0.111919	1.75827e-62	1230	323.37	906.63	356	213.152	142.848
Cluster-11626.0--c26998.g4.i3.m-LLOTMP006558-RA.m	YN	0.0497014	0.444185	0.111894	9.62911e-81	2916	807.442	2108.56	363	261.608	101.392
Cluster-22846.0--c21109.g2.i1.m-LLOTMP009981-RA.m	YN	0.231957	2.0747	0.111803	1.5072e-54	1212	280.961	931.039	383	197.467	185.533
Cluster-967.0--c22462.g2.i1.m-LLOTMP000252-RA.m	YN	0.186888	1.67237	0.11175	3.90002e-50	999	257.973	741.027	295	172.672	122.328
Cluster-5753.0--c22029.g5.i1.m-LLOTMP003226-RA.m	YN	0.245954	2.20392	0.111599	4.83102e-23	564	157.383	406.617	187	102.168	84.8318
Cluster-9759.0--c21772.g1.i1.m-LLOTMP002163-RA.m	YN	0.243145	2.17938	0.111566	7.6067e-69	1497	374.175	1122.83	498	265.28	232.72
Cluster-10866.1--c21549.g1.i4.m-LLOTMP004306-RA.m	YN	0.11842	1.06162	0.111546	1.90293e-25	633	151.191	481.809	132	79.3206	52.6794
Cluster-10530.0--c3741.g1.i1.m-LLOTMP009584-RA.m	YN	0.0568269	0.509615	0.11151	4.97638e-17	507	159.112	347.888	75	55.9794	19.0206
Cluster-12324.0--c23740.g1.i1.m-LLOTMP000129-RA.m	YN	0.147757	1.32537	0.111484	5.08929e-42	972	262.118	709.882	245	150.034	94.9656
Cluster-14079.0--c26418.g1.i1.m-LLOTMP000941-RA.m	YN	0.25664	2.30301	0.111437	1.05714e-114	2811	612.793	2198.21	915	438.274	476.726
Cluster-17657.0--c20483.g1.i1.m-LLOTMP004058-RA.m	YN	0.173848	1.56163	0.111324	3.34359e-22	471	101.69	369.31	124	66.7603	57.2397
Cluster-18902.0--c22882.g4.i1.m-LLOTMP007014-RA.m	YN	0.0808496	0.726306	0.111316	6.95151e-57	1665	390.774	1274.23	270	172.339	97.6607
Cluster-11322.0--c20821.g1.i1.m-LLOTMP003431-RA.m	YN	0.470129	4.22472	0.11128	2.95231e-41	1347	279.49	1067.51	591	220.156	370.844
Cluster-14845.0--c22398.g1.i1.m-LLOTMP000850-RA.m	YN	0.213017	1.91717	0.11111	2.1728e-45	966	224.61	741.39	292	155.386	136.614
Cluster-4927.0--c21420.g1.i1.m-LLOTMP001743-RA.m	YN	0.311303	2.80722	0.110894	4.12494e-24	1104	277.337	826.663	375	164.975	210.025
Cluster-8813.2--c23504.g2.i3.m-LLOTMP008173-RA.m	YN	0.0351444	0.317043	0.11085	3.22959e-19	843	231.308	611.692	79	58	21
Cluster-9457.0--c23844.g1.i1.m-LLOTMP006802-RA.m	YN	0.189631	1.71319	0.110689	1.18416e-107	2247	546.495	1700.51	652	368.125	283.875
Cluster-10199.2--c20101.g2.i4.m-LLOTMP005719-RA.m	YN	0.221214	2.00207	0.110493	9.29576e-61	1497	431.927	1065.07	478	274.134	203.866
Cluster-18927.0--c24148.g1.i8.m-LLOTMP005688-RA.m	YN	0.10887	0.986293	0.110383	6.31386e-17	411	105.914	305.086	83	52.1229	30.8771
Cluster-20129.0--c19568.g1.i2.m-LLOTMP006142-RA.m	YN	0.157104	1.42329	0.110381	9.65382e-23	546	135.271	410.729	137	78.8016	58.1984
Cluster-14179.0--c24084.g1.i1.m-LLOTMP006712-RA.m	YN	0.182377	1.65295	0.110334	9.03679e-112	2415	560.276	1854.72	674	373.829	300.171
Cluster-10571.0--c25580.g2.i1.m-LLOTMP007385-RA.m	YN	0.116797	1.05896	0.110294	5.7075e-121	3030	743.5	2286.5	646	398.97	247.03
Cluster-8511.2--c21143.g1.i1.m-LLOTMP003340-RA.m	YN	0.174346	1.58181	0.110219	5.37896e-66	1317	332.414	984.586	372	219.057	152.943
Cluster-10471.0--c22770.g1.i1.m-LLOTMP008871-RA.m	YN	0.150844	1.37176	0.109964	4.73201e-35	876	241.599	634.401	221	134.571	86.4289
Cluster-7400.0--c19008.g1.i1.m-LLOTMP007163-RA.m	YN	0.32649	2.96936	0.109953	1.93359e-55	1416	348.512	1067.49	538	256.397	281.603
Cluster-21184.0--c23526.g1.i1.m-LLOTMP007333-RA.m	YN	0.223177	2.03758	0.109531	2.14911e-66	1347	355.012	991.988	440	248.663	191.337
Cluster-19320.0--c22481.g1.i1.m-LLOTMP009368-RA.m	YN	0.507974	4.64072	0.10946	6.60223e-51	2052	486.692	1565.31	941	365.182	575.818
Cluster-18507.1--c21715.g3.i1.m-LLOTMP000930-RA.m	YN	0.286488	2.61738	0.109456	2.7151e-39	927	217.76	709.24	327	158.338	168.662
Cluster-20414.0--c22880.g2.i2.m-LLOTMP002795-RA.m	YN	0.192314	1.75821	0.109381	1.61751e-72	1506	363.716	1142.28	440	246.622	193.378
Cluster-10120.0--c24341.g1.i1.m-LLOTMP008837-RA.m	YN	0.47606	4.35476	0.10932	8.72822e-65	1785	332.401	1452.6	792	282.191	509.809
Cluster-21899.4--c25304.g1.i3.m-LLOTMP003478-RA.m	YN	0.0840749	0.77064	0.109098	2.32765e-14	363	93.386	269.614	63	41.5837	21.4163
Cluster-11256.0--c22807.g1.i1.m-LLOTMP001659-RA.m	YN	0.466399	4.27545	0.109088	7.78126e-44	1431	299.047	1131.95	628	235.925	392.075
Cluster-13000.0--c21247.g1.i1.m-LLOTMP007974-RA.m	YN	0.225064	2.06428	0.109028	6.52598e-96	2124	493.92	1630.08	663	346.815	316.185
Cluster-14120.0--c24343.g1.i1.m-LLOTMP001465-RA.m	YN	0.196166	1.79967	0.109001	3.39857e-52	1140	250.078	889.922	324	170.536	153.464
Cluster-12890.2--c27209.g3.i1.m-LLOTMP002802-RA.m	YN	0.50692	4.65064	0.109	2.71965e-71	2352	493.167	1858.83	1080	398.098	681.902
Cluster-10371.0--c20212.g1.i4.m-LLOTMP005725-RA.m	YN	0.0833067	0.764846	0.10892	6.14129e-19	468	124.321	343.679	84	56.9162	27.0838
Cluster-16661.0--c24557.g1.i1.m-LLOTMP001565-RA.m	YN	0.150926	1.38648	0.108855	6.31593e-53	1326	315.899	1010.1	322	183.984	138.016
Cluster-1220.0--c19199.g3.i1.m-LLOTMP000626-RA.m	YN	0.0807135	0.741551	0.108844	1.95469e-64	1731	451.554	1279.45	300	202.125	97.8746
Cluster-16898.0--c25707.g2.i2.m-LLOTMP004604-RA.m	YN	0.135606	1.2493	0.108546	6.24479e-43	846	219.701	626.299	211	133.625	77.3753
Cluster-16113.0--c24437.g1.i1.m-LLOTMP005360-RA.m	YN	0.253361	2.336	0.108459	2.04453e-103	2322	564.238	1757.76	782	404.392	377.608
Cluster-14704.0--c24666.g1.i1.m-LLOTMP001324-RA.m	YN	0.189035	1.74321	0.108441	3.02219e-33	708	154.657	553.343	197	104.642	92.3576
Cluster-21102.0--c22337.g1.i1.m-LLOTMP001487-RA.m	YN	0.188389	1.73734	0.108435	1.62748e-46	972	226.122	745.878	277	152.866	124.134
Cluster-4528.0--c21865.g1.i1.m-LLOTMP009229-RA.m	YN	0.251876	2.32418	0.108372	1.30141e-64	1365	353.537	1011.46	469	253.195	215.805
Cluster-16264.0--c20319.g1.i1.m-LLOTMP000392-RA.m	YN	0.168775	1.5581	0.108321	1.16809e-79	1665	391.123	1273.88	449	256.602	192.398
Cluster-12459.0--c21511.g1.i3.m-LLOTMP002883-RA.m	YN	0.0660995	0.610315	0.108304	7.44714e-51	1443	417.545	1025.45	230	165.147	64.8531
Cluster-17491.0--c21154.g1.i1.m-LLOTMP009671-RA.m	YN	0.162897	1.50419	0.108295	2.21027e-42	810	210.071	599.929	224	136.35	87.6502
Cluster-15475.0--c19992.g1.i2.m-LLOTMP000966-RA.m	YN	0.0810649	0.748591	0.10829	1.19538e-24	606	167.749	438.251	109	75.3867	33.6133
Cluster-9648.0--c20861.g1.i1.m-LLOTMP009628-RA.m	YN	0.184216	1.70166	0.108257	5.23472e-63	1320	305.442	1014.56	371	205.388	165.612
Cluster-8461.1--c21755.g2.i3.m-LLOTMP002479-RA.m	YN	0.02818	0.260363	0.108234	3.09362e-15	723	207.855	515.145	59	44.7604	14.2396
Cluster-10137.0--c19640.g1.i1.m-LLOTMP006939-RA.m	YN	0.139873	1.29255	0.108215	1.00914e-30	687	187.849	499.151	170	106.344	63.6556
Cluster-9909.1--c26012.g1.i2.m-LLOTMP001811-RA.m	YN	0.137411	1.26993	0.108204	6.85382e-97	1968	500.315	1467.68	490	306.222	183.778
Cluster-21537.1--c25885.g3.i5.m-LLOTMP000174-RA.m	YN	0.109997	1.01811	0.10804	3.44243e-48	1116	315.252	800.748	245	163.099	81.9006
Cluster-9275.0--c24397.g2.i4.m-LLOTMP009881-RA.m	YN	0.0796312	0.739727	0.107649	8.70182e-26	720	198.158	521.842	123	83.6042	39.3958
Cluster-14949.0--c26168.g4.i1.m-LLOTMP005408-RA.m	YN	0.171188	1.59282	0.107475	1.04914e-29	537	147.696	389.304	157	97.5259	59.4741
Cluster-14945.0--c21847.g1.i1.m-LLOTMP000150-RA.m	YN	0.451823	4.2089	0.107349	1.1544e-33	1143	273.655	869.345	500	205.278	294.722
Cluster-11083.0--c27327.g3.i5.m-LLOTMP001696-RA.m	YN	0.468201	4.36254	0.107323	5.28889e-56	1404	335.87	1068.13	649	277.444	371.556
Cluster-15095.1--c24018.g1.i5.m-LLOTMP003512-RA.m	YN	0.404396	3.77084	0.107243	1.172e-22	606	152.596	453.404	258	116.432	141.568
Cluster-15364.2--c23720.g6.i1.m-LLOTMP003769-RA.m	YN	0.21916	2.04474	0.107183	4.73106e-19	372	92.6606	279.339	118	64.9463	53.0537
Cluster-9929.2--c25176.g2.i2.m-LLOTMP008135-RA.m	YN	0.226852	2.11878	0.107068	3.99e-83	1710	438.725	1271.28	558	309.529	248.471
Cluster-6950.0--c23499.g2.i1.m-LLOTMP005356-RA.m	YN	0.465788	4.35302	0.107004	1.37983e-52	1434	331.631	1102.37	652	269.715	382.285
Cluster-2214.0--c20847.g3.i1.m-LLOTMP004745-RA.m	YN	0.0780485	0.730039	0.10691	1.18481e-13	336	105.716	230.284	62	45	17
Cluster-10859.0--c25760.g1.i1.m-LLOTMP002985-RA.m	YN	0.160817	1.50807	0.106638	9.07079e-120	2463	590.139	1872.86	654	383.345	270.655
Cluster-23299.0--c24906.g2.i1.m-LLOTMP008990-RA.m	YN	0.147462	1.38423	0.10653	5.80992e-42	873	249.704	623.296	232	148.929	83.0709
Cluster-17714.0--c21391.g1.i1.m-LLOTMP004454-RA.m	YN	0.19215	1.80574	0.106411	1.74598e-92	2013	443.148	1569.85	568	302.44	265.56
Cluster-14503.1--c24166.g1.i1.m-LLOTMP005544-RA.m	YN	0.150137	1.41115	0.106393	5.09849e-88	1731	447.963	1283.04	459	284.785	174.215
Cluster-16675.0--c16714.g1.i1.m-LLOTMP007751-RA.m	YN	0.143948	1.35545	0.106199	4.19461e-22	462	124.582	337.418	116	72.0656	43.9344
Cluster-14894.0--c21800.g2.i1.m-LLOTMP007841-RA.m	YN	0.223377	2.10502	0.106116	1.06122e-68	1851	484.377	1366.62	569	305.079	263.921
Cluster-4658.0--c24975.g2.i1.m-LLOTMP005790-RA.m	YN	0.172493	1.62681	0.106032	9.53208e-26	465	122.63	342.37	134	81.4616	52.5384
Cluster-17673.0--c22200.g1.i2.m-LLOTMP009643-RA.m	YN	0.174582	1.65618	0.105412	9.06825e-43	816	211.073	604.927	235	140.908	94.0916
Cluster-13157.1--c27182.g1.i2.m-LLOTMP007756-RA.m	YN	0.134831	1.27915	0.105407	1.08123e-217	5433	1338.5	4094.5	1260	754.955	505.045
Cluster-8539.0--c25196.g8.i1.m-LLOTMP009199-RA.m	YN	0.0798811	0.758155	0.105363	8.48906e-45	1182	305.886	876.114	204	137.71	66.2896
Cluster-9309.1--c25263.g2.i1.m-LLOTMP003106-RA.m	YN	0.161443	1.53308	0.105307	9.81505e-78	1479	391.299	1087.7	413	255.47	157.53
Cluster-21366.0--c21704.g1.i1.m-LLOTMP002491-RA.m	YN	0.23666	2.24794	0.105279	2.08153e-51	1395	364.556	1030.44	443	233.996	209.004
Cluster-19745.2--c24725.g1.i1.m-LLOTMP009913-RA.m	YN	0.171281	1.62762	0.105234	2.41816e-50	1218	311.535	906.465	326	187.277	138.723
Cluster-11653.0--c21732.g1.i1.m-LLOTMP003586-RA.m	YN	0.249234	2.37033	0.105147	2.82265e-65	1536	327.283	1208.72	491	235.053	255.947
Cluster-15836.1--c24442.g2.i6.m-LLOTMP009168-RA.m	YN	0.0939141	0.895501	0.104873	6.4589e-50	1275	292.035	982.965	232	145.286	86.7141
Cluster-15432.1--c20530.g1.i2.m-LLOTMP007323-RA.m	YN	0.150767	1.43846	0.104812	8.24382e-43	783	216.79	566.21	216	138.707	77.2935
Cluster-20056.0--c19945.g2.i1.m-LLOTMP006426-RA.m	YN	0.13739	1.31089	0.104806	9.53264e-28	588	164.543	423.457	148	94.8421	53.1579
Cluster-14018.0--c21494.g1.i1.m-LLOTMP006173-RA.m	YN	0.208497	1.98966	0.10479	6.71357e-39	780	185.514	594.486	237	129.334	107.666
Cluster-15194.0--c23325.g3.i1.m-LLOTMP004140-RA.m	YN	0.0775364	0.740087	0.104767	7.61005e-41	1074	250.008	823.992	175	114.328	60.6719
Cluster-19497.0--c25277.g8.i2.m-LLOTMP007074-RA.m	YN	0.149219	1.42484	0.104727	8.76343e-42	1014	242.742	771.258	246	141.683	104.317
Cluster-14195.0--c25062.g9.i2.m-LLOTMP010066-RA.m	YN	0.0908283	0.867607	0.104688	1.02258e-122	2910	782.448	2127.55	570	388.08	181.92
Cluster-19045.0--c22606.g1.i2.m-LLOTMP010010-RA.m	YN	0.419347	4.00672	0.104661	2.65868e-56	1053	208.99	844.01	459	188.784	270.216
Cluster-1272.1--c26741.g2.i1.m-LLOTMP002144-RA.m	YN	0.156237	1.49596	0.10444	5.57379e-96	1983	459.393	1523.61	512	297.664	214.336
Cluster-19755.0--c23550.g1.i1.m-LLOTMP006016-RA.m	YN	0.221943	2.12828	0.104283	9.11316e-71	1485	358.266	1126.73	469	252.964	216.036
Cluster-19984.1--c24164.g2.i1.m-LLOTMP001418-RA.m	YN	0.14653	1.40558	0.104248	4.74407e-63	1230	305.962	924.038	317	194.25	122.75
Cluster-16661.1--c24557.g2.i1.m-LLOTMP001566-RA.m	YN	0.203286	1.95095	0.104199	1.88648e-248	5223	1242	3981	1570	862.4	707.6
Cluster-15891.0--c19973.g4.i1.m-LLOTMP000784-RA.m	YN	0.121012	1.16276	0.104073	8.99654e-21	459	119.145	339.855	102	64.121	37.879
Cluster-10882.0--c23981.g1.i1.m-LLOTMP004266-RA.m	YN	0.048631	0.467775	0.103962	1.8465e-30	1017	269.098	747.902	125	89.824	35.176
Cluster-17836.0--c22048.g2.i3.m-LLOTMP006930-RA.m	YN	0.222522	2.14093	0.103937	7.40098e-50	1377	321.919	1055.08	409	205.913	203.087
Cluster-16673.1--c23128.g1.i1.m-LLOTMP007939-RA.m	YN	0.195395	1.87997	0.103936	3.43076e-40	744	198.089	545.911	230	136.452	93.5476
Cluster-4314.1--c26097.g6.i2.m-LLOTMP005398-RA.m	YN	0.214878	2.0692	0.103846	1.46503e-96	2043	474.094	1568.91	625	333.042	291.958
Cluster-8291.0--c23416.g1.i1.m-LLOTMP008635-RA.m	YN	0.208513	2.00996	0.10374	7.91519e-85	1776	412.298	1363.7	536	288.021	247.979
Cluster-19903.3--c26900.g3.i2.m-LLOTMP002251-RA.m	YN	0.240367	2.3174	0.103723	2.95943e-28	786	212.693	573.307	251	133.359	117.641
Cluster-9847.1--c25407.g5.i2.m-LLOTMP007113-RA.m	YN	0.447056	4.31296	0.103654	6.90019e-100	1557	314.384	1242.62	718	300.876	417.124
Cluster-19423.0--c22844.g1.i1.m-LLOTMP003482-RA.m	YN	0.16114	1.55708	0.103488	2.25058e-44	825	210.43	614.57	227	138.029	88.9711
Cluster-11877.0--c20185.g3.i1.m-LLOTMP009163-RA.m	YN	0.13935	1.34751	0.103413	2.71749e-20	423	116.145	306.855	105	66.0184	38.9816
Cluster-17484.0--c22462.g4.i3.m-LLOTMP006610-RA.m	YN	0.215045	2.08035	0.10337	5.19788e-75	1548	373.373	1174.63	482	262.549	219.451
Cluster-14213.0--c22602.g1.i1.m-LLOTMP004766-RA.m	YN	0.149777	1.45	0.103295	1.74761e-79	1500	400.152	1099.85	406	256.698	149.302
Cluster-22765.0--c21214.g5.i4.m-LLOTMP006548-RA.m	YN	0.0523301	0.507158	0.103183	1.13216e-25	795	218.924	576.076	106	76.9225	29.0775
Cluster-9941.0--c19809.g1.i1.m-LLOTMP003088-RA.m	YN	0.171997	1.66845	0.103088	5.82803e-57	1125	264.616	860.384	309	177.006	131.994
Cluster-2337.0--c5634.g1.i1.m-LLOTMP005553-RA.m	YN	0.15967	1.54917	0.103068	1.97093e-39	765	186.163	578.837	205	121.925	83.0745
Cluster-4722.0--c22739.g1.i2.m-LLOTMP009397-RA.m	YN	0.177971	1.72765	0.103014	3.62279e-108	2163	519.962	1643.04	611	351.011	259.989
Cluster-22992.1--c24691.g4.i2.m-LLOTMP007877-RA.m	YN	0.149163	1.44848	0.102979	2.4433e-28	642	147.685	494.315	155	88.4402	66.5598
Cluster-14053.0--c25042.g8.i2.m-LLOTMP008185-RA.m	YN	0.112341	1.09091	0.102978	3.38572e-145	3741	909.838	2831.16	771	476.025	294.975
Cluster-19953.0--c23591.g1.i1.m-LLOTMP007418-RA.m	YN	0.409784	3.98375	0.102864	8.12805e-30	918	202.689	715.311	379	153.627	225.373
Cluster-22015.1--c22951.g2.i2.m-LLOTMP006683-RA.m	YN	0.159253	1.55056	0.102707	8.63126e-106	2295	480.848	1814.15	575	315.011	259.989
Cluster-17975.0--c24643.g1.i1.m-LLOTMP005622-RA.m	YN	0.198722	1.93529	0.102683	5.26641e-108	2061	556.716	1504.28	648	385.911	262.089
Cluster-9588.0--c23066.g1.i1.m-LLOTMP007219-RA.m	YN	0.141076	1.37614	0.102516	2.44076e-93	2406	541.16	1864.84	550	310.555	239.445
Cluster-21480.1--c24801.g2.i1.m-LLOTMP002216-RA.m	YN	0.188865	1.84255	0.102502	2.54332e-67	1344	321.435	1022.57	391	220.412	170.588
Cluster-19279.3--c24636.g2.i2.m-LLOTMP004876-RA.m	YN	0.261713	2.55432	0.102459	2.70797e-49	1302	362.957	939.043	447	239.748	207.252
Cluster-7018.0--c22063.g1.i1.m-LLOTMP005542-RA.m	YN	0.195203	1.90598	0.102416	7.12993e-81	1536	411.006	1124.99	477	283.975	193.025
Cluster-9352.1--c26344.g2.i1.m-LLOTMP010062-RA.m	YN	0.157081	1.53395	0.102403	2.81004e-173	3333	859.186	2473.81	911	561.041	349.959
Cluster-13275.0--c19545.g1.i2.m-LLOTMP003236-RA.m	YN	0.0643127	0.628263	0.102366	6.69287e-23	639	160.942	478.058	94	64.547	29.453
Cluster-11946.0--c21913.g1.i1.m-LLOTMP004143-RA.m	YN	0.114536	1.119	0.102355	7.43072e-22	537	125.16	411.84	109	65.3049	43.6951
Cluster-21923.0--c20287.g1.i1.m-LLOTMP005859-RA.m	YN	0.224165	2.19172	0.102278	2.85519e-23	441	115.487	325.513	145	81.9544	63.0456
Cluster-10977.0--c23430.g6.i1.m-LLOTMP000657-RA.m	YN	0.150347	1.47013	0.102268	8.28791e-58	1350	326.178	1023.82	334	194.676	139.324
Cluster-10484.0--c19017.g1.i3.m-LLOTMP008068-RA.m	YN	0.134042	1.31101	0.102243	2.0638e-28	609	158.614	450.386	147	91.7262	55.2738
Cluster-7939.3--c23180.g4.i2.m-LLOTMP007978-RA.m	YN	0.11856	1.15975	0.102229	9.91795e-47	1095	275.027	819.973	239	149.151	89.8491
Cluster-13949.0--c23973.g3.i1.m-LLOTMP000030-RA.m	YN	0.427094	4.17876	0.102206	2.43897e-45	1170	262.874	907.126	507	212.362	294.638
Cluster-7934.0--c23937.g4.i1.m-LLOTMP000578-RA.m	YN	0.174398	1.7067	0.102185	1.2916e-58	1536	396.123	1139.88	410	232.933	177.067
Cluster-16704.0--c26511.g7.i1.m-LLOTMP006241-RA.m	YN	0.0800534	0.784669	0.102022	1.38249e-36	942	245.038	696.962	163	110.166	52.8342
Cluster-793.0--c21012.g1.i1.m-LLOTMP009862-RA.m	YN	0.124654	1.22218	0.101993	2.90716e-55	1116	266.147	849.853	258	160.484	97.5163
Cluster-3844.0--c18285.g1.i1.m-LLOTMP008941-RA.m	YN	0.122488	1.20183	0.101917	8.60404e-14	315	82.8399	232.16	70	43.8727	26.1273
Cluster-2520.4--c24635.g4.i1.m-LLOTMP004821-RA.m	YN	0.28327	2.78586	0.101681	6.89435e-60	1404	330.427	1073.57	494	241.781	252.219
Cluster-21588.0--c23999.g7.i6.m-LLOTMP002561-RA.m	YN	0.171801	1.69044	0.101631	5.161e-37	801	156.608	644.392	204	105.125	98.8753
Cluster-19226.2--c25061.g6.i16.m-LLOTMP005346-RA.m	YN	0.0443712	0.436773	0.101589	1.56555e-111	3999	1040.43	2958.57	461	333.577	127.423
Cluster-18646.0--c26889.g1.i1.m-LLOTMP005454-RA.m	YN	0.153724	1.51571	0.101421	1.89028e-244	4809	1196.8	3612.2	1280	778.64	501.36
Cluster-9306.0--c24244.g2.i2.m-LLOTMP003477-RA.m	YN	0.178018	1.75586	0.101385	6.00486e-62	1245	288.677	956.323	347	195.676	151.324
Cluster-21313.0--c21450.g4.i2.m-LLOTMP000602-RA.m	YN	0.159461	1.57313	0.101365	4.36091e-33	855	201.656	653.344	210	116.487	93.5126
Cluster-814.0--c20800.g1.i1.m-LLOTMP009877-RA.m	YN	0.168979	1.66739	0.101344	3.03206e-45	1011	274.537	736.463	279	167.599	111.401
Cluster-4076.0--c23985.g1.i1.m-LLOTMP009382-RA.m	YN	0.164361	1.62379	0.10122	2.32074e-76	1827	484.691	1342.31	487	289.077	197.923
Cluster-8927.0--c22006.g2.i2.m-LLOTMP008952-RA.m	YN	0.132802	1.31372	0.101089	9.22127e-72	1617	395.608	1221.39	379	230.39	148.61
Cluster-1225.0--c25021.g3.i1.m-LLOTMP006958-RA.m	YN	0.215046	2.12896	0.10101	4.23389e-120	3333	840.133	2492.87	990	524.43	465.57
Cluster-9723.4--c26127.g2.i1.m-LLOTMP003756-RA.m	YN	0.149655	1.48374	0.100863	3.60577e-57	1080	273.312	806.688	286	176.635	109.365
Cluster-10326.0--c22173.g1.i3.m-LLOTMP005528-RA.m	YN	0.173221	1.71817	0.100817	2.51327e-38	843	227.242	615.758	236	140.794	95.2056
Cluster-13073.0--c23673.g1.i2.m-LLOTMP009847-RA.m	YN	0.0943434	0.936044	0.100789	7.12161e-41	921	245.86	675.14	184	124.225	59.7751
Cluster-11377.0--c20644.g3.i1.m-LLOTMP002277-RA.m	YN	0.141317	1.40487	0.100591	6.3667e-28	705	163.297	541.703	161	91.3483	69.6517
Cluster-16628.0--c21235.g1.i4.m-LLOTMP002156-RA.m	YN	0.234517	2.33168	0.100578	2.33521e-42	876	205.246	670.754	282	147.061	134.939
Cluster-11356.0--c21.g1.i1.m-LLOTMP004926-RA.m	YN	0.350461	3.48591	0.100536	2.15282e-18	465	104.364	360.636	179	78.5776	100.422
Cluster-12876.1--c24595.g1.i1.m-LLOTMP009962-RA.m	YN	0.166502	1.65921	0.10035	3.90925e-117	2280	555.605	1724.39	628	371.095	256.905
Cluster-9077.0--c22549.g1.i1.m-LLOTMP005378-RA.m	YN	0.304845	3.04002	0.100277	3.62549e-41	1497	401.111	1095.89	527	252.845	274.155
Cluster-19263.1--c23725.g2.i1.m-LLOTMP000808-RA.m	YN	0.0858767	0.85698	0.100208	2.18383e-33	816	201.444	614.556	146	96.1375	49.8625
Cluster-3005.0--c21795.g1.i1.m-LLOTMP004381-RA.m	YN	0.163266	1.63149	0.100071	5.24529e-121	2571	552.015	2018.98	663	366.991	296.009
Cluster-16276.0--c23459.g3.i4.m-LLOTMP002208-RA.m	YN	0.179944	1.8001	0.0999635	2.00919e-50	948	236.64	711.36	275	161.381	113.619
Cluster-10414.0--c21939.g4.i1.m-LLOTMP007563-RA.m	YN	0.194408	1.94682	0.0998589	5.3113e-35	627	167.676	459.324	195	116.377	78.6231
Cluster-8661.0--c23321.g1.i1.m-LLOTMP007783-RA.m	YN	0.226126	2.26893	0.0996621	2.12736e-96	1893	497.621	1395.38	627	355.097	271.903
Cluster-9898.2--c26449.g3.i4.m-LLOTMP002953-RA.m	YN	0.0476496	0.478796	0.0995197	5.53703e-27	957	198.768	758.232	102	67.0053	34.9947
Cluster-18416.0--c1126.g1.i2.m-LLOTMP002323-RA.m	YN	0.237836	2.3905	0.0994919	3.71657e-74	1536	378.725	1157.27	508	272.318	235.682
Cluster-12040.0--c22736.g1.i1.m-LLOTMP004326-RA.m	YN	0.418418	4.20941	0.0994007	3.16472e-44	1164	273.839	890.161	502	216.908	285.092
Cluster-23092.0--c21328.g1.i3.m-LLOTMP007831-RA.m	YN	0.272257	2.74043	0.0993485	1.51305e-79	1812	429.233	1382.77	628	313.59	314.41
Cluster-6918.0--c25098.g1.i2.m-LLOTMP001577-RA.m	YN	0.221344	2.22888	0.0993075	1.75435e-151	3306	741.99	2564.01	1019	527.995	491.005
Cluster-11493.1--c27156.g2.i3.m-LLOTMP000946-RA.m	YN	0.332138	3.34631	0.0992548	7.15846e-107	2865	660.842	2204.16	1077	489.911	587.089
Cluster-11460.1--c26812.g2.i1.m-LLOTMP002187-RA.m	YN	0.449848	4.5423	0.0990352	6.87468e-97	2238	426.837	1811.16	986	374.795	611.205
Cluster-4228.0--c21054.g1.i1.m-LLOTMP002782-RA.m	YN	0.168717	1.70537	0.0989327	9.91132e-21	348	90.9644	257.036	100	61.202	38.798
Cluster-15125.0--c19089.g1.i2.m-LLOTMP004122-RA.m	YN	0.365584	3.69539	0.09893	4.43298e-30	624	137.99	486.01	253	113.171	139.829
Cluster-16462.0--c25185.g1.i1.m-LLOTMP000052-RA.m	YN	0.19232	1.94408	0.0989256	9.70955e-39	768	175.218	592.782	222	121.576	100.424
Cluster-17436.1--c24879.g2.i1.m-LLOTMP001925-RA.m	YN	0.126164	1.27702	0.0987955	1.49846e-47	939	215.298	723.702	216	132.054	83.9457
Cluster-10808.1--c24787.g2.i2.m-LLOTMP001750-RA.m	YN	0.103528	1.04794	0.0987919	8.09416e-67	1569	387.397	1181.6	319	204.792	114.208
Cluster-9606.0--c24134.g4.i1.m-LLOTMP000187-RA.m	YN	0.131963	1.336	0.0987753	5.00111e-63	1233	294.307	938.693	297	183.556	113.444
Cluster-9165.0--c21107.g2.i1.m-LLOTMP005243-RA.m	YN	0.167281	1.69407	0.0987449	2.66273e-49	1155	281.849	873.151	303	172.168	130.832
Cluster-19115.4--c22810.g1.i1.m-LLOTMP007698-RA.m	YN	0.117665	1.19243	0.0986769	1.36795e-44	987	267.888	719.112	225	146.837	78.1629
Cluster-5926.0--c21110.g1.i3.m-LLOTMP005771-RA.m	YN	0.131635	1.33417	0.0986645	1.85712e-50	1188	297.618	890.382	275	167.618	107.382
Cluster-18918.2--c24614.g1.i3.m-LLOTMP003589-RA.m	YN	0.165768	1.68034	0.0986516	4.00848e-73	1524	451.03	1072.97	438	278.798	159.202
Cluster-5048.0--c22577.g1.i2.m-LLOTMP009978-RA.m	YN	0.160795	1.63012	0.0986401	2.70836e-75	1482	343.667	1138.33	393	228.424	164.576
Cluster-16818.0--c22858.g1.i3.m-LLOTMP009234-RA.m	YN	0.135373	1.37262	0.0986237	1.6658e-70	1551	433.475	1117.52	387	248.614	138.386
Cluster-17688.1--c22007.g1.i2.m-LLOTMP007662-RA.m	YN	0.151371	1.53621	0.0985356	4.3994e-86	1617	411.437	1205.56	434	268.785	165.215
Cluster-11497.1--c24899.g4.i3.m-LLOTMP008671-RA.m	YN	0.156516	1.58897	0.0985013	3.08321e-74	1512	329.066	1182.93	384	217.135	166.865
Cluster-13312.0--c20427.g1.i1.m-LLOTMP004827-RA.m	YN	0.19735	2.00658	0.0983517	1.62397e-31	816	222.271	593.729	236	133.327	102.673
Cluster-11202.0--c22926.g1.i1.m-LLOTMP004442-RA.m	YN	0.211319	2.1494	0.0983153	1.90763e-69	1353	336.644	1016.36	425	238.108	186.892
Cluster-17854.0--c19924.g1.i1.m-LLOTMP000756-RA.m	YN	0.0561518	0.571318	0.0982846	3.86826e-15	384	100.827	283.173	55	39.7262	15.2738
Cluster-771.2--c26052.g2.i2.m-LLOTMP005404-RA.m	YN	0.138497	1.4133	0.0979958	2.38297e-99	1947	461.069	1485.93	481	293.267	187.733
Cluster-9600.0--c20168.g1.i1.m-LLOTMP006462-RA.m	YN	0.165012	1.68648	0.0978438	9.14034e-76	1425	353.944	1071.06	396	237.441	158.559
Cluster-11958.0--c22212.g7.i1.m-LLOTMP008092-RA.m	YN	0.132737	1.35748	0.0977815	1.31312e-39	723	182.095	540.905	180	114.221	65.7795
Cluster-11320.0--c23041.g2.i2.m-LLOTMP004771-RA.m	YN	0.152201	1.56001	0.0975637	2.99716e-102	1815	501.463	1313.54	510	329.112	180.888
Cluster-7625.0--c22977.g1.i2.m-LLOTMP001118-RA.m	YN	0.156975	1.60983	0.0975098	4.709e-89	1608	431.371	1176.63	452	285.708	166.292
Cluster-9599.1--c21788.g2.i1.m-LLOTMP003043-RA.m	YN	0.402991	4.1348	0.0974633	5.84536e-53	1107	247.909	859.091	476	209.392	266.608
Cluster-20864.6--c24519.g8.i1.m-LLOTMP004218-RA.m	YN	0.0897576	0.921387	0.0974157	5.20549e-46	1161	294.755	866.245	215	141.738	73.2624
Cluster-14098.0--c22184.g1.i1.m-LLOTMP006387-RA.m	YN	0.20613	2.11972	0.0972438	2.16787e-68	1416	318.6	1097.4	422	224.797	197.203
Cluster-14985.0--c26084.g1.i2.m-LLOTMP002468-RA.m	YN	0.103826	1.06777	0.0972356	1.95476e-79	1704	471.933	1232.07	373	253.584	119.416
Cluster-21266.0--c23075.g3.i1.m-LLOTMP008212-RA.m	YN	0.189646	1.95183	0.0971634	4.6807e-33	888	229.513	658.487	245	135.16	109.84
Cluster-11769.0--c21102.g1.i1.m-LLOTMP005308-RA.m	YN	0.210067	2.16309	0.097114	1.04751e-36	696	176.479	519.521	220	124.96	95.0399
Cluster-4988.0--c21250.g1.i2.m-LLOTMP005796-RA.m	YN	0.141065	1.45299	0.0970857	1.54472e-94	1800	441.557	1358.44	458	283.45	174.55
Cluster-9141.0--c22203.g5.i1.m-LLOTMP004521-RA.m	YN	0.173662	1.79056	0.0969874	1.95406e-22	552	135.607	416.393	145	80.7336	64.2664
Cluster-9341.0--c24902.g3.i2.m-LLOTMP002114-RA.m	YN	0.0588703	0.608553	0.0967381	1.131e-14	384	88.4567	295.543	52	35.292	16.708
Cluster-13390.0--c22755.g1.i1.m-LLOTMP008946-RA.m	YN	0.155878	1.61203	0.0966964	2.37337e-58	1113	263.59	849.41	294	174.65	119.35
Cluster-21687.1--c26356.g2.i1.m-LLOTMP002602-RA.m	YN	0.129001	1.33421	0.0966868	3.27498e-81	1710	433.492	1276.51	408	256.783	151.217
Cluster-18206.3--c21732.g4.i2.m-LLOTMP003588-RA.m	YN	0.102961	1.06591	0.0965944	5.11203e-26	537	137.373	399.627	113	74.6158	38.3842
Cluster-15968.0--c22695.g1.i1.m-LLOTMP004916-RA.m	YN	0.209792	2.17278	0.0965546	2.14629e-88	1704	430.579	1273.42	538	305.113	232.887
Cluster-20266.0--c23915.g6.i3.m-LLOTMP004280-RA.m	YN	0.0411813	0.426693	0.0965127	6.55472e-24	810	205.517	604.483	89	64.788	24.212
Cluster-8149.0--c19971.g1.i1.m-LLOTMP003502-RA.m	YN	0.0877027	0.910359	0.0963386	2.38035e-16	342	103.331	238.669	69	49.2903	19.7097
Cluster-15648.0--c26944.g1.i1.m-LLOTMP010090-RA.m	YN	0.181846	1.89011	0.0962091	1.16515e-34	663	151.433	511.567	187	104.438	82.5619
Cluster-11636.2--c21502.g1.i1.m-LLOTMP006444-RA.m	YN	0.186574	1.9423	0.096058	3.23169e-47	861	223.289	637.711	260	154.9	105.1
Cluster-9578.0--c22918.g1.i1.m-LLOTMP003812-RA.m	YN	0.250238	2.60873	0.0959234	5.94244e-147	3261	757.766	2503.23	1083	550.786	532.214
Cluster-3581.0--c20317.g1.i1.m-LLOTMP005371-RA.m	YN	0.0990798	1.03368	0.0958517	4.72059e-29	627	166.211	460.789	129	86.2951	42.7049
Cluster-13535.0--c20609.g1.i1.m-LLOTMP005396-RA.m	YN	0.106489	1.1121	0.0957553	7.00982e-75	1884	461.358	1422.64	380	238.868	141.132
Cluster-19714.0--c25214.g1.i2.m-LLOTMP007525-RA.m	YN	0.0542489	0.566754	0.0957186	1.5228e-51	1698	368.492	1329.51	207	137.471	69.5292
Cluster-8942.0--c21138.g1.i2.m-LLOTMP002281-RA.m	YN	0.150245	1.56976	0.095712	3.10212e-30	567	138.713	428.287	148	89.7099	58.2901
Cluster-5548.0--c22476.g1.i2.m-LLOTMP003087-RA.m	YN	0.153798	1.60702	0.0957039	8.9584e-38	774	196.74	577.26	203	122.794	80.2062
Cluster-12722.0--c21641.g1.i1.m-LLOTMP004496-RA.m	YN	0.141116	1.47458	0.0956993	3.79421e-110	2073	514.105	1558.9	532	331.597	200.403
Cluster-15182.0--c19638.g1.i1.m-LLOTMP003215-RA.m	YN	0.13659	1.42908	0.095579	2.14926e-19	393	97.3756	295.624	94	57.1525	36.8475
Cluster-16743.0--c22963.g1.i1.m-LLOTMP001984-RA.m	YN	0.0990704	1.03763	0.0954774	6.12589e-105	2436	593.542	1842.46	484	313.069	170.931
Cluster-6743.0--c15805.g1.i1.m-LLOTMP004124-RA.m	YN	0.233518	2.44617	0.0954628	9.94661e-22	453	96.3924	356.608	141	69.5234	71.4766
Cluster-13417.0--c24628.g1.i3.m-LLOTMP003222-RA.m	YN	0.140837	1.47585	0.0954278	9.88261e-68	1206	325.432	880.568	323	209.961	113.039
Cluster-19141.0--c22783.g2.i2.m-LLOTMP002545-RA.m	YN	0.152242	1.59664	0.095352	2.85755e-72	1362	325.992	1036.01	358	215.405	142.595
Cluster-11496.0--c27006.g7.i1.m-LLOTMP004422-RA.m	YN	0.1112	1.16733	0.0952607	2.42414e-18	336	95.4441	240.556	78	53.1415	24.8585
Cluster-14240.0--c23834.g1.i1.m-LLOTMP009184-RA.m	YN	0.159226	1.67295	0.0951768	1.54332e-60	1098	278.789	819.211	304	186.622	117.378
Cluster-23148.0--c20306.g1.i1.m-LLOTMP009104-RA.m	YN	0.0756632	0.796504	0.0949942	8.97134e-39	978	251.047	726.953	166	113.77	52.23
Cluster-9089.0--c22946.g1.i2.m-LLOTMP006815-RA.m	YN	0.134356	1.41465	0.0949748	2.08012e-67	1320	295.554	1024.45	314	188.05	125.95
Cluster-10260.0--c27120.g2.i2.m-LLOTMP006622-RA.m	YN	0.16413	1.72895	0.0949305	1.18077e-64	1224	293.208	930.792	335	197.974	137.026
Cluster-12231.1--c21747.g3.i1.m-LLOTMP004465-RA.m	YN	0.192437	2.02736	0.0949198	2.17347e-47	918	213.79	704.21	269	149.601	119.399
Cluster-19647.0--c23252.g1.i1.m-LLOTMP005104-RA.m	YN	0.302602	3.18959	0.0948718	2.71357e-21	468	115.476	352.524	173	85.3754	87.6246
Cluster-10429.0--c16372.g1.i1.m-LLOTMP006985-RA.m	YN	0.201368	2.1242	0.094797	6.71961e-36	726	154.688	571.312	210	109.185	100.815
Cluster-22403.0--c25061.g3.i4.m-LLOTMP005347-RA.m	YN	0.0525636	0.554626	0.0947732	7.74561e-31	909	231.504	677.496	120	85.6284	34.3716
Cluster-2144.0--c23189.g1.i1.m-LLOTMP000604-RA.m	YN	0.126164	1.33413	0.0945662	1.32055e-70	1662	445.026	1216.97	386	244.804	141.196
Cluster-2599.0--c29976.g1.i1.m-LLOTMP001857-RA.m	YN	0.128011	1.3537	0.0945634	2.25449e-25	447	108.898	338.102	108	68.2396	39.7604
Cluster-16651.2--c25641.g4.i3.m-LLOTMP006748-RA.m	YN	0.201768	2.13515	0.0944982	3.44133e-47	870	221.435	648.565	271	156.44	114.56
Cluster-16508.1--c24867.g5.i4.m-LLOTMP000704-RA.m	YN	0.110565	1.17079	0.0944362	3.84905e-25	462	133.351	328.649	109	75.2299	33.7701
Cluster-22730.0--c20863.g4.i4.m-LLOTMP005797-RA.m	YN	0.0949332	1.00545	0.0944188	9.94774e-74	1785	490.082	1294.92	357	241.907	115.093
Cluster-19248.0--c27094.g1.i1.m-LLOTMP002816-RA.m	YN	0.174725	1.85084	0.0944032	5.33904e-130	2406	612.832	1793.17	700	420.66	279.34
Cluster-13722.1--c20512.g1.i7.m-LLOTMP007947-RA.m	YN	0.0701546	0.744275	0.094259	2.9674e-14	390	83.8504	306.15	56	35.5213	20.4787
Cluster-11710.0--c25953.g3.i3.m-LLOTMP009031-RA.m	YN	0.185565	1.97033	0.0941794	1.40355e-146	2871	676.157	2194.84	831	470.46	360.54
Cluster-16357.0--c22105.g1.i1.m-LLOTMP004994-RA.m	YN	0.134114	1.42465	0.094138	1.11968e-44	822	194.429	627.571	201	124.001	76.9988
Cluster-19014.0--c24514.g8.i3.m-LLOTMP004668-RA.m	YN	0.0466066	0.495166	0.0941233	5.79488e-80	2403	677.011	1725.99	315	237.139	77.8607
Cluster-21198.0--c24836.g2.i1.m-LLOTMP009466-RA.m	YN	0.188049	2.00023	0.0940137	5.39735e-109	2103	506.982	1596.02	619	353.825	265.175
Cluster-15816.1--c27376.g6.i2.m-LLOTMP004227-RA.m	YN	0.136592	1.45324	0.0939916	2.49606e-53	1008	234.284	773.716	247	150.403	96.5974
Cluster-20978.2--c24961.g2.i1.m-LLOTMP005724-RA.m	YN	0.0872028	0.928155	0.0939529	7.07794e-61	1413	349.045	1063.96	263	175.462	87.5375
Cluster-14833.0--c22218.g1.i1.m-LLOTMP003501-RA.m	YN	0.146534	1.55995	0.0939355	9.93746e-50	924	220.794	703.206	238	144.906	93.0938
Cluster-5318.0--c25981.g3.i2.m-LLOTMP008668-RA.m	YN	0.166128	1.76966	0.0938761	2.45319e-51	921	231.83	689.17	260	157.448	102.552
Cluster-16219.0--c22735.g1.i1.m-LLOTMP007984-RA.m	YN	0.0810466	0.863813	0.0938243	2.44732e-27	639	163.308	475.692	114	77.4658	36.5342
Cluster-11119.0--c24294.g1.i1.m-LLOTMP000797-RA.m	YN	0.407818	4.34903	0.0937721	1.91042e-54	1500	329.873	1170.13	627	259.817	367.183
Cluster-11259.1--c25628.g2.i3.m-LLOTMP001008-RA.m	YN	0.218311	2.3296	0.0937118	9.06153e-97	2028	454.241	1573.76	623	325.427	297.573
Cluster-8813.1--c23504.g3.i3.m-LLOTMP009803-RA.m	YN	0.0378758	0.404195	0.0937066	4.92134e-25	816	240.094	575.906	94	72.7522	21.2478
Cluster-6146.0--c24361.g1.i1.m-LLOTMP002977-RA.m	YN	0.177011	1.89067	0.0936233	1.34782e-135	2649	612.279	2036.72	743	422.294	320.706
Cluster-14777.0--c25093.g1.i3.m-LLOTMP001601-RA.m	YN	0.130413	1.39407	0.0935483	4.69918e-77	1485	347.476	1137.52	356	219.988	136.012
Cluster-3154.0--c25594.g1.i2.m-LLOTMP003913-RA.m	YN	0.156589	1.67497	0.0934874	3.78629e-42	714	191.464	522.536	202	128.208	73.792
Cluster-16195.1--c26892.g1.i2.m-LLOTMP003133-RA.m	YN	0.202	2.16155	0.0934516	9.41858e-98	2490	666.672	1823.33	737	414.416	322.584
Cluster-22981.0--c24153.g4.i1.m-LLOTMP007057-RA.m	YN	0.194803	2.08496	0.0934325	2.57949e-51	1002	227.879	774.121	293	160.305	132.695
Cluster-18498.0--c19026.g1.i1.m-LLOTMP003688-RA.m	YN	0.148931	1.59423	0.0934185	3.27024e-56	1050	243.986	806.014	270	161.149	108.851
Cluster-11671.0--c20025.g1.i1.m-LLOTMP004332-RA.m	YN	0.218898	2.34402	0.0933857	6.06804e-66	1314	314.866	999.134	415	225.778	189.222
Cluster-14154.0--c26644.g3.i2.m-LLOTMP004722-RA.m	YN	0.169681	1.81872	0.0932969	2.89714e-200	3849	913.44	2935.56	1070	624.463	445.537
Cluster-21291.0--c24220.g1.i1.m-LLOTMP004863-RA.m	YN	0.135277	1.45165	0.0931887	1.19372e-28	624	125.906	498.094	139	77.3721	61.6279
Cluster-19292.2--c24056.g1.i1.m-LLOTMP001703-RA.m	YN	0.140072	1.50539	0.0930467	6.22018e-76	1350	348.488	1001.51	354	226.247	127.753
Cluster-18519.0--c20850.g1.i2.m-LLOTMP007534-RA.m	YN	0.393246	4.22753	0.0930202	2.11424e-54	1239	280.538	958.462	522	229.592	292.408
Cluster-10228.0--c22769.g2.i1.m-LLOTMP001056-RA.m	YN	0.1543	1.65915	0.0929995	1.44653e-56	1086	243.264	842.736	280	162.477	117.523
Cluster-4486.1--c22671.g3.i3.m-LLOTMP009299-RA.m	YN	0.0632315	0.680155	0.0929663	1.94916e-76	2055	511.526	1543.47	310	216.434	93.5655
Cluster-13776.0--c23382.g1.i1.m-LLOTMP008714-RA.m	YN	0.246496	2.65397	0.0928784	1.24141e-45	963	221.637	741.363	317	161.398	155.602
Cluster-4932.0--c21911.g2.i1.m-LLOTMP002799-RA.m	YN	0.131407	1.41608	0.0927967	4.50133e-65	1479	390.689	1088.31	353	221.867	131.133
Cluster-13093.0--c24818.g1.i1.m-LLOTMP007343-RA.m	YN	0.138086	1.48897	0.0927392	1.55099e-110	2067	498.158	1568.84	520	322.305	197.695
Cluster-14387.0--c22829.g1.i1.m-LLOTMP007884-RA.m	YN	0.124465	1.34212	0.0927381	1.03047e-63	1248	353.812	894.188	310	207.493	102.507
Cluster-20289.1--c22976.g2.i1.m-LLOTMP001673-RA.m	YN	0.0839883	0.909008	0.0923955	6.43618e-75	1584	453.758	1130.24	318	228.238	89.7621
Cluster-17180.0--c22859.g6.i2.m-LLOTMP000332-RA.m	YN	0.072854	0.789245	0.0923085	1.26674e-35	858	201.976	656.024	140	94.4738	45.5262
Cluster-12239.1--c27894.g1.i1.m-LLOTMP001622-RA.m	YN	0.13628	1.47639	0.0923059	1.75259e-20	333	85.6283	247.372	86	55.2519	30.7481
Cluster-2075.1--c25749.g2.i1.m-LLOTMP003180-RA.m	YN	0.0646965	0.701414	0.0922372	5.68228e-66	1677	428.225	1248.78	264	186.605	77.3949
Cluster-13904.0--c22945.g1.i1.m-LLOTMP000678-RA.m	YN	0.129787	1.40792	0.0921837	2.18181e-54	1023	236.844	786.156	244	150.453	93.5472
Cluster-5438.1--c20117.g1.i2.m-LLOTMP007639-RA.m	YN	0.147984	1.60589	0.0921508	1.92339e-69	1248	313.854	934.146	333	207.729	125.271
Cluster-22347.1--c20089.g1.i1.m-LLOTMP009570-RA.m	YN	0.129754	1.40954	0.0920536	1.42188e-61	1107	281.264	825.736	277	178.74	98.2599
Cluster-16054.2--c21253.g1.i1.m-LLOTMP005510-RA.m	YN	0.206049	2.24083	0.0919519	8.57875e-109	2043	519.551	1523.45	644	370.025	273.975
Cluster-10300.0--c22746.g1.i1.m-LLOTMP008889-RA.m	YN	0.0653976	0.712034	0.0918461	9.059e-29	741	173.993	567.007	111	75.5046	35.4954
Cluster-5019.0--c22517.g1.i2.m-LLOTMP002613-RA.m	YN	0.144373	1.57382	0.0917341	1.24574e-27	486	112.688	373.312	123	74.1504	48.8496
Cluster-21378.1--c26552.g3.i4.m-LLOTMP003879-RA.m	YN	0.26968	2.94194	0.0916673	1.08117e-43	1302	333.958	968.042	435	216.863	218.137
Cluster-20176.1--c24101.g2.i1.m-LLOTMP003657-RA.m	YN	0.138884	1.51529	0.0916553	2.98696e-206	4101	898.127	3202.87	990	584.274	405.726
Cluster-20785.0--c26222.g1.i1.m-LLOTMP006843-RA.m	YN	0.150679	1.64424	0.0916408	6.8028e-231	4332	1039.1	3292.9	1141	692.309	448.691
Cluster-13002.0--c21211.g1.i1.m-LLOTMP008711-RA.m	YN	0.16393	1.78938	0.091613	2.70841e-28	690	177.593	512.407	179	103.789	75.211
Cluster-18570.0--c27392.g1.i1.m-LLOTMP007553-RA.m	YN	0.183516	2.00384	0.091582	0	15435	3669.68	11765.3	4473	2562	1911
Cluster-13918.1--c25351.g2.i1.m-LLOTMP002976-RA.m	YN	0.113489	1.24117	0.0914365	8.39394e-76	1461	423.341	1037.66	351	242.018	108.982
Cluster-14541.0--c22818.g1.i1.m-LLOTMP003459-RA.m	YN	0.144906	1.5856	0.0913887	1.65439e-61	1017	292.041	724.959	288	192.585	95.415
Cluster-9346.0--c26524.g1.i1.m-LLOTMP004741-RA.m	YN	0.235711	2.57957	0.0913758	1.0319e-219	4533	1108.07	3424.93	1497	804.387	692.613
Cluster-16070.0--c2559.g1.i1.m-LLOTMP004928-RA.m	YN	0.286878	3.14089	0.0913364	3.82711e-21	321	65.8812	255.119	117	56.5792	60.4208
Cluster-1993.0--c13775.g1.i1.m-LLOTMP004978-RA.m	YN	0.102423	1.12146	0.0913302	8.37736e-17	339	86.3832	252.617	71	46.8209	24.1791
Cluster-17034.0--c20797.g1.i1.m-LLOTMP004712-RA.m	YN	0.155809	1.70622	0.091318	1.4004e-44	741	200.895	540.105	211	135.182	75.8177
Cluster-17386.0--c24263.g1.i7.m-LLOTMP001739-RA.m	YN	0.0704346	0.771574	0.0912869	5.70805e-127	3189	807.353	2381.65	526	366.008	159.992
Cluster-14639.0--c26392.g1.i4.m-LLOTMP005056-RA.m	YN	0.110312	1.21028	0.0911457	2.90475e-79	1947	442.258	1504.74	392	238.278	153.722
Cluster-6028.0--c23277.g2.i1.m-LLOTMP000921-RA.m	YN	0.151103	1.65871	0.0910968	6.69138e-47	831	207.96	623.04	224	138.888	85.1122
Cluster-11053.0--c22091.g1.i1.m-LLOTMP002730-RA.m	YN	0.134535	1.47707	0.0910824	1.39303e-92	2076	500.748	1575.25	489	295.187	193.813
Cluster-13095.0--c22824.g1.i1.m-LLOTMP007583-RA.m	YN	0.118667	1.30547	0.0908998	3.64043e-29	684	145.133	538.867	140	81.0026	58.9974
Cluster-21359.0--c22002.g1.i1.m-LLOTMP002734-RA.m	YN	0.104407	1.15103	0.0907076	2.85728e-50	1068	258.697	809.303	222	143.251	78.749
Cluster-14738.0--c21906.g1.i1.m-LLOTMP007891-RA.m	YN	0.374986	4.1349	0.0906881	1.70812e-25	726	165.665	560.335	289	123.748	165.252
Cluster-18739.1--c22368.g11.i2.m-LLOTMP007821-RA.m	YN	0.101411	1.1188	0.0906425	1.5981e-38	939	212.345	726.655	179	110.124	68.8763
Cluster-7454.1--c24618.g3.i1.m-LLOTMP000144-RA.m	YN	0.108228	1.19458	0.0905992	2.20797e-67	1317	356.878	960.122	300	203.497	96.5031
Cluster-17507.0--c24466.g4.i3.m-LLOTMP001006-RA.m	YN	0.226748	2.50332	0.0905789	1.31424e-85	1650	426.907	1223.09	548	308.809	239.191
Cluster-19891.0--c26404.g1.i2.m-LLOTMP006730-RA.m	YN	0.073134	0.807638	0.0905529	3.38902e-49	1122	290.94	831.06	195	137.144	57.8557
Cluster-10081.0--c24378.g1.i1.m-LLOTMP001544-RA.m	YN	0.290372	3.20877	0.0904931	5.12378e-67	1536	372.475	1163.52	555	275.483	279.517
Cluster-19561.0--c21944.g1.i1.m-LLOTMP009933-RA.m	YN	0.182933	2.02167	0.0904861	1.12058e-77	1374	357.698	1016.3	415	250.164	164.836
Cluster-14509.0--c21504.g2.i1.m-LLOTMP002585-RA.m	YN	0.0787393	0.870377	0.0904657	9.2269e-18	354	111.664	242.336	72	53.8941	18.1059
Cluster-9593.0--c25112.g1.i3.m-LLOTMP008409-RA.m	YN	0.133355	1.47487	0.0904184	3.08474e-89	2031	461.99	1569.01	466	274.393	191.607
Cluster-15679.0--c17954.g1.i1.m-LLOTMP002392-RA.m	YN	0.217655	2.41365	0.0901764	7.63564e-55	1065	258.157	806.843	338	185.868	152.132
Cluster-23133.0--c25526.g3.i1.m-LLOTMP001986-RA.m	YN	0.0800716	0.888559	0.090114	2.45926e-75	1758	437.553	1320.45	315	214.885	100.115
Cluster-8190.0--c21069.g1.i1.m-LLOTMP000967-RA.m	YN	0.0947438	1.05184	0.0900747	1.22236e-25	492	134.956	357.044	104	72.2647	31.7353
Cluster-13393.1--c27115.g4.i2.m-LLOTMP008656-RA.m	YN	0.040054	0.444908	0.0900276	1.53816e-25	789	218.889	570.111	93	70.8026	22.1974
Cluster-12169.0--c25861.g2.i1.m-LLOTMP005092-RA.m	YN	0.168072	1.86717	0.0900141	3.19891e-143	2535	659.272	1875.73	735	453.441	281.559
Cluster-12286.0--c21631.g1.i3.m-LLOTMP003592-RA.m	YN	0.0620535	0.690855	0.0898213	4.84278e-16	381	105.029	275.971	60	43.6627	16.3373
Cluster-21331.1--c24357.g2.i1.m-LLOTMP008379-RA.m	YN	0.289065	3.22235	0.0897063	8.76395e-86	1947	480.76	1466.24	707	355.66	351.34
Cluster-22260.2--c24749.g1.i1.m-LLOTMP000270-RA.m	YN	0.155357	1.7322	0.089688	4.69743e-31	621	180.477	440.523	171	109.36	61.6403
Cluster-7955.0--c22890.g1.i1.m-LLOTMP002586-RA.m	YN	0.08377	0.935109	0.0895832	3.94372e-26	555	147.329	407.671	106	73.7233	32.2767
Cluster-9166.0--c20784.g2.i1.m-LLOTMP001761-RA.m	YN	0.119797	1.33742	0.0895734	2.57978e-26	459	109.534	349.466	107	68.3415	38.6585
Cluster-16833.0--c20539.g1.i1.m-LLOTMP003279-RA.m	YN	0.145642	1.62739	0.0894944	2.79676e-54	945	236.866	708.134	251	157.363	93.6371
Cluster-18992.0--c25339.g2.i1.m-LLOTMP006817-RA.m	YN	0.198208	2.21688	0.0894086	6.05162e-36	630	159.006	470.994	195	113.049	81.951
Cluster-17983.0--c21581.g1.i1.m-LLOTMP007530-RA.m	YN	0.131638	1.4757	0.0892034	6.54699e-85	1482	383.444	1098.56	380	247.381	132.619
Cluster-8502.1--c20876.g3.i1.m-LLOTMP004458-RA.m	YN	0.134752	1.51117	0.0891711	1.73847e-51	951	216.023	734.977	231	140.415	90.5852
Cluster-5435.0--c20198.g1.i1.m-LLOTMP003579-RA.m	YN	0.149711	1.67985	0.0891219	2.04314e-20	357	81.7192	275.281	92	54.7633	37.2367
Cluster-17349.0--c23958.g2.i1.m-LLOTMP003213-RA.m	YN	0.0879137	0.986718	0.0890971	3.82991e-37	771	193.696	577.304	149	101.217	47.783
Cluster-13709.2--c23815.g2.i1.m-LLOTMP009884-RA.m	YN	0.148382	1.66912	0.0888985	9.23688e-202	4698	1175.71	3522.29	1173	700.136	472.864
Cluster-18990.0--c22360.g1.i2.m-LLOTMP005555-RA.m	YN	0.169774	1.91042	0.0888677	8.40364e-183	3354	822.539	2531.46	953	568.601	384.399
Cluster-11351.5--c27278.g2.i2.m-LLOTMP007498-RA.m	YN	0.203551	2.29337	0.0887563	9.94521e-53	930	245.175	684.825	297	175.241	121.759
Cluster-9973.0--c25096.g1.i4.m-LLOTMP008835-RA.m	YN	0.451673	5.08911	0.0887529	9.26579e-134	3759	884.902	2874.1	1682	708.687	973.313
Cluster-12406.1--c25474.g1.i2.m-LLOTMP007246-RA.m	YN	0.222383	2.50595	0.0887422	6.90373e-194	4068	908.279	3159.72	1264	657.1	606.9
Cluster-22403.2--c20573.g3.i1.m-LLOTMP005348-RA.m	YN	0.122814	1.38439	0.0887136	4.26053e-37	879	219.266	659.734	194	119.375	74.6248
Cluster-18289.1--c24905.g3.i1.m-LLOTMP004438-RA.m	YN	0.120563	1.36	0.088649	4.29113e-48	984	245.06	738.94	226	143.769	82.2306
Cluster-6768.1--c27027.g8.i1.m-LLOTMP000078-RA.m	YN	0.181828	2.05349	0.0885461	6.30234e-202	3819	907.403	2911.6	1106	636.52	469.48
Cluster-2786.0--c23837.g3.i1.m-LLOTMP003123-RA.m	YN	0.184542	2.08418	0.0885441	2.11265e-97	1746	443.873	1302.13	525	312.23	212.77
Cluster-20145.1--c24549.g4.i1.m-LLOTMP004247-RA.m	YN	0.149306	1.6872	0.0884932	1.33546e-92	1770	388.174	1381.83	447	260.433	186.567
Cluster-21667.0--c19883.g1.i1.m-LLOTMP006020-RA.m	YN	0.288086	3.25834	0.0884151	8.75183e-23	510	112.145	397.855	178	83.0173	94.9827
Cluster-3840.0--c19187.g4.i2.m-LLOTMP005024-RA.m	YN	0.420547	4.75748	0.0883971	1.26045e-30	951	228.756	722.244	403	171.265	231.735
Cluster-16775.0--c21742.g1.i1.m-LLOTMP009147-RA.m	YN	0.169739	1.92148	0.0883376	8.56459e-47	855	200.738	654.262	238	138.938	99.0619
Cluster-21502.2--c25101.g8.i1.m-LLOTMP004155-RA.m	YN	0.132452	1.50097	0.0882446	9.29203e-39	930	218.304	711.696	210	123.643	86.3566
Cluster-10355.3--c25413.g1.i5.m-LLOTMP009788-RA.m	YN	0.204956	2.32297	0.0882299	1.46748e-82	1572	382.568	1189.43	487	273.965	213.035
Cluster-20720.0--c21743.g1.i2.m-LLOTMP004231-RA.m	YN	0.165555	1.87658	0.0882217	9.42623e-90	1572	404.95	1167.05	452	278.834	173.166
Cluster-9551.0--c18070.g1.i1.m-LLOTMP001215-RA.m	YN	0.0776173	0.879938	0.0882077	9.26144e-42	915	250.132	664.868	169	120.001	48.9994
Cluster-2274.0--c27315.g4.i1.m-LLOTMP008399-RA.m	YN	0.149496	1.69493	0.0882018	1.81711e-49	1107	305.182	801.818	287	178.742	108.258
Cluster-11699.0--c26994.g3.i1.m-LLOTMP006641-RA.m	YN	0.22543	2.55674	0.088171	1.3735e-63	1230	300.889	929.111	399	218.203	180.797
Cluster-8188.1--c22576.g2.i1.m-LLOTMP003139-RA.m	YN	0.130769	1.48375	0.0881341	1.52338e-148	2703	656.874	2046.13	670	424.522	245.478
Cluster-17006.0--c20681.g1.i1.m-LLOTMP003129-RA.m	YN	0.14385	1.63357	0.088059	3.83715e-21	465	113.142	351.858	113	66.9952	46.0048
Cluster-14972.0--c15691.g1.i1.m-LLOTMP000690-RA.m	YN	0.062081	0.705118	0.0880433	1.73861e-23	522	147.308	374.692	87	64.7092	22.2908
Cluster-12886.0--c23056.g1.i1.m-LLOTMP002723-RA.m	YN	0.155386	1.765	0.0880372	3.58244e-120	2166	528.521	1637.48	588	358.713	229.287
Cluster-6026.0--c23058.g2.i1.m-LLOTMP002345-RA.m	YN	0.134629	1.52965	0.0880127	1.2999e-50	1164	283.234	880.766	272	163.58	108.42
Cluster-4328.0--c21263.g1.i1.m-LLOTMP001332-RA.m	YN	0.155905	1.77195	0.087985	4.47691e-60	999	268.242	730.758	285	182.235	102.765
Cluster-14755.1--c23848.g3.i1.m-LLOTMP005514-RA.m	YN	0.166043	1.88765	0.0879625	1.81378e-122	2754	740.097	2013.9	754	454.992	299.008
Cluster-20728.1--c25608.g1.i1.m-LLOTMP007259-RA.m	YN	0.156734	1.78398	0.0878563	6.75324e-38	678	158.474	519.526	181	107.84	73.1599
Cluster-16922.0--c24670.g2.i3.m-LLOTMP003144-RA.m	YN	0.105281	1.19833	0.0878562	6.97932e-37	675	163.713	511.287	148	97.9399	50.0601
Cluster-5271.1--c25125.g2.i1.m-LLOTMP002867-RA.m	YN	0.163968	1.86671	0.0878378	2.66015e-137	2493	603.927	1889.07	693	415.352	277.648
Cluster-1422.0--c17866.g1.i1.m-LLOTMP007927-RA.m	YN	0.106184	1.20957	0.087786	3.43123e-31	675	168.558	506.442	142	91.9056	50.0944
Cluster-13803.2--c24700.g1.i1.m-LLOTMP007081-RA.m	YN	0.185124	2.10896	0.0877798	2.47601e-59	1119	256.023	862.977	322	180.479	141.521
Cluster-13310.0--c23308.g1.i2.m-LLOTMP002397-RA.m	YN	0.148488	1.69184	0.0877673	3.40909e-81	1479	346.151	1132.85	385	232.408	152.592
Cluster-16999.1--c25342.g5.i2.m-LLOTMP002505-RA.m	YN	0.160398	1.82754	0.0877669	9.24564e-161	3039	691.913	2347.09	812	473.556	338.444
Cluster-20792.0--c27051.g2.i5.m-LLOTMP005415-RA.m	YN	0.0940212	1.07198	0.0877079	2.1451e-40	804	208.984	595.016	166	113.665	52.3347
Cluster-14607.0--c20487.g1.i1.m-LLOTMP009169-RA.m	YN	0.15474	1.76481	0.0876809	1.57701e-65	1197	279.762	917.238	318	189.872	128.128
Cluster-8871.0--c21265.g1.i1.m-LLOTMP006177-RA.m	YN	0.0927055	1.05734	0.0876777	1.22261e-55	1251	284.354	966.646	236	151.798	84.2024
Cluster-12681.0--c19477.g1.i1.m-LLOTMP002155-RA.m	YN	0.120615	1.37685	0.0876021	3.00472e-26	537	137.538	399.462	123	78.6211	44.3789
Cluster-13794.0--c24875.g1.i1.m-LLOTMP000672-RA.m	YN	0.398846	4.55428	0.0875761	1.19818e-61	1824	433.709	1390.29	757	327.984	429.016
Cluster-1017.0--c24845.g1.i1.m-LLOTMP009954-RA.m	YN	0.359214	4.10448	0.0875175	2.29669e-45	900	238.089	661.911	380	191.13	188.87
Cluster-10233.0--c20057.g1.i1.m-LLOTMP000394-RA.m	YN	0.146379	1.67503	0.087389	5.42392e-48	846	204.338	641.662	222	136.83	85.1702
Cluster-9549.0--c24436.g2.i3.m-LLOTMP008163-RA.m	YN	0.13086	1.49744	0.087389	3.8287e-83	1461	366.679	1094.32	369	237.664	131.336
Cluster-4443.0--c25007.g1.i1.m-LLOTMP001187-RA.m	YN	0.15113	1.73141	0.0872874	1.08455e-101	1809	440.193	1368.81	484	297.326	186.674
Cluster-17420.0--c25202.g7.i2.m-LLOTMP004753-RA.m	YN	0.21809	2.4994	0.087257	3.31045e-70	1329	332.781	996.219	429	240.675	188.325
Cluster-13543.0--c25007.g2.i2.m-LLOTMP001186-RA.m	YN	0.300589	3.44634	0.0872198	2.31372e-39	522	98.9997	423	197	92.3064	104.694
Cluster-18251.0--c23007.g4.i1.m-LLOTMP009717-RA.m	YN	0.162939	1.86873	0.0871924	1.08426e-37	678	153.033	524.967	182	105.274	76.7257
Cluster-3757.0--c21395.g1.i1.m-LLOTMP007011-RA.m	YN	0.195385	2.24128	0.0871757	2.47011e-66	1404	273.854	1130.15	389	195.045	193.955
Cluster-21941.0--c26168.g7.i3.m-LLOTMP005407-RA.m	YN	0.130373	1.49608	0.0871432	2.91784e-82	1494	354.776	1139.22	366	229.883	136.117
Cluster-5209.0--c26485.g2.i2.m-LLOTMP002803-RA.m	YN	0.41078	4.71584	0.0871063	6.01601e-76	2367	537.961	1829.04	984	408.056	575.944
Cluster-22579.0--c20807.g1.i1.m-LLOTMP006073-RA.m	YN	0.174496	2.00433	0.0870596	4.75233e-66	1203	287.832	915.168	343	200.961	142.039
Cluster-12930.0--c9183.g1.i1.m-LLOTMP004341-RA.m	YN	0.341728	3.9258	0.0870467	2.92275e-47	1287	285.982	1001.02	488	213.343	274.657
Cluster-11346.0--c23917.g2.i2.m-LLOTMP000190-RA.m	YN	0.104923	1.20602	0.0869997	5.17676e-83	1752	482.08	1269.92	387	262.734	124.266
Cluster-13349.0--c22249.g1.i1.m-LLOTMP000815-RA.m	YN	0.0707234	0.814003	0.0868835	2.15935e-99	2325	653.5	1671.5	412	299.511	112.489
Cluster-6773.0--c22725.g1.i1.m-LLOTMP001138-RA.m	YN	0.138899	1.59906	0.0868628	5.59554e-86	1494	377.789	1116.21	391	249.74	141.26
Cluster-20683.1--c23689.g3.i1.m-LLOTMP000468-RA.m	YN	0.114406	1.31771	0.0868218	4.22253e-41	696	183.064	512.936	168	113.604	54.3957
Cluster-2653.0--c25780.g10.i1.m-LLOTMP005223-RA.m	YN	0.180904	2.08391	0.0868098	3.0135e-79	1518	335.662	1182.34	426	236.106	189.894
Cluster-5004.0--c24883.g4.i2.m-LLOTMP008534-RA.m	YN	0.067192	0.774207	0.0867881	3.21804e-55	1371	327.09	1043.91	216	148.932	67.0678
Cluster-15393.0--c23049.g2.i1.m-LLOTMP005386-RA.m	YN	0.110731	1.27669	0.086733	3.35485e-88	1500	412.896	1087.1	365	253.227	111.773
Cluster-16647.3--c22255.g1.i3.m-LLOTMP008279-RA.m	YN	0.107763	1.24252	0.0867298	1.02441e-47	1062	277.045	784.955	227	148.266	78.7337
Cluster-10641.0--c26139.g1.i1.m-LLOTMP003272-RA.m	YN	0.0778001	0.897163	0.0867179	6.31291e-66	1458	390.241	1067.76	269	190.108	78.8924
Cluster-11990.1--c26743.g2.i1.m-LLOTMP006364-RA.m	YN	0.149686	1.72705	0.0866717	1.18266e-96	1731	411.916	1319.08	457	278.048	178.952
Cluster-8870.2--c23809.g12.i1.m-LLOTMP008930-RA.m	YN	0.19755	2.27963	0.0866585	5.14217e-95	1809	423.581	1385.42	542	302.482	239.518
Cluster-8568.0--c20831.g1.i1.m-LLOTMP004996-RA.m	YN	0.0837794	0.967197	0.0866208	1.09542e-40	813	228.045	584.955	164	117.649	46.3506
Cluster-14458.0--c14889.g1.i1.m-LLOTMP008723-RA.m	YN	0.0679111	0.784232	0.0865956	7.22225e-21	489	130.652	358.348	81	57.7592	23.2408
Cluster-13210.1--c27111.g1.i3.m-LLOTMP005422-RA.m	YN	0.0814583	0.942099	0.0864647	1.57255e-51	1281	269.964	1011.04	213	134.976	78.024
Cluster-9998.1--c20366.g1.i1.m-LLOTMP006136-RA.m	YN	0.172465	1.99529	0.0864359	2.26106e-104	1812	472.75	1339.25	536	329.771	206.229
Cluster-12182.1--c20698.g2.i1.m-LLOTMP002151-RA.m	YN	0.142731	1.65156	0.086422	1.38195e-50	906	212.821	693.179	232	141.967	90.0331
Cluster-12623.1--c19153.g2.i1.m-LLOTMP004284-RA.m	YN	0.058989	0.683491	0.0863055	4.91194e-31	780	184.101	595.899	112	78.2199	33.7801
Cluster-8147.0--c25493.g6.i1.m-LLOTMP009435-RA.m	YN	0.141029	1.63463	0.0862753	2.25816e-45	930	257.596	672.404	240	153.796	86.2037
Cluster-18288.1--c27201.g1.i1.m-LLOTMP005898-RA.m	YN	0.183727	2.13055	0.0862347	1.45187e-125	3456	815.084	2640.92	921	491.71	429.29
Cluster-15141.1--c20379.g3.i1.m-LLOTMP010105-RA.m	YN	0.185042	2.14594	0.0862289	1.29363e-118	2268	513.756	1754.24	650	363.278	286.722
Cluster-15800.3--c23062.g6.i2.m-LLOTMP005228-RA.m	YN	0.102546	1.19075	0.0861184	4.05235e-33	696	170.567	525.433	144	93.6676	50.3324
Cluster-6438.0--c17509.g1.i1.m-LLOTMP003596-RA.m	YN	0.157078	1.82404	0.0861153	2.6083e-79	1368	349.203	1018.8	383	238.893	144.107
Cluster-8629.0--c24748.g1.i1.m-LLOTMP006849-RA.m	YN	0.17689	2.05434	0.0861056	2.35718e-113	2082	491.968	1590.03	595	345.13	249.87
Cluster-23398.1--c24345.g8.i3.m-LLOTMP007797-RA.m	YN	0.0298588	0.346821	0.0860928	4.52618e-40	1500	418.552	1081.45	143	111.365	31.6352
Cluster-18186.5--c18886.g1.i1.m-LLOTMP000991-RA.m	YN	0.124704	1.44899	0.0860627	2.53917e-49	921	249.92	671.08	227	150.028	76.9718
Cluster-11373.1--c25996.g1.i1.m-LLOTMP000754-RA.m	YN	0.186346	2.16577	0.0860414	2.11506e-104	1938	459.191	1478.81	569	325.209	243.791
Cluster-21873.0--c14183.g1.i1.m-LLOTMP002060-RA.m	YN	0.131434	1.52809	0.086012	2.21799e-23	453	125.303	327.697	113	73.5023	39.4977
Cluster-6956.0--c20738.g1.i2.m-LLOTMP007439-RA.m	YN	0.0811156	0.944171	0.085912	2.44511e-45	1053	280.678	772.322	194	134.703	59.2968
Cluster-8913.0--c26082.g3.i3.m-LLOTMP000541-RA.m	YN	0.113825	1.32518	0.0858943	3.15969e-40	777	194.729	582.271	176	114.516	61.4841
Cluster-15715.0--c20359.g1.i1.m-LLOTMP009946-RA.m	YN	0.109714	1.27744	0.085886	2.55818e-29	669	188.354	480.646	147	97.9707	49.0293
Cluster-12854.0--c26809.g4.i1.m-LLOTMP004711-RA.m	YN	0.178773	2.08231	0.0858533	6.09277e-18	363	104.568	258.432	106	65.0003	40.9997
Cluster-16034.0--c25467.g1.i1.m-LLOTMP002671-RA.m	YN	0.121113	1.41242	0.0857488	2.45515e-32	711	168.187	542.813	156	95.3332	60.6668
Cluster-14021.0--c20579.g1.i2.m-LLOTMP005481-RA.m	YN	0.102741	1.19864	0.0857142	9.52728e-34	660	177.501	482.499	145	98.7169	46.2831
Cluster-5576.0--c23822.g1.i3.m-LLOTMP003395-RA.m	YN	0.129712	1.51381	0.085686	1.73985e-60	1023	258.357	764.643	259	168.022	90.9777
Cluster-13708.0--c22685.g1.i1.m-LLOTMP001354-RA.m	YN	0.329036	3.84118	0.0856602	1.03155e-43	1101	260.516	840.484	418	194.222	223.778
Cluster-17825.0--c23472.g1.i1.m-LLOTMP000339-RA.m	YN	0.167317	1.95348	0.0856511	9.32032e-79	1398	338.945	1059.05	394	235.415	158.585
Cluster-16915.3--c22156.g1.i1.m-LLOTMP003312-RA.m	YN	0.209144	2.4437	0.0855847	4.13677e-68	1203	320.629	882.371	392	231.225	160.775
Cluster-22308.0--c21537.g1.i1.m-LLOTMP005330-RA.m	YN	0.37784	4.41741	0.0855342	2.73606e-73	1827	361.361	1465.64	727	293.471	433.529
Cluster-21978.0--c24211.g3.i1.m-LLOTMP004464-RA.m	YN	0.199982	2.3386	0.0855136	6.74349e-62	1182	273.221	908.779	355	195.85	159.15
Cluster-4487.0--c22561.g1.i1.m-LLOTMP005282-RA.m	YN	0.15942	1.86439	0.0855077	2.17845e-79	1452	335.947	1116.05	391	230.983	160.017
Cluster-14135.0--c27100.g1.i3.m-LLOTMP000962-RA.m	YN	0.0588535	0.69	0.0852949	3.40103e-83	1899	544.23	1354.77	315	238.384	76.6163
Cluster-8664.0--c22675.g1.i1.m-LLOTMP008948-RA.m	YN	0.192827	2.2611	0.08528	1.38286e-60	1086	270.137	815.863	331	192.664	138.336
Cluster-6357.1--c25431.g13.i1.m-LLOTMP005246-RA.m	YN	0.124938	1.46592	0.0852285	7.15391e-42	675	180.415	494.585	173	116.148	56.8524
Cluster-21919.1--c26501.g1.i3.m-LLOTMP008844-RA.m	YN	0.131201	1.54165	0.0851042	6.48926e-50	1152	278.168	873.832	265	159.897	105.103
Cluster-16624.0--c22648.g1.i1.m-LLOTMP009279-RA.m	YN	0.170074	2.00085	0.0850005	1.39307e-149	2835	632.34	2202.66	776	441.339	334.661
Cluster-20962.0--c20090.g1.i1.m-LLOTMP008942-RA.m	YN	0.0779495	0.91777	0.0849335	1.65854e-37	822	213.018	608.982	150	104.953	45.0474
Cluster-5897.0--c19851.g1.i1.m-LLOTMP004439-RA.m	YN	0.0942834	1.1102	0.0849245	2.64638e-61	1224	309.346	914.654	251	170.013	80.9875
Cluster-21501.5--c25907.g5.i6.m-LLOTMP009582-RA.m	YN	0.0824836	0.97204	0.0848562	1.61826e-51	1173	290.993	882.007	213	144.144	68.8557
Cluster-13779.0--c24946.g3.i3.m-LLOTMP007929-RA.m	YN	0.131103	1.54526	0.0848422	3.67936e-55	1173	298.421	874.579	281	175.872	105.128
Cluster-11389.0--c19752.g1.i1.m-LLOTMP002534-RA.m	YN	0.215319	2.53826	0.0848294	3.11953e-26	519	111.522	407.478	157	80.8063	76.1937
Cluster-6178.0--c26966.g1.i1.m-LLOTMP002716-RA.m	YN	0.243191	2.86694	0.084826	5.65455e-203	4344	988.224	3355.78	1417	724.958	692.042
Cluster-16240.0--c20026.g2.i1.m-LLOTMP008090-RA.m	YN	0.139645	1.64656	0.0848099	6.28035e-157	2838	663.779	2174.22	719	442.419	276.581
Cluster-10073.0--c25966.g2.i2.m-LLOTMP006701-RA.m	YN	0.160109	1.88889	0.0847637	8.06311e-91	1512	403.629	1108.37	438	278.329	159.671
Cluster-21440.0--c23623.g1.i2.m-LLOTMP004923-RA.m	YN	0.153764	1.81547	0.0846965	6.68543e-52	897	215.655	681.345	242	147.368	94.6322
Cluster-8225.0--c22025.g1.i1.m-LLOTMP005509-RA.m	YN	0.222151	2.62582	0.0846025	1.56795e-51	984	233.942	750.058	314	170.164	143.836
Cluster-3672.0--c22689.g1.i1.m-LLOTMP004743-RA.m	YN	0.267272	3.1629	0.0845023	4.2351e-28	600	139.385	460.615	206	102.998	103.002
Cluster-15839.2--c24796.g6.i1.m-LLOTMP007059-RA.m	YN	0.166345	1.96889	0.0844867	8.18845e-129	2328	549.216	1778.78	647	382.079	264.921
Cluster-16323.0--c20150.g1.i1.m-LLOTMP002901-RA.m	YN	0.072324	0.856582	0.0844332	4.34966e-47	1197	280.116	916.884	192	128.802	63.1977
Cluster-20895.1--c22612.g1.i3.m-LLOTMP005217-RA.m	YN	0.112593	1.33427	0.0843856	1.08402e-107	1953	462.334	1490.67	444	288.218	155.782
Cluster-22410.0--c22831.g3.i6.m-LLOTMP003909-RA.m	YN	0.111051	1.31642	0.0843578	6.52136e-47	753	213.451	539.549	188	132.414	55.5858
Cluster-21063.0--c23952.g2.i1.m-LLOTMP000569-RA.m	YN	0.299097	3.54605	0.0843464	1.39995e-35	858	191.017	666.983	306	141.996	164.004
Cluster-2156.0--c20653.g1.i1.m-LLOTMP003917-RA.m	YN	0.136794	1.62254	0.0843085	2.04947e-61	1083	255.921	827.079	273	169.88	103.12
Cluster-20259.0--c27011.g1.i1.m-LLOTMP004629-RA.m	YN	0.206875	2.45465	0.0842789	1.10107e-145	2964	645.358	2318.64	884	465.676	418.324
Cluster-17019.0--c22310.g1.i1.m-LLOTMP006987-RA.m	YN	0.102844	1.2209	0.0842364	9.13611e-36	744	209.123	534.877	163	111.663	51.3371
Cluster-10542.0--c20572.g1.i1.m-LLOTMP009600-RA.m	YN	0.147748	1.75469	0.0842014	1.53193e-54	933	226.178	706.822	248	153.286	94.7139
Cluster-18227.1--c27089.g3.i1.m-LLOTMP003685-RA.m	YN	0.133681	1.58813	0.0841751	1.2595e-144	2715	596.901	2118.1	653	393.806	259.194
Cluster-5900.0--c1240.g1.i1.m-LLOTMP006500-RA.m	YN	0.210815	2.50562	0.0841366	8.10642e-43	792	189.951	602.049	248	137.419	110.581
Cluster-17426.2--c23136.g4.i1.m-LLOTMP001585-RA.m	YN	0.130043	1.54597	0.0841177	1.92447e-91	1515	402.317	1112.68	396	263.33	132.67
Cluster-11759.0--c19959.g1.i1.m-LLOTMP002677-RA.m	YN	0.145492	1.73169	0.0840177	2.06627e-51	876	215.707	660.293	233	145.704	87.2956
Cluster-12335.2--c20689.g1.i1.m-LLOTMP003224-RA.m	YN	0.141543	1.68738	0.0838832	1.28549e-63	1047	275.064	771.936	284	184.551	99.4491
Cluster-14849.0--c24565.g1.i1.m-LLOTMP006477-RA.m	YN	0.106375	1.26831	0.0838717	1.47743e-94	1959	531.319	1427.68	436	294.737	141.263
Cluster-9501.0--c25006.g6.i2.m-LLOTMP008512-RA.m	YN	0.118453	1.41304	0.0838288	7.11037e-56	1113	276.451	836.549	255	163.498	91.5024
Cluster-13561.0--c18730.g1.i2.m-LLOTMP003288-RA.m	YN	0.23062	2.75288	0.0837741	1.72729e-53	1071	247.116	823.884	344	180.618	163.382
Cluster-4355.0--c25368.g6.i1.m-LLOTMP002903-RA.m	YN	0.129111	1.54135	0.0837651	2.90139e-52	840	226.887	613.113	221	148.371	72.6287
Cluster-15226.0--c23388.g1.i1.m-LLOTMP009262-RA.m	YN	0.184081	2.19804	0.083748	3.13407e-18	477	115.198	361.802	126	67.0294	58.9706
Cluster-19689.1--c21780.g1.i2.m-LLOTMP008766-RA.m	YN	0.130655	1.5601	0.0837475	2.29669e-59	999	254.145	744.855	256	166.8	89.2005
Cluster-4288.0--c22952.g1.i1.m-LLOTMP009484-RA.m	YN	0.285251	3.40663	0.083734	1.61192e-29	636	148.306	487.694	225	110.045	114.955
Cluster-13767.0--c17934.g1.i1.m-LLOTMP000483-RA.m	YN	0.34135	4.0778	0.0837093	3.08779e-57	1065	229.767	835.233	423	194.263	228.737
Cluster-15446.0--c22716.g1.i2.m-LLOTMP006823-RA.m	YN	0.164177	1.96222	0.0836691	5.29603e-236	4290	1010.37	3279.63	1185	702.407	482.593
Cluster-18850.1--c24540.g5.i1.m-LLOTMP009898-RA.m	YN	0.0981662	1.17465	0.0835708	1.36685e-109	2238	571.677	1666.32	471	317.843	153.157
Cluster-20538.0--c26273.g2.i1.m-LLOTMP004478-RA.m	YN	0.417995	5.00701	0.0834821	5.0918e-127	3498	793.146	2704.85	1489	627.842	861.158
Cluster-20841.0--c19988.g1.i1.m-LLOTMP006467-RA.m	YN	0.124646	1.49687	0.0832709	3.05684e-51	864	217.231	646.769	215	140.782	74.2181
Cluster-12049.0--c19685.g1.i1.m-LLOTMP004562-RA.m	YN	0.122818	1.47613	0.0832031	8.07004e-21	375	108.046	266.954	94	63.7963	30.2037
Cluster-22401.1--c23091.g2.i1.m-LLOTMP008192-RA.m	YN	0.158798	1.90902	0.0831832	1.67462e-87	1503	372.233	1130.77	419	257.275	161.725
Cluster-9426.0--c15430.g1.i1.m-LLOTMP002649-RA.m	YN	0.150757	1.81369	0.0831219	1.58305e-39	657	161.544	495.456	178	110.365	67.6345
Cluster-2494.0--c23026.g4.i1.m-LLOTMP003020-RA.m	YN	0.168595	2.03039	0.0830357	6.60081e-60	1056	250.814	805.186	297	175.559	121.441
Cluster-6531.0--c19050.g1.i3.m-LLOTMP000621-RA.m	YN	0.121703	1.46574	0.0830317	2.49683e-75	1500	407.443	1092.56	361	238.649	122.351
Cluster-12714.0--c19836.g1.i1.m-LLOTMP007065-RA.m	YN	0.122888	1.48058	0.0829999	3.02038e-129	2223	560.039	1662.96	550	361.694	188.306
Cluster-15986.0--c22521.g1.i2.m-LLOTMP005023-RA.m	YN	0.374853	4.52309	0.0828755	2.54764e-74	1794	416.043	1377.96	734	329.541	404.459
Cluster-21539.2--c23873.g2.i3.m-LLOTMP009233-RA.m	YN	0.111103	1.34472	0.0826215	1.58867e-139	2907	743.79	2163.21	648	425	223
Cluster-7759.0--c24920.g1.i1.m-LLOTMP005524-RA.m	YN	0.124213	1.50355	0.0826131	2.12694e-80	1311	348.407	962.593	336	226.108	109.892
Cluster-2691.0--c26788.g1.i1.m-LLOTMP005954-RA.m	YN	0.114225	1.3846	0.082497	4.8003e-45	942	214.738	727.262	203	125.962	77.0378
Cluster-9524.0--c20567.g1.i1.m-LLOTMP003154-RA.m	YN	0.140633	1.70482	0.0824917	5.87555e-53	900	217.936	682.064	234	146.617	87.3825
Cluster-11919.3--c21727.g2.i1.m-LLOTMP002165-RA.m	YN	0.080392	0.976649	0.0823141	1.51065e-36	672	209.265	462.735	144	108.825	35.1753
Cluster-9002.0--c21157.g1.i4.m-LLOTMP009355-RA.m	YN	0.144451	1.75554	0.0822826	6.02949e-49	1143	282.394	860.606	277	164.403	112.597
Cluster-16375.1--c24004.g3.i3.m-LLOTMP008161-RA.m	YN	0.141715	1.72311	0.0822442	1.17049e-49	1209	297.478	911.522	287	169.523	117.477
Cluster-7236.0--c16235.g1.i1.m-LLOTMP009957-RA.m	YN	0.362459	4.40808	0.0822262	4.54816e-70	1428	356.894	1071.11	598	290.513	307.487
Cluster-10478.0--c24412.g1.i2.m-LLOTMP007305-RA.m	YN	0.117036	1.42418	0.0821775	7.79068e-41	867	213.714	653.286	192	121.362	70.6376
Cluster-14300.0--c19458.g2.i1.m-LLOTMP006287-RA.m	YN	0.184591	2.24654	0.0821669	4.37096e-19	297	81.1604	215.84	93	57.8257	35.1743
Cluster-8807.0--c25089.g2.i5.m-LLOTMP004154-RA.m	YN	0.0849172	1.03389	0.0821337	2.73953e-21	438	119.056	318.944	85	59.4433	25.5567
Cluster-19722.0--c19531.g1.i1.m-LLOTMP001350-RA.m	YN	0.142911	1.74251	0.0820144	2.34011e-42	720	169.155	550.845	186	114.44	71.5596
Cluster-13755.0--c21198.g1.i1.m-LLOTMP009790-RA.m	YN	0.336152	4.09906	0.0820071	8.98542e-42	879	236.374	642.626	356	182.258	173.742
Cluster-16440.0--c21749.g1.i1.m-LLOTMP006777-RA.m	YN	0.11339	1.38313	0.0819809	9.47463e-41	648	180.376	467.624	163	113.886	49.1138
Cluster-11738.0--c24139.g2.i1.m-LLOTMP004211-RA.m	YN	0.138264	1.6896	0.0818324	8.51786e-90	1668	355.277	1312.72	404	238.452	165.548
Cluster-6657.0--c17551.g1.i1.m-LLOTMP006465-RA.m	YN	0.145799	1.78193	0.0818213	2.20852e-107	1689	486.309	1202.69	490	330.837	159.163
Cluster-16675.1--c19920.g1.i3.m-LLOTMP007752-RA.m	YN	0.145637	1.78039	0.0818003	1.21634e-110	1950	460.086	1489.91	510	312.932	197.068
Cluster-16956.1--c22195.g1.i1.m-LLOTMP002661-RA.m	YN	0.173282	2.12002	0.0817359	9.64588e-48	1254	325.57	928.43	333	189.588	143.412
Cluster-19580.0--c22365.g1.i2.m-LLOTMP003038-RA.m	YN	0.103752	1.26967	0.0817158	1.10344e-59	1188	320.369	867.631	262	178.131	83.8685
Cluster-14517.2--c26248.g6.i9.m-LLOTMP002605-RA.m	YN	0.0750519	0.918697	0.0816939	7.44587e-82	1746	450.933	1295.07	318	225.585	92.4146
Cluster-11468.0--c23820.g4.i1.m-LLOTMP001719-RA.m	YN	0.137892	1.68837	0.0816717	8.04415e-75	1599	436.314	1162.69	403	256.836	146.164
Cluster-21050.0--c19976.g1.i2.m-LLOTMP001241-RA.m	YN	0.327714	4.0156	0.0816104	4.04916e-44	894	211.479	682.521	350	168.987	181.013
Cluster-22096.2--c22226.g5.i2.m-LLOTMP004857-RA.m	YN	0.120876	1.48138	0.0815965	1.74117e-43	729	177.255	551.745	176	114.497	61.5027
Cluster-6556.2--c23436.g1.i3.m-LLOTMP008920-RA.m	YN	0.11557	1.41646	0.0815909	6.61016e-66	1155	267.151	887.849	265	170.052	94.9479
Cluster-12313.0--c20927.g1.i1.m-LLOTMP002477-RA.m	YN	0.171126	2.09769	0.0815783	1.34072e-66	1200	276.582	923.418	336	194.783	141.217
Cluster-22862.0--c26832.g1.i3.m-LLOTMP007942-RA.m	YN	0.149343	1.83069	0.0815777	1.50107e-44	747	183.893	563.107	202	125.91	76.0902
Cluster-14448.0--c21985.g2.i1.m-LLOTMP006279-RA.m	YN	0.0921365	1.12974	0.0815557	2.53954e-113	2136	616.596	1519.4	471	339.57	131.43
Cluster-21641.2--c23451.g2.i1.m-LLOTMP000318-RA.m	YN	0.127897	1.56843	0.0815444	6.52811e-140	2661	556.4	2104.6	613	365.75	247.25
Cluster-17940.0--c21671.g1.i1.m-LLOTMP002787-RA.m	YN	0.287106	3.52443	0.0814616	5.95637e-43	564	109.864	454.136	209	101.453	107.547
Cluster-1311.0--c25115.g2.i1.m-LLOTMP004541-RA.m	YN	0.165536	2.03425	0.0813747	1.22253e-79	1314	344.787	969.213	385	241.424	143.576
Cluster-17798.0--c25135.g1.i1.m-LLOTMP006645-RA.m	YN	0.104672	1.28702	0.0813287	4.76779e-80	1335	354.912	980.088	314	218.33	95.6701
Cluster-7046.1--c18561.g1.i1.m-LLOTMP001137-RA.m	YN	0.366539	4.51142	0.081247	3.60725e-104	1902	409.616	1492.38	789	356.906	432.094
Cluster-18477.0--c24823.g4.i1.m-LLOTMP007672-RA.m	YN	0.157895	1.94355	0.0812404	3.93627e-24	393	96.2601	296.74	109	66.7866	42.2134
Cluster-9579.0--c22678.g1.i1.m-LLOTMP000572-RA.m	YN	0.123757	1.52365	0.0812242	8.42572e-92	1527	392.235	1134.76	385	255.6	129.4
Cluster-13379.0--c24553.g1.i1.m-LLOTMP009096-RA.m	YN	0.3412	4.20172	0.0812048	3.53028e-63	1290	271.046	1018.95	504	224.996	279.004
Cluster-13290.0--c19605.g1.i1.m-LLOTMP009339-RA.m	YN	0.229088	2.82268	0.0811598	4.30193e-43	873	188.644	684.356	273	138.2	134.8
Cluster-22168.0--c25981.g8.i2.m-LLOTMP004313-RA.m	YN	0.132898	1.63765	0.0811518	1.86746e-72	1266	295.897	970.103	315	196.925	118.075
Cluster-17156.2--c25914.g3.i3.m-LLOTMP007823-RA.m	YN	0.100666	1.24118	0.081105	3.39912e-97	2199	553.345	1645.65	449	294.199	154.801
Cluster-19115.3--c24943.g1.i2.m-LLOTMP007700-RA.m	YN	0.132073	1.62875	0.0810888	3.04159e-94	1575	392.9	1182.1	404	261.086	142.914
Cluster-20743.0--c26808.g2.i5.m-LLOTMP009949-RA.m	YN	0.0699816	0.863154	0.0810766	1.43996e-142	3189	861.614	2327.39	565	409.634	155.366
Cluster-21759.0--c26750.g1.i2.m-LLOTMP005869-RA.m	YN	0.1234	1.52248	0.0810517	1.75779e-82	1689	426.626	1262.37	396	252.408	143.592
[truncated: 2,920 more rows]

## Sheet: perni_papa_lutzo
Sequence_perni_papa	Ka_perni_papa	Ks_perni_papa	Ka/Ks_perni_papa	P-Value_Fisher_perni_papa	Length_perni_papa	Sequence_perni_lutzo	Ka_perni_lutzo	Ks_perni_lutzo	Ka/Ks_perni_lutzo	P-Value_Fisher_perni_lutzo	Length_perni_lutzo
[truncated: 1,797 more rows]

[truncated: 1 more sheets: relaxed]
